# Supplementary material for: IGF2BP3 recognizes m6A to regulate histone-to-protamine replacement during mouse sperm development
Source: EMBO J. 2025 Dec 5;45(2):504–36. doi: 10.1038/s44318-025-00659-y (PMC12811620; doi:10.1038/s44318-025-00659-y)
Supplement: Supplementary file 3 — Dataset EV1 [file 44318_2025_659_MOESM3_ESM.xlsx]

## Sheet: Off-target Detection
Chromosome	strand	start	end	Expected Off-Target Sequences	PAM	Number of mismatches	Forward PCR Primer	Reverse PCR Primer	Remark
6	+	49117205	49117227	AATGGCTCCAACAAACTGGG	TGG	0	GGAGCTGGATTCTGCTGTGT	GTTCCTGCATCCAACCCTGA	Igf2bp3-/- genomic PCR
16	+	22081787	22081809	gATGGCaCCAACAAACTGGG	TGG	2	TGAATCAGCCTTCTGCGGTC	ACATGGCTTAGACGGGATGC
6	+	82038061	82038083	AcTGGCTCCtAtAAACTGGG	AGG	3	TCCCCTCAACCATAAGGGCT	GGACCACAATAACCCCGTCA
2	-	25895975	25895997	tcTGGtTCCAcCAAACTGGG	GGG	4	GCTCTGCACACGATGCTCTA	CACTCCAGCCATAGCGACTC
9	-	118749405	118749427	ctTGGCcCCAACAcACTGGG	TGG	4	GACTGTAGGGGACGGTGGTA	GGGGTGAACAGTTGAATGCC
11	-	89457588	89457610	gAaGGCTgCAAaAAACTGGG	GGG	4	GTTGCTGAATGCGAGTGGTG	AAACGGAAAGGCAACATCCG
1	+	10766534	10766556	tATtGCTaCAACAAcCTGGG	TGG	4	TCCGCATTGTTTAAGCCACAG	ACCAAGACTACCAGCCCAGA
5	-	98224048	98224070	gATGttgCCAACAAACTGGG	TGG	4	ACCCGTGTCCAGCCTAAGTA	ATGGCATTAGTCCACGGTCG
6	+	29072559	29072581	tATGtCaCCAtCAAACTGGG	GGG	4	GCTACAGGCCTTTTGTTGGC	GAGTACACCGCCGTGAGTAG
1	+	167653849	167653871	gATGGaTCCAAgAgACTGGG	AGG	4	GCACATCAACTGAAGCAGCC	CAGAGCTGTGTGGCTTCTCA
9	+	121503666	121503688	cATGGCTgCAAacAACTGGG	AGG	4	TTGGCTCTGAACTGCCTAC	GAATGGTGCCACCCATGGTGG
1	+	74732137	74732159	cATGGCTaCAAagAACTGGG	TGG	4	GTTCTAGTGTGGCCGTCAGA	GCCTTCCCAACTGAGCGAAA
11	-	31786031	31786053	tATGGCTCtAAgtAACTGGG	GGG	4	CTAAGAAGTGGGTGTCCCTA	TGAGGCTGGTCCTTTCATCAG
17	-	49244561	49244583	gATGGCTCCAAaggACTGGG	TGG	4	ACCTTCTCCCTCTGTACCAC	TTACATGACCTGGATCTCCAGC
3	-	28107471	28107493	AcctGCTCCAACAcACTGGG	TGG	4	AAGCCTCATGTGATTCCTCA	AAGCCCTGAGCTACTTTCCC
4	-	57548210	57548232	AgTGGgTCCcACAAgCTGGG	TGG	4	CCCTTCCTGGAAACAGTCCC	TAGCATGCAAGGGACCCAAG
16	+	76306588	76306610	AgTGGCgCCAtCAcACTGGG	AGG	4	GAGCACTTGGGTCCATGACA	CAACTCGGCCCCTACAAACT
15	+	72217926	72217948	AcTGGCTCCcACgAgCTGGG	TGG	4	CGTGTTTTTCCTTGAACCGC	TCTGAGGTTAGCCTACTTACCCT
4	-	37492065	37492087	AAcaaCTtCAACAAACTGGG	TGG	4	TGTTACTCTACCATACCATG	TGCAGAAATCCATCAACATA
2	+	132180653	132180675	AAcccCTCCcACAAACTGGG	TGG	4	CATGGTGCCCATATCAGTTGGT	GGACAGCAAGGAGGACCAGC
18	-	74347514	74347536	AAaGGCagaAACAAACTGGG	TGG	4	CTATCACAGAATTCTGCAGAG	GCAAGTGAGCCGTTCGACCAG

## Sheet: qPCR
Name	Sequence (5’ to 3’)
qPCR for H1t-F	AAACCTTCATCTAAAAGGCGAGG
qPCR for H1t-R	GGCAGCAAGGGACATTCCT
qPCR for H1fnt-F	GGCGCAGAACTTACGATCCA
qPCR for H1fnt-R	GACTTCCCCTCGTGGTGAG
qPCR for Hils1-F	GGTCCCAAGCCAGAGTGAG
qPCR for Hils1-R	AGCTTTCTTCAAGGTAGCAAGG
qPCR for H2al1-F	GGTGAGCTTCCTCTTAGCCTT
qPCR for H2al1-R	CTCTGGAGTTACGCGCTTCC
qPCR for H2afb1-F	GCGAAGAAGACGGAAAGTGAC
qPCR for H2afb1-R	GCGAGGAATACAGGAGCAGAA
qPCR for Tnp1-F	GAGAGGTGGAAGCAAGAGAAAA
qPCR for Tnp1-R	CCCACTCTGATAGGATCTTTGG
qPCR for Tnp2-F	GAAGGGAAAGTGAGCAAGAGAA
qPCR for Tnp2-R	GCATAGAAATTGCTGCAGTGAC
qPCR for Prm1-F	CCGTCGCAGACGAAGATGTC
qPCR for Prm1-R	CACCTTATGGTGTATGAGCGG
qPCR for Prm2-F	ATGGTTCGCTACCGAATGAGG
qPCR for Prm2-R	CTCCGCCTTCTGCATGACC
qPCR for Hdac11-F	TCATTGGGCCTGAGTTTCCC
qPCR for Hdac11-R	CTCACTGGCAGCTGTCTTCA
qPCR for Dot1l-F	AACTGCCTTCTGATCCTGCC
qPCR for Dot1l-R	CTGAGGCTAGGTGTTCCAGC
qPCR for Chd5-F	CGGGACCTTCGAGGGAAGA
qPCR for Chd5-R	CCAGCGACATGACCCCAATAC
qPCR for Smarca2-F	TCACGGACGGGTCTGAGAAA
qPCR for Smarca2-R	CCCAGGTGTTCAGCAAAGG
qPCR for Dcfa1-F	TTGGGACCTTCGGACTTTCC
qPCR for Dcfa1-R	GCAACATTGCTCCATACATCAC
qPCR for Brpf3-F	ACAAGCTCAAGATGCTAGAAGGC
qPCR for Brpf3-R	TAGCTGGAAGTGACAAAGGCA
qPCR for Mthfr-F	AGAGAGCTTCGAGGATGACCT
qPCR for Mthfr-R	CAGGCAGGATAGGGCAAGAG
qPCR for Smarcc2-F	GCTGCCTACAAATTCAAGAGTGA
qPCR for Smarcc2-R	AGGAAAATGTTAGGTCGTGACAG
qPCR for Bag6-F	CAACAGCACCAACTCGGGT
qPCR for Bag6-R	TCTGGGCCAATGAAGTGTTTG
qPCR for Gapdh-F	AGGTCGGTGTGAACGGATTTG
qPCR for Gapdh-R	TGTAGACCATGTAGTTGAGGTCA
qPCR for Mettl3-F	CTGGGCACTTGGATTTAAGGAA
qPCR for Mettl3-R	TGAGAGGTGGTGTAGCAACTT
qPCR for Igf2bp3-F	CCTGGTGAAGACGGGCTAC
qPCR for Igf2bp3-R	TCAACTTCCATCGGTTTCCCA
MeRIP qPCR for Dot1l-F	ACCATGGGCAGCTTCTCTTC
MeRIP qPCR for Dot1l-R	TTCACAGTGGCTCCATGTCC
MeRIP qPCR for Hdac11-F	GGGGTATTCCCACAGCCTTC
MeRIP qPCR for Hdac11-R	GTCAGAGGCAAAGAGGCCAT
qPCR for CopGFP-F	CTTCAGCTACCGCTACGAGG
qPCR for CopGFP-R	CGTTGCTGCGGATGATCTTG
qPCR for mCherry-F	CCCACAACGAGGACTACACC
qPCR for mCherry-R	TTGTACAGCTCGTCCATGCC
qPCR for β-Actin-F	GGCTGTATTCCCCTCCATCG
qPCR for β-Actin-R	CCAGTTGGTAACAATGCCATGT

## Sheet: Plasmid Construction
Name	Sequence (5’ to 3’)
pPuro-F	GAGTACCCGGGCTAGGATTACAAGGATGACGACGATAAGGACTATAAGGACGATGATGACAAGGACTACAAAGATGATGACGATAAATAAGCCCCTCTCCCTCCC
pPuro-R	CGAGGTCGACGGTATTCAGGCACCGGGCTTGCG
pBsd-F	GAGTACCCGGGCTAGGAGCAGAAACTCATCTCTGAAGAAGATCTGGAACAAAAGTTGATTTCAGAAGAAGATCTGGAACAGAAGCTCATCTCTGAGGAAGATCTGTGACGCCCCTCTCCCTCC
pBsd-R	CGAGGTCGACGGTATTCAGCCCTCCCACACATAAC
pCMV-F	TCTTTGCAAAGCTATACTAGTATTATGCCCAGTACA
pmCherry-R	CAAAATTTTATCGATGCGGCCGCTTACTTGTACAGC
pDot1l-3′UTR-F	CTCGCTAAGAATTCGGTAATTAGGACTTCTACT
pDot1l-3′UTR-R	TCCAGAGGTTGATTGCAAGTGAAAACGGCTTTATTTA
pActb-3′UTR-F	CTCGCTAAGAATTCGGCGGACTGTTACTGAGCT
pActb-3′UTR-R	TCCAGAGGTTGATTGTGTTTGTGTAAGGTAAG
Dot1l-3UTR-wt	GTAATTAGGACTTCTACTACCTCAGCCACGACCTATGCAAGGACGGTGTGGACCAAGACTGCTGCCTGCCAGGCCGGCGGAGCCGGACATGGAGCCACTGTGAATCGGCGGCACCGCAGGAGGTGCTGGACTGGTCCAGTTTGTACTGTCAATAGTTTTAGATAAAGTATTTATCTTTTTTTTTTTTTAAAGTATAAGCAATTCTGACTTACTTTATTCCATCAAAGTCGTCCAAGGCAACCTCTTGAGACGTCTAAGTGTCTGTGAGAGAGAATAATATAAAGACTTGGCCTGCTGGGCTGGCCACAAGGACTCCTGACTCCGTCCCGGTGCTATCTCACCAGCAAGCCCATGCCTGCCCATCTCCACCTCTGTCCTGGGTGCTGCCCCAAACATGGA…
Dot1l-3UTR-mut	GTAATTAGGTCTTCTACTACCTCAGCCACGACCTATGCAAGGTCGGTGTGGTCCAAGTCTGCTGCCTGCCAGGCCGGCGGAGCCGGTCATGGAGCCACTGTGAATCGGCGGCACCGCAGGAGGTGCTGGTCTGGTCCAGTTTGTACTGTCAATAGTTTTAGATAAAGTATTTATCTTTTTTTTTTTTTAAAGTATAAGCAATTCTGACTTACTTTATTCCATCAAAGTCGTCCAAGGCAACCTCTTGAGACGTCTAAGTGTCTGTGAGAGAGAATAATATAAAGTCTTGGCCTGCTGGGCTGGCCACAAGGTCTCCTGACTCCGTCCCGGTGCTATCTCACCAGCAAGCCCATGCCTGCCCATCTCCACCTCTGTCCTGGGTGCTGCCCCAATCATGGT…
Hdac11-3UTR-wt	CTGGATCTGCTCCAACTACAGGACTCATATTCATTACCATGTGGGGGTATTCCCACAGCCTTCATAGTGTCCTTCATACTCCCTCTGCTGGAGTCGGGAGGATGCCAGAGTCACCAGTTGTCTAAACCACTGACCTGGACCAGACCCCACAGTACTAATAGTGCAGCACCACACCCCTCTGTCATGGCCTCTTTGCCTCTGACTGGAGGTACCTCCCAGGACATTGGGGAGTGGTGACAGCAC
Hdac11-3UTR-mut	CTGGATCTGCTCCAACTACAGGTCTCATATTCATTACCATGTGGGGGTATTCCCACAGCCTTCATAGTGTCCTTCATACTCCCTCTGCTGGAGTCGGGAGGATGCCAGAGTCACCAGTTGTCTAATCCACTGTCCTGGTCCAGTCCCCACAGTACTAATAGTGCAGCACCACACCCCTCTGTCATGGCCTCTTTGCCTCTGTCTGGAGGTACCTCCCAGGTCATTGGGGAGTGGTGTCAGCAC

## Sheet: Legend
Daatset EV1
Primers for Genotyping, CRISPR/Cas9 Off-target Detection via PCR, qPCR Assay.
