# Supplementary material for: IGF2BP3 recognizes m6A to regulate histone-to-protamine replacement during mouse sperm development
Source: EMBO J. 2025 Dec 5;45(2):504–36. doi: 10.1038/s44318-025-00659-y (PMC12811620; doi:10.1038/s44318-025-00659-y)
Supplement: Supplementary file 4 — Dataset EV2 [file 44318_2025_659_MOESM4_ESM.xlsx]

## Sheet: Germ cell-specific targets
Germ cell-specific targets (3007)
Entrez ID	Gene Symbol
224291	Csnka2ip
76627	Prr30
72273	Smim24
17235	Smcp
70335	Reep6
18285	Odf1
78246	Phf23
53814	Oaz3
54624	Paf1
243897	Ggn
216964	Trp53i13
70060	Spata3
16612	Klk1
70004	1700028J19Rik
214105	Sox30
68153	Gtf2e2
72181	Nsun4
19358	Rad23a
56296	Dmrtb1
75841	Rnf139
18458	Pabpc1
623131	Prr19
70911	Phyhipl
268566	Gphn
195236	Pom121l2
78124	Spata31
380907	Gm5142
74211	1700017B05Rik
104444	Rexo2
230484	Usp1
54326	Elovl2
13549	Dyrk1b
233870	Tufm
17750	Mt2
19365	Rad52
104362	Meig1
67722	Actl11
20527	Slc2a3
22210	Ube2b
17748	Mt1
238663	Spata31d1d
69297	Lrrc46
53422	Ybx2
212919	Kctd7
66168	Grina
76890	Memo1
66333	Aqp11
20503	Slc16a7
69478	2300009A05Rik
15504	Dnajb3
14707	Gng5
232232	Hdac11
74281	Spatc1
27660	1700088E04Rik
73563	1700095J12Rik
79555	BC005537
52132	Ccdc97
11434	Acr
228136	Zdhhc5
227331	Gigyf2
12313	Calm1
243535	BC048671
67155	Smarca2
13164	Dazl
12454	Ccnk
73429	Hoxd3os1
225131	Wac
23994	Dazap2
78670	Plekhj1
67932	1700129C05Rik
56838	Ccl28
101142	Itfg2
73469	Rnf38
17113	M6pr
13690	Eif4g2
83560	Tex14
14791	Emg1
224727	Bag6
53599	Cd164
14202	Fhl4
18521	Pcbp2
50849	Rnf10
73318	Ube2d2b
58867	Syngr4
56310	Gps2
16594	Klc2
100038514	Gm11837
75472	Cfap126
76872	Ccdc116
66765	4933411K16Rik
12445	Ccnd3
76824	Mtfr1l
75777	Ttc23l
239099	Homez
382423	Atxn7l3b
280667	Adam1b
22698	Zfp39
66540	Fam107b
241128	Fam124b
56317	Anapc7
18577	Pde4a
240263	Fem1c
227298	Retreg2
110962	Mbd6
66479	1700029F12Rik
327992	Hsf5
53975	Ddx20
13202	Ddt
64136	Sdf2l1
71862	Gpr160
66737	4921534H16Rik
69379	C8g
227720	Nup214
18710	Pik3r3
633285	Rbm46
244179	Ubqlnl
27362	Dnajb9
74419	Tktl2
74927	Pmis2
230861	Eif4g3
54198	Snx3
68401	G6pc3
108699	Chn1
69470	Tmem127
140858	Wdr5
77044	Arid2
23825	Banf1
22608	Ybx1
70840	Slc22a16
77053	Sun1
66629	Golph3
73381	Cmtm2a
68002	Sdhaf4
108013	Celf4
26894	Cops7a
56485	Slc2a5
74596	Cds1
18789	Papola
69444	Lyzl6
75188	1700009J07Rik
67331	Atp8b3
104836	Cbll1
16833	Ldhc
635169	CK137956
68531	1110020A21Rik
208169	Slc9c1
19378	Aldh1a2
66236	1500011B03Rik
12632	Cfl2
237831	Slc13a5
70144	Lrch3
69982	Spink2
269254	Setx
67803	Limd2
27756	Lsm2
22024	Crisp2
73834	Atp6v1d
98558	Mael
16882	Lig3
11861	Arl4a
20020	Polr2a
68255	Tmem86b
13206	Ddx4
214189	Scgn
109154	Mlec
107173	Gpr137
70054	Ccdc89
102774	Bbs4
232973	Lypd4
75556	Cfap161
109676	Ank2
50772	Mapk6
76547	Tmem101
14447	Gapdhs
71824	1700006A11Rik
338359	Supv3l1
74454	4933408J17Rik
68212	Tmbim4
320769	Prdx6b
76892	Rnft1
71304	Wbscr25
69291	1700001L05Rik
69308	1700007P06Rik
66648	Tpgs2
67609	4930453N24Rik
67869	Paip2
71699	Slc41a3
432536	Pom121l12
68953	Chmp2a
74104	Abcb6
66743	Rnf220
433693	Akirin2
75623	Tex30
63985	Gmfb
243912	Hspb6
53624	Cldn7
18628	Per3
75667	Tmem225
384806	Adam20
56455	Dynll1
116848	Baz2a
666704	Samd1
66729	Ankrd61
29816	Hip1r
229588	Gm128
72504	Taf4b
75662	1700030C14Rik
12866	Cox7a2
227613	Tubb4b
76485	Glt8d1
11781	Ap4m1
102693	Phldb1
66641	Sike1
14073	Faah
66049	Rogdi
56522	Papolb
80982	Cemip
67430	4921536K21Rik
67634	Ftmt
14705	Bscl2
21754	Tesk1
69332	Lelp1
67737	Ttc39d
225027	Srsf7
71819	Kif23
75870	Tcam1
12453	Ccni
13445	Cdk2ap1
53604	Zpbp
230596	Prpf38a
66586	Crls1
16650	Kpna6
83602	Gtf2a1
277353	Tcfl5
52477	Angel2
193280	C030037D09Rik
72277	Fam186a
11774	Ap3b1
101739	Psip1
12916	Crem
218210	Nup153
78832	Cacul1
73779	Prr27
22642	Zbtb17
76606	Llcfc1
100169	Phactr4
114741	Supt16
78334	Cdk19
71885	Faap100
233724	Tmem41b
14866	Gstm5
11451	Acrv1
67210	Gatad1
108014	Srsf9
107513	Ssr1
70078	Nol7
69380	1700013G24Rik
387524	Znrf2
12033	Bcap29
233871	Atxn2l
276770	Eif5a
17344	Pias2
69347	1700008P02Rik
56428	Mtch2
97243	Naa11
67862	2310033P09Rik
11491	Adam17
67044	Higd2a
237775	Zfp867
66337	Fam229b
21847	Klf10
67812	Ubxn4
56085	Ubqln1
73937	1700029M20Rik
19384	Ran
114863	Plpbp
107767	Scamp1
270035	Letm2
231093	Agbl5
233895	Prr14
212627	Prpsap2
67472	Mtfr1
75388	Boll
76640	1700113H08Rik
19059	Ppp3r2
69639	Exosc8
99003	Qser1
74173	Rab10os
26554	Cul3
77975	Tmem50b
56406	Ncoa6
20524	Slc25a17
12848	Cops2
212090	Tmem60
69281	Spata4
100504446	Prr22
14840	Gsg1
98956	Nat10
75219	Dusp18
67504	Rnf151
231098	Dnajc5g
17864	Mybl1
225339	Ammecr1l
66745	Trpd52l3
76178	Coa5
329540	Nol4l
72729	Cdc42se2
192786	Rapgef6
67443	Map1lc3b
17356	Afdn
78174	Cox7b2
97863	Fam8a1
70231	Gorasp2
56531	Ylpm1
20815	Srpk1
73808	Tex36
68701	Ppp1r27
12054	Bcl7b
18459	Pabpc2
11736	Ankfy1
230770	Tmem39b
212679	Mars2
69307	Pxt1
67543	Pabpc6
432516	Myo1a
75320	Etnk1
268420	Alkbh5
72033	Tsc22d2
74468	Hyal5
72193	Scaf11
53357	Pla2g6
22427	Wrn
107586	Ovol2
71864	Fam217a
73389	Hbp1
72392	Tmem175
109232	Sccpdh
70103	Znhit1
15192	Hdgfl1
23918	Impdh2
50501	Prok2
24115	Best1
12421	Rb1cc1
244178	Ubqln3
67393	Cxxc5
67501	Ccdc50
67690	Prss37
17354	Mllt10
13486	Dr1
56486	Gabarap
18176	Nras
69662	2310061I04Rik
234594	Cnot1
228765	Sdcbp2
18983	Cnot7
209707	Lcorl
59025	Usp14
19697	Rela
26367	Ceacam2
22784	Slc30a3
271813	Agbl2
70093	Ube2q1
68926	Ubap2
106582	Nrm
70450	Unc13d
56372	1110004F10Rik
75010	Tmbim7
72265	Tram1
329506	Ctdspl2
15932	Idua
13684	Eif4e
74322	Cxxc1
73274	Gpbp1
74498	Gorasp1
75467	Stpg4
330427	9330102E08Rik
72736	Tmx1
75590	Dusp9
207798	Gramd1c
73373	Phospho2
74998	Rab11fip2
21410	Hnf1b
212190	Ubxn10
66861	Dnajc10
73723	Sh3bgrl3
56392	Shoc2
73278	1700031P21Rik
244666	Sprtn
110213	Tmbim6
268390	Ahsa2
13929	Amz2
70902	Lpcat2b
64658	Mrps25
93790	Nipa2
12580	Cdkn2c
229474	Fhdc1
17762	Mapt
71963	Cdca4
227522	Rpp38
208263	Tor1aip1
223696	Tomm22
242960	Fbxl5
19338	Rab33b
54194	Akap8l
108803	Spem2
75483	Cox8c
67184	Ndufa13
69683	Emc10
66622	Ubr7
19043	Ppm1b
76867	Rhbdd1
56445	Dnaja2
74204	Xpo6
58998	Nectin3
68263	Pdhb
56550	Ube2d2a
77626	Smpd4
11933	Atp1b3
15519	Hsp90aa1
68031	Rnf146
18011	Neurl1a
71452	Ankrd40
230648	Efcab14
71062	Tekt3
66105	Ube2d3
269063	Ms4a5
230824	Grhl3
22785	Slc30a4
68729	Trim37
22147	Tuba3b
76426	Fam209
19055	Ppp3ca
108147	Atic
18005	Nek2
67534	Ttll4
23837	Cfdp1
52633	Nit2
238662	Spata31d1b
66717	Ccdc96
24083	Natd1
319845	Bbs9
78653	Bola3
18150	Npm3
407786	Taf9b
71877	Efhc1
15463	Agfg1
100037258	Dnajc3
327799	Usp44
234776	Atmin
72219	Spata31d1a
20873	Plk4
54170	Rragc
242362	Manea
72999	Insig2
66661	Srp72
68177	Ebpl
227700	Sh3glb2
67035	Dnajb4
98386	Lbr
74309	Osbp2
68196	Hsbp1
56367	Scoc
20615	Snapin
16647	Kpna2
19724	Rfx1
279766	Rhbdd3
67592	4930524B15Rik
66813	Bcl2l14
18663	Pgk2
72549	Reep4
57256	Prss21
75991	Slain2
72056	1810055G02Rik
106840	Unc119b
14626	Gk2
66676	Tmed7
100043272	Inafm2
52585	Dhrs1
216197	Ckap4
227154	Stradb
227449	Zcchc2
76295	Atp11b
75758	9130401M01Rik
53621	Cnot4
102632231	Gm2245
70920	Tex47
51796	Srrm1
18645	Pfn2
240396	Mex3c
17246	Mdm2
11497	Adam3
232314	Ppp4r2
98366	Smap1
68050	Akirin1
231413	Grsf1
17349	Mlf1
83553	Tktl1
13209	Ddx6
433926	Lrrc8b
73419	Armt1
66810	Rbm22
66599	Rdm1
66882	Bzw1
106052	Fbxo4
59021	Rab2a
75939	4930579G24Rik
11499	Adam5
66120	Fkbp11
18747	Prkaca
320064	D130017N08Rik
66225	Llph
207740	Ubald1
319196	Ankef1
238217	Rpl10l
71101	Uvssa
108660	Rnf187
21399	Tcea1
235132	Zbtb44
20531	Slc34a2
231912	Katnal1
70859	Lrrc63
232449	Dera
57258	Xpo4
20481	Ski
71865	Fbxo30
74023	Rd3
67238	Fam220a
192197	Bcas3
57813	Tk2
58186	Rad18
21454	Tcp1
20638	Snrpb
74218	1700016H13Rik
72587	Pan3
232878	Zscan22
238683	Spata31d1c
66817	Tmem170
219135	Mtmr6
18247	Oaz2
74136	Sec14l1
117198	Ivns1abp
75338	Ccdc83
17966	Nbr1
20334	Sec23a
74288	Spem1
192173	Mcrip1
14489	Mtpn
52174	Tmem222
22334	Vdac2
633640	Tmem267
67006	Cisd2
70375	Ica1l
11643	Akap4
74304	1700094M24Rik
14245	Lpin1
239591	Ttll8
11470	Actl7a
319448	Fndc3a
72722	Fam98a
67542	Cog6
100972	Rab28
67453	Slc25a46
73435	Tex35
211488	Ado
105239	Rnf44
225644	Cplx4
17847	Usp34
66514	Asrgl1
98432	Phlpp1
71041	Pcgf6
231724	Rad9b
386463	Cdsn
60599	Trp53inp1
240069	Morc2b
28075	Desi1
98363	Efhd1
66083	Setd6
67652	Spaca1
13524	Adam18
381626	Rbm33
12315	Calm3
223825	Mroh2b
72831	Dhx30
77134	Hnrnpa0
432467	Hnrnph3
75861	4930571K23Rik
11642	Akap3
68468	Ly6g6c
217718	Nek9
66511	Chtop
76687	Spcs3
13871	Ercc2
207175	Cetn4
104831	Ptpn23
76719	Kansl1
81879	Tfcp2l1
83410	Cstf2t
224938	Pja2
18193	Nsd1
76843	Dtl
74133	Smg8
76415	Fam187b
66435	Uggt2
19298	Pex19
271639	Adcy10
195434	Utp14b
67267	Uqcc2
226747	Ahctf1
109129	Mmadhc
66704	Rbm4b
209601	Erich3
21856	Timm44
244745	Dpy19l1
65971	Tbata
14547	Gdap2
76740	Efr3a
244209	Cyp2r1
57295	Icmt
76497	Ppp1r11
67154	Mtdh
105847	Lmf2
72672	Zfp518a
108934	Smim13
66870	Serbp1
74360	Cep57
76479	Smndc1
240899	Lrrc52
67123	Ubap1
20971	Sdc4
26987	Eif4e2
226090	Ermp1
212531	Sh3bgrl2
14629	Gclc
224813	Lrrc73
23983	Pcbp1
231386	Ythdc1
109145	Gins4
80286	Tusc3
100737	Dcun1d4
73410	1700065D16Rik
224619	Traf7
108150	Galnt7
211673	Arfgef1
13680	Ddx19a
74277	Chic2
55935	Fnbp4
53886	Cdkl2
260409	Cdc42ep3
54130	Actr1a
52915	Zmiz2
380753	Atxn7l1
16783	Lamp1
21916	Tmod1
12301	Cacybp
75860	Tex26
13605	Ect2
67772	Chd8
229675	Rsbn1
19076	Prim2
78785	Clip4
66714	4921524J17Rik
72194	Fbxl20
66797	Cntnap2
75722	4932412D23Rik
28113	Tinf2
67249	Tbc1d19
53612	Vti1b
13992	Khdrbs3
403187	Opa3
76718	Catsperg2
627049	Zfp800
69981	Tmem30a
74470	Cep72
69459	Ubl7
67537	Glipr1l2
791299	Gm10069
224170	Dzip3
53375	Mtx2
217232	Cdc27
68066	Slc25a39
67785	Zmym4
67120	Ttc14
227736	Cfap157
67080	1700019D03Rik
66595	Aste1
19777	Uri1
15247	Mfsd14a
102580	Alg9
19823	Rnf7
100609	Nsun5
68497	Arel1
11542	Adora3
108012	Ap1s2
629820	Gm7008
71966	Nkiras2
210148	Slc30a6
74287	Kcmf1
75744	Svip
382113	Slc22a14
246179	Fktn
67713	Dnajc19
108645	Mat2b
28018	Ubfd1
54673	Sh3glb1
107476	Acaca
56309	Mycbp
18575	Pde1c
21812	Tgfbr1
66163	Mrpl4
75099	Lysmd4
623198	Gm6408
225280	Ino80c
99011	Pomt1
14000	Drosha
237400	Mex3d
52513	Ddx56
74293	1700095J03Rik
23802	Amfr
58172	Sertad2
211660	Cspp1
68796	Tmem214
21744	Adad1
109168	Atl3
12469	Cct8
14425	Galnt3
30928	Zbtb18
232717	Prss58
217057	Ptrh2
239731	Rimbp3
235559	Topbp1
71891	Cdadc1
319586	Celf5
26426	Nubp2
78806	Stpg1
53421	Sec61a1
13800	Enah
226442	Zfp281
103136	Pwp1
192157	Socs7
268706	Slc38a9
55950	Bri3
69519	Rwdd2a
73945	Otud4
100087	Kti12
69871	Ppp1r35
112418	1700102P08Rik
21917	Tmpo
68968	Cdan1
14760	Gpr19
214704	Iqub
101320	Dyrk4
100502590	Tex50
71667	Tmem248
226016	Abhd17b
74522	Morc2a
66979	Pole4
55946	Ap3m1
19042	Ppm1a
100201	Tmem64
109658	Txlna
12896	Cpt2
67639	4930474N09Rik
98710	Rabif
78394	Ddx52
100579147	Gm10619
56050	Cyp39a1
56209	Gde1
75552	Paqr9
73873	Fam161a
18044	Nfya
16653	Kras
94093	Trim33
66254	Dimt1
13200	Ddost
20431	Pmel
11468	Actg2
67937	Tmem59l
330096	Shisa3
75482	Hspb9
71592	Pogk
66734	Map1lc3a
22025	Nr2c1
74413	Tc2n
67231	Tbc1d20
18604	Pdk2
68337	Crip2
71175	Nipbl
14751	Gpi1
66949	Trim59
52033	Pbk
100502723	Tsga8
58206	Zbtb32
11855	Arhgap5
69241	Polr2d
19400	Rapsn
436022	Dnaaf3
21843	Tial1
20933	Med22
15223	Foxj1
106143	Cggbp1
224250	Cldnd1
79554	Cptp
60534	Fancg
381560	Xkr8
240255	Ythdc2
68728	Trp53inp2
53376	Usp2
71161	Prkag2os1
24075	Taf10
22601	Yap1
52335	Atxn1l
241303	Fam78a
101612	Grwd1
116891	Derl2
59079	Erbin
24015	Abce1
66249	Pno1
74107	Cep55
231506	Lin54
107182	Btaf1
319277	Washc4
74600	Mrpl47
116733	Vps4a
100041151	Gm3636
27078	B9d1
77065	Ints7
70120	Yars2
21406	Tcf12
52530	Nhp2
56484	Foxo3
74385	Ap5m1
75173	Tex38
68058	Chd1l
232334	Vgll4
382239	Cpxcr1
233824	Cog7
27401	Skp2
12226	Btg1
56496	Tspan6
69259	Kctd5
13681	Eif4a1
19336	Rab24
29869	Ulk2
27392	Pign
56354	Dnajc7
24127	Xrn1
67320	Iqcf4
213211	Rnf26
78796	Zcchc4
231326	Aasdh
225363	Etf1
28114	Nsun2
20813	Srp14
78610	Uvrag
27058	Srp9
75425	Tti1
27681	Snf8
19725	Rfx2
67096	Mmachc
100504207	Arhgap33os
72315	Ccdc74a
68842	Tulp4
19046	Ppp1cb
19428	Rasl2-9
68236	Gtsf1l
69216	Svbp
64436	Inpp5e
14265	Fmr1
225745	Haus1
69367	Glrx2
75131	4930512J16Rik
109019	Nabp1
71149	Tex52
68318	Aph1c
72843	Prdm4
71902	Cand1
98417	Cnih4
64383	Sirt2
271564	Vps13a
69882	Ints14
217449	Trappc12
69276	Sec62
110854	Ptpa
104263	Kdm3a
68149	Otub2
73463	C2cd6
66153	Fbxo36
67602	Necap1
67017	Fam210b
213084	Cdkl3
73658	Spns1
217732	Cipc
75040	Efcab10
101187	Parp11
94245	Dtnbp1
13998	Fgd6
23874	Farsb
207683	Igsf11
67819	Derl1
14380	G6pd2
103554	Psme4
56431	Dstn
75502	Cmtm2b
229055	Zbtb10
11607	Agtr1a
12448	Ccne2
76624	1700099I09Rik
13526	Adam24
208768	Sde2
65247	Asb1
103583	Fbxw11
76524	Cln6
230809	Pdik1l
20482	Skil
70533	Btf3l4
22019	Tpp2
56347	Eif3c
67653	4930544G11Rik
67979	Atad1
70699	Nup205
213541	Ythdf2
19726	Rfx3
75141	Rasd2
27224	Eloa
20021	Polr2c
17454	Mov10
19210	Ptdss1
26754	Cops5
320558	Sycp2
223989	Marf1
241274	Pnpla7
213990	Agap3
110355	Grk2
208043	Setd1b
67967	Pold3
20462	Tra2b
81018	Rnf114
66593	Diablo
74442	Sgms2
269610	Chd5
270163	Myo9a
210973	Kbtbd2
83767	Wasf1
319934	Sbf2
104871	Spata7
69999	1700027F09Rik
64242	Ngb
67290	3110040N11Rik
104271	Tex15
104383	Rcor2
76500	Ip6k2
26891	Cops4
67867	Lrrc28
53872	Caprin1
11797	Birc2
106369	Ypel1
13619	Phc1
54208	Arl6ip1
19069	Nup88
69469	Tmco2
78805	4930545L23Rik
66752	4933404O12Rik
67630	Samd8
69397	1700019A02Rik
233020	Hipk4
19211	Pten
66341	Eid3
56298	Atl2
53323	Ube2k
99982	Kdm1a
218335	Clptm1l
76800	Usp42
67040	Ddx17
235459	Gtf2a2
22627	Ywhae
67983	Pdzd9
22158	Tulp3
319520	Dusp4
52906	Ahi1
76668	Mdh1b
58246	Slc35b4
12224	Klf5
78414	1700034E13Rik
70979	Fancd2os
75090	4930519D14Rik
21648	Dynlt1b
16579	Kifap3
216578	Papolg
230801	Pigv
69190	Dym
652925	Tmem243
75323	4930558J18Rik
234915	Cep126
15078	H3f3a
72692	Hnrnpll
225865	Catsper1
20656	Sod2
69306	Efcab9
56305	Pitpnb
2042-06-19	Ppp6r3
71208	4933440M02Rik
228366	Large2
235469	Zfp280d
67392	4833420G17Rik
56458	Foxo1
320162	Cep95
239036	4930596D02Rik
80751	Rnf34
67328	Lyzl1
75311	4930550C14Rik
210126	Lpp
193742	Abhd16a
227334	Usp40
219022	Ttc5
108800	Ston2
108755	Lyrm2
75718	Vwa5b1
17913	Myo1c
93759	Sirt1
94246	Arid4b
66865	Pmpca
226352	Epb41l5
72065	Rap2c
76007	Zmym2
68614	Letmd1
17688	Msh6
19386	Ranbp2
69587	Pcgf3
75906	Fam184a
242785	Klhl21
71713	Cdc40
69707	Iqcg
229541	Dennd4b
73332	Ccdc30
71835	Lancl2
71678	Brox
66757	Adat2
624866	Lekr1
68999	Anapc10
18555	Cdk16
12151	Bmi1
67213	Cmtm6
11495	Adam2
67604	Get4
56515	Rnf138
67834	Idh3a
19344	Rab5b
76380	Cep112
229363	Gmps
76713	Slc6a21
237958	Sppl2c
68095	Ociad1
66432	Slc7a6os
56724	Cript
56844	Tssc4
74427	Eaf1
66408	Aptx
269704	Zfp664
67304	3110070M22Rik
13660	Ehd1
67618	Aasdhppt
16341	Eif3e
269198	Nbeal1
13481	Dpm2
27222	Atp1a4
235628	Prss42
93696	Chrac1
26390	Mapkbp1
228913	Zfp217
22032	Traf4
72257	1700006H21Rik
20866	Stim1
381404	Pabpc1l
317717	Sec22a
23938	Map2k5
21769	Zfand3
101867	Rrp8
56874	Rnf32
20410	Sorbs3
233810	Abca16
69554	Klhdc2
75560	Ep400
71001	Mgat4e
52014	Nus1
14056	Ezh2
12417	Cbx3
268451	Rab11fip4
19822	Rnf4
29808	Mga
13017	Ctbp2
56399	Akap8
17184	Matr3
195522	Zfp691
98999	Znfx1
272158	Poln
67529	Fgfr1op2
18753	Prkcd
22240	Dpysl3
69568	Vkorc1l1
99633	Adgrl2
213464	Rbbp5
74150	Slc35f5
100019	Mdn1
20187	Ryk
108912	Cdca2
75480	1700003F12Rik
69125	Cnot8
213760	Prepl
57170	Dolpp1
213054	Gabpb2
70373	Gpatch2l
72151	Rfc5
114893	Dcun1d1
75671	Tex22
107272	Psat1
269700	Hectd4
214987	Chtf8
17256	Mea1
71275	Noxred1
104248	Cabin1
67282	Washc3
77505	Dnhd1
228361	Ambra1
236900	Pdk3
69986	1700025N23Rik
83563	Usp26
17428	Mnt
114875	Plcz1
57905	Isy1
56045	Samhd1
12611	Cebpg
18986	Pou2f1
73344	1700034J05Rik
69227	Selenot
320752	Dpy19l2
224794	Enpp4
74369	Mei1
268491	Meioc
22694	Zfp35
232227	Iqsec1
64008	Aqp9
384185	Arl9
93687	Csnk1a1
73353	Actrt2
12068	Bet1
12928	Crk
15242	Hhex
50912	Exosc10
236266	Alms1
14660	Gls
74895	Ccdc181
74377	Hsf2bp
22680	Zfp207
230259	E130308A19Rik
70510	Rnf167
68776	Taf11
227731	Slc25a25
235067	Cypt4
269536	Tex10
399599	Ccdc87
74778	Rrp7a
20320	Nptn
194219	Slfnl1
26572	Cops3
230751	Oscp1
66223	Mrpl35
70882	Armc3
16363	Irf2
73919	Lyrm1
234353	Psd3
21356	Tapbp
623046	Fscb
27402	Pdhx
217578	Baz1a
241794	Kcng1
66840	Wdr45b
268980	Strn
211255	Kbtbd7
242557	Atg4c
12295	Cacnb1
107338	Gbf1
228359	Arhgap1
65103	Arl6ip6
67574	Alg13
20877	Aurkb
72149	Strada
226139	Cox15
59033	Slc4a8
329795	Tmem67
67150	Rnf141
80985	Trim44
215772	Adgb
74411	Plpp6
108829	Jmjd1c
269693	Ccdc60
83962	Btbd1
69019	Spcs1
269113	Nup54
224630	Bnip1
73523	Pebp4
19079	Prkab1
229011	Samd10
56364	Zmym3
70575	Gfod2
240087	Mdc1
73287	Cabcoco1
75273	Pelp1
207304	Hectd1
72972	Ccser2
75600	Calml4
434285	BB014433
321022	Cdv3
14712	Gnpat
67010	Rbm7
71829	Ddi1
66989	Kctd20
226823	Kctd3
69409	1700021N21Rik
53607	Snrpa
65099	Irak1bp1
68628	Fbxw9
13542	Dvl1
244448	Triml1
227058	Dnah7b
74071	Lmntd1
52521	Zfp622
66953	Cdca7
227059	Slc39a10
69376	Zpbp2
70047	Trnt1
432838	Gm5460
320951	Pisd
170461	Stard6
353188	Adam32
108099	Prkag2
66181	Nop10
70892	Ttll7
74775	Lmbr1l
56494	Gosr2
241516	Fsip2
26394	Lypla2
69232	Qrich1
14123	Fbrs
70422	Ints2
229709	Ahcyl1
208650	Cblb
71063	Zfp597
56017	Slc2a8
234852	Chmp1a
16443	Itsn1
70561	Txndc16
56036	Ccnl2
12021	Bard1
329547	Bpi
69987	Spaca9
14645	Glul
18023	Nfe2l1
54613	St3gal6
75646	Rai14
77485	Stk31
21422	Tfcp2
381142	Arl14epl
241850	Abhd16b
71066	Hsfy2
545085	Wdr70
218543	Srek1
621976	Tmem170b
20643	Snrpe
545428	Ccdc141
19175	Psmb6
66712	Spesp1
19072	Prep
66711	Sbds
12929	Crkl
21872	Tjp1
75497	Fabp12
56278	Gkap1
21685	Tef
333789	N4bp2
72323	Asb6
68735	Mrps18c
20853	Stau1
26384	Gnpda1
234549	Heatr3
17171	Mas1
64655	Mrps22
70044	Tut1
17129	Smad5
252967	Ropn1l
68475	Ssna1
194908	Pld6
70650	Zcchc8
77352	Axdnd1
58802	Kcnmb4
76421	1700028K03Rik
71138	Tmem217
68421	Lmbrd1
232989	Hnrnpul1
78933	Agbl4
66691	Gapvd1
13056	Cyb561
106338	Nsun3
27965	Spg21
269023	Zfp608
74896	4930405A10Rik
192986	Cyb5d2
75258	4930563M21Rik
69456	Commd10
353187	Nr1d2
67553	Gstcd
229521	Syt11
73288	Vps50
11981	Atp9a
620858	Gm13539
71769	Bbs10
19062	Inpp5k
75507	Pou5f2
56195	Ptbp2
71354	Wdr31
76407	Sun5
55960	Ebag9
67070	Lsm14a
75809	4930488L21Rik
140546	Eri3
66713	Actr2
21767	Tex264
66849	Ppp1r2
68032	Emc4
67864	Yipf4
108679	Cops8
70989	Jhy
15525	Hspa4
230753	Thrap3
66978	Luc7l
21982	Tmem165
74354	Lrguk
78455	Helz
74388	Dpp8
19383	Raly
71132	Cabyr
67340	1700052I22Rik
74996	Usp47
75751	Ipo4
217353	Tmc6
103236	Csnk1g2
18203	Ntan1
84505	Setdb1
75512	Gpx6
17119	Mxd1
74753	Trmo
72162	Dhx36
70834	Spag9
16828	Ldha
67771	Arpc5
67143	Ikzf5
360216	Zranb1
433700	Spag8
66156	Anapc11
192160	Casc3
15384	Hnrnpab
14312	Brd2
20239	Atxn2
13830	Stom
78323	Fam219b
14768	Lancl1
75453	Ccdc7b
78250	Iqch
235180	Fez1
67800	Dgat2
170762	Nup155
106504	Stk38
17931	Ppp1r12a
70866	Slco6d1
110911	Cds2
83435	Plekha3
75593	Malsu1
80748	BC004004
217705	Fam161b
66089	Rmnd5b
13000	Csnk2a2
13367	Diaph1
69401	Plac8l1
108943	Trmt10a
75517	Ccdc34os
76138	Ccdc138
102334	Ankrd10
21753	Tes
76419	Smkr-ps
17248	Mdm4
68097	Dynll2
217995	Heatr1
22099	Tsn
76813	Armc6
52397	Zfp644
12228	Btg3
74649	Cpa5
56293	Slc35g3
83431	Ndel1
29812	Ndrg3
231874	Ccz1
210544	Tbc1d31
66929	Asf1b
12393	Runx2
56788	Scube2
56480	Tbk1
68339	Ccdc88c
76014	Zc3h18
216033	Ctnna3
74435	Lrriq3
233813	Vwa3a
71300	Rnf148
84004	Mcam
71801	Plekhf2
271036	Catsperb
20975	Synj2
68090	Yif1a
11793	Atg5
229007	Zgpat
57259	Tob2
52670	Cpsf4l
212772	Arl14ep
207704	Gtpbp10
65020	Zfp110
52076	Tmem38b
227835	Gtdc1
229599	Ciart
110083	Dnah12
19256	Ptpn20
104732	Tedc1
67943	Mesd
72148	Tdrp
67955	Sugt1
71810	Ranbp3
66722	Spag16
78928	Pigt
20878	Aurka
211986	Tmem18
242409	Tmem8b
70073	Zdhhc25
76938	Rbm17
70750	Kdsr
382639	Zbtb42
26400	Map2k7
81898	Sf3b1
11883	Arsa
100732	Mapre3
72931	Swi5
68777	Tmem53
74504	Fam53a
329251	Ppp1r12b
67769	Gpatch2
12799	Cnp
74703	Ccdc7a
237411	Zfp938
19082	Prkag1
70508	Bbx
110809	Srsf1
14912	Nkx6-2
269252	Gtf3c4
104416	Bap1
76788	Klhdc10
76626	Msi2
69439	Mroh4
67027	Mkrn2
321000	Lrif1
66409	Rsl1d1
208628	Kntc1
17973	Nck1
66736	Emc2
211896	Depdc7
244879	Npat
218832	Polr3a
381511	Pdp1
16434	Itpa
19646	Rbbp4
19183	Psmc3ip
29818	Hspb7
269470	Wdr3
78757	Rictor
268294	Zbtb24
72400	Pinx1
217351	Tnrc6c
67952	Tomm20
20181	Rxra
19052	Ppp2ca
67160	Eef1g
74090	Paqr5
68127	B230217C12Rik
229937	Znhit6
20463	Cox7a2l
75785	Klhl24
71436	Flrt3
140630	Ube4a
100608	Noc4l
170719	Oxr1
67692	1700020N01Rik
66646	Rpe
245902	Ccdc15
108907	Nusap1
234135	Nsd3
223732	Rtl6
74648	S100pbp
67629	Spc24
69288	Rhobtb1
19334	Rab22a
13211	Dhx9
75166	4930533B01Rik
239667	Dip2b
11498	Adam4
234366	Gatad2a
56426	Pdcd10
76192	Abhd12
67811	Poldip2
74441	Slco6c1
26972	Spo11
66332	1700018B24Rik
269966	Nup98
69150	Snx4
53869	Rab11a
224742	Abcf1
11569	Aebp2
230793	Ahdc1
14793	Cdca3
208820	Triqk
70874	4921513I03Rik
103573	Xpo1
71148	Mier1
208449	Sgms1
242891	Cct8l1
117148	Necab2
52009	Jpt2
242669	Azin2
75656	1700020A23Rik
67387	Unc50
14104	Fasn
69384	Tmem89
66674	Spryd7
21974	Top2b
207958	Alg11
93871	Brwd1
76969	Chst1
71999	Fbxo22
56291	Styx
97820	4833439L19Rik
67620	Lrp2bp
108954	Ppp1r15b
68268	Zdhhc21
546347	Gm5941
57748	Jmy
22247	Umps
59010	Sqor
109359	Abraxas2
235626	Setd2
99138	Stard7
72881	Zdhhc4
208967	Thnsl1
75964	Trappc8
666945	Gm10638
432940	Otulin
66671	Ccnh
67338	Rffl
57432	Zc3h8
76901	Jade2
12649	Chek1
59090	Midn
214552	Cep164
271377	Zbtb11
628854	Gm15517
269774	Aak1
14084	Faf1
22021	Tpst1
69562	Cdk13
75002	Tmprss12
56280	Mrpl37
225432	Rbm27
69993	Chn2
16574	Kif5c
22343	Lin7c
76874	4930469K13Rik
67003	Uqcrc2
17876	Myef2
110593	Prdm2
12177	Bnip3l
228875	Slc35c2
66108	Ndufa9
106389	Eaf2
238799	Tnpo1
56174	Nagk
73674	Wdr75
226412	R3hdm1
71169	Nbas
20466	Sin3a
11821	Aprt
13204	Dhx15
15445	Hpd
268490	Lsm12
233410	Zfp592
66310	Dpy30
72350	Zc2hc1c
75553	Zc3h14
18766	Pkdrej
76399	Il31
446210	AY702103
72567	Bclaf1
59041	Stk25
56190	Rbm38
72726	Tbcc
208583	Nek11
23908	Hs2st1
57443	Fbxo3
69116	Ubr4
81489	Dnajb1
53609	Clasrp
66233	Dmap1
320538	Ubn2
18536	Pcm1
78655	Eif3j1
231380	Uba6
380654	Cfap54
83964	Jam3
75799	4930444P10Rik
319885	Zcchc7
66308	Mplkip
244329	Mcph1
56048	Lgals8
16468	Jarid2
53334	Gosr1
66588	Cmpk1
209018	Vps8
103220	Ttc41
56210	Rev1
67365	Pudp
226407	Rab3gap1
104303	Arl1
66931	1700010I14Rik
56077	Dgke
219103	Cenpj
20111	Rps6ka1
27399	Ip6k1
23834	Cdc6
70371	1700026D11Rik
320226	Ccdc171
381903	Alg8
66680	Oser1
225289	AW554918
16624	Klk1b8
22026	Nr2c2
28135	Cep63
67463	Poc5
381305	Rc3h1
266690	Cyb5r4
107260	Otub1
66352	Blzf1
64945	Cldn12
13417	Dnah8
13548	Dyrk1a
13722	Aimp1
30963	Hacd1
16449	Jag1
233904	Setd1a
66498	Dda1
170644	Ubn1
76866	Morn1
54152	Dnal4
70802	Pwwp2a
78938	Fbxo34
67330	1700047M11Rik
74174	Gtsf1
30927	Snai3
78801	Ak7
381110	Rmdn2
280621	Selenov
73333	Slc25a31
19707	Reps1
72000	Lmntd2
74466	Mfsd13b
75528	Tex29
20439	Siah2
73466	Ms4a13
77034	2510039O18Rik
22114	Tssk1
19324	Rab1a
319974	Auts2
66381	Rnf113a2
71722	Cic
27428	Shroom3
448850	Znhit3
229725	Clcc1
26893	Cops6
67980	Gnpda2
22110	Tspyl1
71521	Pds5a
59050	Nsa2
20690	Spam1
381695	N4bp2l2
67698	Fam174a
57439	Tmem183a
66193	Pithd1
268783	Mtmr12
68877	Maf1
108123	Napg
51897	Atg13
68642	Tmem216
381337	Fam178b
231863	Fbxl18
238386	Btbd7
54219	Cd320
67524	1700095A21Rik
67390	Mrm3
226517	Smg7
50884	Nckap1
19185	Psmd4
235028	Zfp426
68732	Carmil1
170930	Sumo2
18802	Plcd4
51885	Tubgcp4
170753	Zfp704
19245	Ptp4a3
77591	Ddx10
67487	Dhx40
233489	Picalm
333883	Cd59b
213498	Arhgef11
244562	Abcc12
216705	Clint1
98267	Stk17b
28105	Trim36
320183	Msrb3
212085	Trim52
66645	Pspc1
107566	Arl2bp
12467	Cct6b
69310	Pacrg
20135	Rrm2
52323	Klhl7
22221	Ubp1
13350	Dgat1
218503	Fcho2
17149	Magoh
20475	Six5
71000	4931440J10Rik
22215	Ube3a
18712	Pim1
77938	Fam53b
238405	Adam6b
71854	Dpep3
216618	Cfap36
98910	Usp6nl
114713	Rasa2
242466	Zfp462
68703	Rere
217692	Sipa1l1
67145	Tomm34
17713	Grpel1
327900	Ubtd2
102632700	Gm28881
14897	Trip12
83456	Mov10l1
94221	Gopc
75811	Saxo1
14011	Etv6
78634	Spaca7
268656	Sptlc1
53416	Stk39
140488	Igf2bp3
53312	Nub1
21780	Tfam
242418	Dcaf10
72371	2210408I21Rik
67728	Dph2
666731	Trim43c
231050	Galnt11
219105	Zmym5
74198	Dtx2
106073	Mfsd5
26405	Map3k2
17955	Nap1l4
244059	Chd2
214444	Cdk5rap2
54650	Sfmbt1
216238	Eea1
30933	Tor2a
71782	Ankle2
107975	Pacs1
330149	Hfm1
71206	Katnal2
74302	Mtmr3
69207	Srsf11
56876	Nsmf
19718	Rfc2
227634	Camsap1
192119	Dicer1
104001	Rtn1
105835	Sgsm3
211586	Tfdp2
67767	Jagn1
72662	Dis3
233805	Dcun1d3
110172	Slc35b1
77116	Mtmr2
320129	Grk3
14615	Gjc1
13528	Dtnb
269224	Pask
67580	Lrrc18
76582	Ipo11
69237	Gtpbp4
71116	Stx18
75828	Hormad2
50791	Magi2
14894	Cfap20
26556	Homer1
21961	Tns1
330409	Cecr2
234736	Rfwd3
16600	Klf4
226982	Eif5b
18108	Nmt2
14886	Gtf2i
66605	1700017N19Rik
66291	Smim8
116838	Rims2
110816	Pwp2
225467	Pggt1b
66922	Rras2
102607	Snx19
57746	Piwil2
75415	Arhgap12
77036	1700109H08Rik
23984	Pde10a
78926	Gas2l1
67381	Med4
20492	Slbp
66218	Ndufb9
103724	Tbc1d10a
233033	Samd4b
20788	Srebf2
12189	Brca1
66230	Mrps28
228850	Ralgapb
319594	Hif1an
109880	Braf
76742	Snx27
54725	Cadm1
384281	Gatc
15331	Hmgn2
66934	Dsn1
70592	5730480H06Rik
24128	Xrn2
23871	Ets1
71227	Daw1
19258	Ptpn4
72183	Snx6
229487	Gatb
19654	Rbm6
234857	Spire2
17222	Anapc1
19181	Psmc2
64297	Gprc5b
74855	Fam228a
74412	Gle1
68015	Trap1
23897	Hax1
100534273	Fer1l5
94181	Nans
20901	Strap
329877	Dennd4c
22088	Tsg101
66356	Knop1
109181	Trip11
73225	Fam118a
20678	Sox5
70790	Ubr5
78913	Ltn1
226098	Hectd2
217946	Cdca7l
20947	Swap70
12850	Coq7
69094	Tmem160
56703	Pigo
11838	Arc
83796	Smarcd2
212123	Dcaf15
226551	Suco
11544	Adprh
70511	Eef2kmt
19647	Rbbp6
67946	Spata6
101490	Inpp5f
67684	Luc7l3
194974	Sun3
60364	Donson
67848	Ddx55
76522	Lsm8
73024	Emc7
226123	Morn4
27057	Ncoa4
67286	Ift22
100503823	Gm16973
21848	Trim24
227638	Qsox2
26965	Cul1
239555	Mief1
71807	Tars2
227648	Sec16a
67939	Prorsd1
67753	Eqtn
207352	Sec23ip
76793	Snip1
330355	Dnah6
67763	Prpsap1
19167	Psma3
27356	Insl6
73668	Ttc21b
64659	Mrps14
30941	Usp21
17758	Map4
66391	Zbtb11os1
107035	Fbxo38
72895	Setd5
17859	Mxi1
65246	Xpo7
70426	Tekt5
103967	Dnm3
12261	C1qbp
17979	Ncoa3
59093	Pcbp3
12461	Cct2
72057	Phf10
74716	Wbp2nl
72615	Anks3
240832	Tor1aip2
70363	Fam135b
215456	Gpat2
66606	Lrrc57
100036537	Gm11149
67229	Prpf18
433667	Ankrd13c
107823	Nsd2
17218	Mcm5
208146	Yeats2
56404	Trip4
50875	Tmod3
231130	Tnip2
56194	Prpf40a
66569	Gdpd1
76899	Golga1
69528	1700030J22Rik
13822	Epb41l2
26448	Mok
68606	Ppm1f
12416	Cbx2
66060	Cystm1
67824	Nmral1
210998	Fam91a1
19679	Pitpnm2
227197	Ndufs1
72611	Zfp655
56430	Clip1
57434	Xrcc2
19326	Rab11b
70012	Cep85
56088	Psmg1
27360	Add3
269593	Luzp1
320631	Abca15
15182	Hdac2
26409	Map3k7
68979	Nol11
66537	Pomp
76338	Rab2b
237898	Usp32
217716	Mlh3
13642	Efnb2
67661	Ift172
27054	Sec23b
80707	Wwox
109113	Uhrf2
240880	Scyl3
631784	Gm7073
75804	4930463O16Rik
70247	Psmd1
12345	Capzb
217149	Cisd3
260302	Gga3
239029	Antxrl
107939	Pom121
105522	Ankrd28
67544	Fam120b
67236	Cinp
210035	Nemp1
140580	Elmo1
13006	Smc3
69668	Ccdc115
74076	4933406C10Rik
26879	B3galnt1
16886	Limk2
[truncated: 1,009 more rows]

## Sheet: IGF2BP3 eCLIP-seq
IGF2BP3 eCLIP-seq
replicate 1													replicate 2
Chr	Start	End	Strand	Peak ID	Peak.Score	log2(FC)	region	Entrez ID	gene symbol	gene type	Detailed.Annotation		Chr	Start	End	Strand	Peak ID	Peak.Score	log2(FC)	region	Entrez ID	gene symbol	gene type	Detailed.Annotation
chr2	3780293	3780485	+	Peak1	27.5142	3.58415	3' UTR	66540	Fam107b	protein-coding	3' UTR (NM_025626, exon 4 of 4)		chr7	25301741	25301825	+	Peak1	400	5.57209	intron	623131	Prr19	protein-coding	intron (NM_001081294, intron 1 of 2)
chr2	25505225	25505300	+	Peak2	25.6115	2.47364	3' UTR	69379	C8g	protein-coding	3' UTR (NM_001356408, exon 9 of 9)		chr7	29172668	29172672	+	Peak2	400	3.50394	CDS	243897	Ggn	protein-coding	exon (NM_182694, exon 2 of 3)
chr2	31996427	31996453	+	Peak3	25.3837	3.49395	CDS	227720	Nup214	protein-coding	exon (NM_172268, exon 13 of 36)		chr7	29172665	29172667	+	Peak3	400	3.39425	CDS	243897	Ggn	protein-coding	exon (NM_182694, exon 2 of 3)
chr2	127257360	127257458	+	Peak4	23.9307	3.69504	3' UTR	69470	Tmem127	protein-coding	3' UTR (NM_001362704, exon 3 of 3)		chr7	29172673	29172771	+	Peak4	400	2.92468	CDS	243897	Ggn	protein-coding	exon (NM_182694, exon 2 of 3)
chr2	31996423	31996426	+	Peak5	21.5461	3.80168	CDS	227720	Nup214	protein-coding	exon (NM_172268, exon 13 of 36)		chr7	28186818	28186924	+	Peak9	82.7471	3.1249	CDS	13549	Dyrk1b	protein-coding	exon (NM_010092, exon 11 of 11)
chr2	31996454	31996508	+	Peak6	21.2974	3.10095	CDS	227720	Nup214	protein-coding	exon (NM_172268, exon 13 of 36)		chr7	28186807	28186817	+	Peak10	67.8434	3.26637	CDS	13549	Dyrk1b	protein-coding	exon (NM_010092, exon 11 of 11)
chr2	29180184	29180238	+	Peak7	21.0574	2.26465	3' UTR	269254	Setx	protein-coding	3' UTR (NM_198033, exon 26 of 26)		chr7	24877390	24877471	+	Peak13	47.3848	3.24916	3' UTR	20085	Rps19	protein-coding	3' UTR (NM_027732, exon 9 of 9)
chr2	80293522	80293564	+	Peak8	19.0736	4.13138	3' UTR	320769	Prdx6b	protein-coding	3' UTR (NM_177256, exon 1 of 1)		chr7	126945339	126945451	+	Peak14	43.8546	3.90391	TTS	233879	Asphd1	protein-coding	TTS (NM_001361488)
chr2	163725942	163726029	+	Peak9	17.9648	2.30404	TTS	11486	Ada	protein-coding	TTS (NM_007398)		chr7	90427891	90427996	+	Peak15	42.5538	4.13099	3' UTR	70054	Ccdc89	protein-coding	3' UTR (NM_027298, exon 1 of 1)
chr2	29182065	29182087	+	Peak10	17.7212	3.86169	3' UTR	269254	Setx	protein-coding	3' UTR (NM_198033, exon 26 of 26)		chr7	46877863	46877900	+	Peak16	39.751	2.04836	3' UTR	16833	Ldhc	protein-coding	3' UTR (NM_013580, exon 8 of 8)
chr2	122264494	122264549	+	Peak12	16.9607	2.33152	3' UTR	20322	Sord	protein-coding	3' UTR (NM_146126, exon 9 of 9)		chr7	46877818	46877862	+	Peak17	36.5133	2.04486	CDS	16833	Ldhc	protein-coding	exon (NM_013580, exon 8 of 8)
chr2	29180239	29180269	+	Peak14	16.4991	2.25691	3' UTR	269254	Setx	protein-coding	3' UTR (NM_198033, exon 26 of 26)		chr7	46877901	46877917	+	Peak18	35.9134	2.15669	3' UTR	16833	Ldhc	protein-coding	3' UTR (NM_013580, exon 8 of 8)
chr2	29182018	29182064	+	Peak15	16.4373	2.56052	3' UTR	269254	Setx	protein-coding	3' UTR (NM_198033, exon 26 of 26)		chr7	30555230	30555349	+	Peak19	35.6936	4.65541	TTS	243912	Hspb6	protein-coding	TTS (NM_001290569)
chr2	25505176	25505205	+	Peak16	16.2968	3.02088	3' UTR	69379	C8g	protein-coding	3' UTR (NM_001356408, exon 9 of 9)		chr7	13030938	13030990	+	Peak20	33.3606	2.31069	TTS	68953	Chmp2a	protein-coding	TTS (NM_011588)
chr2	132864118	132864169	+	Peak17	16.0262	4.34711	CDS	66586	Crls1	protein-coding	exon (NM_025646, exon 6 of 7)		chr7	28822153	28822209	+	Peak21	33.3241	2.92021	TTS	51798	Ech1	protein-coding	TTS (NM_177301)
chr2	10592031	10592084	+	Peak18	15.7063	4.11265	3' UTR	100316831	Mir669h	ncRNA	3' UTR (NM_001198808, exon 23 of 23)		chr7	126945139	126945281	+	Peak22	32.9	2.58502	TTS	233879	Asphd1	protein-coding	TTS (NM_001361488)
chr2	29181612	29181679	+	Peak19	15.0312	2.55966	3' UTR	269254	Setx	protein-coding	3' UTR (NM_198033, exon 26 of 26)		chr7	28186700	28186794	+	Peak23	32.511	2.23031	CDS	13549	Dyrk1b	protein-coding	exon (NM_010092, exon 11 of 11)
chr2	29180581	29180674	+	Peak20	14.9787	2.17719	3' UTR	269254	Setx	protein-coding	3' UTR (NM_198033, exon 26 of 26)		chr7	46877918	46877952	+	Peak24	31.5286	2.56427	3' UTR	16833	Ldhc	protein-coding	3' UTR (NM_013580, exon 8 of 8)
chr2	25505144	25505175	+	Peak21	14.6016	2.62275	3' UTR	69379	C8g	protein-coding	3' UTR (NM_001356408, exon 9 of 9)		chr7	30555350	30555416	+	Peak26	30.8647	4.11655	TTS	243912	Hspb6	protein-coding	TTS (NM_001290569)
chr2	10593959	10594060	+	Peak23	14.3882	3.13561	3' UTR	100316831	Mir669h	ncRNA	3' UTR (NM_001198808, exon 23 of 23)		chr7	30555087	30555212	+	Peak27	30.262	4.32199	TTS	243912	Hspb6	protein-coding	TTS (NM_001290569)
chr2	90815760	90815909	+	Peak24	14.3302	2.36622	3' UTR	56428	Mtch2	protein-coding	3' UTR (NM_178755, exon 18 of 18)		chr7	25301859	25301952	+	Peak28	30.0456	3.61858	intron	623131	Prr19	protein-coding	intron (NM_001081294, intron 1 of 2)
chr2	80293565	80293654	+	Peak25	14.2504	2.88553	3' UTR	320769	Prdx6b	protein-coding	3' UTR (NM_177256, exon 1 of 1)		chr7	13030895	13030937	+	Peak29	30.0368	2.45648	3' UTR	68953	Chmp2a	protein-coding	3' UTR (NM_011588, exon 17 of 17)
chr2	25505379	25505439	+	Peak26	13.9084	3.43457	TTS	69379	C8g	protein-coding	TTS (NM_001356408)		chr7	102436162	102436311	+	Peak30	27.6101	2.23395	3' UTR	20133	Rrm1	protein-coding	3' UTR (NM_009287, exon 12 of 12)
chr2	129830230	129830279	+	Peak28	13.6588	4.15447	3' UTR	654409	Stk35os1	ncRNA	3' UTR (NM_001038635, exon 3 of 3)		chr7	46877796	46877817	+	Peak31	27.1209	2.19201	CDS	16833	Ldhc	protein-coding	exon (NM_013580, exon 8 of 8)
chr2	126759102	126759171	+	Peak30	12.8498	2.03224	3' UTR	75083	Usp50	protein-coding	3' UTR (NM_019729, exon 19 of 19)		chr7	28822091	28822152	+	Peak32	27.0685	2.21915	3' UTR	51798	Ech1	protein-coding	3' UTR (NM_177301, exon 13 of 13)
chr2	127257540	127257631	+	Peak31	12.8469	3.34711	3' UTR	69470	Tmem127	protein-coding	3' UTR (NM_001362704, exon 3 of 3)		chr7	28186961	28187011	+	Peak36	26.0347	2.30749	3' UTR	13549	Dyrk1b	protein-coding	3' UTR (NM_010092, exon 11 of 11)
chr2	25505111	25505143	+	Peak32	12.7561	2.54642	3' UTR	69379	C8g	protein-coding	3' UTR (NM_001356408, exon 9 of 9)		chr7	46877776	46877795	+	Peak37	25.7961	2.19319	CDS	16833	Ldhc	protein-coding	exon (NM_013580, exon 8 of 8)
chr2	70690774	70690877	+	Peak33	12.4689	2.3922	non-coding	70231	Gorasp2	protein-coding	non-coding (NR_027343, exon 11 of 11)		chr7	24714295	24714445	+	Peak42	22.3092	2.82297	TTS	232972	Lypd10	protein-coding	TTS (NM_001362151)
chr2	10593839	10593958	+	Peak34	12.319	2.97514	3' UTR	100316831	Mir669h	ncRNA	3' UTR (NM_001198808, exon 23 of 23)		chr7	66823356	66823467	+	Peak43	22.3044	2.61589	3' UTR	233332	Adamts17	protein-coding	3' UTR (NM_001164201, exon 11 of 11)
chr2	126758837	126758890	+	Peak35	12.2009	3.60345	3' UTR	75083	Usp50	protein-coding	3' UTR (NM_019729, exon 19 of 19)		chr7	12907757	12907900	+	Peak44	22.0794	4.09599	3' UTR	232878	Zscan22	protein-coding	3' UTR (NM_001290442, exon 2 of 2)
chr2	25505302	25505356	+	Peak37	12.1356	3.05493	3' UTR	69379	C8g	protein-coding	3' UTR (NM_001356408, exon 9 of 9)		chr7	28187012	28187065	+	Peak45	21.3372	2.4223	3' UTR	13549	Dyrk1b	protein-coding	3' UTR (NM_010092, exon 11 of 11)
chr2	29182180	29182229	+	Peak38	12.1158	2.05588	3' UTR	269254	Setx	protein-coding	3' UTR (NM_198033, exon 26 of 26)		chr7	100639689	100639768	+	Peak46	20.7568	2.60142	3' UTR	27276	Plekhb1	protein-coding	3' UTR (NM_001163663, exon 8 of 8)
chr2	129828107	129828224	+	Peak39	11.924	2.39442	3' UTR	654409	Stk35os1	ncRNA	3' UTR (NM_001038635, exon 3 of 3)		chr7	97388448	97388546	+	Peak47	20.683	3.43302	CDS	68197	Ndufc2	protein-coding	exon (NM_199035, exon 10 of 13)
chr2	144332419	144332458	+	Peak40	11.7126	3.76215	promoter-TSS	107586	Ovol2	protein-coding	promoter-TSS (NM_026924)		chr7	127475086	127475184	+	Peak48	20.5729	2.31273	CDS	233895	Prr14	protein-coding	exon (NM_145589, exon 7 of 11)
chr2	157325875	157325999	+	Peak42	11.5655	2.50758	3' UTR	14601	Ghrh	protein-coding	3' UTR (NM_019642, exon 17 of 17)		chr7	79711204	79711275	+	Peak49	20.5498	5.09599	intron	16576	Kif7	protein-coding	intron (NM_010626, intron 2 of 17)
chr2	18206790	18206861	+	Peak44	11.2946	2.34711	CDS	17354	Mllt10	protein-coding	exon (NM_001252560, exon 20 of 23)		chr7	24877318	24877389	+	Peak51	20.4252	2.63655	3' UTR	20085	Rps19	protein-coding	3' UTR (NM_027732, exon 9 of 9)
chr2	151561113	151561184	+	Peak46	11.0279	2.70557	non-coding	228765	Sdcbp2	protein-coding	non-coding (NR_126058, exon 4 of 4)		chr7	126780358	126780481	+	Peak52	20.2092	3.22003	TTS	21389	Tbx6	protein-coding	TTS (NM_025347)
chr2	173702069	173702156	+	Peak47	10.9566	2.85731	promoter-TSS	102465173	Mir6340	ncRNA	promoter-TSS (NR_105758)		chr7	90428333	90428394	+	Peak53	19.8504	3.97734	3' UTR	70054	Ccdc89	protein-coding	3' UTR (NM_027298, exon 1 of 1)
chr2	90801337	90801407	+	Peak48	10.9252	3.31235	non-coding	271813	Agbl2	protein-coding	non-coding (NR_151502, exon 9 of 22)		chr7	126945460	126945566	+	Peak54	19.3312	2.79148	TTS	233879	Asphd1	protein-coding	TTS (NM_001361488)
chr2	151561051	151561112	+	Peak49	10.9252	3.31235	non-coding	228765	Sdcbp2	protein-coding	non-coding (NR_126058, exon 4 of 4)		chr7	16160287	16160482	+	Peak55	18.9049	2.87909	3' UTR	17537	Meis3	protein-coding	3' UTR (NM_001347561, exon 9 of 9)
chr2	121911951	121912039	+	Peak51	10.7996	2.5557	CDS	329506	Ctdspl2	protein-coding	exon (NM_199038, exon 7 of 8)		chr7	30554833	30554963	+	Peak56	17.6133	3.03569	TTS	243912	Hspb6	protein-coding	TTS (NM_001290569)
chr2	29182096	29182115	+	Peak53	10.6308	3.64967	3' UTR	269254	Setx	protein-coding	3' UTR (NM_198033, exon 26 of 26)		chr7	19378271	19378458	+	Peak57	17.5954	2.48852	3' UTR	13871	Ercc2	protein-coding	3' UTR (NM_001010836, exon 13 of 13)
chr2	129829630	129829689	+	Peak54	10.5519	3.84961	3' UTR	654409	Stk35os1	ncRNA	3' UTR (NM_001038635, exon 3 of 3)		chr7	100639350	100639470	+	Peak60	16.9507	3.00006	3' UTR	27276	Plekhb1	protein-coding	3' UTR (NM_001163663, exon 8 of 8)
chr2	144332404	144332418	+	Peak55	10.5519	3.84961	promoter-TSS	107586	Ovol2	protein-coding	promoter-TSS (NM_026924)		chr7	12907922	12908041	+	Peak63	16.9179	3.94759	3' UTR	232878	Zscan22	protein-coding	3' UTR (NM_001290442, exon 2 of 2)
chr2	69796154	69796226	+	Peak57	10.4212	2.89965	CDS	73373	Phospho2	protein-coding	exon (NM_028521, exon 4 of 4)		chr7	28187205	28187268	+	Peak64	16.6021	2.35502	TTS	13549	Dyrk1b	protein-coding	TTS (NM_010092)
chr2	80353311	80353370	+	Peak58	10.3746	5.51704	3' UTR	66861	Dnajc10	protein-coding	3' UTR (NM_024181, exon 23 of 23)		chr7	127475458	127475572	+	Peak65	15.9391	3.11109	CDS	14123	Fbrs	protein-coding	exon (NM_145589, exon 7 of 11)
chr2	173701975	173702068	+	Peak59	10.2544	2.5695	promoter-TSS	102465173	Mir6340	ncRNA	promoter-TSS (NR_105758)		chr7	66822179	66822247	+	Peak66	15.7017	2.49576	3' UTR	233332	Adamts17	protein-coding	3' UTR (NM_001164201, exon 11 of 11)
chr2	112246711	112246802	+	Peak60	10.06	3.38664	CDS	99010	Lpcat4	protein-coding	exon (NM_207206, exon 14 of 14)		chr7	25301712	25301738	+	Peak67	15.4793	3.58502	intron	623131	Prr19	protein-coding	intron (NM_001081294, intron 1 of 2)
chr2	3328156	3328202	+	Peak61	10.06	3.38664	TTS	227522	Rpp38	protein-coding	TTS (NM_001013376)		chr7	28186661	28186699	+	Peak68	15.3672	2.20315	CDS	13549	Dyrk1b	protein-coding	exon (NM_010092, exon 11 of 11)
chr2	173701841	173701948	+	Peak62	10.0527	2.24758	promoter-TSS	102465173	Mir6340	ncRNA	promoter-TSS (NR_105758)		chr7	28186925	28186949	+	Peak69	14.9989	2.57388	3' UTR	13549	Dyrk1b	protein-coding	3' UTR (NM_010092, exon 11 of 11)
chr2	172472538	172472671	+	Peak67	9.28255	2.47836	promoter-TSS	76426	Fam209	protein-coding	promoter-TSS (NM_029608)		chr7	66821952	66822014	+	Peak74	14.0096	2.73558	3' UTR	233332	Adamts17	protein-coding	3' UTR (NM_001164201, exon 11 of 11)
chr2	152669557	152669629	+	Peak68	9.20427	2.87763	CDS	14950	H13	protein-coding	exon (NM_001159551, exon 1 of 13)		chr7	79711836	79711928	+	Peak77	13.8055	4.60295	intron	16576	Kif7	protein-coding	intron (NM_010626, intron 1 of 17)
chr2	3779983	3780072	+	Peak69	9.10742	2.34711	3' UTR	66540	Fam107b	protein-coding	3' UTR (NM_025626, exon 4 of 4)		chr7	102436312	102436376	+	Peak78	13.5481	2.66519	3' UTR	20133	Rrm1	protein-coding	3' UTR (NM_009287, exon 12 of 12)
chr2	69795946	69796031	+	Peak72	9.08051	2.12472	CDS	73373	Phospho2	protein-coding	exon (NM_028521, exon 4 of 4)		chr7	114537640	114537812	+	Peak79	13.5013	3.24661	3' UTR	244209	Cyp2r1	protein-coding	3' UTR (NM_011055, exon 16 of 16)
chr2	129830308	129830395	+	Peak73	9.05756	2.52114	3' UTR	654409	Stk35os1	ncRNA	3' UTR (NM_001038635, exon 3 of 3)		chr7	100639890	100639993	+	Peak80	13.3471	3.43302	3' UTR	27276	Plekhb1	protein-coding	3' UTR (NM_001163663, exon 8 of 8)
chr2	30342747	30342790	+	Peak75	8.96166	2.44665	CDS	227700	Sh3glb2	protein-coding	exon (NM_198304, exon 40 of 44)		chr7	139228801	139228927	+	Peak81	13.2831	2.94117	3' UTR	57740	Stk32c	protein-coding	3' UTR (NM_001143755, exon 9 of 9)
chr2	25505206	25505224	+	Peak76	8.96031	2.23608	3' UTR	69379	C8g	protein-coding	3' UTR (NM_001356408, exon 9 of 9)		chr7	27531041	27531154	+	Peak82	13.246	3.84806	TTS	233020	Hipk4	protein-coding	TTS (NM_011116)
chr2	18211908	18212007	+	Peak77	8.66688	2.93207	non-coding	17354	Mllt10	protein-coding	non-coding (NR_045538, exon 23 of 23)		chr7	28187180	28187204	+	Peak83	12.7675	2.65541	3' UTR	13549	Dyrk1b	protein-coding	3' UTR (NM_010092, exon 11 of 11)
chr2	118747394	118747506	+	Peak79	8.61608	2.62465	3' UTR	100043272	Inafm2	protein-coding	3' UTR (NM_001301269, exon 1 of 1)		chr7	3298126	3298243	+	Peak84	12.7452	4.84806	3' UTR	50918	Myadm	protein-coding	3' UTR (NM_001093765, exon 3 of 3)
chr2	10593654	10593704	+	Peak82	8.2112	3.87763	3' UTR	100316831	Mir669h	ncRNA	3' UTR (NM_001198808, exon 23 of 23)		chr7	25301539	25301580	+	Peak85	12.7452	4.84806	intron	623131	Prr19	protein-coding	intron (NM_001081294, intron 1 of 2)
chr2	136561953	136562052	+	Peak83	8.06886	2.64967	Intergenic	319196	Ankef1	protein-coding	Intergenic		chr7	127475052	127475085	+	Peak86	12.7238	3.28102	CDS	233895	Prr14	protein-coding	exon (NM_145589, exon 7 of 11)
chr2	32033909	32033983	+	Peak84	8.06886	2.64967	CDS	102466844	Mir7674	ncRNA	exon (NM_172268, exon 29 of 36)		chr7	80259036	80259161	+	Peak87	12.6447	3.37857	intron	83485	Ngrn	protein-coding	intron (NM_177765, intron 13 of 14)
chr2	126758891	126758918	+	Peak85	8.04755	2.14681	3' UTR	75083	Usp50	protein-coding	3' UTR (NM_019729, exon 19 of 19)		chr7	127474704	127474719	+	Peak88	12.6447	3.37857	CDS	233895	Prr14	protein-coding	exon (NM_145589, exon 6 of 11)
chr2	30031298	30031362	+	Peak87	8.00928	2.34711	TTS	71820	Dync2i2	protein-coding	TTS (NM_001008498)		chr7	25301666	25301695	+	Peak89	12.5136	3.78666	intron	623131	Prr19	protein-coding	intron (NM_001081294, intron 1 of 2)
chr2	155562476	155562604	+	Peak90	7.82679	3.82104	TTS	74945	Acss2os	ncRNA	TTS (NM_001291111)		chr7	66823283	66823343	+	Peak91	12.0354	2.13046	3' UTR	233332	Adamts17	protein-coding	3' UTR (NM_001164201, exon 11 of 11)
chr2	129830174	129830229	+	Peak92	7.63494	2.51217	3' UTR	654409	Stk35os1	ncRNA	3' UTR (NM_001038635, exon 3 of 3)		chr7	116104816	116104892	+	Peak93	11.3521	3.16999	3' UTR	56372	1110004F10Rik	protein-coding	3' UTR (NM_019772, exon 5 of 5)
chr2	144332515	144332564	+	Peak93	7.52104	2.67969	promoter-TSS	107586	Ovol2	protein-coding	promoter-TSS (NM_026924)		chr7	102435933	102436032	+	Peak95	11.1106	2.01798	3' UTR	20133	Rrm1	protein-coding	3' UTR (NM_009287, exon 12 of 12)
chr2	59354581	59354681	+	Peak95	7.44408	3.76215	3' UTR	76676	5330411J11Rik	ncRNA	3' UTR (NM_001362990, exon 22 of 22)		chr7	81037355	81037505	+	Peak96	11.1053	3.50014	CDS	116904	Alpk3	protein-coding	exon (NM_178707, exon 5 of 10)
chr2	10593346	10593403	+	Peak96	7.41843	3.24758	3' UTR	100316831	Mir669h	ncRNA	3' UTR (NM_001198808, exon 23 of 23)		chr7	127474673	127474703	+	Peak97	10.7931	3.03248	CDS	233895	Prr14	protein-coding	exon (NM_145589, exon 6 of 11)
chr2	25504997	25505039	+	Peak98	7.25629	2.15447	3' UTR	69379	C8g	protein-coding	3' UTR (NM_001356408, exon 9 of 9)		chr7	13030866	13030894	+	Peak100	10.5634	2.2631	3' UTR	68953	Chmp2a	protein-coding	3' UTR (NM_011588, exon 17 of 17)
chr2	118748571	118748592	+	Peak99	7.18914	2.63662	3' UTR	100043272	Inafm2	protein-coding	3' UTR (NM_001301269, exon 1 of 1)		chr7	66822248	66822322	+	Peak101	10.366	2.2769	3' UTR	233332	Adamts17	protein-coding	3' UTR (NM_001164201, exon 11 of 11)
chr2	148838654	148838711	+	Peak100	7.15739	3.40601	TTS	13013	Cst9	protein-coding	TTS (NM_009979)		chr7	28181666	28181672	+	Peak102	10.366	2.2769	CDS	13549	Dyrk1b	protein-coding	exon (NM_010092, exon 2 of 11)
chr2	18211433	18211526	+	Peak103	6.99004	2.432	non-coding	17354	Mllt10	protein-coding	non-coding (NR_045538, exon 23 of 23)		chr7	66822323	66822402	+	Peak103	10.3587	2.48033	3' UTR	233332	Adamts17	protein-coding	3' UTR (NM_001164201, exon 11 of 11)
chr2	29180435	29180449	+	Peak104	6.99004	2.432	3' UTR	269254	Setx	protein-coding	3' UTR (NM_198033, exon 26 of 26)		chr7	112110923	112111029	+	Peak105	9.88359	2.16	3' UTR	50781	Dkk3	protein-coding	3' UTR (NM_133758, exon 28 of 28)
chr2	90735859	90735984	+	Peak106	6.78949	3.34711	3' UTR	55935	Fnbp4	protein-coding	3' UTR (NM_021512, exon 37 of 37)		chr7	120526998	120527096	+	Peak107	9.62538	3.51102	CDS	78552	E130201H02Rik	pseudo	exon (NM_001278944, exon 21 of 30)
chr2	122640932	122640988	+	Peak109	6.67072	2.39018	TTS	387165	Mir147	ncRNA	TTS (NR_030547)		chr7	27638224	27638374	+	Peak109	9.56152	2.11109	3' UTR	73032	Ttc9b	protein-coding	3' UTR (NM_001331108, exon 14 of 14)
chr2	129829424	129829482	+	Peak110	6.63867	2.66904	3' UTR	654409	Stk35os1	ncRNA	3' UTR (NM_001038635, exon 3 of 3)		chr7	16840583	16840648	+	Peak112	9.30378	2.68456	3' UTR	101540	Prkd2	protein-coding	3' UTR (NM_133789, exon 18 of 18)
chr2	152669510	152669556	+	Peak111	6.63867	2.66904	promoter-TSS	14950	H13	protein-coding	promoter-TSS (NM_001159551)		chr7	100184469	100184557	+	Peak114	9.10626	4.43302	3' UTR	57442	Kcne3	protein-coding	3' UTR (NM_001190950, exon 2 of 2)
chr2	74876575	74876693	+	Peak114	6.5583	2.93207	3' UTR	53375	Mtx2	protein-coding	3' UTR (NM_016804, exon 10 of 10)		chr7	122079817	122079886	+	Peak115	9.10626	4.43302	3' UTR	28018	Ubfd1	protein-coding	3' UTR (NM_138589, exon 7 of 7)
chr2	39015403	39015510	+	Peak117	6.30669	2.62013	TTS	74192	Arpc5l	protein-coding	TTS (NM_001290649)		chr7	79361430	79361508	+	Peak116	9.09886	3.16999	3' UTR	19771	Rlbp1	protein-coding	3' UTR (NM_018811, exon 11 of 11)
chr2	10590800	10590838	+	Peak119	6.25431	4.84961	3' UTR	100316831	Mir669h	ncRNA	3' UTR (NM_001198808, exon 23 of 23)		chr7	16116905	16116985	+	Peak117	9.00697	2.40749	3' UTR	70394	Kptn	protein-coding	3' UTR (NM_025898, exon 11 of 11)
chr2	3328665	3328746	+	Peak120	6.21648	2.19099	TTS	227522	Rpp38	protein-coding	TTS (NM_001013376)		chr7	116104725	116104766	+	Peak119	8.86208	2.58502	3' UTR	56372	1110004F10Rik	protein-coding	3' UTR (NM_019772, exon 5 of 5)
chr2	120026359	120026424	+	Peak121	6.21648	2.19099	3' UTR	102238433	Gm28042	ncRNA	3' UTR (NM_011941, exon 30 of 30)		chr7	16159412	16159510	+	Peak120	8.82574	2.31372	3' UTR	17537	Meis3	protein-coding	3' UTR (NM_001347561, exon 9 of 9)
chr2	32231575	32231661	+	Peak122	6.2152	2.87763	3' UTR	99011	Pomt1	protein-coding	3' UTR (NM_172661, exon 30 of 30)		chr7	46816941	46817013	+	Peak122	8.62984	2.33349	CDS	14884	Gtf2h1	protein-coding	exon (NM_008186, exon 13 of 15)
chr2	75662708	75662756	+	Peak123	6.20507	2.49912	CDS	627828	Gm6793	pseudo	exon (NM_001359971, exon 6 of 11)		chr7	46850885	46850930	+	Peak124	8.51721	2.67118	CDS	16828	Ldha	protein-coding	exon (NM_010699, exon 5 of 8)
chr2	121935744	121935804	+	Peak128	6.06093	3.22158	3' UTR	329506	Ctdspl2	protein-coding	3' UTR (NM_199038, exon 8 of 8)		chr7	64339672	64339749	+	Peak126	8.4658	4.01798	3' UTR	330554	Fan1	protein-coding	3' UTR (NM_172742, exon 16 of 16)
chr2	90801439	90801544	+	Peak129	6.01592	3.02518	non-coding	271813	Agbl2	protein-coding	non-coding (NR_151502, exon 9 of 22)		chr7	16840649	16840687	+	Peak128	8.3094	3.21063	3' UTR	101540	Prkd2	protein-coding	3' UTR (NM_133789, exon 18 of 18)
chr2	129829916	129829996	+	Peak130	5.97135	2.22158	3' UTR	654409	Stk35os1	ncRNA	3' UTR (NM_001038635, exon 3 of 3)		chr7	30989219	30989362	+	Peak130	8.11875	2.0407	CDS	76415	Fam187b	protein-coding	exon (NM_001242647, exon 2 of 2)
chr2	90801408	90801438	+	Peak132	5.8476	4.76215	non-coding	271813	Agbl2	protein-coding	non-coding (NR_151502, exon 9 of 22)		chr7	28182361	28182370	+	Peak131	8.01173	2.11109	CDS	13549	Dyrk1b	protein-coding	exon (NM_010092, exon 3 of 11)
chr2	90861397	90861424	+	Peak134	5.81511	2.02518	CDS	56428	Mtch2	protein-coding	exon (NM_001317241, exon 11 of 13)		chr7	27638375	27638439	+	Peak133	7.91598	4.2631	3' UTR	73032	Ttc9b	protein-coding	3' UTR (NM_001331108, exon 14 of 14)
chr2	180718412	180718480	+	Peak136	5.70065	3.15447	3' UTR	76425	Gid8	protein-coding	3' UTR (NM_029607, exon 4 of 4)		chr7	12908800	12908881	+	Peak136	7.62812	3.12817	3' UTR	232878	Zscan22	protein-coding	3' UTR (NM_001290442, exon 2 of 2)
chr2	152310422	152310482	+	Peak137	5.66896	2.96378	CDS	67231	Tbc1d20	protein-coding	exon (NM_024196, exon 6 of 8)		chr7	112111125	112111244	+	Peak139	7.49444	2.06218	3' UTR	50781	Dkk3	protein-coding	3' UTR (NM_133758, exon 28 of 28)
chr2	30031363	30031411	+	Peak138	5.66464	2.17719	TTS	71820	Dync2i2	protein-coding	TTS (NM_001369325)		chr7	81768787	81768913	+	Peak142	7.39751	2.77406	3' UTR	67148	Ramac	protein-coding	3' UTR (NM_025997, exon 3 of 3)
chr2	91018661	91018713	+	Peak143	5.56125	3.42511	3' UTR	19400	Rapsn	protein-coding	3' UTR (NM_001244891, exon 15 of 15)		chr7	79362302	79362379	+	Peak143	7.39751	2.77406	TTS	19771	Rlbp1	protein-coding	TTS (NM_018811)
chr2	132864170	132864181	+	Peak144	5.56125	3.42511	CDS	66586	Crls1	protein-coding	exon (NM_025646, exon 6 of 7)		chr7	97718421	97718515	+	Peak147	7.29918	2.53994	3' UTR	66333	Aqp11	protein-coding	3' UTR (NM_023671, exon 7 of 7)
chr2	155389411	155389471	+	Peak145	5.56027	2.39958	3' UTR	68728	Trp53inp2	protein-coding	3' UTR (NM_178111, exon 4 of 4)		chr7	90208306	90208348	+	Peak148	7.29918	2.53994	3' UTR	75338	Ccdc83	protein-coding	3' UTR (NM_146194, exon 21 of 21)
chr2	155209119	155209218	+	Peak147	5.46349	3.84961	CDS	67068	Dynlrb1	protein-coding	exon (NM_001243712, exon 19 of 26)		chr7	90208747	90208826	+	Peak149	7.28628	2.07045	3' UTR	75338	Ccdc83	protein-coding	3' UTR (NM_146194, exon 21 of 21)
chr2	90735806	90735858	+	Peak151	5.34334	3.08408	3' UTR	55935	Fnbp4	protein-coding	3' UTR (NM_021512, exon 37 of 37)		chr7	139578491	139578610	+	Peak150	7.28235	2.37162	TTS	14912	Nkx6-2	protein-coding	TTS (NR_027857)
chr2	18211776	18211892	+	Peak152	5.31188	2.06171	non-coding	17354	Mllt10	protein-coding	non-coding (NR_045538, exon 23 of 23)		chr7	90427832	90427890	+	Peak151	7.24098	2.84806	3' UTR	70054	Ccdc89	protein-coding	3' UTR (NM_027298, exon 1 of 1)
chr2	122178836	122178958	+	Peak154	5.19214	3.34711	CDS	67578	Patl2	protein-coding	exon (NM_080510, exon 7 of 7)		chr7	19001427	19001489	+	Peak152	7.1184	2.58502	3' UTR	272359	Irf2bp1	protein-coding	3' UTR (NM_145579, exon 3 of 3)
chr2	118747662	118747686	+	Peak155	5.19214	3.34711	3' UTR	100043272	Inafm2	protein-coding	3' UTR (NM_001301269, exon 1 of 1)		chr7	123430148	123430281	+	Peak153	7.09296	2.93552	3' UTR	30949	Lcmt1	protein-coding	3' UTR (NM_025304, exon 11 of 11)
chr2	30446912	30447050	+	Peak156	5.17149	2.24758	non-coding	110854	Ptpa	protein-coding	non-coding (NR_156127, exon 3 of 3)		chr7	83898862	83898973	+	Peak157	6.98695	2.01156	3' UTR	67943	Mesd	protein-coding	3' UTR (NM_023403, exon 3 of 3)
chr2	30342626	30342678	+	Peak160	5.09118	2.53976	CDS	227700	Sh3glb2	protein-coding	exon (NM_198304, exon 40 of 44)		chr7	90208471	90208572	+	Peak158	6.86989	2.08907	3' UTR	75338	Ccdc83	protein-coding	3' UTR (NM_146194, exon 21 of 21)
chr2	143942739	143942914	+	Peak161	5.06011	2.08408	3' UTR	56431	Dstn	protein-coding	3' UTR (NM_019771, exon 4 of 4)		chr7	4782980	4783037	+	Peak159	6.86046	3.35056	promoter-TSS	78052	Tmem190	protein-coding	promoter-TSS (NM_030028)
chr2	10592098	10592139	+	Peak162	4.98925	3.01008	3' UTR	100316831	Mir669h	ncRNA	3' UTR (NM_001198808, exon 23 of 23)		chr7	27638839	27638875	+	Peak162	6.79186	3.52613	3' UTR	73032	Ttc9b	protein-coding	3' UTR (NM_001331108, exon 14 of 14)
chr2	24981756	24981850	+	Peak163	4.98068	2.83254	CDS	241274	Pnpla7	protein-coding	exon (NM_146251, exon 5 of 35)		chr7	16839937	16839972	+	Peak163	6.79186	3.52613	3' UTR	101540	Prkd2	protein-coding	3' UTR (NM_133789, exon 17 of 18)
chr2	80353200	80353260	+	Peak164	4.98068	2.83254	3' UTR	66861	Dnajc10	protein-coding	3' UTR (NM_024181, exon 23 of 23)		chr7	44840157	44840249	+	Peak164	6.77674	2.18509	TTS	14204	Il4i1	protein-coding	TTS (NM_001042655)
chr2	167515383	167515440	+	Peak165	4.98068	2.83254	non-coding	81018	Rnf114	protein-coding	non-coding (NR_153838, exon 5 of 5)		chr7	100273130	100273216	+	Peak165	6.74843	3.75495	3' UTR	14777	Gpx2-ps1	pseudo	3' UTR (NM_027629, exon 14 of 14)
chr2	10593539	10593577	+	Peak166	4.98068	2.83254	3' UTR	100316831	Mir669h	ncRNA	3' UTR (NM_001198808, exon 23 of 23)		chr7	24714101	24714132	+	Peak166	6.74138	4.07045	TTS	232972	Lypd10	protein-coding	TTS (NM_001362151)
chr2	23197167	23197261	+	Peak168	4.92625	2.29266	3' UTR	70981	Potegl	protein-coding	3' UTR (NM_013771, exon 19 of 19)		chr7	16160182	16160246	+	Peak168	6.70571	2.46955	3' UTR	17537	Meis3	protein-coding	3' UTR (NM_001347561, exon 9 of 9)
chr2	121934367	121934423	+	Peak169	4.92625	2.29266	3' UTR	329506	Ctdspl2	protein-coding	3' UTR (NM_199038, exon 8 of 8)		chr7	141209690	141209846	+	Peak172	6.56722	2.02494	TTS	72000	Lmntd2	protein-coding	TTS (NM_001347565)
chr2	10595056	10595123	+	Peak170	4.86249	2.63662	3' UTR	100316831	Mir669h	ncRNA	3' UTR (NM_001198808, exon 23 of 23)		chr7	116104675	116104724	+	Peak173	6.51794	2.33349	3' UTR	56372	1110004F10Rik	protein-coding	3' UTR (NM_019772, exon 5 of 5)
chr2	118748593	118748637	+	Peak171	4.86233	2.19511	3' UTR	100043272	Inafm2	protein-coding	3' UTR (NM_001301269, exon 1 of 1)		chr7	66823215	66823253	+	Peak174	6.5179	2.51102	3' UTR	233332	Adamts17	protein-coding	3' UTR (NM_001164201, exon 11 of 11)
chr2	126759067	126759101	+	Peak172	4.86233	2.19511	3' UTR	75083	Usp50	protein-coding	3' UTR (NM_019729, exon 19 of 19)		chr7	132984688	132984796	+	Peak176	6.45352	2.11109	non-coding	13017	Ctbp2	protein-coding	non-coding (NR_163812, exon 12 of 12)
chr2	173528396	173528437	+	Peak174	4.82607	3.26465	TTS	72221	Cimip1	protein-coding	TTS (NM_028158)		chr7	19082578	19082719	+	Peak178	6.44334	2.84806	3' UTR	13400	Dmpk	protein-coding	3' UTR (NM_010058, exon 5 of 5)
chr2	32254796	32254835	+	Peak175	4.82607	3.26465	TTS	22245	Uck1	protein-coding	TTS (NM_011675)		chr7	27523320	27523455	+	Peak179	6.44334	2.84806	5' UTR	233020	Hipk4	protein-coding	5' UTR (NM_001033315, exon 1 of 4)
chr2	132864105	132864117	+	Peak176	4.82607	3.26465	CDS	66586	Crls1	protein-coding	exon (NM_025646, exon 6 of 7)		chr7	114537813	114537886	+	Peak182	6.33311	2.55855	TTS	244209	Cyp2r1	protein-coding	TTS (NM_011055)
chr2	126759024	126759066	+	Peak178	4.76268	2.03517	3' UTR	75083	Usp50	protein-coding	3' UTR (NM_019729, exon 19 of 19)		chr7	24877565	24877580	+	Peak183	6.32648	3.2631	TTS	20085	Rps19	protein-coding	TTS (NM_027732)
chr2	127257753	127257775	+	Peak184	4.69797	3.66904	3' UTR	69470	Tmem127	protein-coding	3' UTR (NM_001362704, exon 3 of 3)		chr7	97386865	97386942	+	Peak184	6.32017	2.36263	CDS	68197	Ndufc2	protein-coding	exon (NM_199035, exon 9 of 13)
chr2	152310383	152310421	+	Peak185	4.68235	2.34711	CDS	67231	Tbc1d20	protein-coding	exon (NM_024196, exon 6 of 8)		chr7	127783703	127783751	+	Peak185	6.32017	2.36263	CDS	233904	Setd1a	protein-coding	exon (NM_178029, exon 5 of 19)
chr2	92328332	92328402	+	Peak186	4.63979	2.76215	CDS	228366	Large2	protein-coding	exon (NM_001362833, exon 9 of 19)		chr7	49607043	49607108	+	Peak188	6.24538	2.12369	3' UTR	13172	Dbx1	protein-coding	3' UTR (NM_175272, exon 38 of 38)
chr2	10592012	10592030	+	Peak187	4.63869	2.93207	3' UTR	100316831	Mir669h	ncRNA	3' UTR (NM_001198808, exon 23 of 23)		chr7	120382804	120382852	+	Peak189	6.24489	3.43302	CDS	233810	Abca16	protein-coding	exon (NM_177213, exon 21 of 31)
chr2	60248976	60249024	+	Peak188	4.63664	4.46259	TTS	66205	Cd302	protein-coding	TTS (NM_020575)		chr7	30555049	30555086	+	Peak190	6.24489	3.43302	TTS	243912	Hspb6	protein-coding	TTS (NM_001290569)
chr2	26395616	26395655	+	Peak189	4.63664	4.46259	TTS	66865	Pmpca	protein-coding	TTS (NM_033134)		chr7	79710812	79710848	+	Peak191	6.24489	3.43302	CDS	16576	Kif7	protein-coding	exon (NM_001291222, exon 3 of 18)
chr2	129828591	129828591	+	Peak190	4.63664	4.46259	3' UTR	654409	Stk35os1	ncRNA	3' UTR (NM_001038635, exon 3 of 3)		chr7	114536598	114536710	+	Peak192	6.15205	2.61359	3' UTR	244209	Cyp2r1	protein-coding	3' UTR (NM_011055, exon 16 of 16)
chr2	129801396	129801489	+	Peak192	4.61384	2.23608	promoter-TSS	654409	Stk35os1	ncRNA	promoter-TSS (NR_029452)		chr7	24826612	24826721	+	Peak196	5.97568	2.67813	non-coding	545936	Gm5893	pseudo	non-coding (NR_045096, exon 5 of 12)
chr2	18684559	18684631	+	Peak193	4.61384	2.23608	3' UTR	12151	Bmi1	protein-coding	3' UTR (NM_007552, exon 10 of 10)		chr7	120991480	120991565	+	Peak197	5.97568	2.67813	CDS	74466	Mfsd13b	protein-coding	exon (NM_028955, exon 4 of 8)
chr2	157321740	157321760	+	Peak194	4.61384	2.23608	CDS	14601	Ghrh	protein-coding	exon (NM_019642, exon 16 of 17)		chr7	29247325	29247430	+	Peak198	5.95944	2.2631	TTS	72275	2200002D01Rik	protein-coding	TTS (NM_028179)
chr2	131296374	131296448	+	Peak198	4.53034	2.5695	non-coding	723825	Mir103-2	ncRNA	non-coding (NR_149747, exon 5 of 5)		chr7	66823072	66823095	+	Peak199	5.92933	2.43302	3' UTR	233332	Adamts17	protein-coding	3' UTR (NM_001164201, exon 11 of 11)
chr2	119941693	119941805	+	Peak199	4.50862	2.05761	CDS	26390	Mapkbp1	protein-coding	exon (NM_013720, exon 15 of 24)		chr7	120514636	120514801	+	Peak200	5.90863	3.0407	CDS	78552	E130201H02Rik	pseudo	exon (NM_001278944, exon 18 of 30)
chr2	32568736	32568823	+	Peak200	4.50862	2.05761	3' UTR	13481	Dpm2	protein-coding	3' UTR (NM_153560, exon 11 of 11)		chr7	19001658	19001732	+	Peak201	5.90863	3.0407	TTS	272359	Irf2bp1	protein-coding	TTS (NM_145579)
chr2	91616351	91616461	+	Peak203	4.46337	3.17719	CDS	14061	F2	protein-coding	exon (NM_001165989, exon 42 of 44)		chr7	80315891	80315978	+	Peak206	5.8293	2.15291	TTS	269955	Rccd1	protein-coding	TTS (NM_173445)
chr2	3781644	3781700	+	Peak204	4.46337	3.17719	3' UTR	66540	Fam107b	protein-coding	3' UTR (NM_025626, exon 4 of 4)		chr7	141156047	141156124	+	Peak209	5.75661	2.28863	TTS	107702	Rnh1	protein-coding	TTS (NM_013782)
chr2	164017577	164017618	+	Peak205	4.46337	3.17719	3' UTR	381404	Pabpc1l	protein-coding	3' UTR (NM_018753, exon 6 of 6)		chr7	131570923	131571134	+	Peak212	5.72596	2.05956	3' UTR	12237	Bub3	protein-coding	3' UTR (NM_001317350, exon 8 of 8)
chr2	91018953	91018994	+	Peak206	4.46337	3.17719	3' UTR	19400	Rapsn	protein-coding	3' UTR (NM_001244891, exon 15 of 15)		chr7	116104767	116104815	+	Peak213	5.72596	2.05956	3' UTR	56372	1110004F10Rik	protein-coding	3' UTR (NM_019772, exon 5 of 5)
chr2	119903364	119903492	+	Peak207	4.44038	2.41423	CDS	29808	Mga	protein-coding	exon (NM_001164274, exon 2 of 23)		chr7	132986263	132986337	+	Peak214	5.68196	5.16999	TTS	13017	Ctbp2	protein-coding	TTS (NM_207302)
chr2	30400056	30400156	+	Peak212	4.31949	3.5695	TTS	57170	Dolpp1	protein-coding	TTS (NM_007760)		chr7	66089023	66089095	+	Peak215	5.63028	3.5485	3' UTR	109815	Selenos	protein-coding	3' UTR (NM_001348246, exon 6 of 6)
chr2	26395955	26395998	+	Peak213	4.31949	3.5695	TTS	66865	Pmpca	protein-coding	TTS (NM_033134)		chr7	90428027	90428061	+	Peak216	5.63028	3.5485	3' UTR	70054	Ccdc89	protein-coding	3' UTR (NM_027298, exon 1 of 1)
chr2	154536540	154536576	+	Peak214	4.31949	3.5695	3' UTR	75480	1700003F12Rik	protein-coding	3' UTR (NM_009823, exon 11 of 11)		chr7	120650863	120650917	+	Peak218	5.59124	4.30749	CDS	67003	Uqcrc2	protein-coding	exon (NM_025899, exon 9 of 14)
chr2	91768913	91768944	+	Peak215	4.31949	3.5695	CDS	228361	Ambra1	protein-coding	exon (NM_172669, exon 5 of 18)		chr7	122080641	122080660	+	Peak219	5.59124	4.30749	3' UTR	28018	Ubfd1	protein-coding	3' UTR (NM_138589, exon 7 of 7)
chr2	144331600	144331652	+	Peak216	4.30486	2.17719	promoter-TSS	107586	Ovol2	protein-coding	promoter-TSS (NM_152947)		chr7	4793158	4793219	+	Peak220	5.54752	2.52613	intron	19943	Rpl28	protein-coding	CpG
chr2	143071646	143071710	+	Peak217	4.30145	2.68815	3' UTR	57329	Otor	protein-coding	3' UTR (NM_021335, exon 7 of 7)		chr7	16839876	16839936	+	Peak221	5.54752	2.52613	CDS	101540	Prkd2	protein-coding	exon (NM_133789, exon 17 of 18)
chr2	32456123	32456196	+	Peak218	4.29198	2.84961	TTS	227731	Slc25a25	protein-coding	TTS (NM_194335)		chr7	24714246	24714294	+	Peak222	5.54752	2.52613	TTS	232972	Lypd10	protein-coding	TTS (NM_001362151)
chr2	80353732	80353767	+	Peak219	4.29198	2.84961	3' UTR	100503167	Gm13752	ncRNA	3' UTR (NM_024181, exon 23 of 23)		chr7	49606796	49606889	+	Peak228	5.41382	2.1891	3' UTR	13172	Dbx1	protein-coding	3' UTR (NM_175272, exon 38 of 38)
chr2	91016973	91017005	+	Peak220	4.29198	2.84961	3' UTR	19400	Rapsn	protein-coding	3' UTR (NM_001244891, exon 15 of 15)		chr7	24877494	24877514	+	Peak229	5.40014	2.94759	3' UTR	20085	Rps19	protein-coding	3' UTR (NM_027732, exon 9 of 9)
chr2	112246365	112246432	+	Peak221	4.25425	2.08408	CDS	99010	Lpcat4	protein-coding	exon (NM_207206, exon 13 of 14)		chr7	27639017	27639086	+	Peak230	5.36154	2.58502	3' UTR	73032	Ttc9b	protein-coding	3' UTR (NM_001331108, exon 14 of 14)
chr2	19257075	19257170	+	Peak223	4.23676	4.34711	intron	70882	Armc3	protein-coding	(TG)n|Simple_repeat|Simple_repeat		chr7	27530932	27530983	+	Peak231	5.36154	2.58502	3' UTR	233020	Hipk4	protein-coding	3' UTR (NM_001033315, exon 4 of 4)
chr2	91671269	91671325	+	Peak224	4.23676	4.34711	non-coding	228359	Arhgap1	protein-coding	non-coding (NR_027373, exon 14 of 14)		chr7	102014499	102014564	+	Peak232	5.35389	2.35056	TTS	16068	Il18bp	protein-coding	TTS (NM_010531)
chr2	173528438	173528477	+	Peak225	4.23676	4.34711	TTS	72221	Cimip1	protein-coding	TTS (NM_028158)		chr7	24828100	24828251	+	Peak234	5.30438	2.08252	non-coding	545936	Gm5893	pseudo	non-coding (NR_045096, exon 6 of 12)
chr2	59354682	59354718	+	Peak226	4.23676	4.34711	3' UTR	76676	5330411J11Rik	ncRNA	3' UTR (NM_001362990, exon 22 of 22)		chr7	128546656	128546806	+	Peak239	5.1713	3.22657	3' UTR	29810	Bag3	protein-coding	3' UTR (NM_013863, exon 4 of 4)
chr2	53217552	53217578	+	Peak227	4.23676	4.34711	3' UTR	65103	Arl6ip6	protein-coding	3' UTR (NM_022989, exon 4 of 4)		chr7	140850923	140850982	+	Peak240	5.15452	2.38863	TTS	69287	Cimap1a	protein-coding	TTS (NM_027019)
chr2	72405993	72406111	+	Peak234	4.1044	3.08408	3' UTR	66953	Cdca7	protein-coding	3' UTR (NM_001164791, exon 12 of 12)		chr7	112110525	112110574	+	Peak241	5.15452	2.38863	3' UTR	50781	Dkk3	protein-coding	3' UTR (NM_133758, exon 28 of 28)
chr2	148793298	148793412	+	Peak235	4.1044	3.08408	TTS	69362	Cst12	protein-coding	TTS (NM_027054)		chr7	120998907	120998978	+	Peak243	5.08128	3.43302	CDS	74466	Mfsd13b	protein-coding	exon (NM_028955, exon 6 of 8)
chr2	112262413	112262508	+	Peak241	4.05352	2.22158	3' UTR	66181	Nop10	protein-coding	3' UTR (NM_025403, exon 2 of 2)		chr7	24710174	24710221	+	Peak244	5.08128	3.43302	CDS	232972	Lypd10	protein-coding	exon (NM_199150, exon 3 of 7)
chr2	91671105	91671191	+	Peak242	4.05352	2.22158	non-coding	228359	Arhgap1	protein-coding	non-coding (NR_027373, exon 14 of 14)		chr7	81045010	81045063	+	Peak246	5.05951	5.01798	3' UTR	116904	Alpk3	protein-coding	3' UTR (NM_178707, exon 10 of 10)
chr2	120027234	120027263	+	Peak243	4.05352	2.22158	promoter-TSS	102238433	Gm28042	ncRNA	promoter-TSS (NM_001114637)		chr7	102468425	102468523	+	Peak247	5.03964	2.75495	CDS	257947	Or55b3	protein-coding	exon (NM_009103, exon 19 of 19)
chr2	82976089	82976162	+	Peak244	3.99961	2.11579	CDS	241516	Fsip2	protein-coding	exon (NM_001370266, exon 16 of 23)		chr7	102436765	102436779	+	Peak248	5.03964	2.75495	3' UTR	20133	Rrm1	protein-coding	3' UTR (NM_009287, exon 12 of 12)
chr2	31996375	31996410	+	Peak245	3.99961	2.11579	CDS	227720	Nup214	protein-coding	exon (NM_172268, exon 13 of 36)		chr7	29245901	29245989	+	Peak251	4.99944	2.23508	CDS	72275	2200002D01Rik	protein-coding	exon (NM_001110201, exon 7 of 8)
chr2	25502872	25502903	+	Peak246	3.99961	2.11579	CDS	69379	C8g	protein-coding	exon (NM_013908, exon 4 of 9)		chr7	100273317	100273376	+	Peak252	4.99921	4.16999	3' UTR	14777	Gpx2-ps1	pseudo	3' UTR (NM_027629, exon 14 of 14)
chr2	23198165	23198288	+	Peak247	3.96597	2.61015	3' UTR	70981	Potegl	protein-coding	3' UTR (NM_013771, exon 19 of 19)		chr7	104233248	104233296	+	Peak253	4.99921	4.16999	3' UTR	94094	Trim34a	protein-coding	3' UTR (NM_001013616, exon 8 of 8)
chr2	158258178	158258260	+	Peak248	3.96597	2.61015	promoter-TSS	329547	Bpi	protein-coding	promoter-TSS (NM_177850)		chr7	90207813	90207856	+	Peak254	4.95699	2.43302	3' UTR	75338	Ccdc83	protein-coding	3' UTR (NM_146194, exon 21 of 21)
chr2	10594986	10595037	+	Peak249	3.96597	2.61015	3' UTR	100316831	Mir669h	ncRNA	3' UTR (NM_001198808, exon 23 of 23)		chr7	68226719	68226759	+	Peak255	4.95699	2.43302	3' UTR	78444	Pgpep1l	protein-coding	3' UTR (NM_010513, exon 21 of 21)
chr2	129830137	129830171	+	Peak250	3.96597	2.61015	3' UTR	654409	Stk35os1	ncRNA	3' UTR (NM_001038635, exon 3 of 3)		chr7	120465707	120465811	+	Peak271	4.64639	3.11109	CDS	233810	Abca16	protein-coding	exon (NM_001278944, exon 11 of 30)
chr2	30822697	30822786	+	Peak251	3.94434	3.46259	TTS	72323	Asb6	protein-coding	TTS (NM_133346)		chr7	100272499	100272583	+	Peak272	4.64639	3.11109	3' UTR	14777	Gpx2-ps1	pseudo	3' UTR (NM_027629, exon 14 of 14)
chr2	181494064	181494135	+	Peak252	3.94434	3.46259	CDS	241850	Abhd16b	protein-coding	exon (NM_183181, exon 1 of 1)		chr7	27639305	27639355	+	Peak273	4.64639	3.11109	3' UTR	73032	Ttc9b	protein-coding	3' UTR (NM_001331108, exon 14 of 14)
chr2	166946108	166946166	+	Peak253	3.94434	3.46259	3' UTR	20853	Stau1	protein-coding	3' UTR (NM_023565, exon 25 of 25)		chr7	27196960	27197061	+	Peak276	4.58704	2.29552	promoter-TSS	53607	Snrpa	protein-coding	promoter-TSS (NM_001285825)
chr2	29739132	29739218	+	Peak257	3.87527	2.42511	3' UTR	433415	Prrt1b	protein-coding	3' UTR (NM_001362702, exon 25 of 25)		chr7	16117005	16117075	+	Peak277	4.58704	2.29552	3' UTR	70394	Kptn	protein-coding	3' UTR (NM_025898, exon 11 of 11)
chr2	167467700	167467768	+	Peak258	3.87527	2.42511	CDS	81018	Rnf114	protein-coding	exon (NM_001304542, exon 11 of 16)		chr7	28767328	28767447	+	Peak278	4.57975	2.01798	promoter-TSS	64383	Sirt2	protein-coding	promoter-TSS (NM_010908)
chr2	158271993	158272140	+	Peak263	3.83923	4.22158	CDS	329547	Bpi	protein-coding	exon (NM_177850, exon 8 of 15)		chr7	132981306	132981402	+	Peak279	4.57975	2.01798	CDS	13017	Ctbp2	protein-coding	exon (NM_207302, exon 7 of 10)
chr2	25265488	25265553	+	Peak264	3.83923	4.22158	intron	97031	Tprn	protein-coding	intron (NM_175286, intron 1 of 3)		chr7	118726092	118726142	+	Peak280	4.55813	2.65541	CDS	101565	Ccp110	protein-coding	exon (NM_001360794, exon 8 of 15)
chr2	155022820	155022860	+	Peak265	3.83923	4.22158	intron	50518	a	protein-coding	ERVB4_1-I_MM-int|LTR|ERVK		chr7	12908269	12908294	+	Peak281	4.55813	2.65541	3' UTR	232878	Zscan22	protein-coding	3' UTR (NM_001290442, exon 2 of 2)
chr2	25221664	25221740	+	Peak271	3.80277	2.27672	TTS	68222	Cimip2a	protein-coding	TTS (NM_146116)		chr7	127783973	127783984	+	Peak282	4.55813	2.65541	CDS	233904	Setd1a	protein-coding	exon (NM_178029, exon 6 of 19)
chr2	112352449	112352524	+	Peak272	3.80277	2.27672	CDS	68032	Emc4	protein-coding	exon (NM_133649, exon 17 of 25)		chr7	50600378	50600449	+	Peak283	4.54027	3.30749	3' UTR	243996	4933405O20Rik	protein-coding	3' UTR (NM_172901, exon 1 of 1)
chr2	32572325	32572400	+	Peak273	3.80277	2.27672	CDS	13481	Dpm2	protein-coding	exon (NM_010073, exon 3 of 4)		chr7	24712461	24712476	+	Peak284	4.54027	3.30749	CDS	232972	Lypd10	protein-coding	exon (NM_199150, exon 4 of 7)
chr2	69796951	69796985	+	Peak274	3.80277	2.27672	3' UTR	73373	Phospho2	protein-coding	3' UTR (NM_028521, exon 4 of 4)		chr7	80315725	80315802	+	Peak288	4.45938	2.14762	TTS	269955	Rccd1	protein-coding	TTS (NM_173445)
chr2	29163041	29163049	+	Peak275	3.80277	2.27672	CDS	269254	Setx	protein-coding	exon (NM_198033, exon 18 of 26)		chr7	138847787	138847868	+	Peak289	4.45756	3.58502	intron	52432	Ppp2r2d	protein-coding	intron (NM_026391, intron 2 of 8)
chr2	119039427	119039516	+	Peak278	3.74959	2.98454	3' UTR	271842	Rpusd2	protein-coding	3' UTR (NM_173450, exon 3 of 3)		chr7	82184596	82184677	+	Peak290	4.45756	3.58502	intron	20408	Sh3gl3	protein-coding	L1MA4|LINE|L1
chr2	25437953	25438022	+	Peak279	3.74959	2.98454	CDS	100526555	Mir3087	ncRNA	exon (NM_007379, exon 16 of 48)		chr7	123163397	123163466	+	Peak292	4.44119	4.84806	intron	233833	Tnrc6a	protein-coding	intron (NM_144925, intron 5 of 23)
chr2	129303233	129303280	+	Peak280	3.74959	2.98454	intron	100503468	Gm14023	ncRNA	intron (NM_010554, intron 5 of 6)		chr7	12982997	12983048	+	Peak293	4.44119	4.84806	3' UTR	269870	Zfp446	protein-coding	3' UTR (NM_001168562, exon 5 of 5)
chr2	154794876	154794921	+	Peak281	3.74959	2.98454	intron	19383	Raly	protein-coding	intron (NM_001139513, intron 1 of 8)		chr7	56087583	56087626	+	Peak294	4.44119	4.84806	intron	15204	Herc2	protein-coding	intron (NM_001360080, intron 6 of 92)
chr2	154794851	154794875	+	Peak282	3.74959	2.98454	intron	19383	Raly	protein-coding	intron (NM_001139513, intron 1 of 8)		chr7	67100195	67100212	+	Peak295	4.44119	4.84806	intron	76628	1700112J16Rik	ncRNA	intron (NM_001033877, intron 19 of 22)
chr2	70691264	70691322	+	Peak283	3.74478	2.15447	non-coding	70231	Gorasp2	protein-coding	non-coding (NR_027343, exon 11 of 11)		chr7	19137962	19138021	+	Peak298	4.41344	4.01798	3' UTR	67369	Qpctl	protein-coding	3' UTR (NM_175530, exon 2 of 2)
chr2	93200465	93200562	+	Peak285	3.69847	2.05166	3' UTR	277414	Trp53i11	protein-coding	3' UTR (NM_001025246, exon 8 of 8)		chr7	16437026	16437079	+	Peak299	4.41344	4.01798	3' UTR	69094	Tmem160	protein-coding	3' UTR (NM_198631, exon 14 of 14)
chr2	174336743	174336794	+	Peak286	3.69847	2.05166	non-coding	14683	Gnas	protein-coding	non-coding (NR_003258, exon 4 of 13)		chr7	33657887	33657983	+	Peak301	4.40893	2.74114	Intergenic	353109	Scgb2b23-ps	pseudo	IAP1-MM_I-int|LTR|ERVK
chr2	29163017	29163040	+	Peak287	3.69847	2.05166	CDS	269254	Setx	protein-coding	exon (NM_198033, exon 18 of 26)		chr7	30977255	30977334	+	Peak302	4.40893	2.74114	CDS	76415	Fam187b	protein-coding	exon (NM_175240, exon 1 of 2)
chr2	132310656	132310745	+	Peak288	3.68498	2.76215	3' UTR	110911	Cds2	protein-coding	3' UTR (NM_138651, exon 13 of 13)		chr7	19378189	19378245	+	Peak303	4.40893	2.74114	3' UTR	13871	Ercc2	protein-coding	3' UTR (NM_001010836, exon 13 of 13)
chr2	76696135	76696193	+	Peak289	3.68498	2.76215	3' UTR	83435	Plekha3	protein-coding	3' UTR (NM_031256, exon 8 of 8)		chr7	100641057	100641083	+	Peak304	4.40893	2.74114	3' UTR	27276	Plekhb1	protein-coding	3' UTR (NM_001163663, exon 8 of 8)
chr2	132865835	132865907	+	Peak296	3.63373	2.52768	CDS	320974	Lrrn4	protein-coding	exon (NM_025646, exon 7 of 7)		chr7	97390236	97390340	+	Peak307	4.3821	2.33349	CDS	68197	Ndufc2	protein-coding	exon (NM_199035, exon 11 of 13)
chr2	154537142	154537194	+	Peak297	3.63373	2.52768	3' UTR	75480	1700003F12Rik	protein-coding	3' UTR (NM_009823, exon 11 of 11)		chr7	3297827	3297905	+	Peak308	4.3821	2.33349	3' UTR	50918	Myadm	protein-coding	3' UTR (NM_001093765, exon 3 of 3)
chr2	110044561	110044609	+	Peak298	3.63373	2.52768	non-coding	75517	Ccdc34os	ncRNA	non-coding (NR_149736, exon 7 of 7)		chr7	132984858	132984907	+	Peak309	4.3821	2.33349	non-coding	13017	Ctbp2	protein-coding	non-coding (NR_163812, exon 12 of 12)
chr2	145301742	145301812	+	Peak304	3.57299	3.34711	intron	94249	Slc24a3	protein-coding	intron (NM_053195, intron 2 of 16)		chr7	16840530	16840550	+	Peak310	4.3821	2.33349	3' UTR	101540	Prkd2	protein-coding	3' UTR (NM_133789, exon 18 of 18)
chr2	91671855	91671913	+	Peak305	3.57299	3.34711	non-coding	228359	Arhgap1	protein-coding	non-coding (NR_027373, exon 14 of 14)		chr7	141155660	141155712	+	Peak313	4.36569	2.02863	3' UTR	107702	Rnh1	protein-coding	3' UTR (NM_013782, exon 12 of 12)
chr2	25438023	25438079	+	Peak306	3.57299	3.34711	CDS	100526555	Mir3087	ncRNA	exon (NM_007379, exon 16 of 48)		chr7	120645150	120645233	+	Peak316	4.26568	2.84806	CDS	67003	Uqcrc2	protein-coding	exon (NM_025899, exon 7 of 14)
chr2	60234673	60234722	+	Peak307	3.57299	3.34711	CDS	57438	Marchf7	protein-coding	exon (NM_020575, exon 5 of 10)		chr7	120520515	120520562	+	Peak317	4.26568	2.84806	CDS	78552	E130201H02Rik	pseudo	exon (NM_001278944, exon 20 of 30)
chr2	154535884	154535930	+	Peak308	3.57299	3.34711	3' UTR	75480	1700003F12Rik	protein-coding	3' UTR (NM_009823, exon 11 of 11)		chr7	58788178	58788281	+	Peak320	4.24802	2.48549	CDS	11982	Atp10a	protein-coding	exon (NM_009728, exon 7 of 21)
chr2	91767852	91767874	+	Peak309	3.57299	3.34711	CDS	228361	Ambra1	protein-coding	exon (NM_172669, exon 4 of 18)		chr7	16157246	16157336	+	Peak330	4.15117	2.0407	CDS	17537	Meis3	protein-coding	exon (NM_001347561, exon 8 of 9)
chr2	147077813	147077949	+	Peak310	3.55307	2.34711	3' UTR	228731	Nkx2-4	protein-coding	3' UTR (NM_001356402, exon 29 of 29)		chr7	30312293	30312378	+	Peak331	4.08663	2.5485	CDS	233066	Syne4	protein-coding	exon (NM_198027, exon 5 of 7)
chr2	112246803	112246894	+	Peak311	3.55307	2.34711	CDS	99010	Lpcat4	protein-coding	exon (NM_207206, exon 14 of 14)		chr7	118647794	118647888	+	Peak333	4.03629	2.19598	CDS	74424	Tmc5	protein-coding	exon (NM_028930, exon 6 of 18)
chr2	164508093	164508114	+	Peak312	3.55307	2.34711	3' UTR	78928	Pigt	protein-coding	3' UTR (NM_001362645, exon 13 of 13)		chr7	19001354	19001411	+	Peak334	4.03629	2.19598	3' UTR	272359	Irf2bp1	protein-coding	3' UTR (NM_145579, exon 3 of 3)
chr2	30447051	30447127	+	Peak314	3.48986	2.20272	non-coding	110854	Ptpa	protein-coding	non-coding (NR_156127, exon 3 of 3)		chr7	120653978	120654062	+	Peak337	4.00843	3.16999	CDS	67983	Pdzd9	protein-coding	exon (NM_025899, exon 11 of 14)
chr2	90856822	90856850	+	Peak315	3.48986	2.20272	CDS	56428	Mtch2	protein-coding	exon (NM_001317241, exon 8 of 13)		chr7	121076473	121076551	+	Peak338	4.00843	3.16999	3' UTR	80719	Igsf6	protein-coding	3' UTR (NM_021554, exon 5 of 5)
chr2	119039561	119039654	+	Peak316	3.44445	4.08408	3' UTR	271842	Rpusd2	protein-coding	3' UTR (NM_173450, exon 3 of 3)		chr7	79711170	79711191	+	Peak339	4.00843	3.16999	intron	16576	Kif7	protein-coding	intron (NM_010626, intron 2 of 17)
chr2	25243483	25243574	+	Peak317	3.44445	4.08408	CDS	68846	Rnf208	protein-coding	exon (NM_176834, exon 1 of 1)		chr7	5062875	5062936	+	Peak347	3.9361	2.05451	intron	22185	U2af2	protein-coding	intron (NM_133671, intron 1 of 11)
chr2	93980229	93980316	+	Peak318	3.44445	4.08408	TTS	70852	Alkbh3os1	ncRNA	TTS (NM_026944)		chr7	123467647	123467798	+	Peak348	3.92824	2.62567	3' UTR	11833	Aqp8	protein-coding	3' UTR (NM_001109045, exon 6 of 6)
chr2	113708707	113708789	+	Peak319	3.44445	4.08408	promoter-TSS	75166	4930533B01Rik	ncRNA	promoter-TSS (NR_040614)		chr7	97718736	97718816	+	Peak349	3.92824	2.62567	3' UTR	66333	Aqp11	protein-coding	3' UTR (NM_023671, exon 7 of 7)
chr2	130681103	130681180	+	Peak320	3.44445	4.08408	3' UTR	16434	Itpa	protein-coding	3' UTR (NM_025922, exon 8 of 8)		chr7	43954787	43954873	+	Peak351	3.9054	3.43302	CDS	16624	Klk1b8	protein-coding	exon (NM_008457, exon 5 of 5)
chr2	158275922	158275990	+	Peak321	3.44445	4.08408	CDS	329547	Bpi	protein-coding	exon (NM_177850, exon 11 of 15)		chr7	114536421	114536473	+	Peak352	3.9054	3.43302	3' UTR	244209	Cyp2r1	protein-coding	3' UTR (NM_011055, exon 16 of 16)
chr2	32754867	32754934	+	Peak322	3.44445	4.08408	non-coding	NA			non-coding (NR_045535, exon 13 of 13)		chr7	120385081	120385122	+	Peak353	3.9054	3.43302	CDS	233810	Abca16	protein-coding	exon (NM_177213, exon 22 of 31)
chr2	28470529	28470596	+	Peak323	3.44445	4.08408	3' UTR	118451	Mrps2	protein-coding	3' UTR (NM_001166031, exon 4 of 4)		chr7	19096116	19096208	+	Peak356	3.83516	3.84806	intron	20475	Six5	protein-coding	intron (NM_011383, intron 1 of 2)
chr2	173675314	173675380	+	Peak324	3.44445	4.08408	intron	19334	Rab22a	protein-coding	(CA)n|Simple_repeat|Simple_repeat		chr7	3631015	3631083	+	Peak357	3.83516	3.84806	intron	68988	Prpf31	protein-coding	intron (NM_001159714, intron 3 of 13)
chr2	119607247	119607312	+	Peak325	3.44445	4.08408	Intergenic	108907	Nusap1	protein-coding	Intergenic		chr7	133786025	133786083	+	Peak358	3.83516	3.84806	intron	101437	Dhx32	protein-coding	intron (NM_025850, intron 1 of 10)
chr2	140966230	140966292	+	Peak326	3.44445	4.08408	intron	71436	Flrt3	protein-coding	(TG)n|Simple_repeat|Simple_repeat		chr7	122072471	122072540	+	Peak359	3.82795	4.65541	intron	28018	Ubfd1	protein-coding	MER102b|DNA|hAT-Charlie
chr2	27761327	27761375	+	Peak327	3.44445	4.08408	3' UTR	20181	Rxra	protein-coding	3' UTR (NM_001290482, exon 10 of 10)		chr7	127523487	127523542	+	Peak360	3.82795	4.65541	intron	100217442	Snora30	snoRNA	B1_Mur1|SINE|Alu
chr2	179977888	179977930	+	Peak328	3.44445	4.08408	non-coding	66730	4921531C22Rik	ncRNA	non-coding (NR_033782, exon 2 of 2)		chr7	3299229	3299281	+	Peak361	3.82795	4.65541	TTS	18752	Prkcg	protein-coding	TTS (NM_001093765)
chr2	93201551	93201592	+	Peak329	3.44445	4.08408	TTS	277414	Trp53i11	protein-coding	TTS (NM_183180)		chr7	5066198	5066237	+	Peak362	3.82795	4.65541	intron	22185	U2af2	protein-coding	intron (NM_133671, intron 1 of 11)
chr2	84687476	84687515	+	Peak330	3.44445	4.08408	TTS	66958	Tmx2	protein-coding	TTS (NM_144887)		chr7	142003664	142003694	+	Peak363	3.82795	4.65541	3' UTR	100526509	Mir3104	ncRNA	3' UTR (NM_001276763, exon 20 of 20)
chr2	154536107	154536131	+	Peak331	3.44445	4.08408	3' UTR	75480	1700003F12Rik	protein-coding	3' UTR (NM_009823, exon 11 of 11)		chr7	120533646	120533772	+	Peak366	3.79511	2.37857	CDS	78552	E130201H02Rik	pseudo	exon (NM_001278944, exon 23 of 30)
chr2	172984985	172985143	+	Peak332	3.44033	2.08408	intron	26972	Spo11	protein-coding	B3|SINE|B2		chr7	123467858	123467969	+	Peak367	3.79511	2.37857	TTS	11833	Aqp8	protein-coding	TTS (NM_001109045)
chr2	148805494	148805580	+	Peak333	3.44033	2.08408	TTS	13012	Cst8	protein-coding	TTS (NM_009978)		chr7	120421681	120421777	+	Peak368	3.79511	2.37857	promoter-TSS	233810	Abca16	protein-coding	promoter-TSS (NM_001278944)
chr2	18685754	18685834	+	Peak334	3.44033	2.08408	3' UTR	12151	Bmi1	protein-coding	3' UTR (NM_007552, exon 10 of 10)		chr7	27528407	27528500	+	Peak369	3.79511	2.37857	CDS	233020	Hipk4	protein-coding	exon (NM_001033315, exon 2 of 4)
chr2	3780073	3780112	+	Peak335	3.44033	2.08408	3' UTR	66540	Fam107b	protein-coding	3' UTR (NM_025626, exon 4 of 4)		chr7	46984281	46984300	+	Peak370	3.79511	2.37857	non-coding	629141	Misfa	ncRNA	non-coding (NR_033461, exon 3 of 5)
chr2	158284245	158284343	+	Peak338	3.40422	2.66904	3' UTR	16803	Lbp	protein-coding	3' UTR (NM_177850, exon 15 of 15)		chr7	66773583	66773656	+	Peak373	3.77406	2.72253	CDS	545975	Cers3	protein-coding	exon (NM_001164201, exon 3 of 11)
chr2	130405784	130405859	+	Peak339	3.40422	2.66904	promoter-TSS	75656	1700020A23Rik	protein-coding	promoter-TSS (NM_025753)		chr7	100184371	100184433	+	Peak374	3.77406	2.72253	CDS	57442	Kcne3	protein-coding	exon (NM_001190950, exon 2 of 2)
chr2	25268931	25268998	+	Peak340	3.40422	2.66904	CDS	68475	Ssna1	protein-coding	exon (NM_175286, exon 2 of 4)		chr7	27530886	27530931	+	Peak375	3.77406	2.72253	3' UTR	233020	Hipk4	protein-coding	3' UTR (NM_001033315, exon 4 of 4)
chr2	3781053	3781073	+	Peak341	3.40422	2.66904	3' UTR	66540	Fam107b	protein-coding	3' UTR (NM_025626, exon 4 of 4)		chr7	25291450	25291460	+	Peak376	3.77406	2.72253	CDS	18476	Pafah1b3	protein-coding	exon (NM_027882, exon 15 of 20)
chr2	10594149	10594156	+	Peak342	3.40422	2.66904	3' UTR	100316831	Mir669h	ncRNA	3' UTR (NM_001198808, exon 23 of 23)		chr7	107191110	107191229	+	Peak380	3.72049	2.07045	CDS	76572	Rbmxl2	protein-coding	exon (NM_001002894, exon 7 of 11)
chr2	34624325	34624454	+	Peak344	3.39946	2.87763	3' UTR	66691	Gapvd1	protein-coding	3' UTR (NM_177345, exon 12 of 12)		chr7	138872981	138873051	+	Peak381	3.72049	2.07045	CDS	52432	Ppp2r2d	protein-coding	exon (NM_001347618, exon 7 of 10)
chr2	122809424	122809517	+	Peak345	3.39946	2.87763	TTS	59010	Sqor	protein-coding	TTS (NM_021507)		chr7	30552683	30552716	+	Peak382	3.72049	2.07045	promoter-TSS	104795949	Mir9769	ncRNA	promoter-TSS (NR_128568)
chr2	21209882	21209955	+	Peak346	3.39946	2.87763	5' UTR	208967	Thnsl1	protein-coding	5' UTR (NM_177588, exon 2 of 3)		chr7	81029505	81029630	+	Peak391	3.62632	2.43302	CDS	116904	Alpk3	protein-coding	exon (NM_178707, exon 4 of 10)
chr2	153402660	153402726	+	Peak347	3.39946	2.87763	3' UTR	329540	Nol4l	protein-coding	3' UTR (NM_001039939, exon 12 of 12)		chr7	138882883	138882980	+	Peak392	3.62632	2.43302	3' UTR	12176	Bnip3	protein-coding	3' UTR (NM_001347618, exon 10 of 10)
chr2	92614287	92614336	+	Peak348	3.39946	2.87763	CDS	76969	Chst1	protein-coding	exon (NM_001356553, exon 3 of 3)		chr7	142003828	142003886	+	Peak393	3.62632	2.43302	3' UTR	100526509	Mir3104	ncRNA	3' UTR (NM_001276763, exon 20 of 20)
chr2	127298603	127298645	+	Peak349	3.39946	2.87763	non-coding	99138	Stard7	protein-coding	non-coding (NR_156114, exon 7 of 7)		chr7	46812429	46812477	+	Peak394	3.62632	2.43302	CDS	14884	Gtf2h1	protein-coding	exon (NM_008186, exon 8 of 15)
chr2	23192407	23192542	+	Peak360	3.30519	2.44022	CDS	70981	Potegl	protein-coding	exon (NM_013771, exon 14 of 19)		chr7	4134102	4134201	+	Peak395	3.62601	2.84806	3' UTR	100037396	D030047H15Rik	ncRNA	3' UTR (NM_001305822, exon 14 of 14)
chr2	49536576	49536657	+	Peak361	3.30519	2.44022	CDS	16574	Kif5c	protein-coding	exon (NM_172663, exon 9 of 14)		chr7	108941562	108941665	+	Peak409	3.50422	2.08907	3' UTR	66085	Eif3f	protein-coding	3' UTR (NM_025344, exon 8 of 8)
chr2	109899688	109899748	+	Peak362	3.30519	2.44022	3' UTR	22343	Lin7c	protein-coding	3' UTR (NM_011699, exon 5 of 5)		chr7	100494214	100494289	+	Peak410	3.50422	2.08907	5' UTR	22228	Ucp2	protein-coding	5' UTR (NM_011671, exon 2 of 8)
chr2	32963992	32964000	+	Peak363	3.30519	2.44022	TTS	104367	Snora65	snoRNA	TTS (NR_002898)		chr7	97382584	97382652	+	Peak411	3.50422	2.08907	CDS	381903	Alg8	protein-coding	exon (NM_199035, exon 6 of 13)
chr2	32047400	32047507	+	Peak366	3.23508	2.26465	CDS	102466844	Mir7674	ncRNA	exon (NM_172268, exon 33 of 36)		chr7	46819118	46819179	+	Peak412	3.50422	2.08907	CDS	14884	Gtf2h1	protein-coding	exon (NM_008186, exon 14 of 15)
chr2	18211602	18211651	+	Peak367	3.23508	2.26465	non-coding	17354	Mllt10	protein-coding	non-coding (NR_045538, exon 23 of 23)		chr7	125370832	125370846	+	Peak413	3.50422	2.08907	3' UTR	75861	4930571K23Rik	protein-coding	3' UTR (NM_001145759, exon 1 of 1)
chr2	167515148	167515195	+	Peak368	3.23508	2.26465	non-coding	81018	Rnf114	protein-coding	non-coding (NR_153838, exon 5 of 5)		chr7	45263884	45263979	+	Peak414	3.48727	3.01798	intron	76713	Slc6a21	protein-coding	(TG)n|Simple_repeat|Simple_repeat
chr2	25501840	25501848	+	Peak369	3.23508	2.26465	promoter-TSS	69379	C8g	protein-coding	promoter-TSS (NM_001271777)		chr7	97378108	97378176	+	Peak415	3.48727	3.01798	CDS	381903	Alg8	protein-coding	exon (NM_199035, exon 3 of 13)
chr2	71420222	71420344	+	Peak370	3.20597	3.22158	CDS	100628577	Mir5098	ncRNA	exon (NM_026115, exon 5 of 11)		chr7	81042611	81042679	+	Peak416	3.48727	3.01798	3' UTR	116904	Alpk3	protein-coding	3' UTR (NM_178707, exon 10 of 10)
chr2	132508368	132508439	+	Peak371	3.20597	3.22158	intron	70371	1700026D11Rik	ncRNA	B3|SINE|B2		chr7	120232910	120232976	+	Peak417	3.48727	3.01798	CDS	67928	Abca14	protein-coding	exon (NM_026458, exon 11 of 31)
chr2	173034233	173034296	+	Peak372	3.20597	3.22158	3' UTR	56190	Rbm38	protein-coding	3' UTR (NM_019547, exon 4 of 4)		chr7	100273900	100273938	+	Peak418	3.48727	3.01798	3' UTR	14777	Gpx2-ps1	pseudo	3' UTR (NM_027629, exon 14 of 14)
chr2	137069398	137069450	+	Peak373	3.20597	3.22158	non-coding	16449	Jag1	protein-coding	non-coding (NR_149746, exon 9 of 9)		chr7	122081330	122081362	+	Peak419	3.48727	3.01798	3' UTR	28018	Ubfd1	protein-coding	3' UTR (NM_138589, exon 7 of 7)
chr2	119965692	119965743	+	Peak374	3.20597	3.22158	3' UTR	26390	Mapkbp1	protein-coding	3' UTR (NM_001164274, exon 23 of 23)		chr7	141471381	141471411	+	Peak420	3.48727	3.01798	TTS	12476	Cd151	protein-coding	TTS (NM_001111050)
chr2	122010650	122010689	+	Peak375	3.20597	3.22158	3' UTR	78655	Eif3j1	protein-coding	3' UTR (NM_001290992, exon 13 of 13)		chr7	120945585	120945687	+	Peak422	3.45918	2.50014	3' UTR	26939	Polr3e	protein-coding	3' UTR (NM_025298, exon 21 of 21)
chr2	76695660	76695688	+	Peak376	3.20597	3.22158	3' UTR	83435	Plekha3	protein-coding	3' UTR (NM_031256, exon 8 of 8)		chr7	128541821	128541921	+	Peak423	3.45918	2.50014	CDS	29810	Bag3	protein-coding	exon (NM_013863, exon 3 of 4)
chr2	121458276	121458360	+	Peak377	3.18144	2.12472	3' UTR	67693	Hypk	protein-coding	3' UTR (NM_026318, exon 4 of 4)		chr7	123193883	123193929	+	Peak424	3.45918	2.50014	3' UTR	233836	Slc5a11	protein-coding	3' UTR (NM_144925, exon 24 of 24)
chr2	18186235	18186306	+	Peak378	3.18144	2.12472	CDS	17354	Mllt10	protein-coding	exon (NM_001252560, exon 14 of 23)		chr7	127560996	127561033	+	Peak425	3.45918	2.50014	promoter-TSS	105180375	Tmem265	protein-coding	promoter-TSS (NM_001304267)
chr2	18122240	18122296	+	Peak381	3.14064	2.01008	CDS	17354	Mllt10	protein-coding	exon (NM_001252560, exon 6 of 23)		chr7	5067694	5067773	+	Peak431	3.3635	3.2631	intron	22185	U2af2	protein-coding	intron (NM_133671, intron 4 of 11)
chr2	29740055	29740145	+	Peak385	3.11699	2.5695	TTS	433415	Prrt1b	protein-coding	TTS (NM_001370923)		chr7	90131479	90131542	+	Peak432	3.3635	3.2631	intron	233489	Picalm	protein-coding	intron (NM_001360867, intron 1 of 19)
chr2	34609244	34609332	+	Peak386	3.11699	2.5695	intron	66691	Gapvd1	protein-coding	MER58D|DNA|hAT-Charlie		chr7	67100213	67100272	+	Peak433	3.3635	3.2631	intron	76628	1700112J16Rik	ncRNA	(TC)n|Simple_repeat|Simple_repeat
chr2	75663638	75663691	+	Peak387	3.11699	2.5695	non-coding	627828	Gm6793	pseudo	non-coding (NR_033513, exon 9 of 12)		chr7	51868192	51868251	+	Peak434	3.3635	3.2631	intron	100040608	Fancf	protein-coding	intron (NM_001330608, intron 2 of 9)
chr2	180718558	180718649	+	Peak409	3.0546	2.76215	3' UTR	76425	Gid8	protein-coding	3' UTR (NM_029607, exon 4 of 4)		chr7	24822379	24822431	+	Peak435	3.3635	3.2631	non-coding	545936	Gm5893	pseudo	non-coding (NR_045096, exon 3 of 12)
chr2	121196795	121196884	+	Peak410	3.0546	2.76215	non-coding	51885	Tubgcp4	protein-coding	non-coding (NR_077245, exon 18 of 19)		chr7	49608538	49608583	+	Peak436	3.3635	3.2631	3' UTR	13172	Dbx1	protein-coding	3' UTR (NM_175272, exon 38 of 38)
chr2	32452208	32452292	+	Peak411	3.0546	2.76215	promoter-TSS	227731	Slc25a25	protein-coding	promoter-TSS (NM_146118)		chr7	12908938	12908970	+	Peak437	3.3635	3.2631	3' UTR	232878	Zscan22	protein-coding	3' UTR (NM_001290442, exon 2 of 2)
chr2	18151144	18151225	+	Peak412	3.0546	2.76215	intron	17354	Mllt10	protein-coding	(TG)n|Simple_repeat|Simple_repeat		chr7	140862470	140862613	+	Peak441	3.35417	2.2631	3' UTR	101489	Ric8a	protein-coding	3' UTR (NM_053194, exon 10 of 10)
chr2	25220132	25220207	+	Peak413	3.0546	2.76215	CDS	68222	Cimip2a	protein-coding	exon (NM_026624, exon 2 of 7)		chr7	56170351	56170465	+	Peak442	3.35417	2.2631	CDS	18431	Oca2	protein-coding	exon (NM_010418, exon 54 of 93)
chr2	118641483	118641555	+	Peak414	3.0546	2.76215	TTS	214230	Pak6	protein-coding	TTS (NM_009773)		chr7	25330685	25330799	+	Peak443	3.35417	2.2631	CDS	269878	Megf8	protein-coding	exon (NM_001160400, exon 7 of 41)
chr2	6424321	6424387	+	Peak415	3.0546	2.76215	CDS	98910	Usp6nl	protein-coding	exon (NM_181399, exon 9 of 14)		chr7	97391578	97391685	+	Peak444	3.35417	2.2631	CDS	68197	Ndufc2	protein-coding	exon (NM_199035, exon 13 of 13)
chr2	104057198	104057253	+	Peak416	3.0546	2.76215	non-coding	333883	Cd59b	protein-coding	non-coding (NR_149726, exon 10 of 10)		chr7	19136045	19136129	+	Peak445	3.35417	2.2631	CDS	67369	Qpctl	protein-coding	exon (NM_175530, exon 2 of 2)
chr2	18685618	18685673	+	Peak417	3.0546	2.76215	3' UTR	12151	Bmi1	protein-coding	3' UTR (NM_007552, exon 10 of 10)		chr7	142003291	142003355	+	Peak446	3.35417	2.2631	3' UTR	100526509	Mir3104	ncRNA	3' UTR (NM_001276763, exon 20 of 20)
chr2	132854891	132854932	+	Peak418	3.0546	2.76215	CDS	66586	Crls1	protein-coding	exon (NM_025646, exon 3 of 7)		chr7	126294342	126294400	+	Peak447	3.35417	2.2631	3' UTR	104175	Sbk1	protein-coding	3' UTR (NM_001360811, exon 4 of 4)
chr2	173701421	173701432	+	Peak419	3.0546	2.76215	promoter-TSS	102465173	Mir6340	ncRNA	promoter-TSS (NR_105758)		chr7	24826501	24826571	+	Peak456	3.29449	2.58502	non-coding	545936	Gm5893	pseudo	non-coding (NR_045096, exon 5 of 12)
chr2	120710662	120710810	+	Peak420	3.05292	3.93207	intron	68968	Cdan1	protein-coding	intron (NM_001370940, intron 26 of 32)		chr7	82203791	82203836	+	Peak457	3.29449	2.58502	intron	20408	Sh3gl3	protein-coding	L1MC5a|LINE|L1
chr2	120415777	120415912	+	Peak421	3.05292	3.93207	intron	211499	Tmem87a	protein-coding	intron (NM_172672, intron 3 of 23)		chr7	79362142	79362164	+	Peak458	3.29449	2.58502	TTS	19771	Rlbp1	protein-coding	TTS (NM_018811)
chr2	32761840	32761975	+	Peak422	3.05292	3.93207	TTS	30933	Tor2a	protein-coding	TTS (NM_001290567)		chr7	16411635	16411795	+	Peak460	3.26598	3.65541	intron	330474	Zc3h4	protein-coding	intron (NM_198631, intron 1 of 13)
chr2	112393197	112393300	+	Peak423	3.05292	3.93207	intron	72425	Katnbl1	protein-coding	(TG)n|Simple_repeat|Simple_repeat		chr7	67659232	67659320	+	Peak461	3.26598	3.65541	intron	67009	Ttc23	protein-coding	B4|SINE|B4
chr2	127270330	127270419	+	Peak424	3.05292	3.93207	non-coding	99138	Stard7	protein-coding	non-coding (NR_156114, exon 1 of 7)		chr7	51596267	51596350	+	Peak462	3.26598	3.65541	non-coding	140919	Slc17a6	protein-coding	non-coding (NR_073508, exon 21 of 21)
chr2	85045684	85045771	+	Peak425	3.05292	3.93207	CDS	228140	Tnks1bp1	protein-coding	exon (NM_182990, exon 15 of 17)		chr7	133828379	133828456	+	Peak463	3.26598	3.65541	intron	101437	Dhx32	protein-coding	(TG)n|Simple_repeat|Simple_repeat
chr2	147042966	147043044	+	Peak426	3.05292	3.93207	intron	24128	Xrn2	protein-coding	B1_Mur4|SINE|Alu		chr7	114425395	114425468	+	Peak464	3.26598	3.65541	intron	18576	Pde3b	protein-coding	B3|SINE|B2
chr2	25045429	25045501	+	Peak427	3.05292	3.93207	intron	56876	Nsmf	protein-coding	(TG)n|Simple_repeat|Simple_repeat		chr7	132874822	132874886	+	Peak465	3.26598	3.65541	CDS	109359	Abraxas2	protein-coding	exon (NM_198017, exon 5 of 9)
chr2	90792570	90792640	+	Peak428	3.05292	3.93207	intron	271813	Agbl2	protein-coding	intron (NM_001356533, intron 6 of 17)		chr7	51954061	51954125	+	Peak466	3.26598	3.65541	intron	75744	Svip	protein-coding	intron (NM_001330607, intron 7 of 7)
chr2	126754325	126754390	+	Peak429	3.05292	3.93207	intron	75083	Usp50	protein-coding	Lx8|LINE|L1		chr7	19056911	19056970	+	Peak467	3.26598	3.65541	intron	83434	Rsph6a	protein-coding	intron (NM_001159671, intron 1 of 4)
chr2	90685061	90685121	+	Peak430	3.05292	3.93207	CDS	59015	Nup160	protein-coding	exon (NM_021512, exon 5 of 37)		chr7	133788270	133788328	+	Peak468	3.26598	3.65541	intron	101437	Dhx32	protein-coding	MTD|LTR|ERVL-MaLR
chr2	92360590	92360647	+	Peak431	3.05292	3.93207	3' UTR	228366	Large2	protein-coding	3' UTR (NM_001362833, exon 19 of 19)		chr7	139402820	139402937	+	Peak471	3.22109	4.43302	intron	212111	Inpp5a	protein-coding	L1MB5|LINE|L1
chr2	3226811	3226860	+	Peak432	3.05292	3.93207	3' UTR	18108	Nmt2	protein-coding	3' UTR (NM_001310434, exon 8 of 8)		chr7	107547075	107547146	+	Peak472	3.22109	4.43302	3' UTR	244198	Olfml1	protein-coding	3' UTR (NM_021889, exon 7 of 7)
chr2	158442640	158442683	+	Peak433	3.05292	3.93207	intron	228850	Ralgapb	protein-coding	intron (NM_001363006, intron 11 of 30)		chr7	127715798	127715863	+	Peak473	3.22109	4.43302	intron	13019	Ctf1	protein-coding	(TC)n|Simple_repeat|Simple_repeat
chr2	127259368	127259406	+	Peak434	3.05292	3.93207	3' UTR	99138	Stard7	protein-coding	3' UTR (NM_001362704, exon 3 of 3)		chr7	58763393	58763450	+	Peak474	3.22109	4.43302	intron	11982	Atp10a	protein-coding	intron (NM_009728, intron 2 of 20)
chr2	23248387	23248425	+	Peak435	3.05292	3.93207	intron	70981	Potegl	protein-coding	Lx8b|LINE|L1		chr7	12841962	12842010	+	Peak475	3.22109	4.43302	intron	65020	Zfp110	protein-coding	intron (NM_001360576, intron 4 of 7)
chr2	18168309	18168345	+	Peak436	3.05292	3.93207	intron	17354	Mllt10	protein-coding	intron (NR_045539, intron 13 of 24)		chr7	127715779	127715797	+	Peak476	3.22109	4.43302	intron	13019	Ctf1	protein-coding	intron (NM_007795, intron 2 of 2)
chr2	28469830	28469864	+	Peak437	3.05292	3.93207	CDS	118451	Mrps2	protein-coding	exon (NM_001166031, exon 4 of 4)		chr7	123193670	123193710	+	Peak484	3.17858	2.30749	3' UTR	233836	Slc5a11	protein-coding	3' UTR (NM_144925, exon 24 of 24)
chr2	109899436	109899455	+	Peak438	3.05292	3.93207	3' UTR	22343	Lin7c	protein-coding	3' UTR (NM_011699, exon 5 of 5)		chr7	123193065	123193097	+	Peak485	3.17858	2.30749	3' UTR	233836	Slc5a11	protein-coding	3' UTR (NM_144925, exon 24 of 24)
chr2	32034891	32034906	+	Peak439	3.05292	3.93207	CDS	102466844	Mir7674	ncRNA	exon (NM_172268, exon 29 of 36)		chr7	33659078	33659239	+	Peak494	3.13357	2.69606	Intergenic	353109	Scgb2b23-ps	pseudo	IAP1-MM_I-int|LTR|ERVK
chr2	110044361	110044453	+	Peak445	2.98088	2.34711	non-coding	75517	Ccdc34os	ncRNA	non-coding (NR_149736, exon 7 of 7)		chr7	128546350	128546440	+	Peak495	3.13357	2.69606	CDS	29810	Bag3	protein-coding	exon (NM_013863, exon 4 of 4)
chr2	29924202	29924263	+	Peak446	2.98088	2.34711	intron	74412	Gle1	protein-coding	intron (NM_001177659, intron 18 of 20)		chr7	19000912	19000935	+	Peak496	3.13357	2.69606	CDS	272359	Irf2bp1	protein-coding	exon (NM_145579, exon 3 of 3)
chr2	3780263	3780288	+	Peak447	2.98088	2.34711	3' UTR	66540	Fam107b	protein-coding	3' UTR (NM_025626, exon 4 of 4)		chr7	79362861	79362863	+	Peak497	3.13357	2.69606	Intergenic	19771	Rlbp1	protein-coding	Intergenic
chr2	69795486	69795489	+	Peak448	2.98088	2.34711	5' UTR	73373	Phospho2	protein-coding	5' UTR (NM_028521, exon 4 of 4)		chr7	122221833	122221955	+	Peak504	3.10736	2.11109	CDS	70261	Chp2	protein-coding	exon (NM_027363, exon 6 of 7)
chr2	112455151	112455301	+	Peak451	2.9218	2.17719	CDS	73024	Emc7	protein-coding	exon (NM_133749, exon 1 of 5)		chr7	120489112	120489231	+	Peak505	3.10736	2.11109	CDS	233810	Abca16	protein-coding	exon (NM_001278944, exon 16 of 30)
chr2	37566225	37566339	+	Peak452	2.9218	2.17719	non-coding	338346	Gpr21	protein-coding	non-coding (NR_156419, exon 26 of 26)		chr7	82307320	82307378	+	Peak506	3.10736	2.11109	TTS	269959	Adamtsl3	protein-coding	TTS (NM_001277955)
chr2	172474077	172474166	+	Peak453	2.9218	2.17719	CDS	76426	Fam209	protein-coding	exon (NM_029608, exon 2 of 2)		chr7	100640978	100640999	+	Peak507	3.10736	2.11109	3' UTR	27276	Plekhb1	protein-coding	3' UTR (NM_001163663, exon 8 of 8)
chr2	152008614	152008682	+	Peak454	2.9218	2.17719	3' UTR	69698	Slc52a3	protein-coding	3' UTR (NM_001164820, exon 4 of 4)		chr7	118674716	118674823	+	Peak510	3.00333	2.36263	3' UTR	56209	Gde1	protein-coding	3' UTR (NM_028930, exon 18 of 18)
chr2	68708388	68708441	+	Peak455	2.9218	2.17719	intron	75721	4932414N04Rik	protein-coding	L1VL4|LINE|L1		chr7	44261461	44261535	+	Peak511	3.00333	2.36263	promoter-TSS	628854	Gm15517	protein-coding	promoter-TSS (NR_152170)
chr2	180034454	180034501	+	Peak456	2.9218	2.17719	3' UTR	26444	Psma7	protein-coding	3' UTR (NM_177727, exon 9 of 9)		chr7	123194301	123194354	+	Peak512	3.00333	2.36263	3' UTR	233836	Slc5a11	protein-coding	3' UTR (NM_144925, exon 24 of 24)
chr2	122248869	122248916	+	Peak457	2.9218	2.17719	CDS	20322	Sord	protein-coding	exon (NM_146126, exon 3 of 9)		chr7	27197214	27197266	+	Peak513	3.00333	2.36263	promoter-TSS	53607	Snrpa	protein-coding	promoter-TSS (NM_001285825)
chr2	57355908	57355935	+	Peak458	2.9218	2.17719	CDS	14571	Gpd2	protein-coding	exon (NM_010274, exon 11 of 17)		chr7	81238287	81238410	+	Peak514	2.97866	2.84806	intron	18584	Pde8a	protein-coding	MIR3|SINE|MIR
chr2	90856805	90856821	+	Peak459	2.9218	2.17719	CDS	56428	Mtch2	protein-coding	exon (NM_001317241, exon 8 of 13)		chr7	101276902	101276974	+	Peak515	2.97866	2.84806	CDS	73683	Atg16l2	protein-coding	exon (NM_199012, exon 17 of 21)
chr2	39013112	39013188	+	Peak462	2.87808	2.04226	CDS	74192	Arpc5l	protein-coding	exon (NM_028809, exon 2 of 4)		chr7	101910471	101910541	+	Peak516	2.97866	2.84806	CDS	791260	Tomt	protein-coding	exon (NM_025605, exon 4 of 5)
chr2	154548884	154548943	+	Peak463	2.87808	2.04226	promoter-TSS	75480	1700003F12Rik	protein-coding	promoter-TSS (NM_029305)		chr7	97974199	97974269	+	Peak517	2.97866	2.84806	intron	233537	Gdpd4	protein-coding	intron (NM_177696, intron 9 of 17)
chr2	25269191	25269237	+	Peak464	2.87808	2.04226	CDS	68475	Ssna1	protein-coding	exon (NM_175286, exon 3 of 4)		chr7	102429430	102429498	+	Peak518	2.97866	2.84806	intron	20133	Rrm1	protein-coding	intron (NM_009287, intron 10 of 11)
chr2	75665398	75665440	+	Peak465	2.87808	2.04226	non-coding	627828	Gm6793	pseudo	non-coding (NR_033513, exon 12 of 12)		chr7	114435800	114435862	+	Peak519	2.97866	2.84806	intron	18576	Pde3b	protein-coding	intron (NM_011055, intron 1 of 15)
chr2	3781546	3781588	+	Peak466	2.87808	2.04226	3' UTR	66540	Fam107b	protein-coding	3' UTR (NM_025626, exon 4 of 4)		chr7	97718658	97718720	+	Peak520	2.97866	2.84806	3' UTR	66333	Aqp11	protein-coding	3' UTR (NM_023671, exon 7 of 7)
chr2	92330514	92330542	+	Peak467	2.87808	2.04226	CDS	228366	Large2	protein-coding	exon (NM_001362833, exon 10 of 19)		chr7	25293834	25293890	+	Peak521	2.97866	2.84806	3' UTR	18476	Pafah1b3	protein-coding	3' UTR (NM_027882, exon 20 of 20)
chr2	144574282	144574434	+	Peak471	2.84398	3.08408	intron	27054	Sec23b	protein-coding	B1_Mus2|SINE|Alu		chr7	116104944	116104974	+	Peak522	2.97866	2.84806	3' UTR	56372	1110004F10Rik	protein-coding	3' UTR (NM_019772, exon 5 of 5)
chr2	120589932	120590040	+	Peak472	2.84398	3.08408	intron	66606	Lrrc57	protein-coding	intron (NM_009222, intron 5 of 7)		chr7	79363102	79363117	+	Peak523	2.97866	2.84806	Intergenic	19771	Rlbp1	protein-coding	Intergenic
chr2	91603208	91603310	+	Peak473	2.84398	3.08408	intron	100217458	Snord67	snoRNA	intron (NM_029437, intron 34 of 42)		chr7	122080803	122080816	+	Peak524	2.97866	2.84806	3' UTR	28018	Ubfd1	protein-coding	3' UTR (NM_138589, exon 7 of 7)
chr2	57324179	57324269	+	Peak474	2.84398	3.08408	intron	14571	Gpd2	protein-coding	intron (NM_001145820, intron 6 of 16)		chr7	127561267	127561302	+	Peak534	2.92663	2.13757	promoter-TSS	105180375	Tmem265	protein-coding	promoter-TSS (NM_001304267)
chr2	166072969	166073055	+	Peak475	2.84398	3.08408	TTS	17979	Ncoa3	protein-coding	TTS (NM_001252579)		chr7	96980218	96980341	+	Peak556	2.83396	3.07045	intron	244141	Nars2	protein-coding	ID_B1|SINE|B4
chr2	174082583	174082666	+	Peak476	2.84398	3.08408	intron	228960	Stx16	protein-coding	intron (NM_001102423, intron 1 of 7)		chr7	122633214	122633312	+	Peak557	2.83396	3.07045	3' UTR	54376	Cacng3	protein-coding	3' UTR (NM_008855, exon 17 of 17)
chr2	11300534	11300611	+	Peak477	2.84398	3.08408	3' UTR	100503147	Gm13293	ncRNA	3' UTR (NM_008859, exon 18 of 18)		chr7	79813145	79813243	+	Peak558	2.83396	3.07045	3' UTR	17293	Mesp2	protein-coding	3' UTR (NM_008589, exon 2 of 2)
chr2	6055719	6055784	+	Peak478	2.84398	3.08408	3' UTR	227545	Proser2	protein-coding	3' UTR (NM_001081132, exon 22 of 22)		chr7	100392806	100392891	+	Peak559	2.83396	3.07045	intron	277939	C2cd3	protein-coding	intron (NM_001017985, intron 5 of 32)
chr2	158442087	158442145	+	Peak479	2.84398	3.08408	intron	228850	Ralgapb	protein-coding	intron (NM_001363006, intron 11 of 30)		chr7	73419763	73419847	+	Peak560	2.83396	3.07045	TTS	319783	A730056A06Rik	ncRNA	TTS (NM_177740)
chr2	127430747	127430790	+	Peak480	2.84398	3.08408	intron	215456	Gpat2	protein-coding	MIR|SINE|MIR		chr7	46801402	46801480	+	Peak561	2.83396	3.07045	intron	14884	Gtf2h1	protein-coding	B3|SINE|B2
chr2	26396208	26396237	+	Peak481	2.84398	3.08408	TTS	66865	Pmpca	protein-coding	TTS (NM_033134)		chr7	16093180	16093254	+	Peak562	2.83396	3.07045	intron	108124	Napa	protein-coding	(TTTG)n|Simple_repeat|Simple_repeat
chr2	3326865	3326889	+	Peak482	2.84398	3.08408	3' UTR	227522	Rpp38	protein-coding	3' UTR (NM_001290368, exon 14 of 14)		chr7	28394873	28394943	+	Peak563	2.83396	3.07045	intron	54624	Paf1	protein-coding	B3A|SINE|B2
chr2	129830962	129830971	+	Peak483	2.84398	3.08408	3' UTR	654409	Stk35os1	ncRNA	3' UTR (NM_001038635, exon 3 of 3)		chr7	112032694	112032757	+	Peak564	2.83396	3.07045	intron	74996	Usp47	protein-coding	intron (NM_001357952, intron 1 of 28)
chr2	18211296	18211300	+	Peak484	2.84398	3.08408	non-coding	17354	Mllt10	protein-coding	non-coding (NR_045538, exon 23 of 23)		chr7	118674616	118674668	+	Peak565	2.83396	3.07045	CDS	56209	Gde1	protein-coding	exon (NM_028930, exon 18 of 18)
chr2	129832081	129832164	+	Peak488	2.82564	2.46259	3' UTR	654409	Stk35os1	ncRNA	3' UTR (NM_001038635, exon 3 of 3)		chr7	133870812	133870863	+	Peak566	2.83396	3.07045	intron	101437	Dhx32	protein-coding	B4A|SINE|B4
chr2	119903069	119903143	+	Peak489	2.82564	2.46259	CDS	29808	Mga	protein-coding	exon (NM_001164274, exon 2 of 23)		chr7	48826893	48826940	+	Peak567	2.83396	3.07045	CDS	13009	Csrp3	protein-coding	exon (NM_028031, exon 17 of 17)
chr2	36052935	36053004	+	Peak490	2.82564	2.46259	CDS	75495	Morn5	protein-coding	exon (NM_029309, exon 2 of 5)		chr7	48815452	48815491	+	Peak568	2.83396	3.07045	CDS	243983	Zdhhc13	protein-coding	exon (NM_028031, exon 11 of 17)
chr2	112241492	112241548	+	Peak491	2.82564	2.46259	CDS	99010	Lpcat4	protein-coding	exon (NM_207206, exon 2 of 14)		chr7	118971778	118971857	+	Peak569	2.82879	2.43302	TTS	64297	Gprc5b	protein-coding	TTS (NM_022420)
chr2	122248799	122248841	+	Peak492	2.82564	2.46259	CDS	20322	Sord	protein-coding	exon (NM_146126, exon 3 of 9)		chr7	82187095	82187151	+	Peak570	2.82879	2.43302	intron	20408	Sh3gl3	protein-coding	intron (NM_017400, intron 1 of 8)
chr2	91276363	91276399	+	Peak493	2.82564	2.46259	3' UTR	77038	Arfgap2	protein-coding	3' UTR (NM_023854, exon 16 of 16)		chr7	105720847	105720882	+	Peak571	2.82879	2.43302	CDS	101867	Rrp8	protein-coding	exon (NM_001370803, exon 43 of 44)
chr2	126752272	126752295	+	Peak494	2.82564	2.46259	CDS	75083	Usp50	protein-coding	exon (NM_019729, exon 15 of 19)		chr7	45421670	45421792	+	Peak577	2.74507	2.16999	TTS	16866	Lhb	protein-coding	TTS (NM_011304)
chr2	129831382	129831403	+	Peak495	2.82564	2.46259	3' UTR	654409	Stk35os1	ncRNA	3' UTR (NM_001038635, exon 3 of 3)		chr7	81042165	81042271	+	Peak578	2.74507	2.16999	3' UTR	116904	Alpk3	protein-coding	3' UTR (NM_178707, exon 10 of 10)
chr2	104595253	104595425	+	Peak507	2.66527	3.76215	intron	228410	Cstf3	protein-coding	B1F2|SINE|Alu		chr7	129635565	129635663	+	Peak579	2.74507	2.16999	3' UTR	207425	Wdr11	protein-coding	3' UTR (NM_172255, exon 29 of 29)
chr2	37543917	37544073	+	Peak508	2.66527	3.76215	3' UTR	338346	Gpr21	protein-coding	3' UTR (NM_001362957, exon 19 of 19)		chr7	16134301	16134371	+	Peak580	2.74507	2.16999	CDS	110891	Slc8a2	protein-coding	exon (NM_001347561, exon 2 of 9)
chr2	78055095	78055246	+	Peak509	2.66527	3.76215	intron	78158	4930440I19Rik	ncRNA	B4A|SINE|B4		chr7	82186403	82186453	+	Peak581	2.74507	2.16999	intron	20408	Sh3gl3	protein-coding	intron (NM_017400, intron 1 of 8)
chr2	140600925	140601058	+	Peak510	2.66527	3.76215	intron	71436	Flrt3	protein-coding	intron (NM_001013802, intron 3 of 18)		chr7	44357874	44357916	+	Peak582	2.74507	2.16999	3' UTR	69349	1700008O03Rik	protein-coding	3' UTR (NM_001034115, exon 25 of 25)
chr2	6442521	6442635	+	Peak511	2.66527	3.76215	3' UTR	98910	Usp6nl	protein-coding	3' UTR (NM_181399, exon 14 of 14)		chr7	24422702	24422743	+	Peak583	2.74507	2.16999	TTS	210145	Irgc	protein-coding	TTS (NM_028047)
chr2	92311257	92311370	+	Peak512	2.66527	3.76215	intron	228366	Large2	protein-coding	ORR1D1|LTR|ERVL-MaLR		chr7	122080511	122080538	+	Peak584	2.74507	2.16999	3' UTR	28018	Ubfd1	protein-coding	3' UTR (NM_138589, exon 7 of 7)
chr2	31691464	31691570	+	Peak513	2.66527	3.76215	intron	11350	Abl1	protein-coding	B1_Mm|SINE|Alu		chr7	99536155	99536273	+	Peak597	2.70811	3.43302	intron	109689	Arrb1	protein-coding	intron (NM_178220, intron 1 of 14)
chr2	48821434	48821531	+	Peak514	2.66527	3.76215	intron	11480	Acvr2a	protein-coding	B3|SINE|B2		chr7	139454129	139454225	+	Peak598	2.70811	3.43302	intron	212111	Inpp5a	protein-coding	intron (NM_001355162, intron 2 of 15)
chr2	4907757	4907849	+	Peak515	2.66527	3.76215	3' UTR	16922	Phyh	protein-coding	3' UTR (NM_175400, exon 9 of 9)		chr7	67702216	67702312	+	Peak599	2.70811	3.43302	intron	67009	Ttc23	protein-coding	intron (NM_001168475, intron 7 of 10)
chr2	28470932	28471019	+	Peak516	2.66527	3.76215	3' UTR	118451	Mrps2	protein-coding	3' UTR (NM_001166031, exon 4 of 4)		chr7	144421000	144421094	+	Peak600	2.70811	3.43302	CDS	13043	Cttn	protein-coding	exon (NM_001113373, exon 16 of 16)
chr2	27733559	27733643	+	Peak517	2.66527	3.76215	intron	20181	Rxra	protein-coding	intron (NM_001290482, intron 1 of 9)		chr7	97349976	97350064	+	Peak601	2.70811	3.43302	3' UTR	622320	Kctd21	protein-coding	3' UTR (NM_001039039, exon 2 of 2)
chr2	24989674	24989756	+	Peak518	2.66527	3.76215	intron	241274	Pnpla7	protein-coding	intron (NM_146251, intron 8 of 34)		chr7	98049000	98049085	+	Peak602	2.70811	3.43302	3' UTR	17921	Myo7a	protein-coding	3' UTR (NM_177696, exon 18 of 18)
chr2	146944724	146944805	+	Peak519	2.66527	3.76215	intron	24128	Xrn2	protein-coding	RMER17B|LTR|ERVK		chr7	143896300	143896380	+	Peak603	2.70811	3.43302	CDS	102636989	Acte1	protein-coding	exon (NM_001369834, exon 9 of 10)
chr2	27528642	27528723	+	Peak520	2.66527	3.76215	intron	140858	Wdr5	protein-coding	intron (NM_080848, intron 9 of 13)		chr7	118809687	118809767	+	Peak604	2.70811	3.43302	intron	66356	Knop1	protein-coding	(TG)n|Simple_repeat|Simple_repeat
chr2	173702772	173702848	+	Peak521	2.66527	3.76215	TTS	102465173	Mir6340	ncRNA	TTS (NM_024436)		chr7	118841345	118841424	+	Peak605	2.70811	3.43302	TTS	66356	Knop1	protein-coding	TTS (NM_001168218)
chr2	130504083	130504155	+	Peak522	2.66527	3.76215	CDS	19262	Ptpra	protein-coding	exon (NM_001355161, exon 3 of 22)		chr7	80345967	80346044	+	Peak606	2.70811	3.43302	TTS	68695	Hddc3	protein-coding	TTS (NM_026812)
chr2	156870699	156870770	+	Peak523	2.66527	3.76215	intron	67388	Rab5if	protein-coding	intron (NM_026124, intron 2 of 3)		chr7	101752005	101752077	+	Peak607	2.70811	3.43302	intron	11859	Phox2a	protein-coding	B1_Mur4|SINE|Alu
chr2	163060544	163060614	+	Peak524	2.66527	3.76215	intron	17865	Mybl2	protein-coding	RSINE1|SINE|B4		chr7	124373555	124373625	+	Peak608	2.70811	3.43302	intron	73076	3100003L05Rik	ncRNA	intron (NM_001252072, intron 1 of 1)
chr2	129133371	129133435	+	Peak525	2.66527	3.76215	3' UTR	66170	Chchd5	protein-coding	3' UTR (NM_025395, exon 4 of 4)		chr7	141244630	141244699	+	Peak609	2.70811	3.43302	intron	101471	Phrf1	protein-coding	intron (NM_001081118, intron 6 of 17)
chr2	69746632	69746694	+	Peak526	2.66527	3.76215	intron	228005	Ppig	protein-coding	intron (NM_001081086, intron 12 of 13)		chr7	102354799	102354858	+	Peak610	2.70811	3.43302	intron	20133	Rrm1	protein-coding	intron (NM_009287, intron 2 of 11)
chr2	157749356	157749416	+	Peak527	2.66527	3.76215	intron	66642	Ctnnbl1	protein-coding	intron (NM_025680, intron 1 of 15)		chr7	27812577	27812632	+	Peak611	2.70811	3.43302	intron	71163	Zfp626	protein-coding	L1_Mur3|LINE|L1
chr2	121543596	121543656	+	Peak528	2.66527	3.76215	3' UTR	241627	Wdr76	protein-coding	3' UTR (NM_001290987, exon 12 of 12)		chr7	112905698	112905748	+	Peak612	2.70811	3.43302	3' UTR	78748	Rassf10	protein-coding	3' UTR (NM_001166585, exon 12 of 12)
chr2	83662212	83662272	+	Peak529	2.66527	3.76215	CDS	69082	Zc3h15	protein-coding	exon (NM_026934, exon 9 of 10)		chr7	112094536	112094585	+	Peak613	2.70811	3.43302	intron	50781	Dkk3	protein-coding	intron (NM_001357952, intron 21 of 28)
chr2	49772828	49772887	+	Peak530	2.66527	3.76215	3' UTR	71897	Lypd6b	protein-coding	3' UTR (NM_008449, exon 26 of 26)		chr7	118972082	118972130	+	Peak614	2.70811	3.43302	TTS	64297	Gprc5b	protein-coding	TTS (NM_022420)
chr2	104612299	104612356	+	Peak531	2.66527	3.76215	TTS	228410	Cstf3	protein-coding	TTS (NM_177253)		chr7	122078848	122078895	+	Peak615	2.70811	3.43302	3' UTR	28018	Ubfd1	protein-coding	3' UTR (NM_138589, exon 7 of 7)
chr2	178423483	178423538	+	Peak532	2.66527	3.76215	Intergenic	381409	Cdh26	protein-coding	Intergenic		chr7	46803374	46803421	+	Peak616	2.70811	3.43302	intron	14884	Gtf2h1	protein-coding	intron (NM_001360076, intron 3 of 15)
chr2	31997669	31997721	+	Peak533	2.66527	3.76215	intron	227720	Nup214	protein-coding	B3A|SINE|B2		chr7	128761660	128761706	+	Peak617	2.70811	3.43302	intron	207352	Sec23ip	protein-coding	intron (NM_001029982, intron 7 of 18)
chr2	150830854	150830904	+	Peak534	2.66527	3.76215	3' UTR	76192	Abhd12	protein-coding	3' UTR (NM_153781, exon 20 of 20)		chr7	82286205	82286251	+	Peak618	2.70811	3.43302	intron	269959	Adamtsl3	protein-coding	intron (NM_017400, intron 8 of 8)
chr2	146897578	146897627	+	Peak535	2.66527	3.76215	intron	228730	Kiz	protein-coding	L1MC2|LINE|L1		chr7	120651185	120651227	+	Peak619	2.70811	3.43302	CDS	67003	Uqcrc2	protein-coding	exon (NM_025899, exon 10 of 14)
chr2	110011966	110012009	+	Peak536	2.66527	3.76215	CDS	68201	Ccdc34	protein-coding	exon (NM_172671, exon 18 of 18)		chr7	3700859	3700901	+	Peak620	2.70811	3.43302	3' UTR	76846	Rps9	protein-coding	3' UTR (NM_001164205, exon 5 of 5)
chr2	28800435	28800471	+	Peak537	2.66527	3.76215	intron	269252	Gtf3c4	protein-coding	intron (NM_001033874, intron 11 of 12)		chr7	128752134	128752166	+	Peak621	2.70811	3.43302	intron	207352	Sec23ip	protein-coding	Lx7|LINE|L1
chr2	167977392	167977424	+	Peak538	2.66527	3.76215	3' UTR	69553	Ripor3	protein-coding	3' UTR (NM_011201, exon 9 of 9)		chr7	133878731	133878842	+	Peak640	2.65563	2.52613	intron	101437	Dhx32	protein-coding	IMPB_01|Satellite|Satellite
chr2	104917517	104917549	+	Peak539	2.66527	3.76215	intron	211936	Ccdc73	protein-coding	intron (NM_177600, intron 3 of 17)		chr7	98715705	98715816	+	Peak641	2.65563	2.52613	CDS	72981	Thap12	protein-coding	exon (NM_028410, exon 5 of 5)
chr2	30002043	30002075	+	Peak540	2.66527	3.76215	intron	102465603	Mir6997	ncRNA	intron (NM_001309460, intron 23 of 57)		chr7	110281689	110281781	+	Peak642	2.65563	2.52613	3' UTR	20947	Swap70	protein-coding	3' UTR (NM_009302, exon 12 of 12)
chr2	117250156	117250187	+	Peak541	2.66527	3.76215	intron	68215	Fam98b	protein-coding	CpG		chr7	112032547	112032631	+	Peak643	2.65563	2.52613	intron	74996	Usp47	protein-coding	intron (NM_001357952, intron 1 of 28)
chr2	158496388	158496412	+	Peak542	2.66527	3.76215	3' UTR	246747	Adig	protein-coding	3' UTR (NM_001291138, exon 30 of 30)		chr7	75873377	75873446	+	Peak644	2.65563	2.52613	3' UTR	207952	Klhl25	protein-coding	3' UTR (NM_001122780, exon 3 of 3)
chr2	91276824	91276842	+	Peak543	2.66527	3.76215	TTS	77038	Arfgap2	protein-coding	TTS (NM_175123)		chr7	132943259	132943320	+	Peak645	2.65563	2.52613	intron	360216	Zranb1	protein-coding	PB1D10|SINE|Alu
chr2	28800424	28800434	+	Peak544	2.66527	3.76215	intron	269252	Gtf3c4	protein-coding	intron (NM_001033874, intron 11 of 12)		chr7	114417771	114417831	+	Peak646	2.65563	2.52613	intron	18576	Pde3b	protein-coding	intron (NM_011055, intron 1 of 15)
chr2	104917507	104917516	+	Peak545	2.66527	3.76215	intron	211936	Ccdc73	protein-coding	intron (NM_177600, intron 3 of 17)		chr7	126780114	126780170	+	Peak647	2.65563	2.52613	3' UTR	21389	Tbx6	protein-coding	3' UTR (NM_025347, exon 5 of 5)
chr2	28809582	28809591	+	Peak546	2.66527	3.76215	intron	269252	Gtf3c4	protein-coding	MER74B|LTR|ERVL		chr7	135684699	135684754	+	Peak648	2.65563	2.52613	3' UTR	17345	Mki67	protein-coding	3' UTR (NM_001316679, exon 20 of 20)
chr2	82944118	82944196	+	Peak547	2.6615	2.24758	CDS	241516	Fsip2	protein-coding	exon (NM_001370266, exon 2 of 23)		chr7	119829378	119829430	+	Peak649	2.65563	2.52613	intron	434234	Rexo5	protein-coding	Lx9|LINE|L1
chr2	164154918	164154994	+	Peak548	2.6615	2.24758	3' UTR	16538	Kcns1	protein-coding	3' UTR (NM_021420, exon 11 of 11)		chr7	111043068	111043112	+	Peak650	2.65563	2.52613	CDS	22083	Ctr9	protein-coding	exon (NM_009431, exon 9 of 25)
chr2	25288169	25288239	+	Peak549	2.6615	2.24758	promoter-TSS	78217	Tmem210	protein-coding	promoter-TSS (NM_030055)		chr7	120732060	120732094	+	Peak651	2.65563	2.52613	3' UTR	233813	Vwa3a	protein-coding	3' UTR (NM_001164580, exon 3 of 3)
chr2	29739275	29739340	+	Peak550	2.6615	2.24758	3' UTR	433415	Prrt1b	protein-coding	3' UTR (NM_001362702, exon 25 of 25)		chr7	130805905	130805937	+	Peak652	2.65563	2.52613	CDS	330660	Btbd16	protein-coding	exon (NM_001081038, exon 10 of 16)
chr2	126758163	126758217	+	Peak551	2.6615	2.24758	CDS	75083	Usp50	protein-coding	exon (NM_019729, exon 18 of 19)		chr7	118860318	118860429	+	Peak654	2.62251	4.16999	intron	66356	Knop1	protein-coding	B2_Mm2|SINE|B2
chr2	32628447	32628489	+	Peak552	2.6615	2.24758	promoter-TSS	11636	Ak1	protein-coding	promoter-TSS (NM_001198792)		chr7	30288377	30288482	+	Peak655	2.62251	4.16999	intron	76686	Clip3	protein-coding	ORR1A2|LTR|ERVL-MaLR
chr2	30337051	30337077	+	Peak553	2.6615	2.24758	CDS	227700	Sh3glb2	protein-coding	exon (NM_198304, exon 33 of 44)		chr7	118901455	118901550	+	Peak656	2.62251	4.16999	intron	66356	Knop1	protein-coding	B1_Mus2|SINE|Alu
chr2	92356868	92357014	+	Peak557	2.61389	2.08408	CDS	228366	Large2	protein-coding	exon (NM_001362833, exon 16 of 19)		chr7	135673266	135673357	+	Peak657	2.62251	4.16999	intron	67765	5830432E09Rik	ncRNA	B3|SINE|B2
chr2	92215464	92215572	+	Peak558	2.61389	2.08408	5' UTR	192285	Phf21a	protein-coding	5' UTR (NM_001362833, exon 4 of 19)		chr7	101726678	101726766	+	Peak658	2.62251	4.16999	intron	20480	Clpb	protein-coding	MER105|DNA|DNA
chr2	36054959	36055061	+	Peak559	2.61389	2.08408	CDS	75495	Morn5	protein-coding	exon (NM_029309, exon 3 of 5)		chr7	66799638	66799715	+	Peak659	2.62251	4.16999	intron	233332	Adamts17	protein-coding	RMER15|LTR|ERVL
chr2	60248890	60248964	+	Peak560	2.61389	2.08408	TTS	66205	Cd302	protein-coding	TTS (NM_020575)		chr7	132967031	132967106	+	Peak660	2.62251	4.16999	intron	360216	Zranb1	protein-coding	B3|SINE|B2
chr2	132861209	132861281	+	Peak561	2.61389	2.08408	CDS	66586	Crls1	protein-coding	exon (NM_025646, exon 4 of 7)		chr7	100378072	100378145	+	Peak661	2.62251	4.16999	intron	277939	C2cd3	protein-coding	RSINE1|SINE|B4
chr2	143065195	143065236	+	Peak562	2.61389	2.08408	CDS	20639	Snrpb2	protein-coding	exon (NM_021335, exon 3 of 7)		chr7	97284131	97284199	+	Peak662	2.62251	4.16999	intron	244144	Usp35	protein-coding	L1M2a|LINE|L1
chr2	112459460	112459568	+	Peak605	2.53266	2.34711	CDS	73024	Emc7	protein-coding	exon (NM_133749, exon 2 of 5)		chr7	43613051	43613117	+	Peak663	2.62251	4.16999	intron	74400	Zfp819	protein-coding	(TG)n|Simple_repeat|Simple_repeat
chr2	74707656	74707733	+	Peak606	2.53266	2.34711	3' UTR	15437	Hoxd8	protein-coding	3' UTR (NM_001290731, exon 3 of 3)		chr7	27632055	27632121	+	Peak664	2.62251	4.16999	intron	73032	Ttc9b	protein-coding	ORR1F|LTR|ERVL-MaLR
chr2	132854933	132854983	+	Peak607	2.53266	2.34711	CDS	66586	Crls1	protein-coding	exon (NM_025646, exon 3 of 7)		chr7	49767601	49767666	+	Peak665	2.62251	4.16999	intron	53415	Htatip2	protein-coding	intron (NM_001146053, intron 3 of 5)
chr2	112362030	112362056	+	Peak608	2.53266	2.34711	TTS	68032	Emc4	protein-coding	TTS (NM_026519)		chr7	112891778	112891842	+	Peak666	2.62251	4.16999	CDS	78748	Rassf10	protein-coding	exon (NM_001166585, exon 10 of 12)
chr2	91671192	91671218	+	Peak609	2.53266	2.34711	non-coding	228359	Arhgap1	protein-coding	non-coding (NR_027373, exon 14 of 14)		chr7	101774745	101774809	+	Peak667	2.62251	4.16999	intron	11859	Phox2a	protein-coding	intron (NM_001363991, intron 9 of 16)
chr2	132855001	132855024	+	Peak610	2.53266	2.34711	CDS	66586	Crls1	protein-coding	exon (NM_025646, exon 3 of 7)		chr7	41032815	41032876	+	Peak668	2.62251	4.16999	5' UTR	233164	Gm4884	protein-coding	5' UTR (NM_183166, exon 1 of 3)
chr2	18685259	18685276	+	Peak611	2.53266	2.34711	3' UTR	12151	Bmi1	protein-coding	3' UTR (NM_007552, exon 10 of 10)		chr7	134796855	134796915	+	Peak669	2.62251	4.16999	intron	330662	Dock1	protein-coding	intron (NM_001033420, intron 22 of 51)
chr2	167950760	167950890	+	Peak616	2.48786	2.93207	intron	19246	Ptpn1	protein-coding	intron (NM_011201, intron 1 of 8)		chr7	79410381	79410441	+	Peak670	2.62251	4.16999	intron	208836	Fanci	protein-coding	B1_Mus2|SINE|Alu
chr2	29951212	29951312	+	Peak617	2.48786	2.93207	intron	20740	Sptan1	protein-coding	B1_Mus1|SINE|Alu		chr7	141065563	141065622	+	Peak671	2.62251	4.16999	intron	330671	B4galnt4	protein-coding	intron (NM_177897, intron 8 of 19)
chr2	167538898	167538990	+	Peak618	2.48786	2.93207	CDS	20613	Snai1	protein-coding	exon (NM_011427, exon 2 of 3)		chr7	79334937	79334996	+	Peak672	2.62251	4.16999	intron	19771	Rlbp1	protein-coding	(TTTTG)n|Simple_repeat|Simple_repeat
chr2	49529991	49530076	+	Peak619	2.48786	2.93207	CDS	227867	Epc2	protein-coding	exon (NM_172663, exon 6 of 14)		chr7	24370422	24370480	+	Peak673	2.62251	4.16999	CDS	16534	Kcnn4	protein-coding	exon (NM_001163510, exon 1 of 9)
chr2	167971754	167971831	+	Peak620	2.48786	2.93207	CDS	69553	Ripor3	protein-coding	exon (NM_011201, exon 5 of 9)		chr7	49315189	49315246	+	Peak674	2.62251	4.16999	intron	78286	Nav2	protein-coding	intron (NM_175272, intron 1 of 37)
chr2	31197383	31197459	+	Peak621	2.48786	2.93207	intron	277463	Gpr107	protein-coding	PB1D7|SINE|Alu		chr7	35402127	35402183	+	Peak675	2.62251	4.16999	intron	72140	Cep89	protein-coding	B1_Mur4|SINE|Alu
chr2	127236742	127236815	+	Peak622	2.48786	2.93207	CDS	26371	Ciao1	protein-coding	exon (NM_177214, exon 38 of 45)		chr7	45627269	45627324	+	Peak676	2.62251	4.16999	promoter-TSS	69903	Rasip1	protein-coding	promoter-TSS (NM_028544)
chr2	131297689	131297757	+	Peak623	2.48786	2.93207	TTS	723825	Mir103-2	ncRNA	TTS (NM_178607)		chr7	132960872	132960926	+	Peak677	2.62251	4.16999	intron	360216	Zranb1	protein-coding	intron (NR_155454, intron 4 of 11)
chr2	150931143	150931207	+	Peak624	2.48786	2.93207	3' UTR	69270	Gins1	protein-coding	3' UTR (NM_027014, exon 7 of 7)		chr7	101119696	101119749	+	Peak678	2.62251	4.16999	intron	207278	Fchsd2	protein-coding	B1F2|SINE|Alu
chr2	37566161	37566224	+	Peak625	2.48786	2.93207	non-coding	338346	Gpr21	protein-coding	non-coding (NR_156419, exon 26 of 26)		chr7	41044253	41044304	+	Peak679	2.62251	4.16999	CDS	233164	Gm4884	protein-coding	exon (NM_183166, exon 3 of 3)
chr2	3474439	3474496	+	Peak626	2.48786	2.93207	intron	64707	Suv39h2	protein-coding	CpG		chr7	81769147	81769197	+	Peak680	2.62251	4.16999	3' UTR	67148	Ramac	protein-coding	3' UTR (NM_025997, exon 3 of 3)
chr2	140688515	140688568	+	Peak627	2.48786	2.93207	intron	71436	Flrt3	protein-coding	intron (NM_001013802, intron 3 of 18)		chr7	24350230	24350280	+	Peak681	2.62251	4.16999	intron	76942	Lypd5	protein-coding	(TG)n|Simple_repeat|Simple_repeat
chr2	28689289	28689342	+	Peak628	2.48786	2.93207	3' UTR	69987	Spaca9	protein-coding	3' UTR (NM_022887, exon 23 of 23)		chr7	58806170	58806219	+	Peak682	2.62251	4.16999	intron	11982	Atp10a	protein-coding	MLT1A|LTR|ERVL-MaLR
chr2	32573122	32573172	+	Peak629	2.48786	2.93207	3' UTR	13481	Dpm2	protein-coding	3' UTR (NM_010073, exon 4 of 4)		chr7	112352704	112352750	+	Peak683	2.62251	4.16999	3' UTR	NA			3' UTR (NM_177282, exon 20 of 20)
chr2	145258532	145258578	+	Peak630	2.48786	2.93207	intron	94249	Slc24a3	protein-coding	intron (NM_053195, intron 2 of 16)		chr7	19221878	19221923	+	Peak684	2.62251	4.16999	5' UTR	403187	Opa3	protein-coding	5' UTR (NM_175668, exon 2 of 2)
chr2	155225838	155225883	+	Peak631	2.48786	2.93207	3' UTR	67068	Dynlrb1	protein-coding	3' UTR (NM_001243712, exon 26 of 26)		chr7	100160566	100160610	+	Peak685	2.62251	4.16999	3' UTR	67164	Lipt2	protein-coding	3' UTR (NM_026010, exon 2 of 2)
chr2	131938182	131938226	+	Peak632	2.48786	2.93207	3' UTR	26434	Prnd	protein-coding	3' UTR (NM_011170, exon 3 of 3)		chr7	24106527	24106570	+	Peak686	2.62251	4.16999	3' UTR	57745	Zfp112	protein-coding	3' UTR (NM_001289641, exon 5 of 5)
chr2	140688475	140688514	+	Peak633	2.48786	2.93207	intron	71436	Flrt3	protein-coding	(TTTTTG)n|Simple_repeat|Simple_repeat		chr7	80864001	80864042	+	Peak687	2.62251	4.16999	intron	22691	Zscan2	protein-coding	intron (NM_009553, intron 2 of 2)
chr2	155224618	155224655	+	Peak634	2.48786	2.93207	3' UTR	67068	Dynlrb1	protein-coding	3' UTR (NM_001243712, exon 26 of 26)		chr7	40917599	40917640	+	Peak688	2.62251	4.16999	intron	58188	Vstm2b	protein-coding	intron (NM_021387, intron 4 of 4)
chr2	112361734	112361771	+	Peak635	2.48786	2.93207	3' UTR	68032	Emc4	protein-coding	3' UTR (NM_133649, exon 25 of 25)		chr7	24507681	24507722	+	Peak689	2.62251	4.16999	intron	232969	Zfp428	protein-coding	CpG
chr2	18172696	18172731	+	Peak636	2.48786	2.93207	intron	17354	Mllt10	protein-coding	intron (NR_045539, intron 15 of 24)		chr7	79694529	79694569	+	Peak690	2.62251	4.16999	CDS	16576	Kif7	protein-coding	exon (NM_029835, exon 20 of 22)
chr2	82977135	82977167	+	Peak637	2.48786	2.93207	CDS	241516	Fsip2	protein-coding	exon (NM_001370266, exon 16 of 23)		chr7	124221027	124221065	+	Peak691	2.62251	4.16999	intron	628779	Hs3st4	protein-coding	intron (NM_001252072, intron 1 of 1)
chr2	130405381	130405412	+	Peak638	2.48786	2.93207	promoter-TSS	75656	1700020A23Rik	protein-coding	promoter-TSS (NM_001163483)		chr7	105680380	105680416	+	Peak692	2.62251	4.16999	intron	77505	Dnhd1	protein-coding	B1_Mus1|SINE|Alu
chr2	3781837	3781845	+	Peak639	2.48786	2.93207	3' UTR	66540	Fam107b	protein-coding	3' UTR (NM_025626, exon 4 of 4)		chr7	127522295	127522329	+	Peak693	2.62251	4.16999	intron	100217442	Snora30	snoRNA	intron (NM_001304266, intron 6 of 33)
chr2	154439716	154439845	+	Peak642	2.46289	2.63662	intron	12396	Cbfa2t2	protein-coding	intron (NM_001285446, intron 1 of 10)		chr7	120732852	120732886	+	Peak694	2.62251	4.16999	3' UTR	233813	Vwa3a	protein-coding	3' UTR (NM_001164580, exon 3 of 3)
chr2	150758803	150758899	+	Peak643	2.46289	2.63662	CDS	12497	Entpd6	protein-coding	exon (NM_172117, exon 4 of 14)		chr7	107192870	107192901	+	Peak695	2.62251	4.16999	intron	76572	Rbmxl2	protein-coding	intron (NM_001002894, intron 8 of 10)
chr2	163045573	163045645	+	Peak644	2.46289	2.63662	3' UTR	17865	Mybl2	protein-coding	3' UTR (NM_001356522, exon 13 of 13)		chr7	118860291	118860317	+	Peak696	2.62251	4.16999	intron	66356	Knop1	protein-coding	intron (NM_001081446, intron 1 of 8)
chr2	119080605	119080676	+	Peak645	2.46289	2.63662	intron	19361	Rad51	protein-coding	(TTGG)n|Simple_repeat|Simple_repeat		chr7	27580912	27580938	+	Peak697	2.62251	4.16999	3' UTR	11652	Akt2	protein-coding	3' UTR (NM_175107, exon 10 of 10)
chr2	150771480	150771532	+	Peak646	2.46289	2.63662	3' UTR	110078	Pygb	protein-coding	3' UTR (NM_172117, exon 14 of 14)		chr7	132949800	132949821	+	Peak698	2.62251	4.16999	CDS	360216	Zranb1	protein-coding	exon (NM_207302, exon 2 of 10)
chr2	164826280	164826330	+	Peak647	2.46289	2.63662	3' UTR	75642	Spata25	protein-coding	3' UTR (NM_028028, exon 2 of 2)		chr7	98470449	98470469	+	Peak699	2.62251	4.16999	intron	434215	Lrrc32	protein-coding	RLTR31D_MM|LTR|ERVK
chr2	32456086	32456122	+	Peak648	2.46289	2.63662	TTS	227731	Slc25a25	protein-coding	TTS (NM_194335)		chr7	24350214	24350229	+	Peak700	2.62251	4.16999	intron	76942	Lypd5	protein-coding	intron (NM_029806, intron 1 of 4)
chr2	158495942	158495976	+	Peak649	2.46289	2.63662	3' UTR	246747	Adig	protein-coding	3' UTR (NM_001291138, exon 30 of 30)		chr7	123171608	123171620	+	Peak701	2.62251	4.16999	CDS	233836	Slc5a11	protein-coding	exon (NM_144925, exon 6 of 24)
chr2	24950017	24950047	+	Peak650	2.46289	2.63662	promoter-TSS	67187	Zmynd19	protein-coding	promoter-TSS (NM_147179)		chr7	40917586	40917598	+	Peak702	2.62251	4.16999	intron	58188	Vstm2b	protein-coding	intron (NM_021387, intron 4 of 4)
chr2	32051778	32051799	+	Peak651	2.46289	2.63662	TTS	102466844	Mir7674	ncRNA	TTS (NR_106135)		chr7	110125479	110125490	+	Peak703	2.62251	4.16999	intron	22390	Wee1	protein-coding	intron (NM_001355058, intron 2 of 9)
chr2	30150297	30150416	+	Peak661	2.34779	2.14066	3' UTR	70296	Tbc1d13	protein-coding	3' UTR (NM_146252, exon 12 of 12)		chr7	3299066	3299075	+	Peak704	2.62251	4.16999	3' UTR	18752	Prkcg	protein-coding	3' UTR (NM_001093765, exon 3 of 3)
chr2	90909902	90909983	+	Peak662	2.34779	2.14066	TTS	67136	Kbtbd4	protein-coding	TTS (NM_025576)		chr7	79355216	79355223	+	Peak705	2.62251	4.16999	intron	19771	Rlbp1	protein-coding	intron (NM_018811, intron 8 of 10)
chr2	173015598	173015666	+	Peak663	2.34779	2.14066	3' UTR	56190	Rbm38	protein-coding	3' UTR (NM_175112, exon 12 of 12)		chr7	79771765	79771885	+	Peak709	2.56262	2.21063	intron	17292	Mesp1	protein-coding	intron (NM_001037927, intron 12 of 17)
chr2	112262537	112262604	+	Peak664	2.34779	2.14066	3' UTR	66181	Nop10	protein-coding	3' UTR (NM_025403, exon 2 of 2)		chr7	119916613	119916711	+	Peak710	2.56262	2.21063	TTS	73919	Lyrm1	protein-coding	TTS (NM_029610)
chr2	152308152	152308175	+	Peak665	2.34779	2.14066	CDS	67231	Tbc1d20	protein-coding	exon (NM_024196, exon 4 of 8)		chr7	16743219	16743297	+	Peak711	2.56262	2.21063	CDS	232910	Ap2s1	protein-coding	exon (NM_198613, exon 2 of 5)
chr2	155277744	155277765	+	Peak666	2.34779	2.14066	TTS	66734	Map1lc3a	protein-coding	TTS (NM_001004721)		chr7	97407714	97407788	+	Peak712	2.56262	2.21063	TTS	68197	Ndufc2	protein-coding	TTS (NM_024220)
chr2	25182155	25182318	+	Peak696	2.28238	3.5695	3' UTR	67122	Nrarp	protein-coding	3' UTR (NM_025980, exon 1 of 1)		chr7	102009405	102009477	+	Peak713	2.56262	2.21063	CDS	16068	Il18bp	protein-coding	exon (NM_133947, exon 17 of 25)
chr2	49011116	49011274	+	Peak697	2.28238	3.5695	intron	26428	Orc4	protein-coding	L1_Rod|LINE|L1		chr7	25288907	25288934	+	Peak714	2.56262	2.21063	CDS	71722	Cic	protein-coding	exon (NM_027882, exon 10 of 20)
chr2	140606848	140606985	+	Peak698	2.28238	3.5695	intron	71436	Flrt3	protein-coding	Lx8b|LINE|L1		chr7	44261612	44261637	+	Peak715	2.56262	2.21063	non-coding	628854	Gm15517	protein-coding	non-coding (NR_152170, exon 2 of 3)
chr2	115777381	115777512	+	Peak699	2.28238	3.5695	3' UTR	100316703	Mir1951	ncRNA	3' UTR (NM_001145898, exon 11 of 11)		chr7	90428200	90428213	+	Peak716	2.56262	2.21063	3' UTR	70054	Ccdc89	protein-coding	3' UTR (NM_027298, exon 1 of 1)
chr2	104070336	104070457	+	Peak700	2.28238	3.5695	promoter-TSS	333883	Cd59b	protein-coding	promoter-TSS (NM_001368215)		chr7	3658225	3658306	+	Peak724	2.51421	2.00006	CDS	100628594	Mir3572	ncRNA	exon (NM_146176, exon 15 of 18)
chr2	3766471	3766585	+	Peak701	2.28238	3.5695	intron	66540	Fam107b	protein-coding	intron (NM_025626, intron 1 of 3)		chr7	82278065	82278136	+	Peak725	2.51421	2.00006	intron	269959	Adamtsl3	protein-coding	intron (NM_017400, intron 6 of 8)
chr2	29633324	29633436	+	Peak702	2.28238	3.5695	intron	107746	Rapgef1	protein-coding	intron (NM_001039087, intron 1 of 25)		chr7	125369807	125369819	+	Peak726	2.51421	2.00006	3' UTR	75861	4930571K23Rik	protein-coding	3' UTR (NM_001145759, exon 1 of 1)
chr2	150925900	150926011	+	Peak703	2.28238	3.5695	CDS	69270	Gins1	protein-coding	exon (NM_027014, exon 5 of 7)		chr7	41649925	41650015	+	Peak747	2.48507	2.65541	CDS	67607	Zfp788	protein-coding	exon (NM_023363, exon 6 of 6)
chr2	72389470	72389577	+	Peak704	2.28238	3.5695	CDS	66953	Cdca7	protein-coding	exon (NM_178084, exon 10 of 10)		chr7	4919348	4919431	+	Peak748	2.48507	2.65541	CDS	114483817	Mir12202	ncRNA	exon (NM_170759, exon 3 of 3)
chr2	34451054	34451161	+	Peak705	2.28238	3.5695	intron	227743	Mapkap1	protein-coding	intron (NM_001362921, intron 4 of 10)		chr7	24507820	24507899	+	Peak749	2.48507	2.65541	intron	232969	Zfp428	protein-coding	intron (NR_110958, intron 1 of 2)
chr2	163080019	163080114	+	Peak706	2.28238	3.5695	intron	68236	Gtsf1l	protein-coding	intron (NM_008652, intron 11 of 13)		chr7	118713434	118713503	+	Peak750	2.48507	2.65541	intron	101565	Ccp110	protein-coding	MIRb|SINE|MIR
chr2	173663767	173663860	+	Peak707	2.28238	3.5695	intron	19334	Rab22a	protein-coding	intron (NM_024436, intron 2 of 6)		chr7	79774303	79774372	+	Peak751	2.48507	2.65541	intron	17292	Mesp1	protein-coding	MLT1G1|LTR|ERVL-MaLR
chr2	163618645	163618736	+	Peak708	2.28238	3.5695	non-coding	76080	Ttpal	protein-coding	non-coding (NR_131225, exon 4 of 4)		chr7	139538418	139538486	+	Peak752	2.48507	2.65541	intron	14912	Nkx6-2	protein-coding	intron (NM_001355162, intron 9 of 15)
chr2	32040694	32040782	+	Peak709	2.28238	3.5695	intron	102466844	Mir7674	ncRNA	B2_Mm1a|SINE|B2		chr7	67669705	67669770	+	Peak753	2.48507	2.65541	CDS	67009	Ttc23	protein-coding	exon (NM_025905, exon 4 of 12)
chr2	140867186	140867271	+	Peak710	2.28238	3.5695	intron	71436	Flrt3	protein-coding	intron (NM_001013802, intron 4 of 18)		chr7	131568636	131568696	+	Peak754	2.48507	2.65541	CDS	12237	Bub3	protein-coding	exon (NM_001317350, exon 7 of 8)
chr2	76693298	76693382	+	Peak711	2.28238	3.5695	intron	83435	Plekha3	protein-coding	intron (NM_031256, intron 7 of 7)		chr7	102441826	102441880	+	Peak755	2.48507	2.65541	5' UTR	20133	Rrm1	protein-coding	5' UTR (NM_009103, exon 1 of 19)
chr2	164464619	164464699	+	Peak712	2.28238	3.5695	3' UTR	66460	Sys1	protein-coding	3' UTR (NM_025575, exon 4 of 4)		chr7	81041885	81041910	+	Peak756	2.48507	2.65541	3' UTR	116904	Alpk3	protein-coding	3' UTR (NM_178707, exon 10 of 10)
chr2	32221977	32222056	+	Peak713	2.28238	3.5695	intron	99011	Pomt1	protein-coding	intron (NM_001159634, intron 25 of 31)		chr7	59248832	59248922	+	Peak773	2.37923	2.2631	intron	22215	Ube3a	protein-coding	L1MB2|LINE|L1
chr2	101694250	101694328	+	Peak714	2.28238	3.5695	CDS	22034	Traf6	protein-coding	exon (NM_001303273, exon 6 of 7)		chr7	113569079	113569168	+	Peak774	2.37923	2.2631	3' UTR	69295	Far1os	ncRNA	3' UTR (NM_001285831, exon 13 of 13)
chr2	10434252	10434330	+	Peak715	2.28238	3.5695	intron	100526481	Mir466m	ncRNA	intron (NM_177386, intron 6 of 22)		chr7	48815492	48815575	+	Peak775	2.37923	2.2631	CDS	243983	Zdhhc13	protein-coding	exon (NM_028031, exon 11 of 17)
chr2	141221628	141221704	+	Peak716	2.28238	3.5695	intron	71436	Flrt3	protein-coding	RMER6A|LTR|ERVK		chr7	120989055	120989126	+	Peak776	2.37923	2.2631	CDS	74466	Mfsd13b	protein-coding	exon (NM_028955, exon 3 of 8)
chr2	71900170	71900245	+	Peak717	2.28238	3.5695	3' UTR	228026	Pdk1	protein-coding	3' UTR (NM_172665, exon 11 of 11)		chr7	49609723	49609784	+	Peak777	2.37923	2.2631	3' UTR	13172	Dbx1	protein-coding	3' UTR (NM_175272, exon 38 of 38)
chr2	181847973	181848046	+	Peak718	2.28238	3.5695	intron	245867	Pcmtd2	protein-coding	RLTR17D_Mm|LTR|ERVK		chr7	122989319	122989364	+	Peak778	2.37923	2.2631	intron	19647	Rbbp6	protein-coding	(T)n|Simple_repeat|Simple_repeat
chr2	145886636	145886709	+	Peak719	2.28238	3.5695	3' UTR	67877	Naa20	protein-coding	3' UTR (NM_028724, exon 13 of 13)		chr7	19137512	19137549	+	Peak779	2.37923	2.2631	3' UTR	67369	Qpctl	protein-coding	3' UTR (NM_175530, exon 2 of 2)
chr2	34519859	34519932	+	Peak720	2.28238	3.5695	intron	227743	Mapkap1	protein-coding	intron (NM_001362921, intron 6 of 10)		chr7	25226754	25226789	+	Peak780	2.37923	2.2631	3' UTR	77124	9130221H12Rik	ncRNA	3' UTR (NM_175436, exon 3 of 3)
chr2	120038987	120039057	+	Peak721	2.28238	3.5695	CDS	211429	Pla2g4b	protein-coding	exon (NM_145378, exon 13 of 20)		chr7	119818441	119818473	+	Peak781	2.37923	2.2631	CDS	434234	Rexo5	protein-coding	exon (NM_028129, exon 3 of 14)
chr2	24955415	24955485	+	Peak722	2.28238	3.5695	intron	67187	Zmynd19	protein-coding	intron (NM_026021, intron 4 of 5)		chr7	113570774	113570804	+	Peak782	2.37923	2.2631	3' UTR	69295	Far1os	ncRNA	3' UTR (NM_001285831, exon 13 of 13)
chr2	167467424	167467492	+	Peak723	2.28238	3.5695	intron	81018	Rnf114	protein-coding	intron (NM_148929, intron 11 of 16)		chr7	112382113	112382142	+	Peak783	2.37923	2.2631	CDS	NA			exon (NM_027587, exon 4 of 10)
chr2	69827095	69827163	+	Peak724	2.28238	3.5695	intron	277396	Klhl23	protein-coding	B2_Mm2|SINE|B2		chr7	121000100	121000208	+	Peak789	2.3278	2.01798	CDS	74466	Mfsd13b	protein-coding	exon (NM_028955, exon 7 of 8)
chr2	49295178	49295244	+	Peak725	2.28238	3.5695	intron	109241	Mbd5	protein-coding	(TTTTG)n|Simple_repeat|Simple_repeat		chr7	4920496	4920592	+	Peak790	2.3278	2.01798	CDS	269854	Nat14	protein-coding	exon (NM_170759, exon 3 of 3)
chr2	158075874	158075939	+	Peak726	2.28238	3.5695	3' UTR	72340	2010009K17Rik	ncRNA	3' UTR (NM_027434, exon 7 of 7)		chr7	90132395	90132489	+	Peak791	2.3278	2.01798	intron	233489	Picalm	protein-coding	intron (NM_001360867, intron 1 of 19)
chr2	91556582	91556647	+	Peak727	2.28238	3.5695	CDS	75786	Ckap5	protein-coding	exon (NM_001165989, exon 6 of 44)		chr7	122081881	122081966	+	Peak792	2.3278	2.01798	3' UTR	28018	Ubfd1	protein-coding	3' UTR (NM_138589, exon 7 of 7)
chr2	29648888	29648953	+	Peak728	2.28238	3.5695	intron	107746	Rapgef1	protein-coding	intron (NM_001039087, intron 1 of 25)		chr7	102272824	102272896	+	Peak793	2.3278	2.01798	intron	20866	Stim1	protein-coding	intron (NM_009287, intron 1 of 11)
chr2	147045424	147045488	+	Peak729	2.28238	3.5695	intron	24128	Xrn2	protein-coding	MTEb|LTR|ERVL-MaLR		chr7	120986522	120986590	+	Peak794	2.3278	2.01798	intron	74466	Mfsd13b	protein-coding	RMER4A|LTR|ERVK
chr2	19350323	19350387	+	Peak730	2.28238	3.5695	intron	108871	4930447M23Rik	ncRNA	intron (NR_126563, intron 3 of 3)		chr7	82276426	82276494	+	Peak795	2.3278	2.01798	intron	269959	Adamtsl3	protein-coding	intron (NM_017400, intron 6 of 8)
chr2	119669431	119669492	+	Peak731	2.28238	3.5695	Intergenic	625328	H3f3c	protein-coding	Intergenic		chr7	120232844	120232909	+	Peak796	2.3278	2.01798	CDS	67928	Abca14	protein-coding	exon (NM_026458, exon 11 of 31)
chr2	140531807	140531864	+	Peak732	2.28238	3.5695	intron	72899	Macrod2	protein-coding	L1MB7|LINE|L1		chr7	102461629	102461690	+	Peak797	2.3278	2.01798	CDS	257947	Or55b3	protein-coding	exon (NM_009103, exon 15 of 19)
chr2	151501791	151501847	+	Peak733	2.28238	3.5695	intron	386649	Nsfl1c	protein-coding	intron (NM_001291074, intron 3 of 8)		chr7	82186074	82186133	+	Peak798	2.3278	2.01798	intron	20408	Sh3gl3	protein-coding	intron (NM_017400, intron 1 of 8)
chr2	164762269	164762324	+	Peak734	2.28238	3.5695	intron	68612	Ube2c	protein-coding	intron (NM_133763, intron 8 of 12)		chr7	128783509	128783563	+	Peak799	2.3278	2.01798	3' UTR	207352	Sec23ip	protein-coding	3' UTR (NM_001029982, exon 19 of 19)
chr2	121977970	121978025	+	Peak735	2.28238	3.5695	intron	17147	Mageb3	protein-coding	intron (NM_001290991, intron 3 of 12)		chr7	125874626	125874670	+	Peak800	2.3278	2.01798	3' UTR	233865	Katnip	protein-coding	3' UTR (NM_001081022, exon 28 of 28)
chr2	70003722	70003776	+	Peak736	2.28238	3.5695	intron	329421	Myo3b	protein-coding	L1MC5a|LINE|L1		chr7	127763977	127764017	+	Peak801	2.3278	2.01798	intron	269999	Orai3	protein-coding	intron (NM_172748, intron 9 of 10)
chr2	153314540	153314593	+	Peak737	2.28238	3.5695	intron	16569	Kif3b	protein-coding	ID4_|SINE|ID		chr7	29244462	29244490	+	Peak802	2.3278	2.01798	CDS	72275	2200002D01Rik	protein-coding	exon (NM_001110201, exon 3 of 8)
chr2	78155439	78155492	+	Peak738	2.28238	3.5695	intron	329436	Gm14461	protein-coding	ORR1A4|LTR|ERVL-MaLR		chr7	67679798	67679932	+	Peak807	2.31957	2.84806	intron	67009	Ttc23	protein-coding	MLT2C1|LTR|ERVL
chr2	5991065	5991118	+	Peak739	2.28238	3.5695	intron	326622	Upf2	protein-coding	intron (NM_001081132, intron 8 of 21)		chr7	81300783	81300881	+	Peak808	2.31957	2.84806	intron	20068	Rps17	protein-coding	intron (NM_008803, intron 7 of 21)
chr2	52119971	52120022	+	Peak740	2.28238	3.5695	intron	51869	Rif1	protein-coding	B1_Mur1|SINE|Alu		chr7	120994175	120994269	+	Peak809	2.31957	2.84806	intron	74466	Mfsd13b	protein-coding	intron (NM_028955, intron 4 of 7)
chr2	31572911	31572961	+	Peak741	2.28238	3.5695	CDS	320267	Fubp3	protein-coding	exon (NM_001290548, exon 1 of 19)		chr7	127246442	127246528	+	Peak810	2.31957	2.84806	intron	244216	Zfp771	protein-coding	MIR|SINE|MIR
chr2	128797218	128797267	+	Peak742	2.28238	3.5695	intron	72477	Tmem87b	protein-coding	intron (NM_008587, intron 18 of 18)		chr7	104234411	104234491	+	Peak811	2.31957	2.84806	3' UTR	94094	Trim34a	protein-coding	3' UTR (NM_001013616, exon 8 of 8)
chr2	131028736	131028784	+	Peak743	2.28238	3.5695	3' UTR	102465606	Mir6973b	ncRNA	3' UTR (NM_009730, exon 29 of 29)		chr7	68187000	68187075	+	Peak812	2.31957	2.84806	CDS	78444	Pgpep1l	protein-coding	exon (NM_010513, exon 8 of 21)
chr2	28469495	28469543	+	Peak744	2.28238	3.5695	CDS	118451	Mrps2	protein-coding	exon (NM_001166031, exon 4 of 4)		chr7	46796463	46796537	+	Peak813	2.31957	2.84806	promoter-TSS	14884	Gtf2h1	protein-coding	promoter-TSS (NM_001167864)
chr2	30441552	30441598	+	Peak745	2.28238	3.5695	promoter-TSS	110854	Ptpa	protein-coding	promoter-TSS (NR_156127)		chr7	29776215	29776289	+	Peak814	2.31957	2.84806	CDS	100316711	Mir1964	ncRNA	exon (NM_023750, exon 5 of 5)
chr2	18087599	18087643	+	Peak746	2.28238	3.5695	intron	17354	Mllt10	protein-coding	RMER16_Mm|LTR|ERVK		chr7	82239188	82239256	+	Peak815	2.31957	2.84806	intron	20408	Sh3gl3	protein-coding	intron (NM_017400, intron 1 of 8)
chr2	29982013	29982056	+	Peak747	2.28238	3.5695	intron	102465603	Mir6997	ncRNA	intron (NM_001177668, intron 3 of 55)		chr7	139092900	139092965	+	Peak816	2.31957	2.84806	intron	26757	Dpysl4	protein-coding	intron (NM_011993, intron 4 of 13)
chr2	32452165	32452207	+	Peak748	2.28238	3.5695	promoter-TSS	227731	Slc25a25	protein-coding	promoter-TSS (NM_146118)		chr7	45497109	45497171	+	Peak817	2.31957	2.84806	intron	71755	Dhdh	protein-coding	B4|SINE|B4
chr2	166850216	166850256	+	Peak749	2.28238	3.5695	intron	99371	Arfgef2	protein-coding	MTE2b|LTR|ERVL-MaLR		chr7	78792642	78792703	+	Peak818	2.31957	2.84806	CDS	67994	Mrps11	protein-coding	exon (NM_026498, exon 6 of 6)
chr2	173029960	173029997	+	Peak750	2.28238	3.5695	intron	56190	Rbm38	protein-coding	intron (NM_019547, intron 3 of 3)		chr7	83884781	83884841	+	Peak819	2.31957	2.84806	promoter-TSS	80889	Tlnrd1	protein-coding	promoter-TSS (NM_030705)
chr2	173029998	173030032	+	Peak751	2.28238	3.5695	intron	56190	Rbm38	protein-coding	intron (NM_019547, intron 3 of 3)		chr7	127248495	127248552	+	Peak820	2.31957	2.84806	intron	244216	Zfp771	protein-coding	intron (NM_001360916, intron 2 of 2)
chr2	85045540	85045574	+	Peak752	2.28238	3.5695	CDS	228140	Tnks1bp1	protein-coding	exon (NM_182990, exon 14 of 17)		chr7	118765492	118765548	+	Peak821	2.31957	2.84806	intron	71517	Vps35l	protein-coding	(TG)n|Simple_repeat|Simple_repeat
chr2	173749531	173749564	+	Peak753	2.28238	3.5695	intron	56491	Vapb	protein-coding	intron (NM_019806, intron 1 of 5)		chr7	127457292	127457347	+	Peak822	2.31957	2.84806	Intergenic	71131	Zfp689	protein-coding	Intergenic
chr2	160663135	160663168	+	Peak754	2.28238	3.5695	intron	21969	Top1	protein-coding	intron (NM_009408, intron 2 of 20)		chr7	19221698	19221753	+	Peak823	2.31957	2.84806	5' UTR	403187	Opa3	protein-coding	5' UTR (NM_175668, exon 2 of 2)
chr2	181551184	181551216	+	Peak755	2.28238	3.5695	non-coding	100271841	Uckl1os	ncRNA	non-coding (NR_073369, exon 6 of 6)		chr7	16891832	16891887	+	Peak824	2.31957	2.84806	promoter-TSS	14709	Gng8	protein-coding	promoter-TSS (NM_010320)
chr2	76752692	76752723	+	Peak756	2.28238	3.5695	CDS	83435	Plekha3	protein-coding	exon (NM_011652, exon 275 of 313)		chr7	114442584	114442637	+	Peak825	2.31957	2.84806	intron	18576	Pde3b	protein-coding	intron (NM_011055, intron 1 of 15)
chr2	27760064	27760095	+	Peak757	2.28238	3.5695	3' UTR	20181	Rxra	protein-coding	3' UTR (NM_001290482, exon 10 of 10)		chr7	67228012	67228063	+	Peak826	2.31957	2.84806	3' UTR	75099	Lysmd4	protein-coding	3' UTR (NM_001191051, exon 3 of 3)
chr2	69824823	69824851	+	Peak758	2.28238	3.5695	CDS	277396	Klhl23	protein-coding	exon (NM_177784, exon 2 of 4)		chr7	29156592	29156643	+	Peak827	2.31957	2.84806	promoter-TSS	73833	Fam98c	protein-coding	promoter-TSS (NM_001146023)
chr2	127298318	127298342	+	Peak759	2.28238	3.5695	non-coding	99138	Stard7	protein-coding	non-coding (NR_156114, exon 7 of 7)		chr7	27621511	27621559	+	Peak828	2.31957	2.84806	intron	11652	Akt2	protein-coding	intron (NM_007434, intron 4 of 13)
chr2	119602761	119602783	+	Peak760	2.28238	3.5695	Intergenic	66602	Oip5os1	ncRNA	Intergenic		chr7	128770642	128770688	+	Peak829	2.31957	2.84806	intron	207352	Sec23ip	protein-coding	B3|SINE|B2
chr2	130277200	130277217	+	Peak761	2.28238	3.5695	promoter-TSS	100217428	Snord57	snoRNA	promoter-TSS (NR_028528)		chr7	141336496	141336536	+	Peak830	2.31957	2.84806	3' UTR	54006	Deaf1	protein-coding	3' UTR (NM_027797, exon 6 of 6)
chr2	70002832	70002849	+	Peak762	2.28238	3.5695	intron	329421	Myo3b	protein-coding	MTD|LTR|ERVL-MaLR		chr7	30977495	30977534	+	Peak831	2.31957	2.84806	CDS	76415	Fam187b	protein-coding	exon (NM_175240, exon 1 of 2)
chr2	69827077	69827094	+	Peak763	2.28238	3.5695	intron	277396	Klhl23	protein-coding	B2_Mm2|SINE|B2		chr7	79771951	79771973	+	Peak832	2.31957	2.84806	intron	17292	Mesp1	protein-coding	intron (NM_001037927, intron 12 of 17)
chr2	31997651	31997668	+	Peak764	2.28238	3.5695	intron	227720	Nup214	protein-coding	intron (NM_172268, intron 13 of 35)		chr7	59306289	59306308	+	Peak833	2.31957	2.84806	3' UTR	102642160	Gm22496	snoRNA	3' UTR (NM_011668, exon 13 of 13)
chr2	121977953	121977969	+	Peak765	2.28238	3.5695	intron	17147	Mageb3	protein-coding	intron (NM_001290991, intron 3 of 12)		chr7	113569459	113569477	+	Peak834	2.31957	2.84806	3' UTR	69295	Far1os	ncRNA	3' UTR (NM_001285831, exon 13 of 13)
chr2	128797202	128797217	+	Peak766	2.28238	3.5695	intron	72477	Tmem87b	protein-coding	intron (NM_008587, intron 18 of 18)		chr7	105683092	105683108	+	Peak835	2.31957	2.84806	intron	77505	Dnhd1	protein-coding	intron (NM_001370803, intron 13 of 43)
chr2	78155423	78155438	+	Peak767	2.28238	3.5695	intron	329436	Gm14461	protein-coding	ORR1A4|LTR|ERVL-MaLR		chr7	25228835	25228985	+	Peak865	2.19488	2.33349	non-coding	77124	9130221H12Rik	ncRNA	non-coding (NR_046001, exon 1 of 1)
chr2	173749521	173749530	+	Peak768	2.28238	3.5695	intron	56491	Vapb	protein-coding	intron (NM_019806, intron 1 of 5)		chr7	97137243	97137326	+	Peak866	2.19488	2.33349	intron	14389	Gab2	protein-coding	intron (NM_001162477, intron 1 of 9)
chr2	76752682	76752691	+	Peak769	2.28238	3.5695	CDS	83435	Plekha3	protein-coding	exon (NM_011652, exon 275 of 313)		chr7	45154921	45154988	+	Peak867	2.19488	2.33349	promoter-TSS	69748	Aldh16a1	protein-coding	promoter-TSS (NM_145954)
chr2	153203782	153203887	+	Peak786	2.24058	2.22158	CDS	241732	Tspyl3	protein-coding	exon (NM_133847, exon 16 of 18)		chr7	97686304	97686370	+	Peak868	2.19488	2.33349	3' UTR	102641859	Rsf1os2	ncRNA	3' UTR (NM_001081267, exon 16 of 16)
chr2	30263459	30263562	+	Peak787	2.24058	2.22158	3' UTR	227696	Phyhd1	protein-coding	3' UTR (NM_177725, exon 4 of 4)		chr7	48816420	48816483	+	Peak869	2.19488	2.33349	CDS	13009	Csrp3	protein-coding	exon (NM_028031, exon 12 of 17)
chr2	153293141	153293234	+	Peak788	2.24058	2.22158	intron	16569	Kif3b	protein-coding	RSINE1|SINE|B4		chr7	125745520	125745581	+	Peak870	2.19488	2.33349	intron	233865	Katnip	protein-coding	(TG)n|Simple_repeat|Simple_repeat
chr2	82977551	82977601	+	Peak789	2.24058	2.22158	CDS	241516	Fsip2	protein-coding	exon (NM_001370266, exon 16 of 23)		chr7	102014608	102014665	+	Peak871	2.19488	2.33349	TTS	16068	Il18bp	protein-coding	TTS (NM_010531)
chr2	105908324	105908367	+	Peak790	2.24058	2.22158	5' UTR	66541	Immp1l	protein-coding	5' UTR (NM_028260, exon 2 of 7)		chr7	12849825	12849868	+	Peak872	2.19488	2.33349	CDS	65020	Zfp110	protein-coding	exon (NM_022981, exon 8 of 8)
chr2	127298482	127298512	+	Peak791	2.24058	2.22158	non-coding	99138	Stard7	protein-coding	non-coding (NR_156114, exon 7 of 7)		chr7	114536351	114536391	+	Peak873	2.19488	2.33349	3' UTR	244209	Cyp2r1	protein-coding	3' UTR (NM_011055, exon 16 of 16)
chr2	90815631	90815642	+	Peak792	2.24058	2.22158	3' UTR	56428	Mtch2	protein-coding	3' UTR (NM_178755, exon 18 of 18)		chr7	82183766	82183799	+	Peak874	2.19488	2.33349	intron	20408	Sh3gl3	protein-coding	L1MA4|LINE|L1
chr2	18204557	18204688	+	Peak795	2.18386	2.49912	intron	17354	Mllt10	protein-coding	B1_Mur2|SINE|Alu		chr7	46819180	46819213	+	Peak875	2.19488	2.33349	CDS	14884	Gtf2h1	protein-coding	exon (NM_008186, exon 14 of 15)
chr2	153686488	153686599	+	Peak796	2.18386	2.49912	3' UTR	13436	Dnmt3b	protein-coding	3' UTR (NM_001271747, exon 20 of 20)		chr7	82184146	82184164	+	Peak876	2.19488	2.33349	intron	20408	Sh3gl3	protein-coding	L1MA4|LINE|L1
chr2	49257060	49257170	+	Peak797	2.18386	2.49912	CDS	109241	Mbd5	protein-coding	exon (NM_001290656, exon 4 of 10)		chr7	19040682	19040692	+	Peak877	2.19488	2.33349	CDS	83434	Rsph6a	protein-coding	exon (NM_026605, exon 11 of 27)
chr2	122746637	122746735	+	Peak798	2.18386	2.49912	3' UTR	18457	Bloc1s6	protein-coding	3' UTR (NM_019788, exon 5 of 5)		chr7	101889388	101889507	+	Peak880	2.16463	3.16999	intron	75430	Anapc15	protein-coding	MT2B|LTR|ERVL
chr2	19308385	19308480	+	Peak799	2.18386	2.49912	intron	108871	4930447M23Rik	ncRNA	intron (NM_001081083, intron 19 of 19)		chr7	66155373	66155492	+	Peak881	2.16463	3.16999	intron	269941	Chsy1	protein-coding	(TG)n|Simple_repeat|Simple_repeat
chr2	160762352	160762442	+	Peak800	2.18386	2.49912	intron	18803	Plcg1	protein-coding	intron (NM_021280, intron 32 of 33)		chr7	29574697	29574812	+	Peak882	2.16463	3.16999	Intergenic	74206	Sipa1l3	protein-coding	Intergenic
chr2	172993437	172993520	+	Peak801	2.18386	2.49912	TTS	66679	Rae1	protein-coding	TTS (NM_001305434)		chr7	113235372	113235481	+	Peak883	2.16463	3.16999	intron	11865	Bmal1	protein-coding	MER58A|DNA|hAT-Charlie
chr2	132847795	132847875	+	Peak802	2.18386	2.49912	5' UTR	66586	Crls1	protein-coding	5' UTR (NM_025646, exon 1 of 7)		chr7	120997170	120997274	+	Peak884	2.16463	3.16999	intron	74466	Mfsd13b	protein-coding	L1MA4|LINE|L1
chr2	29700226	29700301	+	Peak803	2.18386	2.49912	CDS	433415	Prrt1b	protein-coding	exon (NM_001362702, exon 7 of 25)		chr7	68013271	68013373	+	Peak885	2.16463	3.16999	intron	16001	Igf1r	protein-coding	intron (NM_010513, intron 2 of 20)
chr2	70021965	70022039	+	Peak804	2.18386	2.49912	3' UTR	329421	Myo3b	protein-coding	3' UTR (NM_001303033, exon 39 of 39)		chr7	105764414	105764504	+	Peak886	2.16463	3.16999	CDS	12751	Tpp1	protein-coding	exon (NM_001162943, exon 6 of 21)
chr2	24960814	24960882	+	Peak805	2.18386	2.49912	TTS	67228	Dph7	protein-coding	TTS (NM_147179)		chr7	24889116	24889200	+	Peak887	2.16463	3.16999	intron	20085	Rps19	protein-coding	B1_Mur4|SINE|Alu
chr2	128128375	128128435	+	Peak806	2.18386	2.49912	intron	12125	Bcl2l11	protein-coding	intron (NM_001284410, intron 1 of 3)		chr7	27613871	27613951	+	Peak888	2.16463	3.16999	intron	11652	Akt2	protein-coding	intron (NM_007434, intron 2 of 13)
chr2	30435563	30435623	+	Peak807	2.18386	2.49912	CDS	110854	Ptpa	protein-coding	exon (NM_138748, exon 5 of 10)		chr7	97857624	97857703	+	Peak889	2.16463	3.16999	intron	18479	Pak1	protein-coding	B1_Mus2|SINE|Alu
chr2	178422597	178422656	+	Peak808	2.18386	2.49912	TTS	381409	Cdh26	protein-coding	TTS (NM_001081289)		chr7	126950696	126950773	+	Peak890	2.16463	3.16999	5' UTR	233878	Sez6l2	protein-coding	5' UTR (NM_001252567, exon 1 of 18)
chr2	69111361	69111420	+	Peak809	2.18386	2.49912	3' UTR	329416	Nostrin	protein-coding	3' UTR (NM_001347161, exon 11 of 11)		chr7	100460933	100461009	+	Peak891	2.16463	3.16999	intron	22229	Ucp3	protein-coding	intron (NM_001017985, intron 32 of 32)
chr2	119941574	119941629	+	Peak810	2.18386	2.49912	CDS	26390	Mapkbp1	protein-coding	exon (NM_013720, exon 15 of 24)		chr7	56175832	56175908	+	Peak892	2.16463	3.16999	intron	18431	Oca2	protein-coding	intron (NM_001360080, intron 55 of 92)
chr2	28470241	28470288	+	Peak811	2.18386	2.49912	3' UTR	118451	Mrps2	protein-coding	3' UTR (NM_001166031, exon 4 of 4)		chr7	81031548	81031623	+	Peak893	2.16463	3.16999	intron	116904	Alpk3	protein-coding	B1F1|SINE|Alu
chr2	158495601	158495644	+	Peak812	2.18386	2.49912	CDS	246747	Adig	protein-coding	exon (NM_001291138, exon 30 of 30)		chr7	140860316	140860388	+	Peak894	2.16463	3.16999	intron	101489	Ric8a	protein-coding	intron (NM_053194, intron 5 of 9)
chr2	147042030	147042068	+	Peak813	2.18386	2.49912	CDS	24128	Xrn2	protein-coding	exon (NM_001356402, exon 17 of 29)		chr7	102391514	102391586	+	Peak895	2.16463	3.16999	intron	20133	Rrm1	protein-coding	B4A|SINE|B4
chr2	132849973	132850006	+	Peak814	2.18386	2.49912	CDS	66586	Crls1	protein-coding	exon (NM_025646, exon 2 of 7)		chr7	25275476	25275548	+	Peak896	2.16463	3.16999	intron	71722	Cic	protein-coding	MIR|SINE|MIR
chr2	158496232	158496264	+	Peak815	2.18386	2.49912	3' UTR	246747	Adig	protein-coding	3' UTR (NM_001291138, exon 30 of 30)		chr7	100733815	100733886	+	Peak897	2.16463	3.16999	intron	319604	Fam168a	protein-coding	intron (NM_178764, intron 2 of 8)
chr2	21205821	21205845	+	Peak816	2.18386	2.49912	promoter-TSS	208967	Thnsl1	protein-coding	promoter-TSS (NM_027728)		chr7	55824783	55824854	+	Peak898	2.16463	3.16999	intron	20430	Cyfip1	protein-coding	intron (NM_001360873, intron 18 of 21)
chr2	129801715	129801729	+	Peak817	2.18386	2.49912	promoter-TSS	654409	Stk35os1	ncRNA	promoter-TSS (NR_029452)		chr7	134926569	134926638	+	Peak899	2.16463	3.16999	intron	627214	Insyn2a	protein-coding	B4A|SINE|B4
chr2	68688339	68688351	+	Peak818	2.18386	2.49912	5' UTR	75721	4932414N04Rik	protein-coding	5' UTR (NM_183113, exon 8 of 29)		chr7	125818819	125818885	+	Peak900	2.16463	3.16999	intron	233865	Katnip	protein-coding	(TG)n|Simple_repeat|Simple_repeat
chr2	128818342	128818491	+	Peak827	2.13872	2.76215	CDS	72477	Tmem87b	protein-coding	exon (NM_028248, exon 1 of 19)		chr7	100453950	100454016	+	Peak901	2.16463	3.16999	intron	22229	Ucp3	protein-coding	intron (NM_001017985, intron 30 of 32)
chr2	166942355	166942489	+	Peak828	2.13872	2.76215	intron	20853	Stau1	protein-coding	intron (NM_023565, intron 22 of 24)		chr7	122628847	122628909	+	Peak902	2.16463	3.16999	3' UTR	54376	Cacng3	protein-coding	3' UTR (NM_008855, exon 17 of 17)
chr2	3225631	3225752	+	Peak829	2.13872	2.76215	CDS	18108	Nmt2	protein-coding	exon (NM_001310434, exon 8 of 8)		chr7	78903913	78903975	+	Peak903	2.16463	3.16999	intron	68048	Aen	protein-coding	Tigger9b|DNA|TcMar-Tigger
chr2	118114967	118115080	+	Peak830	2.13872	2.76215	CDS	21825	Thbs1	protein-coding	exon (NM_001313914, exon 6 of 22)		chr7	12836900	12836959	+	Peak904	2.16463	3.16999	intron	65020	Zfp110	protein-coding	intron (NM_001360576, intron 3 of 7)
chr2	118624101	118624198	+	Peak831	2.13872	2.76215	intron	12236	Bub1b	protein-coding	intron (NM_009773, intron 11 of 22)		chr7	132883718	132883775	+	Peak905	2.16463	3.16999	3' UTR	109359	Abraxas2	protein-coding	3' UTR (NM_198017, exon 9 of 9)
chr2	28718760	28718855	+	Peak832	2.13872	2.76215	intron	100526498	Mir3088	ncRNA	B1_Mur4|SINE|Alu		chr7	123125841	123125895	+	Peak906	2.16463	3.16999	intron	233833	Tnrc6a	protein-coding	intron (NM_144925, intron 2 of 23)
chr2	70692996	70693087	+	Peak833	2.13872	2.76215	Intergenic	70231	Gorasp2	protein-coding	Intergenic		chr7	120448244	120448297	+	Peak907	2.16463	3.16999	intron	233810	Abca16	protein-coding	L1Md_F2|LINE|L1
chr2	29693155	29693243	+	Peak834	2.13872	2.76215	intron	433415	Prrt1b	protein-coding	intron (NM_001039087, intron 5 of 25)		chr7	120394395	120394448	+	Peak908	2.16463	3.16999	CDS	233810	Abca16	protein-coding	exon (NM_177213, exon 24 of 31)
chr2	158835455	158835539	+	Peak835	2.13872	2.76215	intron	71715	Dhx35	protein-coding	intron (NM_145742, intron 13 of 20)		chr7	45263830	45263883	+	Peak909	2.16463	3.16999	intron	76713	Slc6a21	protein-coding	B1_Mus1|SINE|Alu
chr2	148820132	148820216	+	Peak836	2.13872	2.76215	promoter-TSS	69294	Cst13	protein-coding	promoter-TSS (NM_027024)		chr7	27580345	27580398	+	Peak910	2.16463	3.16999	CDS	11652	Akt2	protein-coding	exon (NM_175107, exon 10 of 10)
chr2	172355041	172355124	+	Peak837	2.13872	2.76215	3' UTR	67017	Fam210b	protein-coding	3' UTR (NM_025912, exon 3 of 3)		chr7	16112803	16112855	+	Peak911	2.16463	3.16999	intron	70394	Kptn	protein-coding	intron (NM_025898, intron 4 of 10)
chr2	158492649	158492732	+	Peak838	2.13872	2.76215	intron	246747	Adig	protein-coding	intron (NM_001363006, intron 28 of 30)		chr7	16150394	16150442	+	Peak912	2.16463	3.16999	CDS	110891	Slc8a2	protein-coding	exon (NM_001347561, exon 5 of 9)
chr2	87526279	87526356	+	Peak839	2.13872	2.76215	Intergenic	110511	Or5w22	protein-coding	Intergenic		chr7	66777021	66777067	+	Peak913	2.16463	3.16999	intron	545975	Cers3	protein-coding	intron (NM_001164201, intron 3 of 10)
chr2	30393777	30393854	+	Peak840	2.13872	2.76215	5' UTR	57170	Dolpp1	protein-coding	5' UTR (NM_001290508, exon 2 of 9)		chr7	79768052	79768093	+	Peak914	2.16463	3.16999	intron	626359	Wdr93	protein-coding	intron (NM_001037927, intron 8 of 17)
chr2	109896195	109896271	+	Peak841	2.13872	2.76215	intron	22343	Lin7c	protein-coding	intron (NM_011699, intron 3 of 4)		chr7	48815164	48815201	+	Peak915	2.16463	3.16999	intron	243983	Zdhhc13	protein-coding	intron (NM_028031, intron 10 of 16)
chr2	32013371	32013447	+	Peak842	2.13872	2.76215	intron	102466844	Mir7674	ncRNA	ID_B1|SINE|B4		chr7	125791090	125791126	+	Peak916	2.16463	3.16999	intron	233865	Katnip	protein-coding	(TG)n|Simple_repeat|Simple_repeat
chr2	145616636	145616705	+	Peak843	2.13872	2.76215	CDS	627302	Gm14092	protein-coding	exon (NM_001356497, exon 14 of 17)		chr7	143125730	143125765	+	Peak917	2.16463	3.16999	intron	16535	Kcnq1	protein-coding	(TC)n|Simple_repeat|Simple_repeat
chr2	104036980	104037049	+	Peak844	2.13872	2.76215	intron	70986	4931422A03Rik	protein-coding	B4A|SINE|B4		chr7	125742784	125742819	+	Peak918	2.16463	3.16999	intron	233865	Katnip	protein-coding	intron (NM_001081022, intron 2 of 27)
chr2	119963696	119963764	+	Peak845	2.13872	2.76215	CDS	26390	Mapkbp1	protein-coding	exon (NM_001164274, exon 23 of 23)		chr7	118729117	118729152	+	Peak919	2.16463	3.16999	intron	71517	Vps35l	protein-coding	L2|LINE|L2
chr2	141119143	141119210	+	Peak846	2.13872	2.76215	intron	71436	Flrt3	protein-coding	intron (NM_001013802, intron 5 of 18)		chr7	101735873	101735908	+	Peak920	2.16463	3.16999	intron	20480	Clpb	protein-coding	intron (NM_001363991, intron 5 of 16)
chr2	144041274	144041340	+	Peak847	2.13872	2.76215	intron	403171	Banf2	protein-coding	(TG)n|Simple_repeat|Simple_repeat		chr7	120527821	120527851	+	Peak921	2.16463	3.16999	CDS	78552	E130201H02Rik	pseudo	exon (NM_001278944, exon 22 of 30)
chr2	29076771	29076837	+	Peak848	2.13872	2.76215	intron	22130	Ttf1	protein-coding	intron (NM_009442, intron 7 of 11)		chr7	135673237	135673265	+	Peak922	2.16463	3.16999	intron	67765	5830432E09Rik	ncRNA	B3|SINE|B2
chr2	140474748	140474813	+	Peak849	2.13872	2.76215	intron	72899	Macrod2	protein-coding	(TG)n|Simple_repeat|Simple_repeat		chr7	97307820	97307848	+	Peak923	2.16463	3.16999	3' UTR	244144	Usp35	protein-coding	3' UTR (NM_010248, exon 10 of 10)
chr2	112289006	112289071	+	Peak850	2.13872	2.76215	intron	107723	Slc12a6	protein-coding	intron (NM_133648, intron 1 of 24)		chr7	101910037	101910064	+	Peak924	2.16463	3.16999	CDS	791260	Tomt	protein-coding	exon (NM_025605, exon 3 of 5)
chr2	30290186	30290249	+	Peak851	2.13872	2.76215	intron	227699	Nup188	protein-coding	intron (NR_156132, intron 1 of 43)		chr7	79355224	79355249	+	Peak925	2.16463	3.16999	intron	19771	Rlbp1	protein-coding	intron (NM_018811, intron 8 of 10)
chr2	91005763	91005824	+	Peak852	2.13872	2.76215	intron	19400	Rapsn	protein-coding	intron (NM_198683, intron 7 of 13)		chr7	44832461	44832486	+	Peak926	2.16463	3.16999	TTS	14204	Il4i1	protein-coding	TTS (NM_053074)
chr2	148754604	148754662	+	Peak853	2.13872	2.76215	CDS	228756	Cstl1	protein-coding	exon (NM_177655, exon 3 of 4)		chr7	35627402	35627426	+	Peak927	2.16463	3.16999	non-coding	56330	Pdcd5	protein-coding	non-coding (NR_152519, exon 23 of 29)
chr2	119734888	119734946	+	Peak854	2.13872	2.76215	3' UTR	228550	Itpka	protein-coding	3' UTR (NM_030112, exon 18 of 18)		chr7	19137317	19137341	+	Peak928	2.16463	3.16999	3' UTR	67369	Qpctl	protein-coding	3' UTR (NM_175530, exon 2 of 2)
chr2	120709101	120709158	+	Peak855	2.13872	2.76215	intron	68968	Cdan1	protein-coding	intron (NM_001370940, intron 26 of 32)		chr7	66089259	66089276	+	Peak929	2.16463	3.16999	3' UTR	109815	Selenos	protein-coding	3' UTR (NM_001348246, exon 6 of 6)
chr2	119649690	119649745	+	Peak856	2.13872	2.76215	3' UTR	69702	Ndufaf1	protein-coding	3' UTR (NM_001042652, exon 10 of 10)		chr7	142003901	142003917	+	Peak930	2.16463	3.16999	3' UTR	100526509	Mir3104	ncRNA	3' UTR (NM_001276763, exon 20 of 20)
chr2	93201412	93201467	+	Peak857	2.13872	2.76215	TTS	277414	Trp53i11	protein-coding	TTS (NM_183180)		chr7	12908723	12908738	+	Peak931	2.16463	3.16999	3' UTR	232878	Zscan22	protein-coding	3' UTR (NM_001290442, exon 2 of 2)
chr2	49535811	49535864	+	Peak858	2.13872	2.76215	intron	16574	Kif5c	protein-coding	intron (NM_172663, intron 8 of 13)		chr7	133638902	133638914	+	Peak932	2.16463	3.16999	CDS	214764	Edrf1	protein-coding	exon (NM_178115, exon 2 of 25)
chr2	18111438	18111487	+	Peak859	2.13872	2.76215	intron	17354	Mllt10	protein-coding	intron (NR_045539, intron 7 of 24)		chr7	82201588	82201600	+	Peak933	2.16463	3.16999	intron	20408	Sh3gl3	protein-coding	intron (NM_017400, intron 1 of 8)
chr2	130553506	130553554	+	Peak860	2.13872	2.76215	3' UTR	321014	4930473A02Rik	ncRNA	3' UTR (NM_001355161, exon 22 of 22)		chr7	143125720	143125729	+	Peak934	2.16463	3.16999	intron	16535	Kcnq1	protein-coding	intron (NM_008434, intron 1 of 15)
chr2	18188626	18188674	+	Peak861	2.13872	2.76215	intron	17354	Mllt10	protein-coding	intron (NR_045539, intron 16 of 24)		chr7	82276796	82276798	+	Peak935	2.16463	3.16999	intron	269959	Adamtsl3	protein-coding	intron (NM_017400, intron 6 of 8)
chr2	135659414	135659457	+	Peak862	2.13872	2.76215	promoter-TSS	18798	Plcb4	protein-coding	promoter-TSS (NM_001355156)		chr7	128244552	128244711	+	Peak940	2.13944	2.0407	CDS	21804	Tgfb1i1	protein-coding	exon (NM_146205, exon 6 of 6)
chr2	104646604	104646647	+	Peak863	2.13872	2.76215	CDS	228410	Cstf3	protein-coding	exon (NM_145529, exon 7 of 21)		chr7	79778772	79778862	+	Peak941	2.13944	2.0407	intron	17292	Mesp1	protein-coding	Lx8|LINE|L1
chr2	166932128	166932169	+	Peak864	2.13872	2.76215	CDS	110750	Cse1l	protein-coding	exon (NM_023565, exon 14 of 25)		chr7	97161512	97161596	+	Peak942	2.13944	2.0407	intron	14389	Gab2	protein-coding	intron (NM_001162477, intron 1 of 9)
chr2	18154615	18154655	+	Peak865	2.13872	2.76215	intron	17354	Mllt10	protein-coding	B1_Mm|SINE|Alu		chr7	119837907	119837974	+	Peak943	2.13944	2.0407	intron	434234	Rexo5	protein-coding	Lx5b|LINE|L1
chr2	129211487	129211525	+	Peak866	2.13872	2.76215	3' UTR	20515	Slc20a1	protein-coding	3' UTR (NM_015747, exon 11 of 11)		chr7	49770810	49770870	+	Peak944	2.13944	2.0407	CDS	71974	Prmt3	protein-coding	exon (NM_001146049, exon 4 of 6)
chr2	132305600	132305636	+	Peak867	2.13872	2.76215	3' UTR	110911	Cds2	protein-coding	3' UTR (NM_138651, exon 13 of 13)		chr7	45586118	45586177	+	Peak945	2.13944	2.0407	intron	71661	0610005C13Rik	ncRNA	intron (NM_009737, intron 6 of 10)
chr2	28809592	28809626	+	Peak868	2.13872	2.76215	intron	269252	Gtf3c4	protein-coding	intron (NM_001033874, intron 11 of 12)		chr7	66781794	66781852	+	Peak946	2.13944	2.0407	CDS	545975	Cers3	protein-coding	exon (NM_001164201, exon 5 of 11)
chr2	112292931	112292964	+	Peak869	2.13872	2.76215	intron	107723	Slc12a6	protein-coding	intron (NM_133648, intron 1 of 24)		chr7	104233795	104233851	+	Peak947	2.13944	2.0407	3' UTR	94094	Trim34a	protein-coding	3' UTR (NM_001013616, exon 8 of 8)
chr2	30296930	30296962	+	Peak870	2.13872	2.76215	intron	227699	Nup188	protein-coding	intron (NR_156132, intron 2 of 43)		chr7	56231434	56231484	+	Peak948	2.13944	2.0407	3' UTR	18431	Oca2	protein-coding	3' UTR (NM_010418, exon 93 of 93)
chr2	62692149	62692180	+	Peak871	2.13872	2.76215	3' UTR	227960	Gca	protein-coding	3' UTR (NM_145523, exon 8 of 8)		chr7	141471155	141471185	+	Peak949	2.13944	2.0407	TTS	12476	Cd151	protein-coding	TTS (NM_025593)
chr2	164152928	164152958	+	Peak872	2.13872	2.76215	3' UTR	16538	Kcns1	protein-coding	3' UTR (NM_021420, exon 11 of 11)		chr7	130792010	130792108	+	Peak1002	2.03509	3.84806	intron	330660	Btbd16	protein-coding	intron (NM_001081038, intron 7 of 15)
chr2	91671235	91671259	+	Peak873	2.13872	2.76215	non-coding	228359	Arhgap1	protein-coding	non-coding (NR_027373, exon 14 of 14)		chr7	79412140	79412233	+	Peak1003	2.03509	3.84806	intron	208836	Fanci	protein-coding	intron (NM_145946, intron 11 of 37)
chr2	135659390	135659413	+	Peak874	2.13872	2.76215	promoter-TSS	18798	Plcb4	protein-coding	promoter-TSS (NM_001355156)		chr7	101788316	101788403	+	Peak1004	2.03509	3.84806	3' UTR	11859	Phox2a	protein-coding	3' UTR (NM_009191, exon 16 of 16)
chr2	132306195	132306218	+	Peak875	2.13872	2.76215	3' UTR	110911	Cds2	protein-coding	3' UTR (NM_138651, exon 13 of 13)		chr7	58698960	58699046	+	Peak1005	2.03509	3.84806	intron	11982	Atp10a	protein-coding	L1MA5A|LINE|L1
chr2	26395562	26395585	+	Peak876	2.13872	2.76215	TTS	66865	Pmpca	protein-coding	TTS (NM_033134)		chr7	97407470	97407554	+	Peak1006	2.03509	3.84806	intron	68197	Ndufc2	protein-coding	ID4_|SINE|ID
chr2	18685913	18685919	+	Peak877	2.13872	2.76215	3' UTR	12151	Bmi1	protein-coding	3' UTR (NM_007552, exon 10 of 10)		chr7	102394644	102394726	+	Peak1007	2.03509	3.84806	intron	20133	Rrm1	protein-coding	intron (NM_009287, intron 3 of 11)
chr2	158284344	158284449	+	Peak893	2.0407	2.02518	3' UTR	16803	Lbp	protein-coding	3' UTR (NM_177850, exon 15 of 15)		chr7	118897683	118897761	+	Peak1008	2.03509	3.84806	intron	66356	Knop1	protein-coding	G-rich|Low_complexity|Low_complexity
chr2	40555935	40556032	+	Peak894	2.0407	2.02518	Intergenic	67857	Ppp6c	protein-coding	Intergenic		chr7	76618649	76618727	+	Peak1009	2.03509	3.84806	intron	244071	Agbl1	protein-coding	(TTCC)n|Simple_repeat|Simple_repeat
chr2	172380360	172380413	+	Peak895	2.0407	2.02518	CDS	67337	Cstf1	protein-coding	exon (NM_024199, exon 6 of 6)		chr7	141970748	141970825	+	Peak1010	2.03509	3.84806	intron	75770	Brsk2	protein-coding	intron (NM_001009929, intron 1 of 19)
chr2	105904688	105904734	+	Peak896	2.0407	2.02518	promoter-TSS	66541	Immp1l	protein-coding	promoter-TSS (NM_028260)		chr7	139096820	139096894	+	Peak1011	2.03509	3.84806	intron	26757	Dpysl4	protein-coding	intron (NM_011993, intron 10 of 13)
chr2	3409080	3409145	-	Peak14691	51.0065	2.99347	TTS	104362	Meig1	protein-coding	TTS (NM_008579)		chr7	129625579	129625651	+	Peak1012	2.03509	3.84806	intron	207425	Wdr11	protein-coding	intron (NM_172255, intron 19 of 28)
chr2	3409161	3409217	-	Peak14692	43.5661	2.14174	3' UTR	104362	Meig1	protein-coding	3' UTR (NM_008579, exon 3 of 3)		chr7	135660931	135661002	+	Peak1013	2.03509	3.84806	intron	67765	5830432E09Rik	ncRNA	intron (NM_001316681, intron 4 of 17)
chr2	84710470	84710542	-	Peak14693	41.1888	2.45922	5' UTR	228136	Zdhhc5	protein-coding	5' UTR (NM_144887, exon 2 of 12)		chr7	90384227	90384296	+	Peak1014	2.03509	3.84806	intron	83671	Sytl2	protein-coding	intron (NM_001368878, intron 8 of 19)
chr2	3409146	3409160	-	Peak14694	38.7219	2.459	3' UTR	104362	Meig1	protein-coding	3' UTR (NM_008579, exon 3 of 3)		chr7	120361893	120361961	+	Peak1015	2.03509	3.84806	intron	320631	Abca15	protein-coding	intron (NM_177213, intron 15 of 30)
chr2	74714205	74714254	-	Peak14695	37.4593	3.01238	intron	73429	Hoxd3os1	ncRNA	intron (NM_010468, intron 1 of 2)		chr7	79811637	79811705	+	Peak1016	2.03509	3.84806	CDS	17293	Mesp2	protein-coding	exon (NM_008589, exon 1 of 2)
chr2	84710400	84710469	-	Peak14696	36.2361	2.50435	5' UTR	228136	Zdhhc5	protein-coding	5' UTR (NM_144887, exon 2 of 12)		chr7	135399114	135399181	+	Peak1017	2.03509	3.84806	Intergenic	270004	Foxi2	protein-coding	RSINE1|SINE|B4
chr2	74714116	74714204	-	Peak14697	27.3197	2.55356	intron	73429	Hoxd3os1	ncRNA	intron (NM_010468, intron 1 of 2)		chr7	89849671	89849738	+	Peak1018	2.03509	3.84806	CDS	70884	Ccdc81	protein-coding	exon (NM_181407, exon 12 of 14)
chr2	84710633	84710696	-	Peak14698	27.2907	3.49912	5' UTR	228136	Zdhhc5	protein-coding	5' UTR (NM_144887, exon 2 of 12)		chr7	118836244	118836310	+	Peak1019	2.03509	3.84806	intron	66356	Knop1	protein-coding	intron (NM_027815, intron 28 of 30)
chr2	84710697	84710768	-	Peak14699	25.6676	3.36206	5' UTR	228136	Zdhhc5	protein-coding	5' UTR (NM_144887, exon 2 of 12)		chr7	36755518	36755584	+	Peak1020	2.03509	3.84806	intron	243931	Tshz3	protein-coding	RLTR31C_MM|LTR|ERVK
chr2	73612791	73612997	-	Peak14700	24.0671	4.84961	3' UTR	108699	Chn1	protein-coding	3' UTR (NM_001166604, exon 6 of 6)		chr7	100841481	100841546	+	Peak1021	2.03509	3.84806	3' UTR	320100	Relt	protein-coding	3' UTR (NM_001362169, exon 9 of 9)
chr2	27539813	27539834	-	Peak14701	23.7751	2.49912	Intergenic	140858	Wdr5	protein-coding	Intergenic		chr7	56223722	56223787	+	Peak1022	2.03509	3.84806	intron	18431	Oca2	protein-coding	intron (NM_001360080, intron 86 of 92)
chr2	163626360	163626480	-	Peak14702	23.3475	2.61531	CDS	68386	0610039K10Rik	ncRNA	exon (NM_012032, exon 9 of 10)		chr7	97158949	97159013	+	Peak1023	2.03509	3.84806	intron	14389	Gab2	protein-coding	Lx2|LINE|L1
chr2	73612446	73612552	-	Peak14703	17.9823	4.05983	non-coding	108699	Chn1	protein-coding	non-coding (NR_040623, exon 2 of 4)		chr7	117408416	117408479	+	Peak1024	2.03509	3.84806	intron	233781	Xylt1	protein-coding	intron (NM_175645, intron 1 of 11)
chr2	163625461	163625527	-	Peak14705	17.3303	2.0709	CDS	76080	Ttpal	protein-coding	exon (NM_012032, exon 10 of 10)		chr7	56093287	56093350	+	Peak1025	2.03509	3.84806	intron	15204	Herc2	protein-coding	intron (NM_001360080, intron 9 of 92)
chr2	152652995	152653122	-	Peak14706	17.2193	4.43457	non-coding	75662	1700030C14Rik	ncRNA	non-coding (NR_156705, exon 2 of 2)		chr7	100442136	100442198	+	Peak1026	2.03509	3.84806	intron	22229	Ucp3	protein-coding	intron (NM_001017985, intron 26 of 32)
chr2	25223184	25223282	-	Peak14707	17.1298	2.39602	TTS	227613	Tubb4b	protein-coding	TTS (NM_026624)		chr7	64292095	64292157	+	Peak1027	2.03509	3.84806	intron	233315	Mtmr10	protein-coding	intron (NM_172742, intron 2 of 15)
chr2	180622013	180622102	-	Peak14708	15.9589	2.36419	TTS	277353	Tcfl5	protein-coding	TTS (NM_178254)		chr7	101984330	101984390	+	Peak1028	2.03509	3.84806	intron	101706	Numa1	protein-coding	intron (NM_133947, intron 2 of 24)
chr2	156928499	156928586	-	Peak14709	15.7973	2.64967	3' UTR	77799	Sla2	protein-coding	3' UTR (NM_001355392, exon 16 of 16)		chr7	97179748	97179808	+	Peak1029	2.03509	3.84806	intron	14389	Gab2	protein-coding	intron (NM_001162477, intron 1 of 9)
chr2	84710589	84710632	-	Peak14710	15.2538	3.10792	5' UTR	228136	Zdhhc5	protein-coding	5' UTR (NM_144887, exon 2 of 12)		chr7	139956161	139956220	+	Peak1030	2.03509	3.84806	Intergenic	102465788	Mir7686	ncRNA	Intergenic
chr2	163627882	163627899	-	Peak14712	14.2187	3.03517	CDS	68386	0610039K10Rik	ncRNA	exon (NM_012032, exon 8 of 10)		chr7	120753942	120754000	+	Peak1031	2.03509	3.84806	intron	233813	Vwa3a	protein-coding	PB1D9|SINE|Alu
chr2	73612553	73612644	-	Peak14714	14.0514	4.18841	3' UTR	108699	Chn1	protein-coding	3' UTR (NM_001166604, exon 6 of 6)		chr7	135583807	135583864	+	Peak1032	2.03509	3.84806	intron	19267	Ptpre	protein-coding	intron (NM_001316678, intron 1 of 19)
chr2	60758804	60758857	-	Peak14715	13.9987	3.76215	CDS	16420	Itgb6	protein-coding	exon (NM_001141932, exon 11 of 15)		chr7	114041012	114041069	+	Peak1033	2.03509	3.84806	3' UTR	66922	Rras2	protein-coding	3' UTR (NM_145584, exon 16 of 16)
chr2	84710769	84710822	-	Peak14717	13.6468	2.432	5' UTR	228136	Zdhhc5	protein-coding	5' UTR (NM_144887, exon 2 of 12)		chr7	97527731	97527788	+	Peak1034	2.03509	3.84806	intron	101861	Ints4	protein-coding	intron (NM_027256, intron 16 of 22)
chr2	104788694	104788787	-	Peak14718	13.4101	3.53976	CDS	99003	Qser1	protein-coding	exon (NM_001123327, exon 3 of 12)		chr7	88307331	88307388	+	Peak1035	2.03509	3.84806	intron	13032	Ctsc	protein-coding	intron (NM_009982, intron 5 of 6)
chr2	155437982	155438133	-	Peak14719	13.357	3.26465	CDS	56406	Ncoa6	protein-coding	exon (NM_001242558, exon 2 of 13)		chr7	79671827	79671883	+	Peak1036	2.03509	3.84806	intron	77011	Ticrr	protein-coding	(CA)n|Simple_repeat|Simple_repeat
chr2	153230762	153230843	-	Peak14720	13.3228	4.46259	3' UTR	241732	Tspyl3	protein-coding	3' UTR (NM_018807, exon 3 of 3)		chr7	67659175	67659231	+	Peak1037	2.03509	3.84806	intron	67009	Ttc23	protein-coding	intron (NM_001168476, intron 1 of 9)
chr2	125831630	125831755	-	Peak14721	13.2378	2.81278	3' UTR	12848	Cops2	protein-coding	3' UTR (NM_009939, exon 13 of 13)		chr7	81880617	81880672	+	Peak1038	2.03509	3.84806	TTS	107769	Tm6sf1	protein-coding	TTS (NM_013886)
chr2	74713966	74714063	-	Peak14722	13.2002	3.37686	intron	15434	Hoxd3	protein-coding	intron (NM_010468, intron 1 of 2)		chr7	6287558	6287613	+	Peak1039	2.03509	3.84806	intron	384763	Zfp667	protein-coding	MIR|SINE|MIR
chr2	103765959	103766002	-	Peak14724	13.0065	3.23608	3' UTR	98956	Nat10	protein-coding	3' UTR (NM_001111289, exon 18 of 18)		chr7	101974446	101974500	+	Peak1040	2.03509	3.84806	intron	101706	Numa1	protein-coding	intron (NM_133947, intron 1 of 24)
chr2	25222192	25222259	-	Peak14725	12.981	2.66904	TTS	227613	Tubb4b	protein-coding	TTS (NM_026624)		chr7	96967884	96967936	+	Peak1041	2.03509	3.84806	intron	244141	Nars2	protein-coding	Lx2|LINE|L1
chr2	153408755	153408828	-	Peak14726	12.8276	3.11265	3' UTR	329540	Nol4l	protein-coding	3' UTR (NM_001134300, exon 11 of 11)		chr7	56147937	56147989	+	Peak1042	2.03509	3.84806	intron	18431	Oca2	protein-coding	B4|SINE|B4
chr2	163625309	163625343	-	Peak14728	12.4942	3.31674	3' UTR	76080	Ttpal	protein-coding	3' UTR (NM_012032, exon 10 of 10)		chr7	24275107	24275158	+	Peak1043	2.03509	3.84806	CDS	22755	Zfp93	protein-coding	exon (NM_001360227, exon 5 of 5)
chr2	163625360	163625402	-	Peak14729	12.2335	2.73615	3' UTR	76080	Ttpal	protein-coding	3' UTR (NM_012032, exon 10 of 10)		chr7	3647577	3647628	+	Peak1044	2.03509	3.84806	intron	232791	Cnot3	protein-coding	intron (NM_146176, intron 1 of 17)
chr2	154612960	154612991	-	Peak14730	12.2332	4.84961	promoter-TSS	228807	Zfp341	protein-coding	promoter-TSS (NM_199304)		chr7	121101006	121101056	+	Peak1045	2.03509	3.84806	intron	246190	Otoa	protein-coding	intron (NM_139310, intron 7 of 28)
chr2	153230647	153230703	-	Peak14731	12.1281	4.34711	3' UTR	241732	Tspyl3	protein-coding	3' UTR (NM_018807, exon 3 of 3)		chr7	112256672	112256722	+	Peak1046	2.03509	3.84806	intron	320878	Mical2	protein-coding	intron (NM_001193305, intron 2 of 25)
chr2	156147370	156147407	-	Peak14732	12.1281	4.34711	3' UTR	67067	Romo1	protein-coding	3' UTR (NM_001291114, exon 17 of 17)		chr7	100432697	100432747	+	Peak1047	2.03509	3.84806	intron	22229	Ucp3	protein-coding	intron (NM_001017985, intron 23 of 32)
chr2	163625267	163625308	-	Peak14735	11.4849	3.53474	3' UTR	76080	Ttpal	protein-coding	3' UTR (NM_012032, exon 10 of 10)		chr7	20011271	20011321	+	Peak1048	2.03509	3.84806	intron	243874	Nlrp9b	protein-coding	L1_Mus1|LINE|L1
chr2	37583793	37583985	-	Peak14736	11.3803	2.23859	3' UTR	338346	Gpr21	protein-coding	3' UTR (NM_009261, exon 18 of 18)		chr7	68007474	68007523	+	Peak1049	2.03509	3.84806	intron	16001	Igf1r	protein-coding	intron (NM_010513, intron 2 of 20)
chr2	104788788	104788870	-	Peak14737	11.2648	3.08408	CDS	99003	Qser1	protein-coding	exon (NM_001123327, exon 3 of 12)		chr7	29870039	29870088	+	Peak1050	2.03509	3.84806	intron	233058	Zfp420	protein-coding	RMER6A|LTR|ERVK
chr2	153230844	153230920	-	Peak14739	10.9909	3.68815	3' UTR	241732	Tspyl3	protein-coding	3' UTR (NM_018807, exon 3 of 3)		chr7	120362126	120362174	+	Peak1051	2.03509	3.84806	intron	320631	Abca15	protein-coding	intron (NM_177213, intron 15 of 30)
chr2	103765925	103765958	-	Peak14740	10.9909	3.68815	3' UTR	98956	Nat10	protein-coding	3' UTR (NM_001111289, exon 18 of 18)		chr7	67681905	67681953	+	Peak1052	2.03509	3.84806	intron	67009	Ttc23	protein-coding	L1MC2|LINE|L1
chr2	75976101	75976224	-	Peak14741	10.9092	2.62722	TTS	620631	Ift70a2	protein-coding	TTS (NM_001081228)		chr7	105673366	105673413	+	Peak1053	2.03509	3.84806	intron	77505	Dnhd1	protein-coding	intron (NM_001370803, intron 7 of 43)
chr2	84600827	84600877	-	Peak14743	10.7904	5.5695	TTS	12388	Ctnnd1	protein-coding	TTS (NM_001085448)		chr7	100840761	100840808	+	Peak1054	2.03509	3.84806	3' UTR	320100	Relt	protein-coding	3' UTR (NM_001362169, exon 9 of 9)
chr2	25223168	25223183	-	Peak14744	10.7413	3.15447	TTS	227613	Tubb4b	protein-coding	TTS (NM_026624)		chr7	119821434	119821480	+	Peak1055	2.03509	3.84806	intron	434234	Rexo5	protein-coding	Lx9|LINE|L1
chr2	104429863	104429953	-	Peak14745	10.4212	2.89965	promoter-TSS	100316678	Mir1902	ncRNA	promoter-TSS (NR_035432)		chr7	68181390	68181436	+	Peak1056	2.03509	3.84806	intron	78444	Pgpep1l	protein-coding	intron (NM_010513, intron 5 of 20)
chr2	156928416	156928498	-	Peak14746	10.3769	2.46259	3' UTR	77799	Sla2	protein-coding	3' UTR (NM_001355392, exon 16 of 16)		chr7	12843096	12843142	+	Peak1057	2.03509	3.84806	intron	65020	Zfp110	protein-coding	intron (NM_001360576, intron 4 of 7)
chr2	103766301	103766392	-	Peak14747	10.2298	2.98454	TTS	98956	Nat10	protein-coding	TTS (NM_001111291)		chr7	118818429	118818473	+	Peak1058	2.03509	3.84806	intron	66356	Knop1	protein-coding	intron (NM_027815, intron 26 of 30)
chr2	84688282	84688333	-	Peak14751	10.0457	3.08408	TTS	66958	Tmx2	protein-coding	TTS (NM_025885)		chr7	97261462	97261506	+	Peak1059	2.03509	3.84806	intron	244144	Usp35	protein-coding	RMER6A|LTR|ERVK
chr2	163627900	163627926	-	Peak14752	9.96993	2.37513	CDS	68386	0610039K10Rik	ncRNA	exon (NM_012032, exon 8 of 10)		chr7	49769835	49769879	+	Peak1060	2.03509	3.84806	intron	71974	Prmt3	protein-coding	RLTR20C2_MM|LTR|ERVK
chr2	156147314	156147369	-	Peak14753	9.87031	3.20272	TTS	67067	Romo1	protein-coding	TTS (NM_001291114)		chr7	45170870	45170914	+	Peak1061	2.03509	3.84806	CDS	102465638	Mir7055	ncRNA	exon (NM_182993, exon 7 of 12)
chr2	151718493	151718597	-	Peak14755	9.70881	2.58527	3' UTR	108832	Tmem74b	protein-coding	3' UTR (NM_001305244, exon 5 of 5)		chr7	19233819	19233863	+	Peak1062	2.03509	3.84806	intron	403187	Opa3	protein-coding	intron (NM_207525, intron 1 of 1)
chr2	122683962	122684062	-	Peak14757	9.37355	4.03517	3' UTR	22785	Slc30a4	protein-coding	3' UTR (NM_001290993, exon 6 of 6)		chr7	112506354	112506397	+	Peak1063	2.03509	3.84806	intron	102636183	Parvaos	ncRNA	intron (NM_020606, intron 1 of 12)
chr2	84690187	84690246	-	Peak14759	9.20038	2.21466	CDS	66958	Tmx2	protein-coding	exon (NM_144887, exon 11 of 12)		chr7	66799048	66799091	+	Peak1064	2.03509	3.84806	intron	233332	Adamts17	protein-coding	intron (NM_001164201, intron 10 of 10)
chr2	104790027	104790079	-	Peak14760	9.19574	3.48462	CDS	99003	Qser1	protein-coding	exon (NM_001123327, exon 3 of 12)		chr7	117514500	117514540	+	Peak1065	2.03509	3.84806	intron	233781	Xylt1	protein-coding	intron (NM_175645, intron 2 of 11)
chr2	153231016	153231077	-	Peak14761	9.13058	5.34711	3' UTR	241732	Tspyl3	protein-coding	3' UTR (NM_018807, exon 3 of 3)		chr7	101687574	101687614	+	Peak1066	2.03509	3.84806	intron	20480	Clpb	protein-coding	intron (NM_001363991, intron 3 of 16)
chr2	103765850	103765915	-	Peak14764	9.06892	2.76215	3' UTR	98956	Nat10	protein-coding	3' UTR (NM_001111289, exon 18 of 18)		chr7	75491899	75491939	+	Peak1067	2.03509	3.84806	intron	75547	Akap13	protein-coding	(TG)n|Simple_repeat|Simple_repeat
chr2	153230704	153230761	-	Peak14765	8.98468	3.98454	3' UTR	241732	Tspyl3	protein-coding	3' UTR (NM_018807, exon 3 of 3)		chr7	58777424	58777464	+	Peak1068	2.03509	3.84806	intron	11982	Atp10a	protein-coding	intron (NM_009728, intron 3 of 20)
chr2	122684724	122684827	-	Peak14766	8.8648	2.84015	3' UTR	22785	Slc30a4	protein-coding	3' UTR (NM_001290993, exon 6 of 6)		chr7	117512003	117512042	+	Peak1069	2.03509	3.84806	intron	233781	Xylt1	protein-coding	intron (NM_175645, intron 2 of 11)
chr2	121413627	121413696	-	Peak14769	8.79412	2.31674	promoter-TSS	212670	Catsper2	protein-coding	promoter-TSS (NM_007952)		chr7	114473153	114473191	+	Peak1070	2.03509	3.84806	intron	18576	Pde3b	protein-coding	intron (NM_011055, intron 1 of 15)
chr2	153408829	153408899	-	Peak14771	8.73407	2.72562	3' UTR	329540	Nol4l	protein-coding	3' UTR (NM_001134300, exon 11 of 11)		chr7	101498801	101498839	+	Peak1071	2.03509	3.84806	intron	387157	Mir139	ncRNA	intron (NM_001008548, intron 6 of 30)
chr2	163627871	163627881	-	Peak14772	8.64243	2.41423	CDS	68386	0610039K10Rik	ncRNA	exon (NM_012032, exon 8 of 10)		chr7	98709386	98709424	+	Peak1072	2.03509	3.84806	intron	72981	Thap12	protein-coding	intron (NM_001355114, intron 3 of 5)
chr2	104430055	104430175	-	Peak14774	8.55881	2.34711	CDS	100316678	Mir1902	ncRNA	exon (NM_001145824, exon 16 of 16)		chr7	27592681	27592719	+	Peak1073	2.03509	3.84806	intron	11652	Akt2	protein-coding	intron (NM_001110208, intron 1 of 13)
chr2	38726909	38727025	-	Peak14776	8.48224	3.39442	3' UTR	26423	Nr5a1	protein-coding	3' UTR (NM_010264, exon 11 of 11)		chr7	18963822	18963860	+	Peak1074	2.03509	3.84806	3' UTR	378430	Nanos2	protein-coding	3' UTR (NM_001029877, exon 4 of 4)
chr2	153229921	153229982	-	Peak14777	8.30448	5.22158	3' UTR	241732	Tspyl3	protein-coding	3' UTR (NM_018807, exon 3 of 3)		chr7	114438585	114438622	+	Peak1075	2.03509	3.84806	intron	18576	Pde3b	protein-coding	intron (NM_011055, intron 1 of 15)
chr2	26383229	26383359	-	Peak14778	8.29212	2.12893	3' UTR	227644	Snapc4	protein-coding	3' UTR (NM_001085408, exon 8 of 8)		chr7	101157219	101157256	+	Peak1076	2.03509	3.84806	intron	207278	Fchsd2	protein-coding	B1_Mus2|SINE|Alu
chr2	104788916	104789032	-	Peak14780	8.09277	2.41926	CDS	99003	Qser1	protein-coding	exon (NM_001123327, exon 3 of 12)		chr7	68133343	68133380	+	Peak1077	2.03509	3.84806	intron	78444	Pgpep1l	protein-coding	intron (NM_010513, intron 2 of 20)
chr2	153410088	153410152	-	Peak14782	7.98472	2.84961	3' UTR	329540	Nol4l	protein-coding	3' UTR (NM_001134300, exon 11 of 11)		chr7	43612542	43612579	+	Peak1078	2.03509	3.84806	CDS	74400	Zfp819	protein-coding	exon (NM_028913, exon 4 of 5)
chr2	130171859	130171943	-	Peak14784	7.85468	2.72151	3' UTR	20638	Snrpb	protein-coding	3' UTR (NM_009225, exon 7 of 7)		chr7	105690775	105690811	+	Peak1079	2.03509	3.84806	intron	77505	Dnhd1	protein-coding	intron (NM_001370803, intron 19 of 43)
chr2	122687864	122687978	-	Peak14787	7.73867	2.61015	CDS	22785	Slc30a4	protein-coding	exon (NM_001290993, exon 3 of 6)		chr7	134709806	134709840	+	Peak1080	2.03509	3.84806	intron	330662	Dock1	protein-coding	(TC)n|Simple_repeat|Simple_repeat
chr2	35182227	35182287	-	Peak14788	7.73867	2.61015	3' UTR	68365	Rab14	protein-coding	3' UTR (NM_026697, exon 8 of 8)		chr7	118779084	118779116	+	Peak1081	2.03509	3.84806	intron	71517	Vps35l	protein-coding	intron (NM_027815, intron 12 of 30)
chr2	26921573	26921666	-	Peak14789	7.55974	2.18841	3' UTR	20930	Surf1	protein-coding	3' UTR (NM_011512, exon 6 of 6)		chr7	120363026	120363056	+	Peak1082	2.03509	3.84806	intron	320631	Abca15	protein-coding	intron (NM_177213, intron 15 of 30)
chr2	131146365	131146392	-	Peak14790	7.54203	2.42511	TTS	67326	Adissp	protein-coding	TTS (NM_028306)		chr7	58825232	58825262	+	Peak1083	2.03509	3.84806	intron	11982	Atp10a	protein-coding	intron (NM_009728, intron 17 of 20)
chr2	153410363	153410413	-	Peak14791	7.52748	3.46259	3' UTR	329540	Nol4l	protein-coding	3' UTR (NM_001134300, exon 11 of 11)		chr7	125734775	125734804	+	Peak1084	2.03509	3.84806	intron	233865	Katnip	protein-coding	intron (NM_001081022, intron 2 of 27)
chr2	74714279	74714309	-	Peak14792	7.52748	3.46259	non-coding	73429	Hoxd3os1	ncRNA	non-coding (NR_027899, exon 2 of 3)		chr7	56089794	56089823	+	Peak1085	2.03509	3.84806	intron	15204	Herc2	protein-coding	AT_rich|Low_complexity|Low_complexity
chr2	103766393	103766445	-	Peak14793	7.30833	2.76215	TTS	98956	Nat10	protein-coding	TTS (NM_001111291)		chr7	135398168	135398196	+	Peak1086	2.03509	3.84806	Intergenic	270004	Foxi2	protein-coding	(CTTG)n|Simple_repeat|Simple_repeat
chr2	156928587	156928655	-	Peak14794	7.20206	2.10095	3' UTR	77799	Sla2	protein-coding	3' UTR (NM_001355392, exon 16 of 16)		chr7	30027933	30027961	+	Peak1087	2.03509	3.84806	3' UTR	243906	Zfp14	protein-coding	3' UTR (NM_001167873, exon 10 of 10)
chr2	60762052	60762145	-	Peak14795	7.18914	2.63662	CDS	16420	Itgb6	protein-coding	exon (NM_001141932, exon 9 of 15)		chr7	129635493	129635520	+	Peak1088	2.03509	3.84806	3' UTR	207425	Wdr11	protein-coding	3' UTR (NM_172255, exon 29 of 29)
chr2	50280052	50280143	-	Peak14798	7.10177	2.86169	3' UTR	109129	Mmadhc	protein-coding	3' UTR (NM_133839, exon 8 of 8)		chr7	98049180	98049207	+	Peak1089	2.03509	3.84806	3' UTR	17921	Myo7a	protein-coding	3' UTR (NM_177696, exon 18 of 18)
chr2	164425640	164425689	-	Peak14800	7.0214	4.15447	3' UTR	20971	Sdc4	protein-coding	3' UTR (NM_011521, exon 5 of 5)		chr7	79773714	79773741	+	Peak1090	2.03509	3.84806	intron	17292	Mesp1	protein-coding	intron (NM_001037927, intron 14 of 17)
chr2	163625029	163625055	-	Peak14801	6.90306	2.98454	3' UTR	76080	Ttpal	protein-coding	3' UTR (NM_012032, exon 10 of 10)		chr7	131423512	131423538	+	Peak1091	2.03509	3.84806	intron	66885	Acadsb	protein-coding	intron (NM_025826, intron 1 of 10)
chr2	103765502	103765541	-	Peak14803	6.78949	3.34711	3' UTR	98956	Nat10	protein-coding	3' UTR (NM_001111289, exon 18 of 18)		chr7	112031311	112031337	+	Peak1092	2.03509	3.84806	intron	74996	Usp47	protein-coding	L1MC4a|LINE|L1
chr2	164792791	164792863	-	Peak14806	6.66228	4.93207	TTS	101113	Snx21	protein-coding	TTS (NM_133924)		chr7	75474840	75474864	+	Peak1093	2.03509	3.84806	intron	75547	Akap13	protein-coding	intron (NM_029332, intron 1 of 36)
chr2	38724810	38724879	-	Peak14808	6.62908	4.08408	3' UTR	26423	Nr5a1	protein-coding	3' UTR (NM_010264, exon 11 of 11)		chr7	118666588	118666611	+	Peak1094	2.03509	3.84806	CDS	74424	Tmc5	protein-coding	exon (NM_028930, exon 12 of 18)
chr2	25573450	25573538	-	Peak14811	6.531	2.54642	TTS	75454	Phpt1	protein-coding	TTS (NM_029293)		chr7	90384205	90384226	+	Peak1095	2.03509	3.84806	intron	83671	Sytl2	protein-coding	intron (NM_001368878, intron 8 of 19)
chr2	32789033	32789166	-	Peak14812	6.43661	2.44022	3' UTR	227736	Cfap157	protein-coding	3' UTR (NM_009295, exon 19 of 19)		chr7	101272515	101272535	+	Peak1096	2.03509	3.84806	intron	73683	Atg16l2	protein-coding	intron (NM_001146010, intron 14 of 19)
chr2	37382987	37383104	-	Peak14813	6.43661	2.44022	CDS	100217435	Snord90	snoRNA	exon (NM_001100591, exon 13 of 22)		chr7	82258789	82258809	+	Peak1097	2.03509	3.84806	intron	269959	Adamtsl3	protein-coding	intron (NM_017400, intron 1 of 8)
chr2	180259450	180259510	-	Peak14816	6.25431	4.84961	3' UTR	100526556	Mir3091	ncRNA	3' UTR (NM_145851, exon 10 of 10)		chr7	44711620	44711640	+	Peak1098	2.03509	3.84806	intron	75510	Izumo2	protein-coding	intron (NM_029317, intron 4 of 5)
chr2	181582196	181582265	-	Peak14817	6.20507	2.49912	promoter-TSS	68556	Uckl1	protein-coding	promoter-TSS (NM_026765)		chr7	68134941	68134959	+	Peak1099	2.03509	3.84806	intron	78444	Pgpep1l	protein-coding	intron (NM_010513, intron 2 of 20)
chr2	155421108	155421234	-	Peak14820	6.11646	2.39442	CDS	56406	Ncoa6	protein-coding	exon (NM_001242558, exon 6 of 13)		chr7	144922685	144922702	+	Peak1100	2.03509	3.84806	intron	72284	LTO1	protein-coding	MT2B|LTR|ERVL
chr2	66093561	66093664	-	Peak14822	6.06654	2.01008	CDS	14425	Galnt3	protein-coding	exon (NM_015736, exon 7 of 11)		chr7	107385090	107385107	+	Peak1101	2.03509	3.84806	intron	60510	Syt9	protein-coding	ID_B1|SINE|B4
chr2	84688233	84688281	-	Peak14823	6.06093	3.22158	TTS	66958	Tmx2	protein-coding	TTS (NM_025885)		chr7	79671809	79671826	+	Peak1102	2.03509	3.84806	intron	77011	Ticrr	protein-coding	RSINE1|SINE|B4
chr2	50279966	50280051	-	Peak14824	6.01592	3.02518	3' UTR	109129	Mmadhc	protein-coding	3' UTR (NM_133839, exon 8 of 8)		chr7	97206596	97206612	+	Peak1103	2.03509	3.84806	intron	14389	Gab2	protein-coding	intron (NM_001162477, intron 1 of 9)
chr2	38725575	38725644	-	Peak14825	6.01592	3.02518	3' UTR	26423	Nr5a1	protein-coding	3' UTR (NM_010264, exon 11 of 11)		chr7	6287541	6287557	+	Peak1104	2.03509	3.84806	intron	384763	Zfp667	protein-coding	MIR|SINE|MIR
chr2	94413074	94413152	-	Peak14826	5.97683	2.5695	3' UTR	66457	2810002D19Rik	ncRNA	3' UTR (NM_001349003, exon 14 of 14)		chr7	134926553	134926568	+	Peak1105	2.03509	3.84806	intron	627214	Insyn2a	protein-coding	B4A|SINE|B4
chr2	120739195	120739294	-	Peak14827	5.97135	2.22158	3' UTR	68968	Cdan1	protein-coding	3' UTR (NM_080788, exon 16 of 16)		chr7	19001604	19001619	+	Peak1106	2.03509	3.84806	3' UTR	272359	Irf2bp1	protein-coding	3' UTR (NM_145579, exon 3 of 3)
chr2	130173631	130173759	-	Peak14828	5.91211	2.14917	CDS	20638	Snrpb	protein-coding	exon (NM_009225, exon 4 of 7)		chr7	16436935	16436950	+	Peak1107	2.03509	3.84806	3' UTR	69094	Tmem160	protein-coding	3' UTR (NM_198631, exon 14 of 14)
chr2	168181096	168181160	-	Peak14830	5.84994	3.93207	non-coding	11538	Adnp	protein-coding	non-coding (NR_132310, exon 12 of 12)		chr7	118818415	118818428	+	Peak1108	2.03509	3.84806	intron	66356	Knop1	protein-coding	intron (NM_027815, intron 26 of 30)
chr2	35182007	35182055	-	Peak14831	5.84994	3.93207	3' UTR	68365	Rab14	protein-coding	3' UTR (NM_026697, exon 8 of 8)		chr7	112506340	112506353	+	Peak1109	2.03509	3.84806	intron	102636183	Parvaos	ncRNA	intron (NM_020606, intron 1 of 12)
chr2	84694328	84694417	-	Peak14832	5.79877	2.34711	CDS	66958	Tmx2	protein-coding	exon (NM_144887, exon 6 of 12)		chr7	12843082	12843095	+	Peak1110	2.03509	3.84806	intron	65020	Zfp110	protein-coding	URR1B|DNA|hAT-Charlie
chr2	94412093	94412189	-	Peak14833	5.75284	2.65523	TTS	66457	2810002D19Rik	ncRNA	TTS (NR_027831)		chr7	6173801	6173814	+	Peak1111	2.03509	3.84806	intron	72667	Zfp444	protein-coding	B3|SINE|B2
chr2	181582452	181582509	-	Peak14834	5.75284	2.65523	promoter-TSS	68556	Uckl1	protein-coding	promoter-TSS (NM_026765)		chr7	92127236	92127248	+	Peak1112	2.03509	3.84806	intron	75845	4930567K12Rik	ncRNA	intron (NM_001243046, intron 4 of 14)
chr2	155314513	155314604	-	Peak14836	5.70065	3.15447	CDS	66734	Map1lc3a	protein-coding	exon (NM_001004721, exon 7 of 12)		chr7	139956149	139956160	+	Peak1113	2.03509	3.84806	Intergenic	102465788	Mir7686	ncRNA	Intergenic
chr2	104789122	104789162	-	Peak14837	5.70065	3.15447	CDS	99003	Qser1	protein-coding	exon (NM_001123327, exon 3 of 12)		chr7	117514488	117514499	+	Peak1114	2.03509	3.84806	intron	233781	Xylt1	protein-coding	intron (NM_175645, intron 2 of 11)
chr2	26907270	26907368	-	Peak14840	5.56125	3.42511	3' UTR	20933	Med22	protein-coding	3' UTR (NM_011513, exon 3 of 3)		chr7	117511991	117512002	+	Peak1115	2.03509	3.84806	intron	233781	Xylt1	protein-coding	intron (NM_175645, intron 2 of 11)
chr2	180905100	180905204	-	Peak14841	5.5345	2.76215	3' UTR	114482867	Gm51272	ncRNA	3' UTR (NM_173761, exon 5 of 5)		chr7	141631945	141631955	+	Peak1116	2.03509	3.84806	3' UTR	102466798	Mir7063	ncRNA	3' UTR (NM_001357068, exon 22 of 22)
chr2	32067004	32067069	-	Peak14842	5.5345	2.76215	3' UTR	241303	Fam78a	protein-coding	3' UTR (NM_175511, exon 2 of 2)		chr7	101498790	101498800	+	Peak1117	2.03509	3.84806	intron	387157	Mir139	ncRNA	intron (NM_001008548, intron 6 of 30)
chr2	130171804	130171858	-	Peak14843	5.5345	2.76215	3' UTR	20638	Snrpb	protein-coding	3' UTR (NM_009225, exon 7 of 7)		chr7	68133332	68133342	+	Peak1118	2.03509	3.84806	intron	78444	Pgpep1l	protein-coding	intron (NM_010513, intron 2 of 20)
chr2	152395841	152395896	-	Peak14845	5.46349	3.84961	3' UTR	20667	Sox12	protein-coding	3' UTR (NM_011438, exon 1 of 1)		chr7	118779074	118779083	+	Peak1119	2.03509	3.84806	intron	71517	Vps35l	protein-coding	intron (NM_027815, intron 12 of 30)
chr2	148996834	148996931	-	Peak14846	5.4423	4.66904	Intergenic	13010	Cst3	protein-coding	Intergenic		chr7	81023325	81023334	+	Peak1120	2.03509	3.84806	CDS	233410	Zfp592	protein-coding	exon (NM_178707, exon 3 of 10)
chr2	38727477	38727516	-	Peak14847	5.4423	4.66904	3' UTR	26423	Nr5a1	protein-coding	3' UTR (NM_010264, exon 11 of 11)		chr7	19001599	19001603	+	Peak1121	2.03509	3.84806	3' UTR	272359	Irf2bp1	protein-coding	3' UTR (NM_145579, exon 3 of 3)
chr2	122694409	122694488	-	Peak14852	5.34334	3.08408	CDS	22785	Slc30a4	protein-coding	exon (NM_011774, exon 2 of 7)		chr7	114516321	114516450	+	Peak1125	2.0097	2.43302	intron	244209	Cyp2r1	protein-coding	MER44B|DNA|TcMar-Tigger
chr2	94413184	94413253	-	Peak14853	5.34334	3.08408	3' UTR	66457	2810002D19Rik	ncRNA	3' UTR (NM_001349003, exon 14 of 14)		chr7	30026274	30026392	+	Peak1126	2.0097	2.43302	3' UTR	243906	Zfp14	protein-coding	3' UTR (NM_001167873, exon 10 of 10)
chr2	68211062	68211096	-	Peak14854	5.34334	3.08408	3' UTR	26877	B3galt1	protein-coding	3' UTR (NM_016866, exon 18 of 18)		chr7	68060928	68061030	+	Peak1127	2.0097	2.43302	intron	16001	Igf1r	protein-coding	L1MB2|LINE|L1
chr2	38726301	38726353	-	Peak14855	5.32416	2.46259	3' UTR	26423	Nr5a1	protein-coding	3' UTR (NM_010264, exon 11 of 11)		chr7	140040391	140040484	+	Peak1128	2.0097	2.43302	3' UTR	74237	Tubgcp2	protein-coding	3' UTR (NM_027201, exon 6 of 6)
chr2	35182180	35182226	-	Peak14856	5.32416	2.46259	3' UTR	68365	Rab14	protein-coding	3' UTR (NM_026697, exon 8 of 8)		chr7	132946116	132946207	+	Peak1129	2.0097	2.43302	non-coding	360216	Zranb1	protein-coding	non-coding (NR_163812, exon 1 of 12)
chr2	118475934	118475975	-	Peak14857	5.32416	2.46259	TTS	20813	Srp14	protein-coding	TTS (NM_013719)		chr7	45576642	45576729	+	Peak1130	2.0097	2.43302	intron	71661	0610005C13Rik	ncRNA	RLTR31B2|LTR|ERVK
chr2	25573539	25573557	-	Peak14858	5.32416	2.46259	3' UTR	75454	Phpt1	protein-coding	3' UTR (NM_029293, exon 3 of 3)		chr7	66074422	66074506	+	Peak1131	2.0097	2.43302	non-coding	109815	Selenos	protein-coding	non-coding (NR_152094, exon 8 of 8)
chr2	157982009	157982105	-	Peak14859	5.32382	2.89965	3' UTR	75425	Tti1	protein-coding	3' UTR (NM_029282, exon 8 of 8)		chr7	30745108	30745188	+	Peak1132	2.0097	2.43302	Intergenic	14447	Gapdhs	protein-coding	Intergenic
chr2	26409506	26409616	-	Peak14862	5.24181	2.34711	promoter-TSS	64436	Inpp5e	protein-coding	promoter-TSS (NM_033134)		chr7	99865259	99865335	+	Peak1133	2.0097	2.43302	intron	446101	Xrra1	protein-coding	(TTG)n|Simple_repeat|Simple_repeat
chr2	163087709	163087748	-	Peak14863	5.24181	2.34711	5' UTR	68236	Gtsf1l	protein-coding	5' UTR (NM_026630, exon 2 of 2)		chr7	127452968	127453043	+	Peak1134	2.0097	2.43302	Intergenic	71131	Zfp689	protein-coding	Intergenic
chr2	84688426	84688490	-	Peak14866	5.1973	2.70075	TTS	66958	Tmx2	protein-coding	TTS (NM_025885)		chr7	130793951	130794024	+	Peak1135	2.0097	2.43302	intron	330660	Btbd16	protein-coding	(CA)n|Simple_repeat|Simple_repeat
chr2	146243781	146243833	-	Peak14867	5.1973	2.70075	3' UTR	77806	A930019D19Rik	ncRNA	3' UTR (NM_001033348, exon 41 of 41)		chr7	82188065	82188131	+	Peak1136	2.0097	2.43302	intron	20408	Sh3gl3	protein-coding	intron (NM_017400, intron 1 of 8)
chr2	174295327	174295413	-	Peak14868	5.19214	3.34711	promoter-TSS	56802	Gnasas1	ncRNA	promoter-TSS (NR_002846)		chr7	127756740	127756804	+	Peak1137	2.0097	2.43302	intron	233902	Fbxl19	protein-coding	intron (NM_172748, intron 7 of 10)
chr2	153453424	153453504	-	Peak14869	5.19214	3.34711	intron	329540	Nol4l	protein-coding	B3|SINE|B2		chr7	97389055	97389119	+	Peak1138	2.0097	2.43302	intron	68197	Ndufc2	protein-coding	MIR3|SINE|MIR
chr2	75976225	75976348	-	Peak14872	5.11141	2.1607	CDS	620631	Ift70a2	protein-coding	exon (NM_001081228, exon 1 of 1)		chr7	121057274	121057333	+	Peak1139	2.0097	2.43302	CDS	80719	Igsf6	protein-coding	exon (NM_021554, exon 4 of 5)
chr2	26921667	26921740	-	Peak14873	5.11141	2.1607	3' UTR	20930	Surf1	protein-coding	3' UTR (NM_011512, exon 6 of 6)		chr7	49609962	49610021	+	Peak1140	2.0097	2.43302	TTS	13172	Dbx1	protein-coding	TTS (NM_175272)
chr2	172356546	172356646	-	Peak14877	5.09118	2.53976	TTS	67017	Fam210b	protein-coding	TTS (NM_025912)		chr7	30515501	30515557	+	Peak1141	2.0097	2.43302	intron	100504207	Arhgap33os	ncRNA	intron (NR_036630, intron 1 of 11)
chr2	153409108	153409161	-	Peak14878	5.09118	2.53976	3' UTR	329540	Nol4l	protein-coding	3' UTR (NM_001134300, exon 11 of 11)		chr7	105742044	105742095	+	Peak1142	2.0097	2.43302	TTS	24075	Taf10	protein-coding	TTS (NM_020024)
chr2	174346292	174346498	-	Peak14879	5.07941	3.76215	non-coding	14683	Gnas	protein-coding	non-coding (NR_003258, exon 13 of 13)		chr7	119821528	119821578	+	Peak1143	2.0097	2.43302	intron	434234	Rexo5	protein-coding	Lx9|LINE|L1
chr2	33409666	33409730	-	Peak14880	5.07941	3.76215	3' UTR	241311	Zbtb34	protein-coding	3' UTR (NM_001276332, exon 2 of 2)		chr7	127525630	127525676	+	Peak1144	2.0097	2.43302	CDS	100217442	Snora30	snoRNA	exon (NM_001304266, exon 8 of 34)
chr2	66184402	66184559	-	Peak14881	5.06011	2.08408	3' UTR	14425	Galnt3	protein-coding	3' UTR (NM_001290669, exon 28 of 28)		chr7	81024089	81024132	+	Peak1145	2.0097	2.43302	CDS	233410	Zfp592	protein-coding	exon (NM_178707, exon 3 of 10)
chr2	125088065	125088118	-	Peak14882	5.06011	2.08408	CDS	317750	Slc24a5	protein-coding	exon (NM_175034, exon 9 of 9)		chr7	48811383	48811426	+	Peak1146	2.0097	2.43302	CDS	243983	Zdhhc13	protein-coding	exon (NM_028031, exon 10 of 17)
chr2	104430727	104430843	-	Peak14883	5.01641	2.01591	CDS	100316678	Mir1902	ncRNA	exon (NM_001145824, exon 15 of 16)		chr7	122159917	122159951	+	Peak1147	2.0097	2.43302	CDS	18817	Plk1	protein-coding	exon (NM_011121, exon 1 of 10)
chr2	178395448	178395507	-	Peak14884	4.98925	3.01008	intron	320558	Sycp2	protein-coding	intron (NM_177191, intron 7 of 43)		chr7	81042067	81042097	+	Peak1148	2.0097	2.43302	3' UTR	116904	Alpk3	protein-coding	3' UTR (NM_178707, exon 10 of 10)
chr2	165000392	165000463	-	Peak14885	4.98068	2.83254	TTS	57138	Slc12a5	protein-coding	TTS (NM_144892)		chr7	4920078	4920104	+	Peak1149	2.0097	2.43302	CDS	114483817	Mir12202	ncRNA	exon (NM_170759, exon 3 of 3)
chr2	103779164	103779242	-	Peak14889	4.86233	2.19511	CDS	53872	Caprin1	protein-coding	exon (NM_001111291, exon 6 of 18)		chr7	28400123	28400128	-	Peak6405	400	6.09599	TTS	54624	Paf1	protein-coding	TTS (NM_019458)
chr2	135215526	135215606	-	Peak14890	4.82607	3.26465	promoter-TSS	78805	4930545L23Rik	ncRNA	promoter-TSS (NR_040517)		chr7	28400095	28400122	-	Peak6406	400	6.00995	TTS	54624	Paf1	protein-coding	TTS (NM_019458)
chr2	122685025	122685084	-	Peak14891	4.82607	3.26465	3' UTR	22785	Slc30a4	protein-coding	3' UTR (NM_001290993, exon 6 of 6)		chr7	44230843	44230886	-	Peak6407	400	5.91677	non-coding	70004	1700028J19Rik	ncRNA	non-coding (NR_029436, exon 4 of 5)
chr2	38726123	38726159	-	Peak14892	4.82607	3.26465	3' UTR	26423	Nr5a1	protein-coding	3' UTR (NM_010264, exon 11 of 11)		chr7	28400050	28400094	-	Peak6408	400	5.7307	TTS	54624	Paf1	protein-coding	TTS (NM_019458)
chr2	32384741	32384822	-	Peak14893	4.8083	2.11007	3' UTR	73737	Bbln	protein-coding	3' UTR (NM_008491, exon 6 of 6)		chr7	44230607	44230641	-	Peak6409	400	5.64247	non-coding	16612	Klk1	protein-coding	non-coding (NR_029436, exon 5 of 5)
chr2	153407776	153407824	-	Peak14894	4.76429	2.47836	3' UTR	329540	Nol4l	protein-coding	3' UTR (NM_001134300, exon 11 of 11)		chr7	44230074	44230100	-	Peak6410	400	5.13099	TTS	16612	Klk1	protein-coding	TTS (NM_001320332)
chr2	153410180	153410231	-	Peak14895	4.76268	2.03517	3' UTR	329540	Nol4l	protein-coding	3' UTR (NM_001134300, exon 11 of 11)		chr7	44232464	44232483	-	Peak6411	400	5.09928	non-coding	70004	1700028J19Rik	ncRNA	non-coding (NR_029436, exon 2 of 5)
chr2	135170570	135170734	-	Peak14896	4.69797	3.66904	non-coding	78805	4930545L23Rik	ncRNA	non-coding (NR_040517, exon 6 of 6)		chr7	44230028	44230073	-	Peak6412	400	5.02829	TTS	16612	Klk1	protein-coding	TTS (NM_001320332)
chr2	153231556	153231589	-	Peak14897	4.69797	3.66904	CDS	241732	Tspyl3	protein-coding	exon (NM_018807, exon 3 of 3)		chr7	44230101	44230110	-	Peak6413	400	4.62206	TTS	16612	Klk1	protein-coding	TTS (NM_001320332)
chr2	38726196	38726242	-	Peak14898	4.63869	2.93207	3' UTR	26423	Nr5a1	protein-coding	3' UTR (NM_010264, exon 11 of 11)		chr7	44230111	44230151	-	Peak6414	400	4.45408	TTS	16612	Klk1	protein-coding	TTS (NM_001320332)
chr2	144142645	144142860	-	Peak14899	4.63664	4.46259	Intergenic	433481	Gm5535	ncRNA	Intergenic		chr7	44232393	44232463	-	Peak6415	400	4.42633	non-coding	70004	1700028J19Rik	ncRNA	non-coding (NR_029436, exon 2 of 5)
chr2	146411213	146411314	-	Peak14900	4.63664	4.46259	intron	241694	Ralgapa2	protein-coding	intron (NM_001033348, intron 18 of 40)		chr7	25228356	25228454	-	Peak6416	400	4.42409	promoter-TSS	77124	9130221H12Rik	ncRNA	promoter-TSS (NR_046001)
chr2	66083696	66083739	-	Peak14901	4.63664	4.46259	3' UTR	14425	Galnt3	protein-coding	3' UTR (NM_015736, exon 11 of 11)		chr7	44232493	44232557	-	Peak6417	400	4.18399	non-coding	70004	1700028J19Rik	ncRNA	non-coding (NR_029436, exon 2 of 5)
chr2	153407944	153407960	-	Peak14902	4.63664	4.46259	3' UTR	329540	Nol4l	protein-coding	3' UTR (NM_001134300, exon 11 of 11)		chr7	44230232	44230286	-	Peak6418	400	3.96354	TTS	16612	Klk1	protein-coding	TTS (NM_001320332)
chr2	160781419	160781512	-	Peak14903	4.61384	2.23608	CDS	18803	Plcg1	protein-coding	exon (NM_177263, exon 3 of 4)		chr7	44231357	44231427	-	Peak6419	400	3.43302	non-coding	70004	1700028J19Rik	ncRNA	non-coding (NR_029436, exon 3 of 5)
chr2	37400065	37400104	-	Peak14906	4.5565	2.14066	promoter-TSS	100217435	Snord90	snoRNA	promoter-TSS (NR_028535)		chr7	44231337	44231356	-	Peak6420	81.5305	3.58502	non-coding	70004	1700028J19Rik	ncRNA	non-coding (NR_029436, exon 3 of 5)
chr2	35181700	35181764	-	Peak14907	4.53034	2.5695	3' UTR	68365	Rab14	protein-coding	3' UTR (NM_026697, exon 8 of 8)		chr7	44232484	44232492	-	Peak6421	81.0185	4.43302	non-coding	70004	1700028J19Rik	ncRNA	non-coding (NR_029436, exon 2 of 5)
chr2	152781071	152781134	-	Peak14908	4.53034	2.5695	non-coding	84682	Cox4i2	protein-coding	non-coding (NR_149254, exon 2 of 2)		chr7	25721672	25721759	-	Peak6422	75.6133	2.77767	3' UTR	52132	Ccdc97	protein-coding	3' UTR (NM_144922, exon 15 of 15)
chr2	80500792	80500910	-	Peak14909	4.50862	2.05761	3' UTR	20378	Frzb	protein-coding	3' UTR (NM_001290745, exon 32 of 32)		chr7	126494142	126494151	-	Peak6423	74.1053	2.95559	CDS	233870	Tufm	protein-coding	exon (NM_001347658, exon 18 of 22)
chr2	153411550	153411605	-	Peak14910	4.50862	2.05761	3' UTR	329540	Nol4l	protein-coding	3' UTR (NM_001134300, exon 11 of 11)		chr7	126494174	126494197	-	Peak6424	73.8719	2.7495	CDS	233870	Tufm	protein-coding	exon (NM_001347658, exon 18 of 22)
chr2	22950184	22950269	-	Peak14913	4.46337	3.17719	CDS	56075	Pdss1	protein-coding	exon (NM_007380, exon 8 of 10)		chr7	25228286	25228355	-	Peak6425	73.6039	6.18434	promoter-TSS	77124	9130221H12Rik	ncRNA	promoter-TSS (NR_046001)
chr2	170109383	170109435	-	Peak14914	4.46337	3.17719	3' UTR	228913	Zfp217	protein-coding	3' UTR (NM_001159683, exon 7 of 7)		chr7	97737660	97737771	-	Peak6426	73.4061	3.01387	CDS	66333	Aqp11	protein-coding	exon (NM_175105, exon 1 of 3)
chr2	167037479	167037659	-	Peak14915	4.44038	2.41423	CDS	98999	Znfx1	protein-coding	exon (NM_001291162, exon 7 of 7)		chr7	126492016	126492086	-	Peak6427	72.3024	2.8251	3' UTR	233870	Tufm	protein-coding	3' UTR (NM_001347658, exon 22 of 22)
chr2	160770835	160770939	-	Peak14916	4.36617	2.28571	3' UTR	18803	Plcg1	protein-coding	3' UTR (NM_177263, exon 4 of 4)		chr7	126491911	126491985	-	Peak6428	72.2284	2.2556	3' UTR	233870	Tufm	protein-coding	3' UTR (NM_001347658, exon 22 of 22)
chr2	66083594	66083695	-	Peak14917	4.36617	2.28571	3' UTR	14425	Galnt3	protein-coding	3' UTR (NM_015736, exon 11 of 11)		chr7	126494152	126494173	-	Peak6429	69.6622	2.69155	CDS	233870	Tufm	protein-coding	exon (NM_001347658, exon 18 of 22)
chr2	73093496	73093593	-	Peak14918	4.36617	2.28571	3' UTR	20687	Sp3	protein-coding	3' UTR (NM_025942, exon 11 of 11)		chr7	44230287	44230341	-	Peak6430	69.1636	3.71156	TTS	16612	Klk1	protein-coding	TTS (NM_001320332)
chr2	160781002	160781063	-	Peak14919	4.31949	3.5695	CDS	18803	Plcg1	protein-coding	exon (NM_177263, exon 3 of 4)		chr7	126491786	126491858	-	Peak6431	65.8862	2.79083	3' UTR	233870	Tufm	protein-coding	3' UTR (NM_001347658, exon 22 of 22)
chr2	157147000	157147085	-	Peak14920	4.30486	2.17719	3' UTR	56045	Samhd1	protein-coding	3' UTR (NM_011249, exon 22 of 22)		chr7	44229993	44230020	-	Peak6433	63.5799	4.97359	TTS	16612	Klk1	protein-coding	TTS (NM_001320332)
chr2	103775721	103775767	-	Peak14921	4.30486	2.17719	CDS	98956	Nat10	protein-coding	exon (NM_001111291, exon 10 of 18)		chr7	44230898	44230912	-	Peak6434	60.5184	3.60142	non-coding	70004	1700028J19Rik	ncRNA	non-coding (NR_029436, exon 4 of 5)
chr2	167483427	167483573	-	Peak14922	4.30145	2.68815	CDS	81018	Rnf114	protein-coding	exon (NM_170756, exon 3 of 3)		chr7	44231326	44231336	-	Peak6435	59.8922	3.50702	non-coding	70004	1700028J19Rik	ncRNA	non-coding (NR_029436, exon 3 of 5)
chr2	28462085	28462206	-	Peak14923	4.30145	2.68815	3' UTR	69327	Pierce1	protein-coding	3' UTR (NM_027040, exon 3 of 3)		chr7	30670748	30670884	-	Peak6436	55.8966	4.81489	TTS	74927	Pmis2	ncRNA	TTS (NR_027848)
chr2	32068811	32068876	-	Peak14924	4.30145	2.68815	3' UTR	241303	Fam78a	protein-coding	3' UTR (NM_175511, exon 2 of 2)		chr7	111074038	111074081	-	Peak6437	55.7981	4.23272	CDS	13690	Eif4g2	protein-coding	exon (NM_013507, exon 20 of 22)
chr2	37799858	37799916	-	Peak14925	4.29198	2.84961	TTS	241324	Crb2	protein-coding	TTS (NM_001163566)		chr7	44230363	44230388	-	Peak6438	54.6855	3.7656	TTS	16612	Klk1	protein-coding	TTS (NM_001320332)
chr2	35181354	35181403	-	Peak14926	4.29198	2.84961	3' UTR	68365	Rab14	protein-coding	3' UTR (NM_026697, exon 8 of 8)		chr7	126493622	126493674	-	Peak6439	54.2097	2.02438	CDS	233870	Tufm	protein-coding	exon (NM_001347658, exon 20 of 22)
chr2	154613338	154613375	-	Peak14927	4.29198	2.84961	promoter-TSS	228807	Zfp341	protein-coding	promoter-TSS (NM_199304)		chr7	126493866	126493882	-	Peak6440	53.0629	2.39168	CDS	233870	Tufm	protein-coding	exon (NM_001347658, exon 19 of 22)
chr2	153407617	153407699	-	Peak14928	4.25425	2.08408	3' UTR	329540	Nol4l	protein-coding	3' UTR (NM_001134300, exon 11 of 11)		chr7	45207572	45207664	-	Peak6441	50.1612	2.91961	TTS	384619	Kash5	protein-coding	TTS (NM_015789)
chr2	103028359	103028442	-	Peak14929	4.23676	4.34711	CDS	27402	Pdhx	protein-coding	exon (NM_175094, exon 9 of 11)		chr7	126494139	126494141	-	Peak6442	48.947	2.71352	CDS	233870	Tufm	protein-coding	exon (NM_001347658, exon 18 of 22)
chr2	168260985	168261056	-	Peak14930	4.23676	4.34711	TTS	241794	Kcng1	protein-coding	TTS (NM_001081134)		chr7	126493883	126493890	-	Peak6443	47.534	2.4576	CDS	233870	Tufm	protein-coding	exon (NM_001347658, exon 19 of 22)
chr2	102302060	102302107	-	Peak14931	4.23676	4.34711	3' UTR	80985	Trim44	protein-coding	3' UTR (NM_020267, exon 5 of 5)		chr7	45887367	45887403	-	Peak6444	45.5848	3.37352	CDS	58867	Syngr4	protein-coding	exon (NM_021482, exon 4 of 5)
chr2	84714982	84715044	-	Peak14932	4.21264	2.00316	5' UTR	228136	Zdhhc5	protein-coding	5' UTR (NM_144887, exon 1 of 12)		chr7	126491986	126492015	-	Peak6445	43.8673	2.37857	3' UTR	233870	Tufm	protein-coding	3' UTR (NM_001347658, exon 22 of 22)
chr2	104439250	104439421	-	Peak14933	4.20115	2.49912	CDS	100316678	Mir1902	ncRNA	exon (NM_001145824, exon 6 of 16)		chr7	126493761	126493763	-	Peak6447	42.6112	2.2567	CDS	233870	Tufm	protein-coding	exon (NM_001347658, exon 19 of 22)
chr2	80500690	80500791	-	Peak14934	4.20115	2.49912	3' UTR	20378	Frzb	protein-coding	3' UTR (NM_001290745, exon 32 of 32)		chr7	25721623	25721671	-	Peak6448	42.0325	2.98271	3' UTR	52132	Ccdc97	protein-coding	3' UTR (NM_144922, exon 15 of 15)
chr2	181596049	181596124	-	Peak14935	4.20115	2.49912	3' UTR	229011	Samd10	protein-coding	3' UTR (NM_001370751, exon 5 of 5)		chr7	126493764	126493775	-	Peak6449	41.288	2.0056	CDS	233870	Tufm	protein-coding	exon (NM_001347658, exon 19 of 22)
chr2	153229749	153229794	-	Peak14936	4.20115	2.49912	3' UTR	241732	Tspyl3	protein-coding	3' UTR (NM_018807, exon 3 of 3)		chr7	126491859	126491881	-	Peak6450	39.9394	2.86241	3' UTR	233870	Tufm	protein-coding	3' UTR (NM_001347658, exon 22 of 22)
chr2	60756515	60756547	-	Peak14937	4.20115	2.49912	CDS	16420	Itgb6	protein-coding	exon (NM_001141932, exon 12 of 15)		chr7	45887072	45887114	-	Peak6451	39.8579	2.79361	CDS	58867	Syngr4	protein-coding	exon (NM_001291064, exon 4 of 4)
chr2	80501007	80501052	-	Peak14938	4.1044	3.08408	3' UTR	20378	Frzb	protein-coding	3' UTR (NM_001290745, exon 32 of 32)		chr7	16915442	16915523	-	Peak6452	39.6774	2.63305	3' UTR	12315	Calm3	protein-coding	3' UTR (NM_007590, exon 6 of 6)
chr2	153232103	153232141	-	Peak14939	4.1044	3.08408	CDS	241732	Tspyl3	protein-coding	exon (NM_018807, exon 3 of 3)		chr7	45887115	45887126	-	Peak6453	38.7665	3.18686	CDS	58867	Syngr4	protein-coding	exon (NM_001291064, exon 4 of 4)
chr2	104430211	104430225	-	Peak14940	4.1044	3.08408	CDS	100316678	Mir1902	ncRNA	exon (NM_001145824, exon 16 of 16)		chr7	25721896	25721973	-	Peak6454	37.2517	2.58058	3' UTR	52132	Ccdc97	protein-coding	3' UTR (NM_144922, exon 15 of 15)
chr2	74715704	74715793	-	Peak14943	4.05352	2.22158	non-coding	73429	Hoxd3os1	ncRNA	non-coding (NR_027899, exon 1 of 3)		chr7	126491882	126491910	-	Peak6455	36.9893	2.55015	3' UTR	233870	Tufm	protein-coding	3' UTR (NM_001347658, exon 22 of 22)
chr2	26921530	26921562	-	Peak14944	4.05352	2.22158	3' UTR	20930	Surf1	protein-coding	3' UTR (NM_011512, exon 6 of 6)		chr7	25721974	25721989	-	Peak6457	36.8328	3.11109	3' UTR	52132	Ccdc97	protein-coding	3' UTR (NM_144922, exon 15 of 15)
chr2	32973375	32973458	-	Peak14945	3.96597	2.61015	non-coding	56017	Slc2a8	protein-coding	non-coding (NR_151461, exon 6 of 6)		chr7	45887404	45887506	-	Peak6458	33.7878	2.7692	CDS	58867	Syngr4	protein-coding	exon (NM_021482, exon 4 of 5)
chr2	72970222	72970283	-	Peak14946	3.96597	2.61015	CDS	20687	Sp3	protein-coding	exon (NM_001098425, exon 2 of 5)		chr7	83775836	83775896	-	Peak6459	32.255	3.98051	3' UTR	75556	Cfap161	protein-coding	3' UTR (NM_029335, exon 7 of 7)
chr2	28692935	28693061	-	Peak14947	3.95589	2.02518	CDS	69987	Spaca9	protein-coding	exon (NM_027283, exon 4 of 5)		chr7	44236069	44236071	-	Peak6461	31.0957	3.30749	promoter-TSS	70004	1700028J19Rik	ncRNA	promoter-TSS (NR_029436)
chr2	66083960	66084084	-	Peak14948	3.95589	2.02518	3' UTR	14425	Galnt3	protein-coding	3' UTR (NM_015736, exon 11 of 11)		chr7	28399949	28400017	-	Peak6462	30.8193	3.53087	TTS	54624	Paf1	protein-coding	TTS (NM_019458)
chr2	77185209	77185289	-	Peak14949	3.94434	3.46259	3' UTR	545428	Ccdc141	protein-coding	3' UTR (NM_175465, exon 18 of 18)		chr7	44490718	44490794	-	Peak6463	30.7496	3.14923	3' UTR	69683	Emc10	protein-coding	3' UTR (NM_197991, exon 7 of 7)
chr2	73816865	73816922	-	Peak14950	3.94434	3.46259	3' UTR	108699	Chn1	protein-coding	3' UTR (NM_009715, exon 14 of 14)		chr7	44236072	44236081	-	Peak6464	29.2051	3.16999	promoter-TSS	70004	1700028J19Rik	ncRNA	promoter-TSS (NR_029436)
chr2	73817261	73817299	-	Peak14951	3.94434	3.46259	3' UTR	108699	Chn1	protein-coding	3' UTR (NM_009715, exon 14 of 14)		chr7	44490616	44490717	-	Peak6465	29.185	2.97734	3' UTR	69683	Emc10	protein-coding	3' UTR (NM_197991, exon 7 of 7)
chr2	152395772	152395804	-	Peak14952	3.94434	3.46259	3' UTR	20667	Sox12	protein-coding	3' UTR (NM_011438, exon 1 of 1)		chr7	30733084	30733132	-	Peak6468	28.4106	2.04969	CDS	69804	Tmem147	protein-coding	exon (NM_008085, exon 6 of 11)
chr2	134596939	134596957	-	Peak14953	3.94434	3.46259	3' UTR	15112	Hao1	protein-coding	3' UTR (NM_029148, exon 8 of 8)		chr7	111073896	111073950	-	Peak6469	28.2692	2.86852	CDS	13690	Eif4g2	protein-coding	exon (NM_013507, exon 21 of 22)
chr2	25271106	25271228	-	Peak14957	3.87527	2.42511	3' UTR	68475	Ssna1	protein-coding	3' UTR (NM_023464, exon 3 of 3)		chr7	118119706	118119829	-	Peak6471	27.1576	2.37675	3' UTR	267019	Rps15a	protein-coding	3' UTR (NM_019419, exon 6 of 6)
chr2	165000648	165000765	-	Peak14958	3.87527	2.42511	TTS	57138	Slc12a5	protein-coding	TTS (NM_001355481)		chr7	104140783	104140919	-	Peak6472	26.7108	2.86975	3' UTR	244178	Ubqln3	protein-coding	3' UTR (NM_198623, exon 2 of 2)
chr2	152780990	152781070	-	Peak14959	3.87527	2.42511	non-coding	84682	Cox4i2	protein-coding	non-coding (NR_149254, exon 2 of 2)		chr7	97737588	97737659	-	Peak6473	26.619	3.04737	CDS	66333	Aqp11	protein-coding	exon (NM_175105, exon 1 of 3)
chr2	152653123	152653167	-	Peak14960	3.87527	2.42511	non-coding	75662	1700030C14Rik	ncRNA	non-coding (NR_156705, exon 2 of 2)		chr7	45886972	45887071	-	Peak6474	26.2502	2.26839	CDS	58867	Syngr4	protein-coding	exon (NM_021482, exon 5 of 5)
chr2	34686116	34686240	-	Peak14964	3.83923	4.22158	intron	66691	Gapvd1	protein-coding	PB1D11|SINE|Alu		chr7	126492087	126492115	-	Peak6477	25.6315	2.55332	3' UTR	233870	Tufm	protein-coding	3' UTR (NM_001347658, exon 22 of 22)
chr2	32682823	32682926	-	Peak14965	3.83923	4.22158	TTS	102465885	Mir8093	ncRNA	TTS (NM_007932)		chr7	4633469	4633545	-	Peak6479	24.6491	2.82534	CDS	68255	Tmem86b	protein-coding	exon (NM_172894, exon 19 of 24)
chr2	25794634	25794702	-	Peak14966	3.83923	4.22158	CDS	620858	Gm13539	ncRNA	exon (NM_001039095, exon 5 of 5)		chr7	45888643	45888761	-	Peak6481	23.9206	2.55108	CDS	58867	Syngr4	protein-coding	exon (NM_001291064, exon 3 of 4)
chr2	33025106	33025171	-	Peak14967	3.83923	4.22158	intron	56017	Slc2a8	protein-coding	intron (NM_001355200, intron 13 of 29)		chr7	25721990	25722018	-	Peak6482	23.7606	2.10483	3' UTR	52132	Ccdc97	protein-coding	3' UTR (NM_144922, exon 15 of 15)
chr2	174346242	174346291	-	Peak14968	3.83923	4.22158	non-coding	14683	Gnas	protein-coding	non-coding (NR_003258, exon 13 of 13)		chr7	126101770	126101808	-	Peak6483	23.5585	3.49576	TTS	269994	Gsg1l	protein-coding	TTS (NM_001311143)
chr2	168749417	168749465	-	Peak14969	3.83923	4.22158	3' UTR	11981	Atp9a	protein-coding	3' UTR (NM_201395, exon 4 of 4)		chr7	126101809	126101833	-	Peak6484	23.2109	3.19856	3' UTR	269994	Gsg1l	protein-coding	3' UTR (NM_001311143, exon 24 of 24)
chr2	153857305	153857348	-	Peak14970	3.83923	4.22158	intron	76407	Sun5	protein-coding	(GAA)n|Simple_repeat|Simple_repeat		chr7	104149257	104149331	-	Peak6485	23.0383	5.24038	CDS	244179	Ubqlnl	protein-coding	exon (NM_198624, exon 1 of 1)
chr2	6545463	6545567	-	Peak14974	3.80277	2.27672	3' UTR	14007	Celf2	protein-coding	3' UTR (NM_001310447, exon 12 of 12)		chr7	25228812	25228866	-	Peak6486	22.7729	3.60705	non-coding	77124	9130221H12Rik	ncRNA	non-coding (NR_046001, exon 1 of 1)
chr2	39017499	39017608	-	Peak14976	3.74478	2.15447	non-coding	74192	Arpc5l	protein-coding	non-coding (NR_110968, exon 24 of 24)		chr7	126495519	126495584	-	Peak6487	22.7318	2.02967	CDS	233871	Atxn2l	protein-coding	exon (NM_001347658, exon 14 of 22)
chr2	157557179	157557287	-	Peak14977	3.74478	2.15447	3' UTR	18111	Nnat	protein-coding	3' UTR (NM_016916, exon 2 of 2)		chr7	97726489	97726624	-	Peak6488	21.82	2.77406	3' UTR	66333	Aqp11	protein-coding	3' UTR (NM_175105, exon 3 of 3)
chr2	35315460	35315527	-	Peak14978	3.74478	2.15447	3' UTR	13830	Stom	protein-coding	3' UTR (NM_013515, exon 7 of 7)		chr7	109978740	109978815	-	Peak6489	21.7563	3.18509	CDS	233724	Tmem41b	protein-coding	exon (NM_153525, exon 5 of 7)
chr2	153228992	153229042	-	Peak14980	3.68498	2.76215	3' UTR	241732	Tspyl3	protein-coding	3' UTR (NM_018807, exon 3 of 3)		chr7	24865360	24865470	-	Peak6491	21.3228	2.32538	CDS	232973	Lypd4	protein-coding	exon (NM_182785, exon 4 of 5)
chr2	125088973	125089018	-	Peak14981	3.68498	2.76215	TTS	317750	Slc24a5	protein-coding	TTS (NM_175034)		chr7	111074740	111074850	-	Peak6495	19.701	2.22245	CDS	13690	Eif4g2	protein-coding	exon (NM_013507, exon 18 of 22)
chr2	155299058	155299147	-	Peak14984	3.63373	2.52768	CDS	66734	Map1lc3a	protein-coding	exon (NM_001004721, exon 9 of 12)		chr7	100327212	100327291	-	Peak6496	19.0992	3.80742	3' UTR	320452	P4ha3	protein-coding	3' UTR (NM_028292, exon 14 of 14)
chr2	156946022	156946080	-	Peak14985	3.63373	2.52768	CDS	29812	Ndrg3	protein-coding	exon (NM_001355392, exon 6 of 16)		chr7	133594415	133594433	-	Peak6499	17.4632	4.89245	CDS	73808	Tex36	protein-coding	exon (NM_028654, exon 3 of 4)
chr2	38726739	38726786	-	Peak14986	3.63373	2.52768	3' UTR	26423	Nr5a1	protein-coding	3' UTR (NM_010264, exon 11 of 11)		chr7	111072509	111072562	-	Peak6500	17.3666	2.14251	3' UTR	13690	Eif4g2	protein-coding	3' UTR (NM_013507, exon 22 of 22)
chr2	157981847	157981946	-	Peak14996	3.57299	3.34711	TTS	75425	Tti1	protein-coding	TTS (NM_029282)		chr7	133594402	133594414	-	Peak6501	17.077	5.21729	CDS	73808	Tex36	protein-coding	exon (NM_028654, exon 3 of 4)
chr2	32379195	32379288	-	Peak14997	3.57299	3.34711	TTS	73737	Bbln	protein-coding	TTS (NM_001252538)		chr7	25721552	25721575	-	Peak6502	17.051	3.39238	3' UTR	52132	Ccdc97	protein-coding	3' UTR (NM_144922, exon 15 of 15)
chr2	44736934	44737026	-	Peak14998	3.57299	3.34711	intron	227835	Gtdc1	protein-coding	intron (NM_001362986, intron 5 of 10)		chr7	84110418	84110478	-	Peak6505	16.8497	4.84806	3' UTR	80982	Cemip	protein-coding	3' UTR (NM_133722, exon 3 of 3)
chr2	181359324	181359402	-	Peak14999	3.57299	3.34711	non-coding	229007	Zgpat	protein-coding	non-coding (NR_028585, exon 7 of 7)		chr7	16327074	16327223	-	Peak6507	16.649	2.24661	TTS	170770	Bbc3	protein-coding	TTS (NM_019748)
chr2	106963606	106963683	-	Peak15000	3.57299	3.34711	3' UTR	212772	Arl14ep	protein-coding	3' UTR (NM_001025102, exon 5 of 5)		chr7	104141223	104141324	-	Peak6508	16.6145	3.15062	CDS	244178	Ubqln3	protein-coding	exon (NM_198623, exon 2 of 2)
chr2	38723410	38723543	-	Peak15002	3.55307	2.34711	3' UTR	26423	Nr5a1	protein-coding	3' UTR (NM_010264, exon 11 of 11)		chr7	97728970	97729008	-	Peak6510	16.4531	2.25468	CDS	66333	Aqp11	protein-coding	exon (NM_175105, exon 2 of 3)
chr2	34779254	34779387	-	Peak15003	3.55307	2.34711	CDS	14828	Hspa5	protein-coding	exon (NM_145522, exon 8 of 8)		chr7	16915795	16915836	-	Peak6512	16.2376	2.13494	3' UTR	12315	Calm3	protein-coding	3' UTR (NM_007590, exon 6 of 6)
chr2	11585834	11585913	-	Peak15004	3.55307	2.34711	CDS	76938	Rbm17	protein-coding	exon (NM_152824, exon 11 of 12)		chr7	109979388	109979422	-	Peak6514	16.0567	2.81329	CDS	233724	Tmem41b	protein-coding	exon (NM_153525, exon 4 of 7)
chr2	172362858	172362919	-	Peak15005	3.55307	2.34711	CDS	20878	Aurka	protein-coding	exon (NM_001291185, exon 6 of 9)		chr7	25228455	25228505	-	Peak6517	15.5086	2.97005	promoter-TSS	77124	9130221H12Rik	ncRNA	promoter-TSS (NR_046001)
chr2	178396916	178396954	-	Peak15008	3.48986	2.20272	intron	320558	Sycp2	protein-coding	intron (NM_177191, intron 6 of 43)		chr7	97737785	97737850	-	Peak6518	15.5021	2.04737	CDS	66333	Aqp11	protein-coding	exon (NM_175105, exon 1 of 3)
chr2	32281804	32281811	-	Peak15009	3.48986	2.20272	CDS	72931	Swi5	protein-coding	exon (NM_001290552, exon 3 of 5)		chr7	100326764	100326820	-	Peak6520	15.4519	3.70604	TTS	320452	P4ha3	protein-coding	TTS (NM_028292)
chr2	51924739	51924868	-	Peak15010	3.44445	4.08408	3' UTR	71684	Rbm43	protein-coding	3' UTR (NM_001355604, exon 5 of 5)		chr7	133587536	133587577	-	Peak6521	15.445	3.84806	CDS	73808	Tex36	protein-coding	exon (NM_028654, exon 4 of 4)
chr2	104754907	104755019	-	Peak15011	3.44445	4.08408	3' UTR	211896	Depdc7	protein-coding	3' UTR (NM_001123327, exon 12 of 12)		chr7	100327019	100327103	-	Peak6524	15.0181	4.70604	3' UTR	320452	P4ha3	protein-coding	3' UTR (NM_028292, exon 14 of 14)
chr2	168260922	168260984	-	Peak15012	3.44445	4.08408	TTS	241794	Kcng1	protein-coding	TTS (NM_001081134)		chr7	16915626	16915643	-	Peak6525	14.9888	2.88759	3' UTR	12315	Calm3	protein-coding	3' UTR (NM_007590, exon 6 of 6)
chr2	77181376	77181433	-	Peak15013	3.44445	4.08408	3' UTR	545428	Ccdc141	protein-coding	3' UTR (NM_175465, exon 18 of 18)		chr7	120659747	120659830	-	Peak6527	14.7287	3.65541	TTS	67983	Pdzd9	protein-coding	TTS (NM_025899)
chr2	28826412	28826469	-	Peak15014	3.44445	4.08408	3' UTR	269252	Gtf3c4	protein-coding	3' UTR (NM_001166033, exon 6 of 6)		chr7	97737914	97737996	-	Peak6531	14.4971	2.00006	CDS	66333	Aqp11	protein-coding	exon (NM_175105, exon 1 of 3)
chr2	131040062	131040117	-	Peak15015	3.44445	4.08408	TTS	102465606	Mir6973b	ncRNA	TTS (NR_105969)		chr7	28401023	28401067	-	Peak6532	14.4895	2.80958	3' UTR	54624	Paf1	protein-coding	3' UTR (NM_175021, exon 13 of 13)
chr2	135210984	135211035	-	Peak15016	3.44445	4.08408	intron	78805	4930545L23Rik	ncRNA	B1F|SINE|Alu		chr7	24668030	24668100	-	Peak6534	14.3482	2.44951	TTS	56746	Tex101	protein-coding	TTS (NM_019981)
chr2	150838741	150838780	-	Peak15017	3.44445	4.08408	non-coding	76192	Abhd12	protein-coding	non-coding (NR_151505, exon 8 of 13)		chr7	111074082	111074129	-	Peak6535	14.3316	2.37162	CDS	13690	Eif4g2	protein-coding	exon (NM_013507, exon 20 of 22)
chr2	26409477	26409505	-	Peak15018	3.44445	4.08408	promoter-TSS	64436	Inpp5e	protein-coding	promoter-TSS (NM_033134)		chr7	16915644	16915665	-	Peak6536	14.3284	2.67403	3' UTR	12315	Calm3	protein-coding	3' UTR (NM_007590, exon 6 of 6)
chr2	69771970	69772125	-	Peak15019	3.44033	2.08408	CDS	75051	Cfap210	protein-coding	exon (NM_001077684, exon 7 of 9)		chr7	28400447	28400512	-	Peak6539	14.0688	2.93552	3' UTR	54624	Paf1	protein-coding	3' UTR (NM_175021, exon 13 of 13)
chr2	153408517	153408560	-	Peak15020	3.44033	2.08408	3' UTR	329540	Nol4l	protein-coding	3' UTR (NM_001134300, exon 11 of 11)		chr7	118120017	118120069	-	Peak6540	14.0688	2.93552	3' UTR	267019	Rps15a	protein-coding	3' UTR (NM_019419, exon 6 of 6)
chr2	35180431	35180520	-	Peak15021	3.40422	2.66904	3' UTR	68365	Rab14	protein-coding	3' UTR (NM_026697, exon 8 of 8)		chr7	45831916	45832010	-	Peak6543	13.9819	3.90695	TTS	101612	Grwd1	protein-coding	TTS (NM_008172)
chr2	102300463	102300546	-	Peak15022	3.40422	2.66904	3' UTR	80985	Trim44	protein-coding	3' UTR (NM_020267, exon 5 of 5)		chr7	118126399	118126494	-	Peak6545	13.7664	2.04446	CDS	54208	Arl6ip1	protein-coding	exon (NM_019419, exon 3 of 6)
chr2	74715794	74715870	-	Peak15023	3.40422	2.66904	non-coding	73429	Hoxd3os1	ncRNA	non-coding (NR_027899, exon 1 of 3)		chr7	67529652	67529739	-	Peak6546	13.705	2.80742	non-coding	67867	Lrrc28	protein-coding	non-coding (NR_028144, exon 8 of 9)
chr2	151403903	151403964	-	Peak15024	3.40422	2.66904	intron	100125594	LOC100125594	ncRNA	intron (NR_131976, intron 5 of 6)		chr7	110442296	110442370	-	Peak6547	13.384	2.36743	CDS	319934	Sbf2	protein-coding	exon (NM_177324, exon 10 of 41)
chr2	102303566	102303619	-	Peak15025	3.40422	2.66904	3' UTR	80985	Trim44	protein-coding	3' UTR (NM_020267, exon 5 of 5)		chr7	126384191	126384269	-	Peak6549	13.3471	3.43302	3' UTR	73658	Spns1	protein-coding	3' UTR (NM_010900, exon 8 of 8)
chr2	26593129	26593173	-	Peak15026	3.40422	2.66904	TTS	102465787	Mir126b	ncRNA	TTS (NM_001164564)		chr7	141883892	141883939	-	Peak6550	13.293	3.5485	3' UTR	54473	Tollip	protein-coding	3' UTR (NM_023764, exon 6 of 6)
chr2	153409727	153409737	-	Peak15027	3.40422	2.66904	3' UTR	329540	Nol4l	protein-coding	3' UTR (NM_001134300, exon 11 of 11)		chr7	24869568	24869623	-	Peak6551	12.9344	2.62567	promoter-TSS	232973	Lypd4	protein-coding	promoter-TSS (NM_027732)
chr2	128926326	128926522	-	Peak15029	3.39946	2.87763	3' UTR	57432	Zc3h8	protein-coding	3' UTR (NM_020594, exon 9 of 9)		chr7	45725431	45725531	-	Peak6552	12.7733	2.84806	CDS	69363	Spaca4	protein-coding	exon (NM_027055, exon 1 of 1)
chr2	73093279	73093339	-	Peak15030	3.39946	2.87763	3' UTR	20687	Sp3	protein-coding	3' UTR (NM_025942, exon 11 of 11)		chr7	28400028	28400041	-	Peak6555	12.5184	3.98556	TTS	54624	Paf1	protein-coding	TTS (NM_019458)
chr2	168181294	168181336	-	Peak15031	3.39946	2.87763	non-coding	11538	Adnp	protein-coding	non-coding (NR_132310, exon 12 of 12)		chr7	24668139	24668265	-	Peak6556	12.4982	2.22003	CDS	56746	Tex101	protein-coding	exon (NM_019981, exon 6 of 6)
chr2	120739049	120739068	-	Peak15032	3.39946	2.87763	3' UTR	68968	Cdan1	protein-coding	3' UTR (NM_080788, exon 16 of 16)		chr7	97729009	97729066	-	Peak6557	12.4982	2.22003	CDS	66333	Aqp11	protein-coding	exon (NM_175105, exon 2 of 3)
chr2	76631502	76631519	-	Peak15033	3.39946	2.87763	intron	23992	Prkra	protein-coding	RSINE1|SINE|B4		chr7	67529592	67529651	-	Peak6559	12.2865	2.7606	non-coding	67867	Lrrc28	protein-coding	non-coding (NR_028144, exon 8 of 9)
chr2	32287110	32287120	-	Peak15034	3.39946	2.87763	intron	72931	Swi5	protein-coding	RLTR24|LTR|ERV1		chr7	109981035	109981118	-	Peak6560	12.2475	3.07045	CDS	233724	Tmem41b	protein-coding	exon (NM_153525, exon 3 of 7)
chr2	84601501	84601503	-	Peak15035	3.39946	2.87763	3' UTR	12388	Ctnnd1	protein-coding	3' UTR (NM_001085448, exon 18 of 18)		chr7	100326821	100326877	-	Peak6561	12.2475	3.07045	3' UTR	320452	P4ha3	protein-coding	3' UTR (NM_028292, exon 14 of 14)
chr2	165280617	165280701	-	Peak15042	3.30519	2.44022	CDS	228875	Slc35c2	protein-coding	exon (NM_001363015, exon 8 of 11)		chr7	126101883	126101979	-	Peak6562	12.1275	2.08072	3' UTR	269994	Gsg1l	protein-coding	3' UTR (NM_001311143, exon 24 of 24)
chr2	84672109	84672189	-	Peak15043	3.30519	2.44022	3' UTR	72657	Selenoh	protein-coding	3' UTR (NM_001290751, exon 7 of 7)		chr7	16915953	16915989	-	Peak6563	11.937	2.00334	3' UTR	12315	Calm3	protein-coding	3' UTR (NM_007590, exon 6 of 6)
chr2	125116400	125116477	-	Peak15044	3.30519	2.44022	intron	17876	Myef2	protein-coding	intron (NM_001162417, intron 2 of 18)		chr7	73812944	73813069	-	Peak6564	11.9033	2.51791	intron	100579147	Gm10619	ncRNA	intron (NR_077222, intron 1 of 3)
chr2	66083834	66083906	-	Peak15045	3.30519	2.44022	3' UTR	14425	Galnt3	protein-coding	3' UTR (NM_015736, exon 11 of 11)		chr7	73810752	73810810	-	Peak6565	11.8738	3.43302	intron	100579147	Gm10619	ncRNA	ORR1F|LTR|ERVL-MaLR
chr2	66091227	66091295	-	Peak15046	3.30519	2.44022	CDS	14425	Galnt3	protein-coding	exon (NM_015736, exon 8 of 11)		chr7	16915856	16915889	-	Peak6569	11.7058	2.2631	3' UTR	12315	Calm3	protein-coding	3' UTR (NM_007590, exon 6 of 6)
chr2	122687994	122688059	-	Peak15047	3.30519	2.44022	CDS	22785	Slc30a4	protein-coding	exon (NM_001290993, exon 3 of 6)		chr7	25229467	25229534	-	Peak6571	11.6297	2.14504	non-coding	77124	9130221H12Rik	ncRNA	non-coding (NR_046001, exon 1 of 1)
chr2	102301883	102301925	-	Peak15048	3.30519	2.44022	3' UTR	80985	Trim44	protein-coding	3' UTR (NM_020267, exon 5 of 5)		chr7	45832119	45832247	-	Peak6573	11.4616	3.08907	TTS	101612	Grwd1	protein-coding	TTS (NM_008172)
chr2	26383659	26383694	-	Peak15049	3.30519	2.44022	CDS	227644	Snapc4	protein-coding	exon (NM_001085408, exon 8 of 8)		chr7	24865294	24865359	-	Peak6574	11.4272	2.15291	CDS	232973	Lypd4	protein-coding	exon (NM_182785, exon 4 of 5)
chr2	120732999	120733084	-	Peak15051	3.23508	2.26465	3' UTR	68968	Cdan1	protein-coding	3' UTR (NM_080788, exon 16 of 16)		chr7	30522439	30522520	-	Peak6575	11.3475	2.79915	TTS	100504207	Arhgap33os	ncRNA	TTS (NR_036630)
chr2	104004896	104005012	-	Peak15053	3.20597	3.22158	intron	57443	Fbxo3	protein-coding	Lx2|LINE|L1		chr7	104148872	104148926	-	Peak6576	11.1713	3.37162	CDS	244179	Ubqlnl	protein-coding	exon (NM_198624, exon 1 of 1)
chr2	174341810	174341919	-	Peak15054	3.20597	3.22158	non-coding	14683	Gnas	protein-coding	non-coding (NR_003258, exon 6 of 13)		chr7	4633303	4633344	-	Peak6577	11.105	2.39238	CDS	68255	Tmem86b	protein-coding	exon (NM_172894, exon 20 of 24)
chr2	111209314	111209382	-	Peak15055	3.20597	3.22158	intron	67575	Potefam1	protein-coding	B4A|SINE|B4		chr7	109982655	109982700	-	Peak6578	11.0565	2.90251	CDS	233724	Tmem41b	protein-coding	exon (NM_153525, exon 2 of 7)
chr2	163411444	163411511	-	Peak15056	3.20597	3.22158	CDS	66680	Oser1	protein-coding	exon (NM_025699, exon 3 of 4)		chr7	55932330	55932391	-	Peak6579	11.0412	3.84806	3' UTR	93790	Nipa2	protein-coding	3' UTR (NM_001256131, exon 6 of 6)
chr2	92365627	92365679	-	Peak15057	3.20597	3.22158	TTS	228366	Large2	protein-coding	TTS (NM_001362833)		chr7	104149587	104149635	-	Peak6580	11.0412	3.84806	CDS	244179	Ubqlnl	protein-coding	exon (NM_198624, exon 1 of 1)
chr2	14035779	14035830	-	Peak15058	3.20597	3.22158	CDS	30963	Hacd1	protein-coding	exon (NM_013935, exon 6 of 7)		chr7	28400935	28400987	-	Peak6583	10.7615	2.25016	3' UTR	54624	Paf1	protein-coding	3' UTR (NM_175021, exon 13 of 13)
chr2	168260740	168260790	-	Peak15059	3.20597	3.22158	TTS	241794	Kcng1	protein-coding	TTS (NM_001081134)		chr7	28399909	28399922	-	Peak6584	10.7513	6.01798	TTS	54624	Paf1	protein-coding	TTS (NM_019458)
chr2	32379132	32379180	-	Peak15060	3.20597	3.22158	TTS	73737	Bbln	protein-coding	TTS (NM_001252538)		chr7	111077669	111077708	-	Peak6585	10.7284	2.33349	CDS	13690	Eif4g2	protein-coding	exon (NM_013507, exon 9 of 22)
chr2	120760516	120760561	-	Peak15061	3.20597	3.22158	intron	68968	Cdan1	protein-coding	intron (NM_001024857, intron 9 of 14)		chr7	25228873	25228899	-	Peak6589	10.5679	3.2017	non-coding	77124	9130221H12Rik	ncRNA	non-coding (NR_046001, exon 1 of 1)
chr2	153857349	153857381	-	Peak15062	3.20597	3.22158	intron	76407	Sun5	protein-coding	(GAA)n|Simple_repeat|Simple_repeat		chr7	118121164	118121229	-	Peak6591	10.4104	2.84806	CDS	267019	Rps15a	protein-coding	exon (NM_019419, exon 5 of 6)
chr2	151416216	151416244	-	Peak15063	3.20597	3.22158	intron	100125594	LOC100125594	ncRNA	L1_Mus2|LINE|L1		chr7	109736404	109736499	-	Peak6592	10.3402	3.58502	3' UTR	56787	Ascl3	protein-coding	3' UTR (NM_020050, exon 5 of 5)
chr2	32788692	32788720	-	Peak15064	3.20597	3.22158	3' UTR	227736	Cfap157	protein-coding	3' UTR (NM_009295, exon 19 of 19)		chr7	125332271	125332352	-	Peak6593	10.3402	3.58502	non-coding	71208	4933440M02Rik	ncRNA	non-coding (NR_045803, exon 4 of 4)
chr2	122684997	122685020	-	Peak15065	3.20597	3.22158	3' UTR	22785	Slc30a4	protein-coding	3' UTR (NM_001290993, exon 6 of 6)		chr7	81885496	81885549	-	Peak6595	10.3085	3.77406	3' UTR	107769	Tm6sf1	protein-coding	3' UTR (NM_013886, exon 6 of 6)
chr2	153229100	153229113	-	Peak15066	3.20597	3.22158	3' UTR	241732	Tspyl3	protein-coding	3' UTR (NM_018807, exon 3 of 3)		chr7	45888610	45888642	-	Peak6596	10.284	2.03569	CDS	58867	Syngr4	protein-coding	exon (NM_001291064, exon 3 of 4)
chr2	152395716	152395729	-	Peak15067	3.20597	3.22158	3' UTR	20667	Sox12	protein-coding	3' UTR (NM_011438, exon 1 of 1)		chr7	104140920	104140989	-	Peak6597	10.0896	2.69606	CDS	244178	Ubqln3	protein-coding	exon (NM_198623, exon 2 of 2)
chr2	104789907	104789909	-	Peak15068	3.20597	3.22158	CDS	99003	Qser1	protein-coding	exon (NM_001123327, exon 3 of 12)		chr7	126152964	126153044	-	Peak6598	10.0867	2.15062	CDS	74204	Xpo6	protein-coding	exon (NM_001311143, exon 7 of 24)
chr2	125831926	125831993	-	Peak15069	3.18144	2.12472	3' UTR	12848	Cops2	protein-coding	3' UTR (NM_009939, exon 13 of 13)		chr7	118119415	118119480	-	Peak6600	9.97179	2.09599	3' UTR	267019	Rps15a	protein-coding	3' UTR (NM_019419, exon 6 of 6)
chr2	151719626	151719645	-	Peak15070	3.18144	2.12472	CDS	108832	Tmem74b	protein-coding	exon (NM_001305244, exon 4 of 5)		chr7	90450735	90450830	-	Peak6602	9.85138	5.01798	TTS	66271	Tmem126a	protein-coding	TTS (NM_025460)
chr2	120609334	120609495	-	Peak15073	3.14064	2.01008	promoter-TSS	66296	Haus2	protein-coding	promoter-TSS (NM_001159612)		chr7	104149166	104149210	-	Peak6604	9.62538	3.51102	CDS	244179	Ubqlnl	protein-coding	exon (NM_198624, exon 1 of 1)
chr2	151406067	151406176	-	Peak15074	3.14064	2.01008	intron	100125594	LOC100125594	ncRNA	intron (NR_131976, intron 5 of 6)		chr7	109438604	109438735	-	Peak6605	9.61741	2.2486	promoter-TSS	74293	1700095J03Rik	ncRNA	promoter-TSS (NR_152110)
chr2	104757640	104757733	-	Peak15075	3.14064	2.01008	3' UTR	211896	Depdc7	protein-coding	3' UTR (NM_001123327, exon 12 of 12)		chr7	110814433	110814537	-	Peak6607	9.47629	2.91219	Intergenic	67150	Rnf141	protein-coding	Intergenic
chr2	180904895	180904960	-	Peak15076	3.14064	2.01008	3' UTR	114482867	Gm51272	ncRNA	3' UTR (NM_173761, exon 5 of 5)		chr7	81885728	81885824	-	Peak6608	9.47178	2.64161	3' UTR	107769	Tm6sf1	protein-coding	3' UTR (NM_013886, exon 6 of 6)
chr2	24791255	24791368	-	Peak15077	3.11699	2.5695	3' UTR	12287	Cacna1b	protein-coding	3' UTR (NM_001109686, exon 26 of 26)		chr7	5125016	5125098	-	Peak6609	9.40275	2.48549	3' UTR	19428	Rasl2-9	protein-coding	3' UTR (NM_009028, exon 1 of 1)
chr2	80540126	80540227	-	Peak15078	3.11699	2.5695	CDS	50884	Nckap1	protein-coding	exon (NM_001290745, exon 13 of 32)		chr7	28400647	28400682	-	Peak6610	9.39	2.36263	3' UTR	54624	Paf1	protein-coding	3' UTR (NM_175021, exon 13 of 13)
chr2	150832566	150832656	-	Peak15079	3.11699	2.5695	TTS	76192	Abhd12	protein-coding	TTS (NR_151505)		chr7	109523949	109524080	-	Peak6611	9.21363	3.07045	non-coding	100302499	Snora3	snoRNA	non-coding (NR_037617, exon 20 of 20)
chr2	91688694	91688784	-	Peak15080	3.11699	2.5695	CDS	51897	Atg13	protein-coding	exon (NM_001355420, exon 6 of 17)		chr7	30187038	30187088	-	Peak6612	9.19783	2.38411	3' UTR	12865	Cox7a1	protein-coding	3' UTR (NM_009795, exon 11 of 11)
chr2	73909184	73909270	-	Peak15081	3.11699	2.5695	CDS	228033	Atp5mc3	protein-coding	exon (NM_001301721, exon 4 of 5)		chr7	141883769	141883864	-	Peak6613	9.15838	2.01312	3' UTR	54473	Tollip	protein-coding	3' UTR (NM_023764, exon 6 of 6)
chr2	122681609	122681668	-	Peak15082	3.11699	2.5695	3' UTR	22785	Slc30a4	protein-coding	3' UTR (NM_001290993, exon 6 of 6)		chr7	24864717	24864781	-	Peak6616	9.02254	2.29552	CDS	232973	Lypd4	protein-coding	exon (NM_182785, exon 5 of 5)
chr2	73612673	73612708	-	Peak15083	3.11699	2.5695	3' UTR	108699	Chn1	protein-coding	3' UTR (NM_001166604, exon 6 of 6)		chr7	118688585	118688657	-	Peak6618	8.91635	3.43302	TTS	56209	Gde1	protein-coding	TTS (NM_019580)
chr2	94412868	94412894	-	Peak15084	3.11699	2.5695	3' UTR	66457	2810002D19Rik	ncRNA	3' UTR (NM_001349003, exon 14 of 14)		chr7	97737566	97737587	-	Peak6621	8.82574	2.31372	CDS	66333	Aqp11	protein-coding	exon (NM_175105, exon 1 of 3)
chr2	104430318	104430328	-	Peak15085	3.11699	2.5695	CDS	100316678	Mir1902	ncRNA	exon (NM_001145824, exon 16 of 16)		chr7	45888766	45888849	-	Peak6622	8.74268	2.02315	CDS	58867	Syngr4	protein-coding	exon (NM_001291064, exon 3 of 4)
chr2	122599917	122600002	-	Peak15104	3.0546	2.76215	intron	67092	Gatm	protein-coding	intron (NM_025961, intron 6 of 8)		chr7	118134619	118134668	-	Peak6632	8.4658	4.01798	3' UTR	54208	Arl6ip1	protein-coding	3' UTR (NM_001031814, exon 63 of 63)
chr2	120736414	120736484	-	Peak15105	3.0546	2.76215	3' UTR	68968	Cdan1	protein-coding	3' UTR (NM_080788, exon 16 of 16)		chr7	73814227	73814309	-	Peak6634	8.435	2.35502	intron	100579147	Gm10619	ncRNA	intron (NR_077222, intron 1 of 3)
chr2	5874316	5874359	-	Peak15106	3.0546	2.76215	CDS	791411	Gm13199	ncRNA	exon (NM_021305, exon 10 of 12)		chr7	118119934	118119948	-	Peak6635	8.42175	3.09599	3' UTR	267019	Rps15a	protein-coding	3' UTR (NM_019419, exon 6 of 6)
chr2	25212812	25212853	-	Peak15107	3.0546	2.76215	3' UTR	58202	Nelfb	protein-coding	3' UTR (NM_028961, exon 6 of 6)		chr7	34285191	34285287	-	Peak6638	8.03609	2.84806	5' UTR	233103	Garre1	protein-coding	5' UTR (NM_172741, exon 1 of 13)
chr2	151420157	151420188	-	Peak15108	3.0546	2.76215	non-coding	100125594	LOC100125594	ncRNA	non-coding (NR_131976, exon 3 of 7)		chr7	111077639	111077668	-	Peak6639	7.92705	2.19598	CDS	13690	Eif4g2	protein-coding	exon (NM_013507, exon 9 of 22)
chr2	26920144	26920174	-	Peak15109	3.0546	2.76215	TTS	20930	Surf1	protein-coding	TTS (NM_013678)		chr7	104148398	104148436	-	Peak6641	7.9033	2.60705	3' UTR	244179	Ubqlnl	protein-coding	3' UTR (NM_198624, exon 1 of 1)
chr2	109191529	109191700	-	Peak15110	3.05292	3.93207	CDS	76894	Mettl15	protein-coding	exon (NM_029790, exon 3 of 6)		chr7	109736240	109736351	-	Peak6642	7.90285	3.69606	3' UTR	56787	Ascl3	protein-coding	3' UTR (NM_020050, exon 5 of 5)
chr2	6619030	6619148	-	Peak15111	3.05292	3.93207	intron	14007	Celf2	protein-coding	intron (NM_001160293, intron 4 of 13)		chr7	25517472	25517529	-	Peak6643	7.90285	3.69606	3' UTR	26367	Ceacam2	protein-coding	3' UTR (NM_007543, exon 6 of 6)
chr2	174345436	174345546	-	Peak15112	3.05292	3.93207	non-coding	14683	Gnas	protein-coding	non-coding (NR_003258, exon 10 of 13)		chr7	73809777	73809817	-	Peak6644	7.90285	3.69606	non-coding	100579147	Gm10619	ncRNA	non-coding (NR_077222, exon 4 of 4)
chr2	157002312	157002419	-	Peak15113	3.05292	3.93207	intron	66934	Dsn1	protein-coding	intron (NM_025853, intron 4 of 10)		chr7	120659831	120659892	-	Peak6645	7.88961	2.92606	TTS	67983	Pdzd9	protein-coding	TTS (NM_025899)
chr2	146293518	146293619	-	Peak15114	3.05292	3.93207	intron	77806	A930019D19Rik	ncRNA	intron (NM_001033348, intron 38 of 40)		chr7	5124973	5125015	-	Peak6646	7.88961	2.92606	TTS	19428	Rasl2-9	protein-coding	TTS (NM_009028)
chr2	104443759	104443858	-	Peak15115	3.05292	3.93207	intron	100316678	Mir1902	ncRNA	intron (NM_010434, intron 3 of 15)		chr7	118120370	118120393	-	Peak6647	7.88961	2.92606	CDS	267019	Rps15a	protein-coding	exon (NM_019419, exon 6 of 6)
chr2	179974487	179974575	-	Peak15116	3.05292	3.93207	intron	228980	Taf4	protein-coding	intron (NM_001081092, intron 1 of 14)		chr7	100327462	100327553	-	Peak6649	7.80549	2.12108	3' UTR	320452	P4ha3	protein-coding	3' UTR (NM_028292, exon 14 of 14)
chr2	68313051	68313138	-	Peak15117	3.05292	3.93207	intron	53416	Stk39	protein-coding	intron (NM_016866, intron 12 of 17)		chr7	24668101	24668138	-	Peak6650	7.80549	2.12108	3' UTR	56746	Tex101	protein-coding	3' UTR (NM_019981, exon 6 of 6)
chr2	24912460	24912542	-	Peak15118	3.05292	3.93207	intron	77683	Ehmt1	protein-coding	RLTR18|LTR|ERVK		chr7	55932396	55932454	-	Peak6655	7.34471	3.61359	3' UTR	93790	Nipa2	protein-coding	3' UTR (NM_001256131, exon 6 of 6)
chr2	180666809	180666884	-	Peak15119	3.05292	3.93207	non-coding	277353	Tcfl5	protein-coding	non-coding (NR_111965, exon 13 of 13)		chr7	4523071	4523153	-	Peak6656	7.31925	2.24399	promoter-TSS	21954	Tnni3	protein-coding	promoter-TSS (NM_009406)
chr2	128658500	128658560	-	Peak15120	3.05292	3.93207	intron	17222	Anapc1	protein-coding	intron (NM_008569, intron 19 of 47)		chr7	102195850	102195889	-	Peak6657	7.1966	2.0056	5' UTR	269966	Nup98	protein-coding	5' UTR (NM_001287166, exon 2 of 20)
chr2	126077270	126077328	-	Peak15121	3.05292	3.93207	intron	14178	Fgf7	protein-coding	MusHAL1|LINE|L1		chr7	73811743	73811833	-	Peak6658	7.18761	2.15618	intron	100579147	Gm10619	ncRNA	intron (NR_077222, intron 1 of 3)
chr2	27262590	27262648	-	Peak15122	3.05292	3.93207	non-coding	192166	Sardh	protein-coding	non-coding (NR_133905, exon 30 of 30)		chr7	111071455	111071473	-	Peak6660	7.1184	2.58502	3' UTR	13690	Eif4g2	protein-coding	3' UTR (NM_013507, exon 22 of 22)
chr2	174341653	174341708	-	Peak15123	3.05292	3.93207	non-coding	14683	Gnas	protein-coding	non-coding (NR_003258, exon 5 of 13)		chr7	73808846	73808909	-	Peak6661	7.11772	2.2631	non-coding	100579147	Gm10619	ncRNA	non-coding (NR_077222, exon 4 of 4)
chr2	164055882	164055934	-	Peak15124	3.05292	3.93207	intron	67145	Tomm34	protein-coding	intron (NM_025996, intron 5 of 6)		chr7	118536792	118536835	-	Peak6662	7.09296	2.93552	3' UTR	12850	Coq7	protein-coding	3' UTR (NM_172476, exon 16 of 16)
chr2	25941681	25941729	-	Peak15125	3.05292	3.93207	intron	227634	Camsap1	protein-coding	(CA)n|Simple_repeat|Simple_repeat		chr7	142576416	142576487	-	Peak6669	6.79055	4.5485	TTS	735280	Mir675	ncRNA	TTS (NR_030416)
chr2	28462041	28462084	-	Peak15126	3.05292	3.93207	TTS	69327	Pierce1	protein-coding	TTS (NM_027040)		chr7	30728528	30728568	-	Peak6670	6.79055	4.5485	CDS	69804	Tmem147	protein-coding	exon (NM_027215, exon 4 of 7)
chr2	167299714	167299755	-	Peak15127	3.05292	3.93207	3' UTR	56336	B4galt5	protein-coding	3' UTR (NM_019835, exon 9 of 9)		chr7	28435512	28435550	-	Peak6671	6.79055	4.5485	intron	233033	Samd4b	protein-coding	intron (NM_175021, intron 1 of 12)
chr2	131300937	131300977	-	Peak15128	3.05292	3.93207	3' UTR	723825	Mir103-2	ncRNA	3' UTR (NM_178607, exon 6 of 6)		chr7	81885085	81885134	-	Peak6672	6.76912	2.69606	3' UTR	107769	Tm6sf1	protein-coding	3' UTR (NM_013886, exon 6 of 6)
chr2	174345743	174345778	-	Peak15129	3.05292	3.93207	non-coding	14683	Gnas	protein-coding	non-coding (NR_003258, exon 11 of 13)		chr7	34237251	34237331	-	Peak6674	6.70571	2.46955	3' UTR	14751	Gpi1	protein-coding	3' UTR (NM_172741, exon 13 of 13)
chr2	122683356	122683376	-	Peak15130	3.05292	3.93207	3' UTR	22785	Slc30a4	protein-coding	3' UTR (NM_001290993, exon 6 of 6)		chr7	65296652	65296707	-	Peak6678	6.6026	2.7656	3' UTR	21872	Tjp1	protein-coding	3' UTR (NM_009386, exon 28 of 28)
chr2	32284245	32284261	-	Peak15131	3.05292	3.93207	intron	72931	Swi5	protein-coding	B3|SINE|B2		chr7	30187723	30187729	-	Peak6681	6.57174	2.2017	CDS	12865	Cox7a1	protein-coding	exon (NM_009795, exon 10 of 11)
chr2	32788492	32788504	-	Peak15132	3.05292	3.93207	3' UTR	227736	Cfap157	protein-coding	3' UTR (NM_009295, exon 19 of 19)		chr7	134266435	134266527	-	Peak6689	6.45352	2.11109	3' UTR	11489	Adam12	protein-coding	3' UTR (NM_001199941, exon 9 of 9)
chr2	37573420	37573531	-	Peak15135	2.98088	2.34711	3' UTR	338346	Gpr21	protein-coding	3' UTR (NM_009261, exon 18 of 18)		chr7	109973768	109973894	-	Peak6691	6.44334	2.84806	3' UTR	233724	Tmem41b	protein-coding	3' UTR (NM_153525, exon 7 of 7)
chr2	180259653	180259746	-	Peak15136	2.98088	2.34711	3' UTR	100526556	Mir3091	ncRNA	3' UTR (NM_145851, exon 10 of 10)		chr7	30727810	30727899	-	Peak6692	6.36713	2.22003	CDS	69804	Tmem147	protein-coding	exon (NM_027215, exon 7 of 7)
chr2	101576028	101576119	-	Peak15137	2.98088	2.34711	CDS	68170	Iftap	protein-coding	exon (NM_026592, exon 6 of 7)		chr7	92857624	92857715	-	Peak6693	6.33311	2.55855	3' UTR	74041	Ddias	protein-coding	3' UTR (NM_001355126, exon 6 of 6)
chr2	144250698	144250762	-	Peak15138	2.98088	2.34711	3' UTR	100313519	Snord17	snoRNA	3' UTR (NM_024225, exon 13 of 13)		chr7	28315817	28315889	-	Peak6694	6.32017	2.36263	CDS	66525	Timm50	protein-coding	exon (NM_013676, exon 28 of 30)
chr2	50287882	50287935	-	Peak15139	2.98088	2.34711	CDS	109129	Mmadhc	protein-coding	exon (NM_133839, exon 6 of 8)		chr7	28435690	28435753	-	Peak6695	6.32017	2.36263	intron	233033	Samd4b	protein-coding	intron (NM_175021, intron 1 of 12)
chr2	104789962	104789998	-	Peak15140	2.98088	2.34711	CDS	99003	Qser1	protein-coding	exon (NM_001123327, exon 3 of 12)		chr7	73809067	73809123	-	Peak6696	6.32017	2.36263	non-coding	100579147	Gm10619	ncRNA	non-coding (NR_077222, exon 4 of 4)
chr2	26925604	26925638	-	Peak15141	2.98088	2.34711	CDS	20932	Surf4	protein-coding	exon (NM_011512, exon 3 of 6)		chr7	51999122	51999192	-	Peak6702	6.24489	3.43302	non-coding	75744	Svip	protein-coding	non-coding (NR_027704, exon 4 of 4)
chr2	103775934	103775982	-	Peak15142	2.9218	2.17719	CDS	98956	Nat10	protein-coding	exon (NM_001111291, exon 9 of 18)		chr7	34140779	34140827	-	Peak6703	6.24489	3.43302	3' UTR	101543	Wtip	protein-coding	3' UTR (NM_016682, exon 17 of 17)
chr2	163416998	163417044	-	Peak15143	2.9218	2.17719	intron	66680	Oser1	protein-coding	intron (NM_025699, intron 1 of 3)		chr7	104148810	104148835	-	Peak6704	6.24489	3.43302	CDS	244179	Ubqlnl	protein-coding	exon (NM_198624, exon 1 of 1)
chr2	84688515	84688544	-	Peak15144	2.9218	2.17719	TTS	66958	Tmx2	protein-coding	TTS (NM_025885)		chr7	30728657	30728686	-	Peak6707	6.18861	4.43302	CDS	69804	Tmem147	protein-coding	exon (NM_027215, exon 3 of 7)
chr2	66228994	66229138	-	Peak15147	2.87808	2.04226	CDS	73668	Ttc21b	protein-coding	exon (NM_001290669, exon 13 of 28)		chr7	28294448	28294542	-	Peak6708	6.18626	3.65541	CDS	280621	Selenov	protein-coding	exon (NM_007866, exon 7 of 9)
chr2	26237138	26237268	-	Peak15148	2.87808	2.04226	CDS	227638	Qsox2	protein-coding	exon (NM_001302956, exon 1 of 12)		chr7	141882693	141882741	-	Peak6709	6.16299	2.24038	3' UTR	54473	Tollip	protein-coding	3' UTR (NM_023764, exon 6 of 6)
chr2	52693575	52693689	-	Peak15149	2.87808	2.04226	3' UTR	12298	Cacnb4	protein-coding	3' UTR (NM_019667, exon 14 of 14)		chr7	79738299	79738419	-	Peak6710	6.16118	3.96354	intron	18631	Pex11a	protein-coding	ORR1C2|LTR|ERVL-MaLR
chr2	35314414	35314502	-	Peak15150	2.87808	2.04226	3' UTR	13830	Stom	protein-coding	3' UTR (NM_013515, exon 7 of 7)		chr7	125469029	125469144	-	Peak6711	6.15205	2.61359	CDS	67711	Nsmce1	protein-coding	exon (NM_001360659, exon 6 of 8)
chr2	104426690	104426767	-	Peak15151	2.87808	2.04226	3' UTR	100316678	Mir1902	ncRNA	3' UTR (NM_001145824, exon 16 of 16)		chr7	84615703	84615784	-	Peak6713	6.12386	2.39555	3' UTR	14085	Fah	protein-coding	3' UTR (NM_022985, exon 8 of 8)
chr2	125831455	125831524	-	Peak15152	2.87808	2.04226	3' UTR	12848	Cops2	protein-coding	3' UTR (NM_009939, exon 13 of 13)		chr7	28401396	28401425	-	Peak6717	5.95944	2.2631	3' UTR	54624	Paf1	protein-coding	3' UTR (NM_175021, exon 13 of 13)
chr2	26439437	26439461	-	Peak15153	2.87808	2.04226	CDS	227648	Sec16a	protein-coding	exon (NM_153125, exon 2 of 30)		chr7	92860136	92860292	-	Peak6718	5.93652	2.04969	CDS	74041	Ddias	protein-coding	exon (NM_001355126, exon 6 of 6)
chr2	173652219	173652323	-	Peak15162	2.84398	3.08408	intron	100043911	Ppp4r1l-ps	pseudo	intron (NR_027957, intron 2 of 14)		chr7	109325674	109325756	-	Peak6720	5.8293	2.15291	CDS	74293	1700095J03Rik	ncRNA	exon (NM_054103, exon 10 of 14)
chr2	39066620	39066722	-	Peak15163	2.84398	3.08408	3' UTR	76899	Golga1	protein-coding	3' UTR (NM_178778, exon 18 of 18)		chr7	118206938	118207016	-	Peak6721	5.8293	2.15291	CDS	233789	Smg1	protein-coding	exon (NM_001031814, exon 6 of 63)
chr2	173648772	173648869	-	Peak15164	2.84398	3.08408	intron	100043911	Ppp4r1l-ps	pseudo	B3|SINE|B2		chr7	29174566	29174639	-	Peak6722	5.8293	2.15291	TTS	243897	Ggn	protein-coding	TTS (NM_182694)
chr2	28956010	28956097	-	Peak15165	2.84398	3.08408	CDS	54422	Barhl1	protein-coding	exon (NM_001166705, exon 5 of 6)		chr7	24669793	24669879	-	Peak6723	5.75661	2.28863	CDS	56746	Tex101	protein-coding	exon (NM_019981, exon 4 of 6)
chr2	84708143	84708222	-	Peak15166	2.84398	3.08408	intron	228136	Zdhhc5	protein-coding	B3|SINE|B2		chr7	45210333	45210337	-	Peak6724	5.75661	2.28863	CDS	50722	Dkkl1	protein-coding	exon (NM_015789, exon 3 of 5)
chr2	34172421	34172496	-	Peak15167	2.84398	3.08408	3' UTR	329387	C230014O12Rik	ncRNA	3' UTR (NM_016768, exon 9 of 9)		chr7	65296494	65296558	-	Peak6725	5.73705	2.47609	3' UTR	21872	Tjp1	protein-coding	3' UTR (NM_009386, exon 28 of 28)
chr2	104426579	104426653	-	Peak15168	2.84398	3.08408	3' UTR	100316678	Mir1902	ncRNA	3' UTR (NM_001145824, exon 16 of 16)		chr7	104148675	104148708	-	Peak6726	5.73705	2.47609	CDS	244179	Ubqlnl	protein-coding	exon (NM_198624, exon 1 of 1)
chr2	126907209	126907279	-	Peak15169	2.84398	3.08408	intron	102466258	Mir3473g	ncRNA	B1_Mm|SINE|Alu		chr7	97737371	97737381	-	Peak6727	5.72596	2.05956	CDS	66333	Aqp11	protein-coding	exon (NM_175105, exon 1 of 3)
chr2	174345990	174346058	-	Peak15170	2.84398	3.08408	non-coding	14683	Gnas	protein-coding	non-coding (NR_003258, exon 12 of 13)		chr7	45832011	45832083	-	Peak6728	5.70444	3.33349	TTS	101612	Grwd1	protein-coding	TTS (NM_008172)
chr2	144473484	144473549	-	Peak15171	2.84398	3.08408	3' UTR	668917	Zfp133-ps	pseudo	3' UTR (NM_001360361, exon 20 of 20)		chr7	29724214	29724276	-	Peak6734	5.63028	3.5485	intron	76718	Catsperg2	protein-coding	intron (NM_029714, intron 3 of 28)
chr2	53138722	53138786	-	Peak15172	2.84398	3.08408	3' UTR	56194	Prpf40a	protein-coding	3' UTR (NM_001371015, exon 26 of 26)		chr7	66647546	66647656	-	Peak6736	5.62147	2.16999	non-coding	117589	Asb7	protein-coding	non-coding (NR_003961, exon 8 of 8)
chr2	39017299	39017358	-	Peak15173	2.84398	3.08408	non-coding	74192	Arpc5l	protein-coding	non-coding (NR_110968, exon 24 of 24)		chr7	110308071	110308173	-	Peak6737	5.62147	2.16999	3' UTR	20947	Swap70	protein-coding	3' UTR (NM_177324, exon 41 of 41)
chr2	37575267	37575321	-	Peak15174	2.84398	3.08408	3' UTR	338346	Gpr21	protein-coding	3' UTR (NM_009261, exon 18 of 18)		chr7	142376342	142376420	-	Peak6738	5.62147	2.16999	3' UTR	320802	Ifitm10	protein-coding	3' UTR (NM_009983, exon 9 of 9)
chr2	66091175	66091226	-	Peak15175	2.84398	3.08408	CDS	14425	Galnt3	protein-coding	exon (NM_015736, exon 8 of 11)		chr7	28558903	28558984	-	Peak6740	5.58658	3.84806	3' UTR	102466795	Mir7049	ncRNA	3' UTR (NM_027470, exon 10 of 10)
chr2	155415695	155415743	-	Peak15176	2.84398	3.08408	CDS	56406	Ncoa6	protein-coding	exon (NM_001242558, exon 8 of 13)		chr7	145277845	145277906	-	Peak6741	5.58658	3.84806	intron	233979	Tpcn2	protein-coding	(CA)n|Simple_repeat|Simple_repeat
chr2	103764387	103764435	-	Peak15177	2.84398	3.08408	3' UTR	98956	Nat10	protein-coding	3' UTR (NM_001111289, exon 18 of 18)		chr7	81885575	81885626	-	Peak6742	5.58658	3.84806	3' UTR	107769	Tm6sf1	protein-coding	3' UTR (NM_013886, exon 6 of 6)
chr2	30032866	30032913	-	Peak15178	2.84398	3.08408	CDS	71820	Dync2i2	protein-coding	exon (NM_001008498, exon 6 of 9)		chr7	81818194	81818238	-	Peak6746	5.51526	2.07045	CDS	83962	Btbd1	protein-coding	exon (NM_146193, exon 2 of 8)
chr2	122682486	122682526	-	Peak15179	2.84398	3.08408	3' UTR	22785	Slc30a4	protein-coding	3' UTR (NM_001290993, exon 6 of 6)		chr7	81884191	81884301	-	Peak6754	5.40014	2.94759	TTS	107769	Tm6sf1	protein-coding	TTS (NM_145375)
chr2	4622429	4622466	-	Peak15180	2.84398	3.08408	3' UTR	67229	Prpf18	protein-coding	3' UTR (NM_026045, exon 10 of 10)		chr7	34345128	34345181	-	Peak6755	5.40014	2.94759	3' UTR	67070	Lsm14a	protein-coding	3' UTR (NM_001360654, exon 10 of 10)
chr2	25928412	25928446	-	Peak15181	2.84398	3.08408	3' UTR	227632	Kcnt1	protein-coding	3' UTR (NM_001276360, exon 18 of 18)		chr7	46889501	46889607	-	Peak6756	5.36154	2.58502	3' UTR	16833	Ldhc	protein-coding	3' UTR (NM_021884, exon 10 of 10)
chr2	73818931	73818963	-	Peak15182	2.84398	3.08408	CDS	108699	Chn1	protein-coding	exon (NM_009715, exon 14 of 14)		chr7	126383164	126383226	-	Peak6757	5.36154	2.58502	3' UTR	73658	Spns1	protein-coding	3' UTR (NM_010900, exon 8 of 8)
chr2	150839720	150839749	-	Peak15183	2.84398	3.08408	non-coding	76192	Abhd12	protein-coding	non-coding (NR_151505, exon 7 of 13)		chr7	65296591	65296651	-	Peak6758	5.36154	2.58502	3' UTR	21872	Tjp1	protein-coding	3' UTR (NM_009386, exon 28 of 28)
chr2	120735838	120735846	-	Peak15184	2.84398	3.08408	3' UTR	68968	Cdan1	protein-coding	3' UTR (NM_080788, exon 16 of 16)		chr7	25713061	25713115	-	Peak6759	5.36154	2.58502	CDS	52132	Ccdc97	protein-coding	exon (NM_001368382, exon 6 of 6)
chr2	150998791	150998943	-	Peak15186	2.82564	2.46259	intron	78177	Ninl	protein-coding	RMER21A|LTR|ERV1		chr7	118109147	118109194	-	Peak6760	5.36154	2.58502	CDS	267019	Rps15a	protein-coding	exon (NM_170669, exon 5 of 5)
chr2	72938235	72938376	-	Peak15187	2.82564	2.46259	CDS	20687	Sp3	protein-coding	exon (NM_001098425, exon 5 of 5)		chr7	110815869	110815927	-	Peak6761	5.35389	2.35056	TTS	67150	Rnf141	protein-coding	TTS (NM_025999)
chr2	144331079	144331166	-	Peak15188	2.82564	2.46259	intron	107586	Ovol2	protein-coding	CpG-8608		chr7	132714433	132714529	-	Peak6762	5.27938	3.07045	3' UTR	77938	Fam53b	protein-coding	3' UTR (NM_001347630, exon 4 of 4)
chr2	134594703	134594770	-	Peak15189	2.82564	2.46259	3' UTR	15112	Hao1	protein-coding	3' UTR (NM_029148, exon 8 of 8)		chr7	126384533	126384578	-	Peak6763	5.27938	3.07045	3' UTR	73658	Spns1	protein-coding	3' UTR (NM_010900, exon 8 of 8)
chr2	37372785	37372846	-	Peak15190	2.82564	2.46259	3' UTR	67466	Pdcl	protein-coding	3' UTR (NM_001100591, exon 22 of 22)		chr7	64871953	64872038	-	Peak6768	5.1713	3.22657	3' UTR	66647	Nsmce3	protein-coding	3' UTR (NM_023239, exon 1 of 1)
chr2	104787478	104787536	-	Peak15191	2.82564	2.46259	CDS	99003	Qser1	protein-coding	exon (NM_001123327, exon 3 of 12)		chr7	81347435	81347537	-	Peak6769	5.15452	2.38863	3' UTR	20068	Rps17	protein-coding	3' UTR (NM_007755, exon 12 of 12)
chr2	72970699	72970757	-	Peak15192	2.82564	2.46259	CDS	20687	Sp3	protein-coding	exon (NM_001098425, exon 2 of 5)		chr7	73810222	73810276	-	Peak6771	5.09334	2.09599	intron	100579147	Gm10619	ncRNA	intron (NR_077222, intron 3 of 3)
chr2	69758192	69758248	-	Peak15193	2.82564	2.46259	CDS	75051	Cfap210	protein-coding	exon (NM_001077684, exon 9 of 9)		chr7	126383796	126383845	-	Peak6775	5.03964	2.75495	3' UTR	73658	Spns1	protein-coding	3' UTR (NM_010900, exon 8 of 8)
chr2	28576488	28576638	-	Peak15206	2.66527	3.76215	intron	70239	Gtf3c5	protein-coding	intron (NM_001290484, intron 3 of 11)		chr7	45049423	45049478	-	Peak6777	5.01837	3.72253	CDS	233210	Prr12	protein-coding	exon (NM_175022, exon 4 of 14)
chr2	132021176	132021296	-	Peak15207	2.66527	3.76215	intron	215653	Rassf2	protein-coding	intron (NM_001362866, intron 1 of 10)		chr7	80915681	80915855	-	Peak6779	5.00653	2.00006	3' UTR	68039	Nmb	protein-coding	3' UTR (NM_019951, exon 6 of 6)
chr2	30285039	30285155	-	Peak15208	2.66527	3.76215	CDS	227697	Dolk	protein-coding	exon (NM_177648, exon 1 of 1)		chr7	133758829	133758961	-	Peak6781	4.99921	4.16999	intron	101437	Dhx32	protein-coding	B3|SINE|B2
chr2	130819354	130819462	-	Peak15209	2.66527	3.76215	intron	100043766	Gm14057	pseudo	intron (NM_029432, intron 3 of 36)		chr7	99921250	99921323	-	Peak6782	4.99921	4.16999	3' UTR	330602	Gm5115	ncRNA	3' UTR (NM_175388, exon 6 of 6)
chr2	37376459	37376566	-	Peak15210	2.66527	3.76215	intron	67466	Pdcl	protein-coding	intron (NM_001290642, intron 21 of 21)		chr7	25092223	25092287	-	Peak6783	4.99921	4.16999	3' UTR	102465968	Mir6537	ncRNA	3' UTR (NM_001163555, exon 14 of 14)
chr2	157192240	157192338	-	Peak15211	2.66527	3.76215	intron	19650	Rbl1	protein-coding	B1_Mm|SINE|Alu		chr7	119856947	119857019	-	Peak6784	4.95699	2.43302	3' UTR	233805	Dcun1d3	protein-coding	3' UTR (NM_001163703, exon 3 of 3)
chr2	121203249	121203339	-	Peak15212	2.66527	3.76215	intron	51885	Tubgcp4	protein-coding	intron (NM_013735, intron 23 of 27)		chr7	25712913	25713019	-	Peak6786	4.89993	2.84806	non-coding	52132	Ccdc97	protein-coding	non-coding (NR_160796, exon 5 of 5)
chr2	140249769	140249857	-	Peak15213	2.66527	3.76215	intron	69487	Ndufaf5	protein-coding	RSINE1|SINE|B4		chr7	28293760	28293861	-	Peak6787	4.89993	2.84806	3' UTR	280621	Selenov	protein-coding	3' UTR (NM_007866, exon 9 of 9)
chr2	126791920	126792001	-	Peak15214	2.66527	3.76215	3' UTR	75083	Usp50	protein-coding	3' UTR (NM_001164325, exon 39 of 39)		chr7	104141786	104141795	-	Peak6788	4.89993	2.84806	CDS	244178	Ubqln3	protein-coding	exon (NM_198623, exon 2 of 2)
chr2	93333103	93333184	-	Peak15215	2.66527	3.76215	intron	241556	Tspan18	protein-coding	intron (NM_183180, intron 1 of 9)		chr7	110815756	110815823	-	Peak6792	4.88217	2.11109	TTS	67150	Rnf141	protein-coding	TTS (NM_025999)
chr2	91982781	91982860	-	Peak15216	2.66527	3.76215	3' UTR	104418	Dgkz	protein-coding	3' UTR (NM_011957, exon 12 of 12)		chr7	67514999	67515050	-	Peak6793	4.88217	2.11109	non-coding	67867	Lrrc28	protein-coding	non-coding (NR_028144, exon 9 of 9)
chr2	128684832	128684910	-	Peak15217	2.66527	3.76215	intron	17222	Anapc1	protein-coding	B3|SINE|B2		chr7	113316082	113316148	-	Peak6798	4.79334	2.00852	3' UTR	68815	Btbd10	protein-coding	3' UTR (NM_133700, exon 11 of 11)
chr2	150960865	150960942	-	Peak15218	2.66527	3.76215	intron	78177	Ninl	protein-coding	intron (NM_207204, intron 10 of 23)		chr7	99154426	99154482	-	Peak6799	4.79334	2.00852	3' UTR	78610	Uvrag	protein-coding	3' UTR (NM_026384, exon 8 of 8)
chr2	122083399	122083474	-	Peak15219	2.66527	3.76215	CDS	214585	Spg11	protein-coding	exon (NM_145531, exon 19 of 40)		chr7	102180496	102180515	-	Peak6800	4.79334	2.00852	CDS	269966	Nup98	protein-coding	exon (NM_001287166, exon 10 of 20)
chr2	174345228	174345302	-	Peak15220	2.66527	3.76215	non-coding	14683	Gnas	protein-coding	non-coding (NR_003258, exon 9 of 13)		chr7	126107060	126107128	-	Peak6801	4.7929	2.2631	CDS	269994	Gsg1l	protein-coding	exon (NM_001311143, exon 21 of 24)
chr2	126083210	126083284	-	Peak15221	2.66527	3.76215	intron	14178	Fgf7	protein-coding	intron (NM_008008, intron 2 of 3)		chr7	92857716	92857799	-	Peak6802	4.76786	2.96354	3' UTR	74041	Ddias	protein-coding	3' UTR (NM_001355126, exon 6 of 6)
chr2	153430382	153430454	-	Peak15222	2.66527	3.76215	intron	329540	Nol4l	protein-coding	MLTR11A|LTR|ERVK		chr7	109973658	109973722	-	Peak6803	4.76786	2.96354	3' UTR	233724	Tmem41b	protein-coding	3' UTR (NM_153525, exon 7 of 7)
chr2	33115667	33115738	-	Peak15223	2.66527	3.76215	intron	99326	Garnl3	protein-coding	MTD-int|LTR|ERVL-MaLR		chr7	30522732	30522774	-	Peak6808	4.67083	2.12817	TTS	100504207	Arhgap33os	ncRNA	TTS (NR_036630)
chr2	165024466	165024535	-	Peak15224	2.66527	3.76215	intron	228869	Ncoa5	protein-coding	intron (NM_144892, intron 1 of 7)		chr7	28433504	28433586	-	Peak6810	4.64639	3.11109	intron	233033	Samd4b	protein-coding	intron (NM_175021, intron 1 of 12)
chr2	60850752	60850820	-	Peak15225	2.66527	3.76215	intron	56878	Rbms1	protein-coding	intron (NM_020296, intron 1 of 13)		chr7	67231709	67231777	-	Peak6811	4.64639	3.11109	3' UTR	75099	Lysmd4	protein-coding	3' UTR (NM_001291196, exon 12 of 12)
chr2	121249792	121249857	-	Peak15226	2.66527	3.76215	intron	27223	Trp53bp1	protein-coding	MTEa-int|LTR|ERVL-MaLR		chr7	45493471	45493542	-	Peak6817	4.57975	2.01798	3' UTR	71755	Dhdh	protein-coding	3' UTR (NM_008749, exon 13 of 13)
chr2	4622344	4622405	-	Peak15227	2.66527	3.76215	3' UTR	67229	Prpf18	protein-coding	3' UTR (NM_026045, exon 10 of 10)		chr7	118127239	118127267	-	Peak6818	4.57975	2.01798	CDS	54208	Arl6ip1	protein-coding	exon (NM_019419, exon 2 of 6)
chr2	26435225	26435282	-	Peak15228	2.66527	3.76215	intron	227648	Sec16a	protein-coding	intron (NM_153125, intron 3 of 29)		chr7	118171878	118171948	-	Peak6819	4.55813	2.65541	CDS	54208	Arl6ip1	protein-coding	exon (NM_001031814, exon 31 of 63)
chr2	126821248	126821304	-	Peak15229	2.66527	3.76215	CDS	75083	Usp50	protein-coding	exon (NM_001164325, exon 22 of 39)		chr7	28359794	28359913	-	Peak6821	4.54027	3.30749	CDS	100302567	AF357399	snoRNA	exon (NM_001083912, exon 19 of 19)
chr2	77180660	77180714	-	Peak15230	2.66527	3.76215	3' UTR	545428	Ccdc141	protein-coding	3' UTR (NM_175465, exon 18 of 18)		chr7	127707176	127707205	-	Peak6822	4.54027	3.30749	CDS	791073	Mir762	ncRNA	exon (NM_009746, exon 4 of 6)
chr2	33238199	33238250	-	Peak15231	2.66527	3.76215	intron	26360	Angptl2	protein-coding	MIRc|SINE|MIR		chr7	24869530	24869554	-	Peak6823	4.54027	3.30749	promoter-TSS	232973	Lypd4	protein-coding	promoter-TSS (NM_027732)
chr2	155391046	155391095	-	Peak15232	2.66527	3.76215	3' UTR	68728	Trp53inp2	protein-coding	3' UTR (NM_001242558, exon 13 of 13)		chr7	109404894	109404969	-	Peak6825	4.45756	3.58502	intron	74293	1700095J03Rik	ncRNA	L1MA7|LINE|L1
chr2	73093386	73093433	-	Peak15233	2.66527	3.76215	3' UTR	20687	Sp3	protein-coding	3' UTR (NM_025942, exon 11 of 11)		chr7	29511005	29511041	-	Peak6827	4.44119	4.84806	Intergenic	74206	Sipa1l3	protein-coding	Intergenic
chr2	174334212	174334256	-	Peak15234	2.66527	3.76215	non-coding	14683	Gnas	protein-coding	non-coding (NR_003258, exon 3 of 13)		chr7	118141088	118141177	-	Peak6830	4.41344	4.01798	intron	54208	Arl6ip1	protein-coding	intron (NM_001031814, intron 57 of 62)
chr2	126594837	126594879	-	Peak15235	2.66527	3.76215	CDS	15186	Hdc	protein-coding	exon (NM_008230, exon 11 of 12)		chr7	121988966	121989033	-	Peak6831	4.41344	4.01798	3' UTR	233824	Cog7	protein-coding	3' UTR (NM_028758, exon 17 of 17)
chr2	128647644	128647681	-	Peak15236	2.66527	3.76215	intron	17222	Anapc1	protein-coding	intron (NM_008569, intron 26 of 47)		chr7	110813906	110813966	-	Peak6840	4.3821	2.33349	Intergenic	67150	Rnf141	protein-coding	Intergenic
chr2	33406960	33406993	-	Peak15237	2.66527	3.76215	3' UTR	241311	Zbtb34	protein-coding	3' UTR (NM_001276332, exon 2 of 2)		chr7	37960033	37960156	-	Peak6841	4.36569	2.02863	3' UTR	19777	Uri1	protein-coding	3' UTR (NM_011274, exon 11 of 11)
chr2	26220909	26220940	-	Peak15238	2.66527	3.76215	CDS	16871	Lhx3	protein-coding	exon (NM_001302956, exon 7 of 12)		chr7	110440996	110441078	-	Peak6842	4.36569	2.02863	CDS	319934	Sbf2	protein-coding	exon (NM_177324, exon 12 of 41)
chr2	26219190	26219221	-	Peak15239	2.66527	3.76215	intron	16871	Lhx3	protein-coding	intron (NM_153559, intron 8 of 12)		chr7	109973895	109974026	-	Peak6852	4.24802	2.48549	3' UTR	233724	Tmem41b	protein-coding	3' UTR (NM_153525, exon 7 of 7)
chr2	155405957	155405987	-	Peak15240	2.66527	3.76215	CDS	68728	Trp53inp2	protein-coding	exon (NM_019825, exon 10 of 14)		chr7	30727741	30727809	-	Peak6853	4.24802	2.48549	TTS	69804	Tmem147	protein-coding	TTS (NM_027215)
chr2	157982205	157982234	-	Peak15241	2.66527	3.76215	3' UTR	75425	Tti1	protein-coding	3' UTR (NM_029282, exon 8 of 8)		chr7	52011790	52011841	-	Peak6854	4.24785	2.16999	3' UTR	100503036	Ccdc179	protein-coding	3' UTR (NM_001195601, exon 4 of 4)
chr2	178357884	178357910	-	Peak15242	2.66527	3.76215	intron	320558	Sycp2	protein-coding	intron (NM_177191, intron 32 of 43)		chr7	81805742	81805781	-	Peak6855	4.24785	2.16999	CDS	67290	3110040N11Rik	protein-coding	exon (NM_146193, exon 4 of 8)
chr2	102330399	102330423	-	Peak15243	2.66527	3.76215	intron	80985	Trim44	protein-coding	intron (NM_020267, intron 4 of 4)		chr7	30598322	30598358	-	Peak6856	4.24785	2.16999	intron	58206	Zbtb32	protein-coding	intron (NR_153655, intron 1 of 3)
chr2	102330424	102330446	-	Peak15244	2.66527	3.76215	intron	80985	Trim44	protein-coding	intron (NM_020267, intron 4 of 4)		chr7	67531615	67531692	-	Peak6859	4.15117	2.0407	non-coding	67867	Lrrc28	protein-coding	non-coding (NR_028144, exon 7 of 9)
chr2	128647633	128647643	-	Peak15245	2.66527	3.76215	intron	17222	Anapc1	protein-coding	intron (NM_008569, intron 26 of 47)		chr7	73815384	73815432	-	Peak6860	4.15117	2.0407	intron	100579147	Gm10619	ncRNA	intron (NR_077222, intron 1 of 3)
chr2	26219181	26219189	-	Peak15246	2.66527	3.76215	intron	16871	Lhx3	protein-coding	intron (NM_153559, intron 8 of 12)		chr7	102097804	102098027	-	Peak6868	4.03629	2.19598	CDS	11875	Art5	protein-coding	exon (NM_007491, exon 3 of 5)
chr2	178400156	178400240	-	Peak15247	2.6615	2.24758	intron	320558	Sycp2	protein-coding	L1_Mus3|LINE|L1		chr7	55944495	55944711	-	Peak6869	4.03629	2.19598	CDS	93790	Nipa2	protein-coding	exon (NM_001256131, exon 2 of 6)
chr2	132533272	132533344	-	Peak15248	2.6615	2.24758	3' UTR	70371	1700026D11Rik	ncRNA	3' UTR (NM_001042672, exon 19 of 19)		chr7	16327507	16327554	-	Peak6870	4.03629	2.19598	3' UTR	170770	Bbc3	protein-coding	3' UTR (NM_019748, exon 9 of 9)
chr2	80500947	80501006	-	Peak15249	2.6615	2.24758	3' UTR	20378	Frzb	protein-coding	3' UTR (NM_001290745, exon 32 of 32)		chr7	127273724	127273745	-	Peak6871	4.03629	2.19598	CDS	20768	Sephs2	protein-coding	exon (NM_009266, exon 1 of 1)
chr2	181698133	181698185	-	Peak15250	2.6615	2.24758	intron	277496	Lkaaear1	protein-coding	intron (NM_199023, intron 1 of 3)		chr7	141875623	141875705	-	Peak6874	4.00843	3.16999	Intergenic	54473	Tollip	protein-coding	(CA)n|Simple_repeat|Simple_repeat
chr2	120735175	120735225	-	Peak15251	2.6615	2.24758	3' UTR	68968	Cdan1	protein-coding	3' UTR (NM_080788, exon 16 of 16)		chr7	55933285	55933346	-	Peak6875	4.00843	3.16999	TTS	93790	Nipa2	protein-coding	TTS (NM_001164662)
chr2	105014864	105014904	-	Peak15252	2.6615	2.24758	CDS	98221	Eif3m	protein-coding	exon (NM_145380, exon 2 of 11)		chr7	119856291	119856334	-	Peak6876	4.00843	3.16999	3' UTR	233805	Dcun1d3	protein-coding	3' UTR (NM_001163703, exon 3 of 3)
chr2	84601696	84601712	-	Peak15253	2.6615	2.24758	3' UTR	12388	Ctnnd1	protein-coding	3' UTR (NM_001085448, exon 18 of 18)		chr7	109524356	109524397	-	Peak6877	4.00843	3.16999	non-coding	100302499	Snora3	snoRNA	non-coding (NR_037617, exon 20 of 20)
chr2	14026896	14027007	-	Peak15256	2.61389	2.08408	CDS	30963	Hacd1	protein-coding	exon (NM_013935, exon 7 of 7)		chr7	34237382	34237423	-	Peak6878	4.00843	3.16999	3' UTR	14751	Gpi1	protein-coding	3' UTR (NM_172741, exon 13 of 13)
chr2	30404528	30404584	-	Peak15257	2.61389	2.08408	CDS	12908	Crat	protein-coding	exon (NM_007760, exon 12 of 14)		chr7	51998126	51998166	-	Peak6879	4.00843	3.16999	non-coding	75744	Svip	protein-coding	non-coding (NR_027704, exon 4 of 4)
chr2	155287423	155287592	-	Peak15286	2.53266	2.34711	intron	66734	Map1lc3a	protein-coding	intron (NM_001004721, intron 11 of 11)		chr7	119715479	119715518	-	Peak6880	4.00843	3.16999	TTS	233802	Thumpd1	protein-coding	TTS (NM_178414)
chr2	132240157	132240247	-	Peak15287	2.53266	2.34711	3' UTR	70612	Tmem230	protein-coding	3' UTR (NM_027478, exon 4 of 4)		chr7	126572108	126572302	-	Peak6889	3.9361	2.05451	3' UTR	56347	Eif3c	protein-coding	3' UTR (NM_001146311, exon 18 of 18)
chr2	174295251	174295326	-	Peak15288	2.53266	2.34711	non-coding	56802	Gnasas1	ncRNA	non-coding (NR_002846, exon 1 of 5)		chr7	19565216	19565341	-	Peak6891	3.92824	2.62567	3' UTR	232947	Ppp1r37	protein-coding	3' UTR (NM_027189, exon 2 of 2)
chr2	155411588	155411647	-	Peak15289	2.53266	2.34711	CDS	56406	Ncoa6	protein-coding	exon (NM_001242558, exon 9 of 13)		chr7	102019190	102019281	-	Peak6892	3.92824	2.62567	TTS	16068	Il18bp	protein-coding	TTS (NM_029211)
chr2	26593174	26593224	-	Peak15290	2.53266	2.34711	TTS	102465787	Mir126b	ncRNA	TTS (NM_001164564)		chr7	105389521	105389592	-	Peak6893	3.92824	2.62567	CDS	74349	Fhip1b	protein-coding	exon (NM_001242365, exon 3 of 12)
chr2	119527841	119527997	-	Peak15292	2.48786	2.93207	intron	241624	Exd1	protein-coding	B1_Mus1|SINE|Alu		chr7	89141137	89141264	-	Peak6895	3.9054	3.43302	3' UTR	72759	Tmem135	protein-coding	3' UTR (NM_028343, exon 15 of 15)
chr2	5885478	5885588	-	Peak15293	2.48786	2.93207	intron	57743	Sec61a2	protein-coding	intron (NM_001356411, intron 4 of 10)		chr7	102062691	102062794	-	Peak6896	3.9054	3.43302	intron	75212	Rnf121	protein-coding	intron (NM_001360748, intron 1 of 8)
chr2	126892904	126892990	-	Peak15294	2.48786	2.93207	3' UTR	102466258	Mir3473g	ncRNA	3' UTR (NM_023220, exon 15 of 15)		chr7	116339942	116340013	-	Peak6897	3.9054	3.43302	3' UTR	68052	Rps13	protein-coding	3' UTR (NM_011083, exon 33 of 33)
chr2	14055862	14055948	-	Peak15295	2.48786	2.93207	5' UTR	30963	Hacd1	protein-coding	5' UTR (NM_013935, exon 1 of 7)		chr7	44549662	44549728	-	Peak6898	3.9054	3.43302	promoter-TSS	18971	Pold1	protein-coding	promoter-TSS (NM_011131)
chr2	22976115	22976200	-	Peak15296	2.48786	2.93207	intron	11308	Abi1	protein-coding	intron (NM_001077192, intron 2 of 8)		chr7	30522271	30522305	-	Peak6899	3.9054	3.43302	TTS	100504207	Arhgap33os	ncRNA	TTS (NM_001289682)
chr2	155407466	155407546	-	Peak15297	2.48786	2.93207	CDS	68728	Trp53inp2	protein-coding	exon (NM_019825, exon 10 of 14)		chr7	4539806	4539900	-	Peak6905	3.83516	3.84806	TTS	436022	Dnaaf3	protein-coding	TTS (NM_001360421)
chr2	91051540	91051620	-	Peak15298	2.48786	2.93207	Intergenic	19182	Psmc3	protein-coding	B4A|SINE|B4		chr7	13054211	13054304	-	Peak6906	3.83516	3.84806	intron	109889	Mzf1	protein-coding	CpG
chr2	32682927	32683000	-	Peak15299	2.48786	2.93207	TTS	102465885	Mir8093	ncRNA	TTS (NM_007932)		chr7	29159175	29159227	-	Peak6907	3.83516	3.84806	3' UTR	73833	Fam98c	protein-coding	3' UTR (NM_182927, exon 6 of 6)
chr2	151414501	151414573	-	Peak15300	2.48786	2.93207	intron	100125594	LOC100125594	ncRNA	intron (NR_131976, intron 5 of 6)		chr7	125338156	125338203	-	Peak6908	3.83516	3.84806	intron	71208	4933440M02Rik	ncRNA	intron (NR_045804, intron 1 of 2)
chr2	132529748	132529816	-	Peak15301	2.48786	2.93207	3' UTR	70371	1700026D11Rik	ncRNA	3' UTR (NM_001355648, exon 19 of 19)		chr7	110816128	110816142	-	Peak6909	3.83516	3.84806	TTS	67150	Rnf141	protein-coding	TTS (NM_025999)
chr2	94328057	94328125	-	Peak15302	2.48786	2.93207	3' UTR	735259	Mir670	ncRNA	3' UTR (NM_001355691, exon 19 of 19)		chr7	116173270	116173352	-	Peak6910	3.82795	4.65541	intron	233765	Plekha7	protein-coding	intron (NM_172743, intron 6 of 24)
chr2	165278355	165278419	-	Peak15303	2.48786	2.93207	CDS	228875	Slc35c2	protein-coding	exon (NM_001363015, exon 9 of 11)		chr7	89962126	89962205	-	Peak6911	3.82795	4.65541	intron	13626	Eed	protein-coding	(CA)n|Simple_repeat|Simple_repeat
chr2	21189474	21189538	-	Peak15304	2.48786	2.93207	intron	71233	Enkur	protein-coding	(CA)n|Simple_repeat|Simple_repeat		chr7	68238431	68238488	-	Peak6912	3.82795	4.65541	intron	78444	Pgpep1l	protein-coding	B1_Mus2|SINE|Alu
chr2	168673538	168673598	-	Peak15305	2.48786	2.93207	CDS	102466784	Mir7004	ncRNA	exon (NM_015731, exon 13 of 28)		chr7	127893209	127893259	-	Peak6913	3.82795	4.65541	3' UTR	330657	Prss53	protein-coding	3' UTR (NM_178600, exon 3 of 3)
chr2	150995717	150995777	-	Peak15306	2.48786	2.93207	intron	78177	Ninl	protein-coding	L1ME3B|LINE|L1		chr7	68238381	68238430	-	Peak6914	3.82795	4.65541	intron	78444	Pgpep1l	protein-coding	B1_Mus2|SINE|Alu
chr2	150951416	150951469	-	Peak15307	2.48786	2.93207	intron	69270	Gins1	protein-coding	intron (NM_207204, intron 16 of 23)		chr7	98215361	98215401	-	Peak6915	3.82795	4.65541	non-coding	272411	B3gnt6	protein-coding	non-coding (NR_153759, exon 12 of 12)
chr2	132530353	132530400	-	Peak15308	2.48786	2.93207	3' UTR	70371	1700026D11Rik	ncRNA	3' UTR (NM_001355648, exon 19 of 19)		chr7	132713166	132713305	-	Peak6926	3.77406	2.72253	3' UTR	77938	Fam53b	protein-coding	3' UTR (NM_001347630, exon 4 of 4)
chr2	44565190	44565236	-	Peak15309	2.48786	2.93207	3' UTR	227835	Gtdc1	protein-coding	3' UTR (NM_172662, exon 11 of 11)		chr7	30435152	30435285	-	Peak6927	3.77406	2.72253	3' UTR	11803	Aplp1	protein-coding	3' UTR (NM_007467, exon 17 of 17)
chr2	27445788	27445833	-	Peak15310	2.48786	2.93207	3' UTR	100504116	Brd3os	protein-coding	3' UTR (NM_001113573, exon 12 of 12)		chr7	144436000	144436066	-	Peak6928	3.77406	2.72253	3' UTR	13043	Cttn	protein-coding	3' UTR (NM_007803, exon 18 of 18)
chr2	12347777	12347821	-	Peak15311	2.48786	2.93207	non-coding	241226	Itga8	protein-coding	non-coding (NR_149732, exon 16 of 16)		chr7	34238578	34238631	-	Peak6929	3.77406	2.72253	3' UTR	14751	Gpi1	protein-coding	3' UTR (NM_172741, exon 13 of 13)
chr2	37596123	37596160	-	Peak15312	2.48786	2.93207	intron	20744	Strbp	protein-coding	intron (NM_001355260, intron 16 of 18)		chr7	120659346	120659388	-	Peak6930	3.77406	2.72253	TTS	67983	Pdzd9	protein-coding	TTS (NM_001040136)
chr2	131302942	131302976	-	Peak15313	2.48786	2.93207	3' UTR	723825	Mir103-2	ncRNA	3' UTR (NM_178607, exon 6 of 6)		chr7	34238201	34238237	-	Peak6931	3.77406	2.72253	3' UTR	14751	Gpi1	protein-coding	3' UTR (NM_172741, exon 13 of 13)
chr2	125099524	125099557	-	Peak15314	2.48786	2.93207	intron	17876	Myef2	protein-coding	Charlie1b|DNA|hAT-Charlie		chr7	120659974	120660007	-	Peak6932	3.77406	2.72253	TTS	67983	Pdzd9	protein-coding	TTS (NM_025899)
chr2	132239636	132239668	-	Peak15315	2.48786	2.93207	3' UTR	70612	Tmem230	protein-coding	3' UTR (NM_027478, exon 4 of 4)		chr7	118134570	118134595	-	Peak6933	3.77406	2.72253	3' UTR	54208	Arl6ip1	protein-coding	3' UTR (NM_001031814, exon 63 of 63)
chr2	11586867	11586896	-	Peak15316	2.48786	2.93207	CDS	76938	Rbm17	protein-coding	exon (NM_152824, exon 10 of 12)		chr7	25233590	25233653	-	Peak6938	3.72049	2.07045	CDS	606496	Gsk3a	protein-coding	exon (NM_001031667, exon 4 of 11)
chr2	84672089	84672108	-	Peak15317	2.48786	2.93207	3' UTR	72657	Selenoh	protein-coding	3' UTR (NM_001290751, exon 7 of 7)		chr7	98602628	98602743	-	Peak6946	3.62632	2.43302	CDS	233545	Emsy	protein-coding	exon (NM_172280, exon 15 of 20)
chr2	37434590	37434694	-	Peak15318	2.46289	2.63662	3' UTR	241322	Zbtb6	protein-coding	3' UTR (NM_199025, exon 2 of 2)		chr7	109525539	109525614	-	Peak6947	3.62632	2.43302	non-coding	100302499	Snora3	snoRNA	non-coding (NR_037617, exon 18 of 20)
chr2	38588097	38588191	-	Peak15319	2.46289	2.63662	TTS	19177	Psmb7	protein-coding	TTS (NM_021606)		chr7	7282744	7282812	-	Peak6948	3.62632	2.43302	3' UTR	76229	Vmn2r29	protein-coding	3' UTR (NM_001302387, exon 14 of 14)
chr2	157254945	157255022	-	Peak15320	2.46289	2.63662	CDS	20014	Rpn2	protein-coding	exon (NM_001039557, exon 7 of 25)		chr7	92618017	92618080	-	Peak6949	3.62632	2.43302	intron	73845	Ankrd42	protein-coding	PB1D9|SINE|Alu
chr2	167036061	167036130	-	Peak15321	2.46289	2.63662	3' UTR	98999	Znfx1	protein-coding	3' UTR (NM_001291162, exon 7 of 7)		chr7	118208023	118208077	-	Peak6950	3.62632	2.43302	CDS	233789	Smg1	protein-coding	exon (NM_001031814, exon 5 of 63)
chr2	25939083	25939151	-	Peak15322	2.46289	2.63662	CDS	227634	Camsap1	protein-coding	exon (NM_001276360, exon 12 of 18)		chr7	52014855	52014901	-	Peak6951	3.62632	2.43302	CDS	100503036	Ccdc179	protein-coding	exon (NM_001195601, exon 2 of 4)
chr2	28826315	28826381	-	Peak15323	2.46289	2.63662	3' UTR	269252	Gtf3c4	protein-coding	3' UTR (NM_001166033, exon 6 of 6)		chr7	125330422	125330456	-	Peak6952	3.62632	2.43302	Intergenic	71208	4933440M02Rik	ncRNA	Intergenic
chr2	160780875	160780918	-	Peak15324	2.46289	2.63662	CDS	18803	Plcg1	protein-coding	exon (NM_177263, exon 3 of 4)		chr7	45885850	45885920	-	Peak6953	3.62601	2.84806	TTS	58867	Syngr4	protein-coding	TTS (NM_001291064)
chr2	38640172	38640214	-	Peak15325	2.46289	2.63662	CDS	19177	Psmb7	protein-coding	exon (NM_011187, exon 4 of 8)		chr7	142376239	142376287	-	Peak6954	3.62601	2.84806	3' UTR	320802	Ifitm10	protein-coding	3' UTR (NM_009983, exon 9 of 9)
chr2	120739495	120739524	-	Peak15326	2.46289	2.63662	3' UTR	68968	Cdan1	protein-coding	3' UTR (NM_080788, exon 16 of 16)		chr7	28284676	28284724	-	Peak6955	3.62601	2.84806	TTS	280621	Selenov	protein-coding	TTS (NM_175033)
chr2	134596651	134596666	-	Peak15327	2.46289	2.63662	3' UTR	15112	Hao1	protein-coding	3' UTR (NM_029148, exon 8 of 8)		chr7	34285597	34285637	-	Peak6956	3.62601	2.84806	promoter-TSS	233103	Garre1	protein-coding	promoter-TSS (NM_172741)
chr2	165278265	165278354	-	Peak15336	2.34779	2.14066	CDS	228875	Slc35c2	protein-coding	exon (NM_001363015, exon 9 of 11)		chr7	79133804	79133862	-	Peak6966	3.52986	2.22657	TTS	67666	Hapln3	protein-coding	TTS (NM_008594)
chr2	26906561	26906635	-	Peak15337	2.34779	2.14066	3' UTR	20935	Surf6	protein-coding	3' UTR (NM_011513, exon 3 of 3)		chr7	118842345	118842508	-	Peak6969	3.50422	2.08907	TTS	66356	Knop1	protein-coding	TTS (NM_027815)
chr2	120735295	120735352	-	Peak15338	2.34779	2.14066	3' UTR	68968	Cdan1	protein-coding	3' UTR (NM_080788, exon 16 of 16)		chr7	126861879	126861994	-	Peak6970	3.50422	2.08907	promoter-TSS	233876	Hirip3	protein-coding	promoter-TSS (NM_172746)
chr2	85025080	85025135	-	Peak15339	2.34779	2.14066	intron	228139	P2rx3	protein-coding	intron (NM_145526, intron 1 of 11)		chr7	29704467	29704540	-	Peak6971	3.50422	2.08907	intron	76718	Catsperg2	protein-coding	(CA)n|Simple_repeat|Simple_repeat
chr2	66184560	66184612	-	Peak15340	2.34779	2.14066	3' UTR	14425	Galnt3	protein-coding	3' UTR (NM_001290669, exon 28 of 28)		chr7	80228162	80228229	-	Peak6972	3.50422	2.08907	CDS	23991	Cib1	protein-coding	exon (NM_001291276, exon 3 of 5)
chr2	38725453	38725504	-	Peak15341	2.34779	2.14066	3' UTR	26423	Nr5a1	protein-coding	3' UTR (NM_010264, exon 11 of 11)		chr7	110813619	110813680	-	Peak6973	3.50422	2.08907	Intergenic	67150	Rnf141	protein-coding	Intergenic
chr2	25544720	25544766	-	Peak15342	2.34779	2.14066	intron	22030	Traf2	protein-coding	intron (NM_009422, intron 1 of 10)		chr7	35772938	35773037	-	Peak6974	3.48727	3.01798	3' UTR	233115	Dpy19l3	protein-coding	3' UTR (NM_177739, exon 7 of 7)
chr2	120738921	120738942	-	Peak15343	2.34779	2.14066	3' UTR	68968	Cdan1	protein-coding	3' UTR (NM_080788, exon 16 of 16)		chr7	79736182	79736262	-	Peak6975	3.48727	3.01798	non-coding	103968	Plin1	protein-coding	non-coding (NR_153403, exon 2 of 2)
chr2	38726849	38726868	-	Peak15344	2.34779	2.14066	3' UTR	26423	Nr5a1	protein-coding	3' UTR (NM_010264, exon 11 of 11)		chr7	142008800	142008864	-	Peak6976	3.48727	3.01798	3' UTR	100526509	Mir3104	ncRNA	3' UTR (NM_028308, exon 5 of 5)
chr2	38884105	38884244	-	Peak15358	2.28238	3.5695	intron	723903	Mir181b-2	ncRNA	B1_Mus1|SINE|Alu		chr7	46890922	46890984	-	Peak6977	3.48727	3.01798	CDS	22088	Tsg101	protein-coding	exon (NM_021884, exon 9 of 10)
chr2	119378383	119378520	-	Peak15359	2.28238	3.5695	intron	69065	Chac1	protein-coding	B4A|SINE|B4		chr7	119784278	119784328	-	Peak6978	3.48727	3.01798	CDS	71151	Eri2	protein-coding	exon (NM_016870, exon 16 of 16)
chr2	134623218	134623354	-	Peak15360	2.28238	3.5695	intron	52837	Tmx4	protein-coding	MusHAL1|LINE|L1		chr7	126574994	126575035	-	Peak6979	3.48727	3.01798	CDS	102465641	Mir7059	ncRNA	exon (NM_001146311, exon 16 of 18)
chr2	142891847	142891982	-	Peak15361	2.28238	3.5695	intron	16558	Kif16b	protein-coding	MTC|LTR|ERVL-MaLR		chr7	25758336	25758373	-	Peak6980	3.48727	3.01798	3' UTR	232989	Hnrnpul1	protein-coding	3' UTR (NM_001190975, exon 18 of 18)
chr2	44914231	44914361	-	Peak15362	2.28238	3.5695	intron	227835	Gtdc1	protein-coding	Lx7|LINE|L1		chr7	34351347	34351419	-	Peak6982	3.45918	2.50014	CDS	67070	Lsm14a	protein-coding	exon (NM_001360654, exon 9 of 10)
chr2	120401874	120401996	-	Peak15363	2.28238	3.5695	intron	76051	Ganc	protein-coding	intron (NM_001110496, intron 2 of 19)		chr7	34344851	34344914	-	Peak6983	3.45918	2.50014	3' UTR	67070	Lsm14a	protein-coding	3' UTR (NM_001360654, exon 10 of 10)
chr2	148406236	148406347	-	Peak15364	2.28238	3.5695	CDS	21824	Thbd	protein-coding	exon (NM_009378, exon 1 of 1)		chr7	84151319	84151371	-	Peak6984	3.45918	2.50014	CDS	70178	Abhd17c	protein-coding	exon (NM_133722, exon 1 of 3)
chr2	33344477	33344571	-	Peak15365	2.28238	3.5695	intron	241308	Ralgps1	protein-coding	B3A|SINE|B2		chr7	67234669	67234718	-	Peak6985	3.45918	2.50014	3' UTR	75099	Lysmd4	protein-coding	3' UTR (NM_001291196, exon 12 of 12)
chr2	150935874	150935965	-	Peak15366	2.28238	3.5695	intron	69270	Gins1	protein-coding	intron (NM_207204, intron 23 of 23)		chr7	105743297	105743343	-	Peak6986	3.45918	2.50014	TTS	24075	Taf10	protein-coding	TTS (NM_001161724)
chr2	151726821	151726909	-	Peak15367	2.28238	3.5695	intron	228769	Psmf1	protein-coding	intron (NM_212446, intron 4 of 6)		chr7	131362707	131362794	-	Peak6995	3.3635	3.2631	promoter-TSS	68277	2310057M21Rik	protein-coding	promoter-TSS (NM_026655)
chr2	48902940	48903027	-	Peak15368	2.28238	3.5695	non-coding	26428	Orc4	protein-coding	non-coding (NR_033442, exon 14 of 14)		chr7	130463045	130463118	-	Peak6996	3.3635	3.2631	intron	11907	Ate1	protein-coding	intron (NM_001029895, intron 10 of 11)
chr2	60027103	60027187	-	Peak15369	2.28238	3.5695	intron	667103	Gm13570	protein-coding	B1F|SINE|Alu		chr7	29511042	29511099	-	Peak6997	3.3635	3.2631	Intergenic	74206	Sipa1l3	protein-coding	(CA)n|Simple_repeat|Simple_repeat
chr2	11767271	11767354	-	Peak15370	2.28238	3.5695	CDS	50755	Fbh1	protein-coding	exon (NM_001348234, exon 3 of 21)		chr7	34305782	34305828	-	Peak6998	3.3635	3.2631	Intergenic	233103	Garre1	protein-coding	Intergenic
chr2	104776298	104776373	-	Peak15371	2.28238	3.5695	CDS	211896	Depdc7	protein-coding	exon (NM_001123327, exon 7 of 12)		chr7	121647768	121647813	-	Peak6999	3.3635	3.2631	3' UTR	69407	1700025J12Rik	ncRNA	3' UTR (NM_001033173, exon 16 of 16)
chr2	91348273	91348341	-	Peak15372	2.28238	3.5695	intron	77038	Arfgap2	protein-coding	RSINE1|SINE|B4		chr7	98595121	98595165	-	Peak7000	3.3635	3.2631	CDS	233545	Emsy	protein-coding	exon (NM_172280, exon 18 of 20)
chr2	33128921	33128989	-	Peak15373	2.28238	3.5695	intron	99326	Garnl3	protein-coding	MER3|DNA|hAT-Charlie		chr7	140866063	140866100	-	Peak7001	3.3635	3.2631	intron	101489	Ric8a	protein-coding	intron (NM_001177804, intron 5 of 6)
chr2	34807278	34807343	-	Peak15374	2.28238	3.5695	CDS	227746	Rabepk	protein-coding	exon (NM_013890, exon 7 of 8)		chr7	98630147	98630249	-	Peak7003	3.35417	2.2631	CDS	233545	Emsy	protein-coding	exon (NM_172280, exon 8 of 20)
chr2	31048689	31048754	-	Peak15375	2.28238	3.5695	intron	14269	Fnbp1	protein-coding	ID_B1|SINE|B4		chr7	116418016	116418102	-	Peak7004	3.35417	2.2631	CDS	18704	Pik3c2a	protein-coding	exon (NM_011083, exon 2 of 33)
chr2	157267404	157267468	-	Peak15376	2.28238	3.5695	intron	20014	Rpn2	protein-coding	URR1A|DNA|hAT-Charlie		chr7	133587235	133587315	-	Peak7005	3.35417	2.2631	CDS	73808	Tex36	protein-coding	exon (NM_028654, exon 4 of 4)
chr2	102317092	102317156	-	Peak15377	2.28238	3.5695	intron	80985	Trim44	protein-coding	intron (NM_020267, intron 4 of 4)		chr7	67233492	67233541	-	Peak7006	3.35417	2.2631	3' UTR	75099	Lysmd4	protein-coding	3' UTR (NM_001291196, exon 12 of 12)
chr2	66090325	66090389	-	Peak15378	2.28238	3.5695	intron	14425	Galnt3	protein-coding	intron (NM_015736, intron 9 of 10)		chr7	17004831	17004899	-	Peak7016	3.29449	2.58502	3' UTR	434130	Ccdc8	protein-coding	3' UTR (NM_011155, exon 13 of 13)
chr2	143961435	143961498	-	Peak15379	2.28238	3.5695	intron	56431	Dstn	protein-coding	intron (NM_024281, intron 10 of 23)		chr7	30253514	30253581	-	Peak7017	3.29449	2.58502	intron	381867	Ovol3	protein-coding	B1_Mus2|SINE|Alu
chr2	84727164	84727225	-	Peak15380	2.28238	3.5695	promoter-TSS	98985	Clp1	protein-coding	promoter-TSS (NM_133840)		chr7	67232087	67232138	-	Peak7018	3.29449	2.58502	3' UTR	75099	Lysmd4	protein-coding	3' UTR (NM_001291196, exon 12 of 12)
chr2	33078570	33078631	-	Peak15381	2.28238	3.5695	intron	99326	Garnl3	protein-coding	Lx7|LINE|L1		chr7	100083194	100083234	-	Peak7019	3.29449	2.58502	3' UTR	67967	Pold3	protein-coding	3' UTR (NM_001368380, exon 12 of 12)
chr2	155819235	155819295	-	Peak15382	2.28238	3.5695	promoter-TSS	NA			promoter-TSS (NR_015528)		chr7	35049387	35049421	-	Peak7020	3.29449	2.58502	3' UTR	12611	Cebpg	protein-coding	3' UTR (NM_009884, exon 2 of 2)
chr2	114580947	114581006	-	Peak15383	2.28238	3.5695	intron	66632	Dph6	protein-coding	intron (NM_025675, intron 3 of 8)		chr7	126869187	126869211	-	Peak7021	3.29449	2.58502	TTS	233875	Ino80e	protein-coding	TTS (NM_001163775)
chr2	34291385	34291443	-	Peak15384	2.28238	3.5695	intron	18516	Pbx3	protein-coding	(A)n|Simple_repeat|Simple_repeat		chr7	118556852	118556997	-	Peak7024	3.26598	3.65541	intron	12850	Coq7	protein-coding	L1M4|LINE|L1
chr2	39005502	39005559	-	Peak15385	2.28238	3.5695	promoter-TSS	66489	Rpl35	protein-coding	promoter-TSS (NM_025592)		chr7	118241734	118241864	-	Peak7025	3.26598	3.65541	intron	233789	Smg1	protein-coding	B1_Mur3|SINE|Alu
chr2	130780686	130780742	-	Peak15386	2.28238	3.5695	intron	100043766	Gm14057	pseudo	4.5SRNA|scRNA|scRNA		chr7	74495084	74495172	-	Peak7026	3.26598	3.65541	intron	108116	Slco3a1	protein-coding	(CA)n|Simple_repeat|Simple_repeat
chr2	122074557	122074613	-	Peak15387	2.28238	3.5695	CDS	214585	Spg11	protein-coding	exon (NM_145531, exon 23 of 40)		chr7	3684201	3684288	-	Peak7027	3.26598	3.65541	intron	353499	Tmc4	protein-coding	intron (NM_029934, intron 6 of 7)
chr2	48905106	48905162	-	Peak15388	2.28238	3.5695	non-coding	26428	Orc4	protein-coding	non-coding (NR_033442, exon 14 of 14)		chr7	121989203	121989272	-	Peak7028	3.26598	3.65541	3' UTR	233824	Cog7	protein-coding	3' UTR (NM_028758, exon 17 of 17)
chr2	34810714	34810769	-	Peak15389	2.28238	3.5695	TTS	227746	Rabepk	protein-coding	TTS (NM_001164772)		chr7	115476108	115476163	-	Peak7029	3.26598	3.65541	3' UTR	20679	Sox6	protein-coding	3' UTR (NM_001277327, exon 15 of 15)
chr2	3506668	3506723	-	Peak15390	2.28238	3.5695	non-coding	50497	Hspa14	protein-coding	non-coding (NR_103465, exon 5 of 5)		chr7	128709421	128709465	-	Peak7030	3.26598	3.65541	intron	101490	Inpp5f	protein-coding	RSINE1|SINE|B4
chr2	154560771	154560825	-	Peak15391	2.28238	3.5695	CDS	56846	Necab3	protein-coding	exon (NM_007891, exon 7 of 7)		chr7	81348110	81348150	-	Peak7031	3.26598	3.65541	3' UTR	20068	Rps17	protein-coding	3' UTR (NM_007755, exon 12 of 12)
chr2	146407210	146407264	-	Peak15392	2.28238	3.5695	intron	241694	Ralgapa2	protein-coding	intron (NM_001033348, intron 19 of 40)		chr7	109382339	109382377	-	Peak7032	3.26598	3.65541	intron	74293	1700095J03Rik	ncRNA	B3A|SINE|B2
chr2	26348727	26348781	-	Peak15393	2.28238	3.5695	TTS	52838	Dnlz	protein-coding	TTS (NM_001199146)		chr7	121643037	121643073	-	Peak7033	3.26598	3.65541	3' UTR	69407	1700025J12Rik	ncRNA	3' UTR (NM_001033173, exon 16 of 16)
chr2	129268470	129268523	-	Peak15394	2.28238	3.5695	3' UTR	70466	Ckap2l	protein-coding	3' UTR (NM_181589, exon 9 of 9)		chr7	99625097	99625129	-	Peak7034	3.26598	3.65541	3' UTR	100503386	Tpbgl	protein-coding	3' UTR (NM_001195529, exon 1 of 1)
chr2	91192454	91192506	-	Peak15395	2.28238	3.5695	intron	22259	Nr1h3	protein-coding	intron (NM_001177730, intron 3 of 9)		chr7	42840855	42840959	-	Peak7037	3.22109	4.43302	intron	100039706	Gm2381	pseudo	B1_Mus1|SINE|Alu
chr2	168199564	168199615	-	Peak15396	2.28238	3.5695	intron	11538	Adnp	protein-coding	intron (NR_132310, intron 9 of 11)		chr7	73426794	73426878	-	Peak7038	3.22109	4.43302	3' UTR	319783	A730056A06Rik	ncRNA	3' UTR (NM_001081345, exon 39 of 39)
chr2	117987671	117987722	-	Peak15397	2.28238	3.5695	intron	329496	Gm13986	ncRNA	intron (NR_126479, intron 8 of 9)		chr7	109449607	109449682	-	Peak7039	3.22109	4.43302	3' UTR	117229	Stk33	protein-coding	3' UTR (NM_181853, exon 20 of 20)
chr2	10043340	10043391	-	Peak15398	2.28238	3.5695	intron	209361	Taf3	protein-coding	B1_Mur4|SINE|Alu		chr7	121988801	121988869	-	Peak7040	3.22109	4.43302	3' UTR	233824	Cog7	protein-coding	3' UTR (NM_028758, exon 17 of 17)
chr2	163406391	163406441	-	Peak15399	2.28238	3.5695	CDS	59091	Jph2	protein-coding	exon (NM_025699, exon 4 of 4)		chr7	102182868	102182934	-	Peak7041	3.22109	4.43302	intron	269966	Nup98	protein-coding	intron (NM_022979, intron 9 of 22)
chr2	101951572	101951622	-	Peak15400	2.28238	3.5695	3' UTR	76501	Commd9	protein-coding	3' UTR (NM_001290784, exon 6 of 6)		chr7	81910131	81910190	-	Peak7042	3.22109	4.43302	intron	29877	Hdgfl3	protein-coding	(CA)n|Simple_repeat|Simple_repeat
chr2	156071931	156071980	-	Peak15401	2.28238	3.5695	3' UTR	245865	Spag4	protein-coding	3' UTR (NM_170590, exon 16 of 16)		chr7	127609212	127609269	-	Peak7043	3.22109	4.43302	3' UTR	68232	1700120K04Rik	ncRNA	3' UTR (NM_177226, exon 3 of 3)
chr2	173605566	173605614	-	Peak15402	2.28238	3.5695	intron	70065	Ankrd60	protein-coding	intron (NR_027957, intron 4 of 14)		chr7	105558780	105558837	-	Peak7044	3.22109	4.43302	TTS	20597	Smpd1	protein-coding	TTS (NM_011421)
chr2	168189849	168189897	-	Peak15403	2.28238	3.5695	intron	11538	Adnp	protein-coding	intron (NR_132310, intron 9 of 11)		chr7	109542713	109542768	-	Peak7045	3.22109	4.43302	intron	100302499	Snora3	snoRNA	intron (NM_001001326, intron 5 of 19)
chr2	101987875	101987923	-	Peak15404	2.28238	3.5695	intron	76501	Commd9	protein-coding	intron (NM_178886, intron 4 of 5)		chr7	48871080	48871135	-	Peak7046	3.22109	4.43302	CDS	108961	E2f8	protein-coding	exon (NM_001360812, exon 10 of 13)
chr2	33450891	33450939	-	Peak15405	2.28238	3.5695	3' UTR	71834	Zbtb43	protein-coding	3' UTR (NM_027947, exon 4 of 4)		chr7	81910113	81910130	-	Peak7047	3.22109	4.43302	intron	29877	Hdgfl3	protein-coding	Lx6|LINE|L1
chr2	131299388	131299435	-	Peak15406	2.28238	3.5695	TTS	723825	Mir103-2	ncRNA	TTS (NM_153501)		chr7	98595104	98595120	-	Peak7048	3.22109	4.43302	CDS	233545	Emsy	protein-coding	exon (NM_172280, exon 18 of 20)
chr2	174336747	174336793	-	Peak15407	2.28238	3.5695	non-coding	14683	Gnas	protein-coding	non-coding (NR_003258, exon 4 of 13)		chr7	52015638	52015718	-	Peak7057	3.17858	2.30749	promoter-TSS	100503036	Ccdc179	protein-coding	promoter-TSS (NM_001195601)
chr2	140061936	140061982	-	Peak15408	2.28238	3.5695	intron	75812	Tasp1	protein-coding	B1_Mus1|SINE|Alu		chr7	28293862	28293925	-	Peak7058	3.17858	2.30749	3' UTR	280621	Selenov	protein-coding	3' UTR (NM_007866, exon 9 of 9)
chr2	33134519	33134565	-	Peak15409	2.28238	3.5695	3' UTR	99326	Garnl3	protein-coding	3' UTR (NM_001290572, exon 18 of 18)		chr7	16562505	16562552	-	Peak7059	3.17858	2.30749	CDS	102634559	Gm29443	ncRNA	exon (NM_172739, exon 2 of 7)
chr2	157217152	157217197	-	Peak15410	2.28238	3.5695	intron	19650	Rbl1	protein-coding	intron (NM_001039557, intron 19 of 24)		chr7	80228241	80228282	-	Peak7060	3.17858	2.30749	CDS	23991	Cib1	protein-coding	exon (NM_001291276, exon 3 of 5)
chr2	18216994	18217039	-	Peak15411	2.28238	3.5695	3' UTR	17354	Mllt10	protein-coding	3' UTR (NM_007869, exon 12 of 12)		chr7	109736059	109736091	-	Peak7061	3.17858	2.30749	3' UTR	56787	Ascl3	protein-coding	3' UTR (NM_020050, exon 5 of 5)
chr2	92452777	92452821	-	Peak15412	2.28238	3.5695	TTS	228368	Slc35c1	protein-coding	TTS (NM_145832)		chr7	80713530	80713604	-	Peak7074	3.13357	2.69606	3' UTR	70461	Crtc3	protein-coding	3' UTR (NM_016721, exon 38 of 38)
chr2	53160565	53160608	-	Peak15413	2.28238	3.5695	intron	56194	Prpf40a	protein-coding	intron (NM_018785, intron 6 of 25)		chr7	105732429	105732476	-	Peak7075	3.13357	2.69606	3' UTR	101867	Rrp8	protein-coding	3' UTR (NM_025897, exon 7 of 7)
chr2	170128859	170128900	-	Peak15414	2.28238	3.5695	intron	228913	Zfp217	protein-coding	intron (NM_001159683, intron 2 of 6)		chr7	109524565	109524609	-	Peak7076	3.13357	2.69606	non-coding	100302499	Snora3	snoRNA	non-coding (NR_037617, exon 20 of 20)
chr2	156072124	156072164	-	Peak15415	2.28238	3.5695	3' UTR	245865	Spag4	protein-coding	3' UTR (NM_170590, exon 16 of 16)		chr7	34237144	34237180	-	Peak7077	3.13357	2.69606	3' UTR	14751	Gpi1	protein-coding	3' UTR (NM_172741, exon 13 of 13)
chr2	50288994	50289033	-	Peak15416	2.28238	3.5695	CDS	109129	Mmadhc	protein-coding	exon (NM_133839, exon 5 of 8)		chr7	16496082	16496117	-	Peak7078	3.13357	2.69606	3' UTR	18142	Npas1	protein-coding	3' UTR (NM_172739, exon 7 of 7)
chr2	44677831	44677870	-	Peak15417	2.28238	3.5695	intron	227835	Gtdc1	protein-coding	Lx5c|LINE|L1		chr7	24867381	24867412	-	Peak7079	3.13357	2.69606	5' UTR	232973	Lypd4	protein-coding	5' UTR (NM_182785, exon 2 of 5)
chr2	157558933	157558971	-	Peak15418	2.28238	3.5695	intron	18111	Nnat	protein-coding	intron (NM_016916, intron 1 of 1)		chr7	80586906	80586988	-	Peak7087	3.10736	2.11109	3' UTR	100504375	Gm15880	ncRNA	3' UTR (NM_173863, exon 15 of 15)
chr2	73093138	73093176	-	Peak15419	2.28238	3.5695	3' UTR	20687	Sp3	protein-coding	3' UTR (NM_025942, exon 11 of 11)		chr7	64871881	64871952	-	Peak7088	3.10736	2.11109	3' UTR	66647	Nsmce3	protein-coding	3' UTR (NM_023239, exon 1 of 1)
chr2	28962632	28962670	-	Peak15420	2.28238	3.5695	CDS	54422	Barhl1	protein-coding	exon (NM_001166705, exon 4 of 6)		chr7	29321885	29321952	-	Peak7089	3.10736	2.11109	3' UTR	29861	Dpf1	protein-coding	3' UTR (NM_001081028, exon 23 of 23)
chr2	157561280	157561315	-	Peak15421	2.28238	3.5695	intron	18111	Nnat	protein-coding	intron (NM_010923, intron 2 of 2)		chr7	52013481	52013547	-	Peak7090	3.10736	2.11109	CDS	100503036	Ccdc179	protein-coding	exon (NM_001195601, exon 3 of 4)
chr2	131301816	131301851	-	Peak15422	2.28238	3.5695	3' UTR	723825	Mir103-2	ncRNA	3' UTR (NM_178607, exon 6 of 6)		chr7	25711615	25711647	-	Peak7091	3.10736	2.11109	non-coding	52132	Ccdc97	protein-coding	non-coding (NR_160796, exon 5 of 5)
chr2	25794389	25794424	-	Peak15423	2.28238	3.5695	CDS	620858	Gm13539	ncRNA	exon (NM_001039095, exon 5 of 5)		chr7	105390242	105390340	-	Peak7104	3.00333	2.36263	5' UTR	74349	Fhip1b	protein-coding	5' UTR (NM_001242365, exon 2 of 12)
chr2	38787894	38787926	-	Peak15424	2.28238	3.5695	intron	14536	Nr6a1	protein-coding	intron (NM_010264, intron 3 of 10)		chr7	113328307	113328384	-	Peak7105	3.00333	2.36263	CDS	68815	Btbd10	protein-coding	exon (NM_133700, exon 8 of 11)
chr2	35977813	35977845	-	Peak15425	2.28238	3.5695	intron	74410	Ttll11	protein-coding	intron (NM_029774, intron 1 of 9)		chr7	99839379	99839439	-	Peak7106	3.00333	2.36263	3' UTR	50877	Neu3	protein-coding	3' UTR (NM_025668, exon 5 of 5)
chr2	171957330	171957360	-	Peak15426	2.28238	3.5695	intron	75655	1700028P15Rik	ncRNA	intron (NR_040509, intron 5 of 5)		chr7	28766965	28767017	-	Peak7107	3.00333	2.36263	promoter-TSS	64383	Sirt2	protein-coding	promoter-TSS (NM_010908)
chr2	174334257	174334285	-	Peak15427	2.28238	3.5695	non-coding	14683	Gnas	protein-coding	non-coding (NR_003258, exon 3 of 13)		chr7	118132582	118132610	-	Peak7108	3.00333	2.36263	3' UTR	54208	Arl6ip1	protein-coding	3' UTR (NM_001031814, exon 63 of 63)
chr2	164057521	164057549	-	Peak15428	2.28238	3.5695	intron	67145	Tomm34	protein-coding	intron (NM_025996, intron 5 of 6)		chr7	19565515	19565629	-	Peak7110	2.97866	2.84806	CDS	232947	Ppp1r37	protein-coding	exon (NM_027189, exon 2 of 2)
chr2	146265647	146265675	-	Peak15429	2.28238	3.5695	intron	77806	A930019D19Rik	ncRNA	intron (NR_040619, intron 3 of 3)		chr7	25520814	25520925	-	Peak7111	2.97866	2.84806	CDS	26367	Ceacam2	protein-coding	exon (NM_007543, exon 4 of 6)
chr2	180629669	180629695	-	Peak15430	2.28238	3.5695	intron	277353	Tcfl5	protein-coding	intron (NM_178254, intron 5 of 5)		chr7	126194588	126194697	-	Peak7112	2.97866	2.84806	intron	74204	Xpo6	protein-coding	B3A|SINE|B2
chr2	180259555	180259580	-	Peak15431	2.28238	3.5695	3' UTR	100526556	Mir3091	ncRNA	3' UTR (NM_145851, exon 10 of 10)		chr7	126138154	126138239	-	Peak7113	2.97866	2.84806	intron	269994	Gsg1l	protein-coding	intron (NM_028816, intron 9 of 23)
chr2	25928608	25928629	-	Peak15432	2.28238	3.5695	3' UTR	227632	Kcnt1	protein-coding	3' UTR (NM_001276360, exon 18 of 18)		chr7	24333554	24333614	-	Peak7114	2.97866	2.84806	CDS	69301	Tescl	protein-coding	exon (NM_001163810, exon 1 of 1)
chr2	122681769	122681789	-	Peak15433	2.28238	3.5695	3' UTR	22785	Slc30a4	protein-coding	3' UTR (NM_001290993, exon 6 of 6)		chr7	98068489	98068536	-	Peak7115	2.97866	2.84806	intron	17921	Myo7a	protein-coding	(CA)n|Simple_repeat|Simple_repeat
chr2	37672329	37672349	-	Peak15434	2.28238	3.5695	Intergenic	NA			Intergenic		chr7	25243728	25243766	-	Peak7116	2.97866	2.84806	3' UTR	606496	Gsk3a	protein-coding	3' UTR (NM_010155, exon 4 of 4)
chr2	34810697	34810713	-	Peak15435	2.28238	3.5695	TTS	227746	Rabepk	protein-coding	TTS (NM_001164772)		chr7	73941378	73941411	-	Peak7117	2.97866	2.84806	3' UTR	20450	St8sia2	protein-coding	3' UTR (NM_009181, exon 6 of 6)
chr2	34291368	34291384	-	Peak15436	2.28238	3.5695	intron	18516	Pbx3	protein-coding	intron (NM_001290576, intron 2 of 7)		chr7	3677983	3678013	-	Peak7118	2.97866	2.84806	promoter-TSS	353499	Tmc4	protein-coding	promoter-TSS (NM_181820)
chr2	91192438	91192453	-	Peak15437	2.28238	3.5695	intron	22259	Nr1h3	protein-coding	intron (NM_001177730, intron 3 of 9)		chr7	25517722	25517751	-	Peak7119	2.97866	2.84806	3' UTR	26367	Ceacam2	protein-coding	3' UTR (NM_007543, exon 6 of 6)
chr2	101987860	101987874	-	Peak15438	2.28238	3.5695	intron	76501	Commd9	protein-coding	intron (NM_178886, intron 4 of 5)		chr7	126572586	126572612	-	Peak7120	2.97866	2.84806	CDS	56347	Eif3c	protein-coding	exon (NM_001146311, exon 17 of 18)
chr2	44677818	44677830	-	Peak15439	2.28238	3.5695	intron	227835	Gtdc1	protein-coding	Lx5c|LINE|L1		chr7	84110210	84110233	-	Peak7121	2.97866	2.84806	3' UTR	80982	Cemip	protein-coding	3' UTR (NM_133722, exon 3 of 3)
chr2	37625154	37625166	-	Peak15440	2.28238	3.5695	intron	20744	Strbp	protein-coding	intron (NM_001355260, intron 9 of 18)		chr7	127198071	127198219	-	Peak7132	2.92663	2.13757	3' UTR	70233	Cd2bp2	protein-coding	3' UTR (NM_144522, exon 9 of 9)
chr2	165001648	165001659	-	Peak15441	2.28238	3.5695	CDS	228869	Ncoa5	protein-coding	exon (NM_144892, exon 8 of 8)		chr7	128707048	128707178	-	Peak7133	2.92663	2.13757	CDS	101490	Inpp5f	protein-coding	exon (NM_145955, exon 11 of 16)
chr2	11772294	11772304	-	Peak15442	2.28238	3.5695	intron	50755	Fbh1	protein-coding	intron (NM_015792, intron 1 of 20)		chr7	99626208	99626312	-	Peak7134	2.92663	2.13757	CDS	100503386	Tpbgl	protein-coding	exon (NM_001195529, exon 1 of 1)
chr2	38787884	38787893	-	Peak15443	2.28238	3.5695	intron	14536	Nr6a1	protein-coding	intron (NM_010264, intron 3 of 10)		chr7	25629976	25630059	-	Peak7135	2.92663	2.13757	TTS	232984	B3gnt8	protein-coding	TTS (NM_146184)
chr2	118477542	118477550	-	Peak15444	2.28238	3.5695	intron	20813	Srp14	protein-coding	intron (NM_009273, intron 3 of 4)		chr7	19637539	19637619	-	Peak7136	2.92663	2.13757	CDS	19698	Relb	protein-coding	exon (NM_019649, exon 8 of 14)
chr2	146265639	146265646	-	Peak15445	2.28238	3.5695	intron	77806	A930019D19Rik	ncRNA	intron (NR_040619, intron 3 of 3)		chr7	80915560	80915638	-	Peak7137	2.92663	2.13757	3' UTR	68039	Nmb	protein-coding	3' UTR (NM_019951, exon 6 of 6)
chr2	151970041	151970043	-	Peak15446	2.28238	3.5695	CDS	100316704	Mir1953	ncRNA	exon (NM_001289151, exon 2 of 2)		chr7	29320930	29320997	-	Peak7138	2.92663	2.13757	3' UTR	29861	Dpf1	protein-coding	3' UTR (NM_001081028, exon 23 of 23)
chr2	120607902	120607994	-	Peak15469	2.24058	2.22158	CDS	66606	Lrrc57	protein-coding	exon (NM_001159612, exon 4 of 6)		chr7	142375969	142376029	-	Peak7139	2.92663	2.13757	TTS	320802	Ifitm10	protein-coding	TTS (NM_009983)
chr2	92405324	92405411	-	Peak15470	2.24058	2.22158	3' UTR	320507	D930015M05Rik	ncRNA	3' UTR (NM_009963, exon 12 of 12)		chr7	28284732	28284764	-	Peak7140	2.92663	2.13757	TTS	280621	Selenov	protein-coding	TTS (NM_175033)
chr2	77186996	77187082	-	Peak15471	2.24058	2.22158	3' UTR	545428	Ccdc141	protein-coding	3' UTR (NM_175465, exon 18 of 18)		chr7	3662969	3663043	-	Peak7160	2.83396	3.07045	CDS	69757	Leng1	protein-coding	exon (NM_027203, exon 3 of 4)
chr2	114136964	114137048	-	Peak15472	2.24058	2.22158	CDS	102465982	Mir7002	ncRNA	exon (NM_009702, exon 17 of 35)		chr7	141902132	141902192	-	Peak7161	2.83396	3.07045	intron	54473	Tollip	protein-coding	CpG
chr2	91068491	91068571	-	Peak15473	2.24058	2.22158	CDS	68427	Slc39a13	protein-coding	exon (NM_026721, exon 2 of 10)		chr7	116351797	116351844	-	Peak7162	2.83396	3.07045	CDS	68052	Rps13	protein-coding	exon (NM_011083, exon 24 of 33)
chr2	121210091	121210146	-	Peak15474	2.24058	2.22158	intron	51885	Tubgcp4	protein-coding	intron (NM_013735, intron 18 of 27)		chr7	125335590	125335634	-	Peak7163	2.83396	3.07045	intron	71208	4933440M02Rik	ncRNA	intron (NR_045804, intron 1 of 2)
chr2	33452163	33452218	-	Peak15475	2.24058	2.22158	3' UTR	71834	Zbtb43	protein-coding	3' UTR (NM_027947, exon 4 of 4)		chr7	45389088	45389132	-	Peak7164	2.83396	3.07045	intron	20637	Snrnp70	protein-coding	intron (NR_126538, intron 4 of 10)
chr2	120733298	120733347	-	Peak15476	2.24058	2.22158	3' UTR	68968	Cdan1	protein-coding	3' UTR (NM_080788, exon 16 of 16)		chr7	67513939	67513977	-	Peak7165	2.83396	3.07045	non-coding	67867	Lrrc28	protein-coding	non-coding (NR_028144, exon 9 of 9)
chr2	122684828	122684860	-	Peak15477	2.24058	2.22158	3' UTR	22785	Slc30a4	protein-coding	3' UTR (NM_001290993, exon 6 of 6)		chr7	109736540	109736565	-	Peak7166	2.83396	3.07045	3' UTR	56787	Ascl3	protein-coding	3' UTR (NM_020050, exon 5 of 5)
chr2	180683538	180683569	-	Peak15478	2.24058	2.22158	CDS	23856	Dido1	protein-coding	exon (NM_001291432, exon 6 of 6)		chr7	16562227	16562249	-	Peak7167	2.83396	3.07045	CDS	102634559	Gm29443	ncRNA	exon (NM_172739, exon 2 of 7)
chr2	32709579	32709610	-	Peak15479	2.24058	2.22158	CDS	107951	Cdk9	protein-coding	exon (NM_130860, exon 6 of 7)		chr7	84110536	84110557	-	Peak7168	2.83396	3.07045	3' UTR	80982	Cemip	protein-coding	3' UTR (NM_133722, exon 3 of 3)
chr2	122683007	122683034	-	Peak15480	2.24058	2.22158	3' UTR	22785	Slc30a4	protein-coding	3' UTR (NM_001290993, exon 6 of 6)		chr7	55932149	55932169	-	Peak7169	2.83396	3.07045	3' UTR	93790	Nipa2	protein-coding	3' UTR (NM_001256131, exon 6 of 6)
chr2	35182306	35182330	-	Peak15481	2.24058	2.22158	CDS	68365	Rab14	protein-coding	exon (NM_026697, exon 8 of 8)		chr7	120046887	120047040	-	Peak7171	2.82879	2.43302	intron	381917	Dnah3	protein-coding	L2b|LINE|L2
chr2	38725922	38725923	-	Peak15482	2.24058	2.22158	3' UTR	26423	Nr5a1	protein-coding	3' UTR (NM_010264, exon 11 of 11)		chr7	84114288	84114374	-	Peak7172	2.82879	2.43302	CDS	80982	Cemip	protein-coding	exon (NM_133722, exon 2 of 3)
chr2	34822795	34822986	-	Peak15488	2.18386	2.49912	CDS	30050	Fbxw2	protein-coding	exon (NM_013890, exon 3 of 8)		chr7	29712871	29712942	-	Peak7173	2.82879	2.43302	intron	76718	Catsperg2	protein-coding	intron (NM_029714, intron 10 of 28)
chr2	103073290	103073463	-	Peak15489	2.18386	2.49912	promoter-TSS	27402	Pdhx	protein-coding	promoter-TSS (NM_001355473)		chr7	89866212	89866275	-	Peak7174	2.82879	2.43302	TTS	70884	Ccdc81	protein-coding	TTS (NM_001162979)
chr2	157987005	157987177	-	Peak15490	2.18386	2.49912	intron	75425	Tti1	protein-coding	intron (NM_029282, intron 7 of 7)		chr7	118132219	118132270	-	Peak7175	2.82879	2.43302	3' UTR	54208	Arl6ip1	protein-coding	3' UTR (NM_001031814, exon 63 of 63)
chr2	167608646	167608784	-	Peak15491	2.18386	2.49912	3' UTR	66589	Ube2v1	protein-coding	3' UTR (NM_023230, exon 4 of 4)		chr7	37477351	37477401	-	Peak7176	2.82879	2.43302	Intergenic	243937	Zfp536	protein-coding	Intergenic
chr2	132249337	132249458	-	Peak15492	2.18386	2.49912	3' UTR	70612	Tmem230	protein-coding	3' UTR (NM_011045, exon 6 of 6)		chr7	45390350	45390386	-	Peak7177	2.82879	2.43302	intron	20637	Snrnp70	protein-coding	MT2A|LTR|ERVL
chr2	37808949	37809070	-	Peak15493	2.18386	2.49912	intron	241324	Crb2	protein-coding	MIR3|SINE|MIR		chr7	16496928	16496951	-	Peak7178	2.82879	2.43302	3' UTR	18142	Npas1	protein-coding	3' UTR (NM_172739, exon 7 of 7)
chr2	165014953	165015057	-	Peak15494	2.18386	2.49912	intron	228869	Ncoa5	protein-coding	intron (NM_144892, intron 2 of 7)		chr7	99154348	99154367	-	Peak7179	2.82879	2.43302	3' UTR	78610	Uvrag	protein-coding	3' UTR (NM_026384, exon 8 of 8)
chr2	26408007	26408102	-	Peak15495	2.18386	2.49912	CDS	64436	Inpp5e	protein-coding	exon (NM_033134, exon 1 of 10)		chr7	65301124	65301234	-	Peak7187	2.74507	2.16999	CDS	21872	Tjp1	protein-coding	exon (NM_009386, exon 26 of 28)
chr2	94033513	94033606	-	Peak15496	2.18386	2.49912	CDS	69113	Alkbh3	protein-coding	exon (NM_019657, exon 11 of 11)		chr7	29710835	29710891	-	Peak7188	2.74507	2.16999	intron	76718	Catsperg2	protein-coding	MLT1K|LTR|ERVL-MaLR
chr2	157034338	157034424	-	Peak15497	2.18386	2.49912	intron	66934	Dsn1	protein-coding	(TAGA)n|Simple_repeat|Simple_repeat		chr7	25071006	25071061	-	Peak7189	2.74507	2.16999	intron	14809	Grik5	protein-coding	intron (NM_001360067, intron 1 of 19)
chr2	37673721	37673807	-	Peak15498	2.18386	2.49912	Intergenic	NA			Intergenic		chr7	5125777	5125818	-	Peak7190	2.74507	2.16999	CDS	19428	Rasl2-9	protein-coding	exon (NM_009028, exon 1 of 1)
chr2	122689407	122689490	-	Peak15499	2.18386	2.49912	CDS	22785	Slc30a4	protein-coding	exon (NM_001290993, exon 2 of 6)		chr7	34284896	34284934	-	Peak7191	2.74507	2.16999	CDS	233103	Garre1	protein-coding	exon (NM_172741, exon 1 of 13)
chr2	130750585	130750661	-	Peak15500	2.18386	2.49912	intron	269356	Slc4a11	protein-coding	intron (NM_029432, intron 20 of 36)		chr7	110308600	110308636	-	Peak7192	2.74507	2.16999	3' UTR	20947	Swap70	protein-coding	3' UTR (NM_177324, exon 41 of 41)
chr2	120090994	120091069	-	Peak15501	2.18386	2.49912	3' UTR	640524	Sptbn5	protein-coding	3' UTR (NM_133838, exon 6 of 6)		chr7	34285399	34285435	-	Peak7193	2.74507	2.16999	5' UTR	233103	Garre1	protein-coding	5' UTR (NM_172741, exon 1 of 13)
chr2	37577984	37578057	-	Peak15502	2.18386	2.49912	3' UTR	338346	Gpr21	protein-coding	3' UTR (NM_009261, exon 18 of 18)		chr7	118133162	118133190	-	Peak7194	2.74507	2.16999	3' UTR	54208	Arl6ip1	protein-coding	3' UTR (NM_001031814, exon 63 of 63)
chr2	44564463	44564533	-	Peak15503	2.18386	2.49912	TTS	227835	Gtdc1	protein-coding	TTS (NM_172662)		chr7	105611829	105611963	-	Peak7206	2.70811	3.43302	intron	15458	Hpx	protein-coding	intron (NM_001360425, intron 10 of 11)
chr2	11586897	11586967	-	Peak15504	2.18386	2.49912	CDS	76938	Rbm17	protein-coding	exon (NM_152824, exon 10 of 12)		chr7	80534152	80534241	-	Peak7207	2.70811	3.43302	intron	12144	Blm	protein-coding	intron (NM_001042527, intron 1 of 21)
chr2	80524627	80524686	-	Peak15505	2.18386	2.49912	CDS	50884	Nckap1	protein-coding	exon (NM_001290745, exon 20 of 32)		chr7	105373458	105373538	-	Peak7208	2.70811	3.43302	3' UTR	100503879	Gm5901	protein-coding	3' UTR (NM_001242365, exon 12 of 12)
chr2	28824745	28824804	-	Peak15506	2.18386	2.49912	3' UTR	269252	Gtf3c4	protein-coding	3' UTR (NM_001166033, exon 6 of 6)		chr7	73537081	73537159	-	Peak7209	2.70811	3.43302	intron	244059	Chd2	protein-coding	intron (NM_001081345, intron 2 of 38)
chr2	122681371	122681429	-	Peak15507	2.18386	2.49912	3' UTR	22785	Slc30a4	protein-coding	3' UTR (NM_001290993, exon 6 of 6)		chr7	16384288	16384363	-	Peak7210	2.70811	3.43302	intron	56459	Sae1	protein-coding	B1_Mus1|SINE|Alu
chr2	144267164	144267213	-	Peak15508	2.18386	2.49912	promoter-TSS	100313519	Snord17	snoRNA	promoter-TSS (NR_030762)		chr7	114102264	114102337	-	Peak7211	2.70811	3.43302	intron	66922	Rras2	protein-coding	B1_Mus1|SINE|Alu
chr2	37576334	37576382	-	Peak15509	2.18386	2.49912	3' UTR	338346	Gpr21	protein-coding	3' UTR (NM_009261, exon 18 of 18)		chr7	7297786	7297857	-	Peak7212	2.70811	3.43302	TTS	12727	Clcn4	protein-coding	TTS (NR_126157)
chr2	154872862	154872905	-	Peak15510	2.18386	2.49912	CDS	67204	Eif2s2	protein-coding	exon (NM_026030, exon 9 of 9)		chr7	105810858	105810925	-	Peak7213	2.70811	3.43302	CDS	27397	Mrpl17	protein-coding	exon (NM_025301, exon 1 of 3)
chr2	155414812	155414852	-	Peak15511	2.18386	2.49912	CDS	56406	Ncoa6	protein-coding	exon (NM_001242558, exon 8 of 13)		chr7	134281512	134281569	-	Peak7214	2.70811	3.43302	intron	11489	Adam12	protein-coding	(CA)n|Simple_repeat|Simple_repeat
chr2	163623483	163623521	-	Peak15512	2.18386	2.49912	3' UTR	76080	Ttpal	protein-coding	3' UTR (NM_012032, exon 10 of 10)		chr7	113333420	113333473	-	Peak7215	2.70811	3.43302	intron	68815	Btbd10	protein-coding	PB1D10|SINE|Alu
chr2	120737415	120737451	-	Peak15513	2.18386	2.49912	3' UTR	68968	Cdan1	protein-coding	3' UTR (NM_080788, exon 16 of 16)		chr7	65346329	65346377	-	Peak7216	2.70811	3.43302	intron	21872	Tjp1	protein-coding	L1M4|LINE|L1
chr2	172356945	172356980	-	Peak15514	2.18386	2.49912	CDS	67017	Fam210b	protein-coding	exon (NM_001291185, exon 9 of 9)		chr7	123279836	123279882	-	Peak7217	2.70811	3.43302	3' UTR	233836	Slc5a11	protein-coding	3' UTR (NM_001122643, exon 20 of 20)
chr2	121407939	121407972	-	Peak15515	2.18386	2.49912	intron	212670	Catsper2	protein-coding	intron (NM_153075, intron 4 of 12)		chr7	27306135	27306181	-	Peak7218	2.70811	3.43302	CDS	108075	Ltbp4	protein-coding	exon (NM_001113549, exon 29 of 30)
chr2	130176890	130176920	-	Peak15516	2.18386	2.49912	intron	20638	Snrpb	protein-coding	intron (NM_009225, intron 2 of 6)		chr7	111947281	111947324	-	Peak7219	2.70811	3.43302	Intergenic	74996	Usp47	protein-coding	U2|snRNA|snRNA
chr2	164425604	164425630	-	Peak15517	2.18386	2.49912	3' UTR	20971	Sdc4	protein-coding	3' UTR (NM_011521, exon 5 of 5)		chr7	55933082	55933118	-	Peak7220	2.70811	3.43302	TTS	93790	Nipa2	protein-coding	TTS (NM_001164662)
chr2	178357847	178357869	-	Peak15518	2.18386	2.49912	intron	320558	Sycp2	protein-coding	intron (NM_177191, intron 32 of 43)		chr7	67514591	67514626	-	Peak7221	2.70811	3.43302	non-coding	67867	Lrrc28	protein-coding	non-coding (NR_028144, exon 9 of 9)
chr2	122685310	122685332	-	Peak15519	2.18386	2.49912	CDS	22785	Slc30a4	protein-coding	exon (NM_001290993, exon 6 of 6)		chr7	144930749	144930782	-	Peak7222	2.70811	3.43302	TTS	12443	Ccnd1	protein-coding	TTS (NM_001347536)
chr2	26294532	26294550	-	Peak15520	2.18386	2.49912	promoter-TSS	329366	Ccdc187	protein-coding	promoter-TSS (NM_177841)		chr7	125340267	125340297	-	Peak7223	2.70811	3.43302	intron	71208	4933440M02Rik	ncRNA	(CA)n|Simple_repeat|Simple_repeat
chr2	134609531	134609543	-	Peak15521	2.18386	2.49912	CDS	52837	Tmx4	protein-coding	exon (NM_029148, exon 5 of 8)		chr7	128709466	128709488	-	Peak7224	2.70811	3.43302	intron	101490	Inpp5f	protein-coding	intron (NM_145955, intron 9 of 15)
chr2	76644866	76645037	-	Peak15523	2.13872	2.76215	intron	23992	Prkra	protein-coding	B1_Mm|SINE|Alu		chr7	98895082	98895091	-	Peak7225	2.70811	3.43302	intron	22411	Wnt11	protein-coding	intron (NM_178635, intron 14 of 14)
chr2	34701113	34701284	-	Peak15524	2.13872	2.76215	intron	66691	Gapvd1	protein-coding	intron (NR_151469, intron 17 of 26)		chr7	144934026	144934153	-	Peak7245	2.65563	2.52613	CDS	12443	Ccnd1	protein-coding	exon (NM_007631, exon 4 of 5)
chr2	155490476	155490616	-	Peak15525	2.13872	2.76215	3' UTR	207182	Ggt7	protein-coding	3' UTR (NM_001362900, exon 15 of 15)		chr7	18789833	18789941	-	Peak7246	2.65563	2.52613	TTS	20958	Sycp1-ps1	pseudo	TTS (NR_024208)
chr2	6822607	6822747	-	Peak15526	2.13872	2.76215	intron	14007	Celf2	protein-coding	intron (NM_001110230, intron 2 of 14)		chr7	46990965	46991037	-	Peak7247	2.65563	2.52613	3' UTR	629141	Misfa	ncRNA	3' UTR (NM_175318, exon 6 of 6)
chr2	35332206	35332330	-	Peak15527	2.13872	2.76215	intron	13830	Stom	protein-coding	intron (NM_013515, intron 1 of 6)		chr7	34212632	34212699	-	Peak7248	2.65563	2.52613	intron	68079	Pdcd2l	protein-coding	intron (NM_008155, intron 9 of 17)
chr2	157253020	157253135	-	Peak15528	2.13872	2.76215	intron	20014	Rpn2	protein-coding	intron (NM_001039557, intron 7 of 24)		chr7	116364582	116364636	-	Peak7249	2.65563	2.52613	CDS	68052	Rps13	protein-coding	exon (NM_011083, exon 16 of 33)
chr2	91062017	91062130	-	Peak15529	2.13872	2.76215	non-coding	19182	Psmc3	protein-coding	non-coding (NR_110981, exon 8 of 8)		chr7	109980995	109981034	-	Peak7250	2.65563	2.52613	CDS	233724	Tmem41b	protein-coding	exon (NM_153525, exon 3 of 7)
chr2	37807412	37807521	-	Peak15530	2.13872	2.76215	intron	241324	Crb2	protein-coding	intron (NM_001362973, intron 20 of 22)		chr7	99169698	99169729	-	Peak7251	2.65563	2.52613	CDS	67800	Dgat2	protein-coding	exon (NM_026384, exon 2 of 8)
chr2	121168156	121168255	-	Peak15531	2.13872	2.76215	intron	99334	Zscan29	protein-coding	intron (NM_001290820, intron 1 of 1)		chr7	99154264	99154290	-	Peak7252	2.65563	2.52613	3' UTR	78610	Uvrag	protein-coding	3' UTR (NM_026384, exon 8 of 8)
chr2	118221798	118221897	-	Peak15532	2.13872	2.76215	intron	71313	Fsip1	protein-coding	PB1D10|SINE|Alu		chr7	110442290	110442294	-	Peak7253	2.65563	2.52613	CDS	319934	Sbf2	protein-coding	exon (NM_177324, exon 10 of 41)
chr2	126594590	126594687	-	Peak15533	2.13872	2.76215	CDS	15186	Hdc	protein-coding	exon (NM_008230, exon 12 of 12)		chr7	4779791	4779922	-	Peak7261	2.62251	4.16999	intron	16156	Il11	protein-coding	intron (NM_001290423, intron 1 of 4)
chr2	153420394	153420490	-	Peak15534	2.13872	2.76215	intron	329540	Nol4l	protein-coding	intron (NM_001001986, intron 3 of 7)		chr7	35787471	35787583	-	Peak7262	2.62251	4.16999	intron	78547	E130304I02Rik	ncRNA	intron (NM_177739, intron 5 of 6)
chr2	38834368	38834461	-	Peak15535	2.13872	2.76215	intron	387176	Mir181a-2	ncRNA	intron (NM_010264, intron 3 of 10)		chr7	109075069	109075177	-	Peak7263	2.62251	4.16999	intron	320360	Ric3	protein-coding	L1Md_F2|LINE|L1
chr2	146421301	146421391	-	Peak15536	2.13872	2.76215	intron	241694	Ralgapa2	protein-coding	intron (NM_001033348, intron 16 of 40)		chr7	127806193	127806300	-	Peak7264	2.62251	4.16999	TTS	101502	Hsd3b7	protein-coding	TTS (NM_024414)
chr2	101950922	101951011	-	Peak15537	2.13872	2.76215	3' UTR	76501	Commd9	protein-coding	3' UTR (NM_001290784, exon 6 of 6)		chr7	19140488	19140586	-	Peak7265	2.62251	4.16999	3' UTR	67369	Qpctl	protein-coding	3' UTR (NM_026111, exon 7 of 7)
chr2	38281043	38281129	-	Peak15538	2.13872	2.76215	intron	227801	Dennd1a	protein-coding	intron (NM_001362973, intron 1 of 22)		chr7	101924325	101924422	-	Peak7266	2.62251	4.16999	intron	69358	Lrrc51	protein-coding	ORR1A2|LTR|ERVL-MaLR
chr2	155357295	155357378	-	Peak15539	2.13872	2.76215	promoter-TSS	228812	Pigu	protein-coding	promoter-TSS (NM_001004721)		chr7	84660403	84660481	-	Peak7267	2.62251	4.16999	intron	65098	Zfand6	protein-coding	intron (NM_001360577, intron 1 of 7)
chr2	18352972	18353054	-	Peak15540	2.13872	2.76215	intron	13418	Dnajc1	protein-coding	Lx7|LINE|L1		chr7	102057246	102057321	-	Peak7268	2.62251	4.16999	intron	75212	Rnf121	protein-coding	B3|SINE|B2
chr2	34805751	34805830	-	Peak15541	2.13872	2.76215	TTS	227746	Rabepk	protein-coding	TTS (NM_001164769)		chr7	115654880	115654953	-	Peak7269	2.62251	4.16999	intron	20679	Sox6	protein-coding	intron (NM_001025559, intron 7 of 15)
chr2	25590844	25590923	-	Peak15542	2.13872	2.76215	intron	381353	Ajm1	protein-coding	RMER15|LTR|ERVL		chr7	55937591	55937664	-	Peak7270	2.62251	4.16999	CDS	93790	Nipa2	protein-coding	exon (NM_001256131, exon 4 of 6)
chr2	37597720	37597798	-	Peak15543	2.13872	2.76215	intron	20744	Strbp	protein-coding	MusHAL1|LINE|L1		chr7	46930401	46930474	-	Peak7271	2.62251	4.16999	intron	22088	Tsg101	protein-coding	intron (NM_001040695, intron 10 of 11)
chr2	37412245	37412322	-	Peak15544	2.13872	2.76215	intron	319817	Rc3h2	protein-coding	intron (NM_001290642, intron 3 of 21)		chr7	31149078	31149150	-	Peak7272	2.62251	4.16999	intron	52857	Gramd1a	protein-coding	intron (NR_153431, intron 1 of 18)
chr2	26915669	26915746	-	Peak15545	2.13872	2.76215	promoter-TSS	20931	Surf2	protein-coding	promoter-TSS (NM_013678)		chr7	116269975	116270046	-	Peak7273	2.62251	4.16999	intron	233765	Plekha7	protein-coding	intron (NM_001305185, intron 3 of 26)
chr2	33001856	33001931	-	Peak15546	2.13872	2.76215	intron	56017	Slc2a8	protein-coding	intron (NM_001355200, intron 24 of 29)		chr7	79842377	79842447	-	Peak7274	2.62251	4.16999	5' UTR	16790	Anpep	protein-coding	5' UTR (NM_008486, exon 2 of 21)
chr2	181254080	181254151	-	Peak15547	2.13872	2.76215	CDS	229003	Helz2	protein-coding	exon (NM_198169, exon 10 of 10)		chr7	115929758	115929826	-	Peak7275	2.62251	4.16999	intron	20679	Sox6	protein-coding	L1ME1|LINE|L1
chr2	39173003	39173074	-	Peak15548	2.13872	2.76215	intron	100042584	Gm16523	pseudo	MLT1G1|LTR|ERVL-MaLR		chr7	25061777	25061843	-	Peak7276	2.62251	4.16999	intron	14809	Grik5	protein-coding	intron (NM_001360067, intron 6 of 19)
chr2	181363907	181363977	-	Peak15549	2.13872	2.76215	promoter-TSS	229007	Zgpat	protein-coding	promoter-TSS (NM_144894)		chr7	122150437	122150502	-	Peak7277	2.62251	4.16999	Intergenic	18817	Plk1	protein-coding	MT2B1|LTR|ERVL
chr2	121393585	121393655	-	Peak15550	2.13872	2.76215	TTS	140476	Strc	protein-coding	TTS (NM_153075)		chr7	99004386	99004450	-	Peak7278	2.62251	4.16999	intron	78610	Uvrag	protein-coding	B1_Mus2|SINE|Alu
chr2	169962309	169962372	-	Peak15551	2.13872	2.76215	non-coding	446211	AY702102	ncRNA	non-coding (NR_131974, exon 1 of 1)		chr7	48868248	48868309	-	Peak7279	2.62251	4.16999	CDS	108961	E2f8	protein-coding	exon (NM_001360812, exon 11 of 13)
chr2	178405296	178405358	-	Peak15552	2.13872	2.76215	intron	320558	Sycp2	protein-coding	intron (NM_177191, intron 1 of 43)		chr7	92866330	92866390	-	Peak7280	2.62251	4.16999	intron	74041	Ddias	protein-coding	(CA)n|Simple_repeat|Simple_repeat
chr2	94001286	94001347	-	Peak15553	2.13872	2.76215	intron	69113	Alkbh3	protein-coding	intron (NM_026944, intron 7 of 9)		chr7	104083592	104083650	-	Peak7281	2.62251	4.16999	TTS	258247	Or51a24	protein-coding	TTS (NM_207144)
chr2	26915948	26916007	-	Peak15554	2.13872	2.76215	promoter-TSS	20931	Surf2	protein-coding	promoter-TSS (NM_013678)		chr7	78559878	78559936	-	Peak7282	2.62251	4.16999	intron	18213	Ntrk3	protein-coding	MT2B2|LTR|ERVL
chr2	52692638	52692692	-	Peak15555	2.13872	2.76215	3' UTR	12298	Cacnb4	protein-coding	3' UTR (NM_019667, exon 14 of 14)		chr7	67528711	67528769	-	Peak7283	2.62251	4.16999	intron	67867	Lrrc28	protein-coding	PB1D10|SINE|Alu
chr2	38801412	38801466	-	Peak15556	2.13872	2.76215	intron	14536	Nr6a1	protein-coding	intron (NM_010264, intron 3 of 10)		chr7	65326511	65326569	-	Peak7284	2.62251	4.16999	intron	21872	Tjp1	protein-coding	intron (NM_001163574, intron 10 of 26)
chr2	104999789	104999842	-	Peak15557	2.13872	2.76215	TTS	98221	Eif3m	protein-coding	TTS (NM_177600)		chr7	42617137	42617194	-	Peak7285	2.62251	4.16999	intron	637776	Zfp977	protein-coding	B1_Mm|SINE|Alu
chr2	151979993	151980043	-	Peak15558	2.13872	2.76215	5' UTR	73847	Fam110a	protein-coding	5' UTR (NM_146127, exon 1 of 2)		chr7	105558724	105558779	-	Peak7286	2.62251	4.16999	TTS	20597	Smpd1	protein-coding	TTS (NM_011421)
chr2	111225635	111225684	-	Peak15559	2.13872	2.76215	intron	67575	Potefam1	protein-coding	intron (NM_026248, intron 3 of 15)		chr7	46901438	46901493	-	Peak7287	2.62251	4.16999	intron	22088	Tsg101	protein-coding	B3|SINE|B2
chr2	104440245	104440293	-	Peak15560	2.13872	2.76215	CDS	100316678	Mir1902	ncRNA	exon (NM_001145824, exon 5 of 16)		chr7	144447905	144447959	-	Peak7288	2.62251	4.16999	intron	13043	Cttn	protein-coding	RSINE1|SINE|B4
chr2	126893051	126893095	-	Peak15561	2.13872	2.76215	3' UTR	102466258	Mir3473g	ncRNA	3' UTR (NM_023220, exon 15 of 15)		chr7	115474284	115474338	-	Peak7289	2.62251	4.16999	3' UTR	20679	Sox6	protein-coding	3' UTR (NM_001277327, exon 15 of 15)
chr2	157258068	157258110	-	Peak15562	2.13872	2.76215	CDS	20014	Rpn2	protein-coding	exon (NM_001039557, exon 5 of 25)		chr7	102048849	102048903	-	Peak7290	2.62251	4.16999	intron	75212	Rnf121	protein-coding	B1F|SINE|Alu
chr2	126812876	126812916	-	Peak15563	2.13872	2.76215	CDS	75083	Usp50	protein-coding	exon (NM_001164325, exon 26 of 39)		chr7	34716181	34716235	-	Peak7291	2.62251	4.16999	intron	233107	Kctd15	protein-coding	intron (NM_175140, intron 2 of 3)
chr2	104755585	104755624	-	Peak15564	2.13872	2.76215	3' UTR	211896	Depdc7	protein-coding	3' UTR (NM_001123327, exon 12 of 12)		chr7	84674615	84674667	-	Peak7292	2.62251	4.16999	intron	65098	Zfand6	protein-coding	intron (NM_001360577, intron 1 of 7)
chr2	132533970	132534002	-	Peak15565	2.13872	2.76215	3' UTR	70371	1700026D11Rik	ncRNA	3' UTR (NM_001042672, exon 19 of 19)		chr7	128720140	128720190	-	Peak7293	2.62251	4.16999	intron	210711	Mcmbp	protein-coding	(CA)n|Simple_repeat|Simple_repeat
chr2	132530440	132530468	-	Peak15566	2.13872	2.76215	3' UTR	70371	1700026D11Rik	ncRNA	3' UTR (NM_001355648, exon 19 of 19)		chr7	115571942	115571990	-	Peak7294	2.62251	4.16999	intron	20679	Sox6	protein-coding	intron (NM_001025559, intron 9 of 15)
chr2	35314117	35314144	-	Peak15567	2.13872	2.76215	3' UTR	13830	Stom	protein-coding	3' UTR (NM_013515, exon 7 of 7)		chr7	80663624	80663672	-	Peak7295	2.62251	4.16999	intron	70461	Crtc3	protein-coding	B1_Mur1|SINE|Alu
chr2	155406406	155406431	-	Peak15568	2.13872	2.76215	CDS	68728	Trp53inp2	protein-coding	exon (NM_019825, exon 10 of 14)		chr7	29275452	29275500	-	Peak7296	2.62251	4.16999	intron	20733	Spint2	protein-coding	B2_Mm2|SINE|B2
chr2	181595571	181595595	-	Peak15569	2.13872	2.76215	3' UTR	269401	Zfp512b	protein-coding	3' UTR (NM_001370751, exon 5 of 5)		chr7	144476849	144476889	-	Peak7297	2.62251	4.16999	3' UTR	13043	Cttn	protein-coding	3' UTR (NM_001195086, exon 32 of 32)
chr2	170119281	170119305	-	Peak15570	2.13872	2.76215	CDS	228913	Zfp217	protein-coding	exon (NM_001159683, exon 3 of 7)		chr7	73428995	73429035	-	Peak7298	2.62251	4.16999	3' UTR	319783	A730056A06Rik	ncRNA	3' UTR (NM_001081345, exon 39 of 39)
chr2	38642177	38642196	-	Peak15571	2.13872	2.76215	CDS	19177	Psmb7	protein-coding	exon (NM_011187, exon 3 of 8)		chr7	115645825	115645861	-	Peak7299	2.62251	4.16999	intron	20679	Sox6	protein-coding	intron (NM_001025559, intron 7 of 15)
chr2	135210974	135210983	-	Peak15572	2.13872	2.76215	intron	78805	4930545L23Rik	ncRNA	B1F|SINE|Alu		chr7	45386886	45386919	-	Peak7300	2.62251	4.16999	intron	20637	Snrnp70	protein-coding	B1_Mus1|SINE|Alu
chr2	73817470	73817479	-	Peak15573	2.13872	2.76215	3' UTR	108699	Chn1	protein-coding	3' UTR (NM_009715, exon 14 of 14)		chr7	110320675	110320706	-	Peak7301	2.62251	4.16999	CDS	20947	Swap70	protein-coding	exon (NM_177324, exon 34 of 41)
chr2	121230701	121230835	-	Peak15584	2.0407	2.02518	intron	27223	Trp53bp1	protein-coding	intron (NM_013735, intron 12 of 27)		chr7	27656512	27656541	-	Peak7302	2.62251	4.16999	TTS	73032	Ttc9b	protein-coding	TTS (NM_028417)
chr2	38590697	38590792	-	Peak15585	2.0407	2.02518	CDS	19177	Psmb7	protein-coding	exon (NM_011187, exon 7 of 8)		chr7	125471111	125471136	-	Peak7303	2.62251	4.16999	CDS	67711	Nsmce1	protein-coding	exon (NM_026330, exon 5 of 8)
chr2	132547635	132547728	-	Peak15586	2.0407	2.02518	CDS	74182	Gpcpd1	protein-coding	exon (NM_001355648, exon 8 of 19)		chr7	46120239	46120263	-	Peak7304	2.62251	4.16999	intron	16514	Kcnj11	protein-coding	intron (NM_011510, intron 22 of 38)
chr2	168205430	168205502	-	Peak15587	2.0407	2.02518	intron	11538	Adnp	protein-coding	intron (NM_001310086, intron 1 of 4)		chr7	74321767	74321784	-	Peak7305	2.62251	4.16999	intron	108116	Slco3a1	protein-coding	intron (NM_001038643, intron 5 of 10)
chr2	127804536	127804608	-	Peak15588	2.0407	2.02518	CDS	NA			exon (NM_001113179, exon 22 of 25)		chr7	65326493	65326510	-	Peak7306	2.62251	4.16999	intron	21872	Tjp1	protein-coding	intron (NM_001163574, intron 10 of 26)
chr2	120738213	120738284	-	Peak15589	2.0407	2.02518	3' UTR	68968	Cdan1	protein-coding	3' UTR (NM_080788, exon 16 of 16)		chr7	102048832	102048848	-	Peak7307	2.62251	4.16999	intron	75212	Rnf121	protein-coding	B1F|SINE|Alu
chr2	70770013	70770076	-	Peak15590	2.0407	2.02518	non-coding	228012	Tlk1	protein-coding	non-coding (NR_156420, exon 3 of 22)		chr7	46901421	46901437	-	Peak7308	2.62251	4.16999	intron	22088	Tsg101	protein-coding	B3|SINE|B2
chr2	32973640	32973701	-	Peak15591	2.0407	2.02518	CDS	56017	Slc2a8	protein-coding	exon (NM_019488, exon 10 of 10)		chr7	42617121	42617136	-	Peak7309	2.62251	4.16999	intron	637776	Zfp977	protein-coding	B1_Mm|SINE|Alu
chr2	26439680	26439737	-	Peak15592	2.0407	2.02518	CDS	227648	Sec16a	protein-coding	exon (NM_153125, exon 2 of 30)		chr7	104083577	104083591	-	Peak7310	2.62251	4.16999	TTS	258247	Or51a24	protein-coding	TTS (NM_207144)
chr2	37580720	37580773	-	Peak15593	2.0407	2.02518	3' UTR	338346	Gpr21	protein-coding	3' UTR (NM_009261, exon 18 of 18)		chr7	29446723	29446737	-	Peak7311	2.62251	4.16999	intron	74206	Sipa1l3	protein-coding	intron (NM_001081028, intron 2 of 22)
chr2	164424529	164424580	-	Peak15594	2.0407	2.02518	3' UTR	20971	Sdc4	protein-coding	3' UTR (NM_011521, exon 5 of 5)		chr7	99924082	99924197	-	Peak7316	2.56262	2.21063	3' UTR	330602	Gm5115	ncRNA	3' UTR (NM_175388, exon 6 of 6)
chr2	77181785	77181834	-	Peak15595	2.0407	2.02518	3' UTR	545428	Ccdc141	protein-coding	3' UTR (NM_175465, exon 18 of 18)		chr7	16809820	16809892	-	Peak7317	2.56262	2.21063	3' UTR	97387	Strn4	protein-coding	3' UTR (NM_001358846, exon 3 of 3)
chr2	37799917	37799952	-	Peak15596	2.0407	2.02518	TTS	241324	Crb2	protein-coding	TTS (NM_001163566)		chr7	121645532	121645600	-	Peak7318	2.56262	2.21063	3' UTR	69407	1700025J12Rik	ncRNA	3' UTR (NM_001033173, exon 16 of 16)
chr2	32069220	32069251	-	Peak15597	2.0407	2.02518	non-coding	241303	Fam78a	protein-coding	non-coding (NR_151493, exon 3 of 6)		chr7	44976815	44976870	-	Peak7319	2.56262	2.21063	TTS	78070	Cpt1c	protein-coding	TTS (NM_001252477)
chr2	92537802	92537831	-	Peak15598	2.0407	2.02518	Intergenic	102466819	Mir7221	ncRNA	Lx7|LINE|L1		chr7	3678507	3678595	-	Peak7323	2.51421	2.00006	promoter-TSS	353499	Tmc4	protein-coding	promoter-TSS (NM_181820)
chr2	130173610	130173630	-	Peak15599	2.0407	2.02518	CDS	20638	Snrpb	protein-coding	exon (NM_009225, exon 4 of 7)		chr7	19592612	19592691	-	Peak7324	2.51421	2.00006	intron	53609	Clasrp	protein-coding	intron (NR_125832, intron 5 of 20)
chr2	104429498	104429518	-	Peak15600	2.0407	2.02518	promoter-TSS	100316678	Mir1902	ncRNA	promoter-TSS (NR_035432)		chr7	74320590	74320651	-	Peak7325	2.51421	2.00006	CDS	108116	Slco3a1	protein-coding	exon (NM_023908, exon 6 of 10)
chr2	153408471	153408474	-	Peak15601	2.0407	2.02518	3' UTR	329540	Nol4l	protein-coding	3' UTR (NM_001134300, exon 11 of 11)		chr7	44882968	44883026	-	Peak7326	2.51421	2.00006	CDS	75613	Med25	protein-coding	exon (NM_001331206, exon 12 of 17)
chr13	21982890	21982942	+	Peak28353	67.4323	4.16425	CDS	195236	Pom121l2	protein-coding	exon (NM_001162928, exon 1 of 1)		chr7	133759506	133759561	-	Peak7327	2.51421	2.00006	CDS	101437	Dhx32	protein-coding	exon (NM_133941, exon 2 of 12)
chr13	64920818	64920887	+	Peak28354	67.2155	5.3842	CDS	78124	Spata31	protein-coding	exon (NM_030047, exon 3 of 3)		chr7	35049211	35049236	-	Peak7328	2.51421	2.00006	3' UTR	12611	Cebpg	protein-coding	3' UTR (NM_009884, exon 2 of 2)
chr13	64920796	64920817	+	Peak28355	66.3203	4.5557	CDS	78124	Spata31	protein-coding	exon (NM_030047, exon 3 of 3)		chr7	6315886	6316028	-	Peak7345	2.48507	2.65541	3' UTR	213011	Zfp583	protein-coding	3' UTR (NM_001033249, exon 5 of 5)
chr13	21982947	21982975	+	Peak28356	65.8343	4.25569	CDS	195236	Pom121l2	protein-coding	exon (NM_001162928, exon 1 of 1)		chr7	109460698	109460823	-	Peak7346	2.48507	2.65541	CDS	117229	Stk33	protein-coding	exon (NM_181853, exon 11 of 20)
chr13	21982850	21982889	+	Peak28357	63.9925	3.68815	CDS	195236	Pom121l2	protein-coding	exon (NM_001162929, exon 1 of 2)		chr7	114380240	114380330	-	Peak7347	2.48507	2.65541	intron	71045	4933406I18Rik	ncRNA	L1_Mus2|LINE|L1
chr13	21982943	21982946	+	Peak28358	62.1666	4.75462	CDS	195236	Pom121l2	protein-coding	exon (NM_001162928, exon 1 of 1)		chr7	141512720	141512808	-	Peak7348	2.48507	2.65541	intron	68038	Chid1	protein-coding	intron (NM_026522, intron 8 of 10)
chr13	21982976	21982992	+	Peak28359	60.7576	4.15808	CDS	195236	Pom121l2	protein-coding	exon (NM_001162928, exon 1 of 1)		chr7	45303387	45303471	-	Peak7349	2.48507	2.65541	3' UTR	76713	Slc6a21	protein-coding	3' UTR (NM_175130, exon 25 of 25)
chr13	64920768	64920795	+	Peak28360	55.0241	4.32286	CDS	78124	Spata31	protein-coding	exon (NM_030047, exon 3 of 3)		chr7	34240567	34240636	-	Peak7350	2.48507	2.65541	CDS	14751	Gpi1	protein-coding	exon (NM_172741, exon 11 of 13)
chr13	21982993	21983029	+	Peak28361	53.6729	3.73943	CDS	195236	Pom121l2	protein-coding	exon (NM_001162928, exon 1 of 1)		chr7	90451546	90451612	-	Peak7351	2.48507	2.65541	CDS	66271	Tmem126a	protein-coding	exon (NM_025460, exon 4 of 5)
chr13	24812971	24813037	+	Peak28362	41.6934	7.42036	TTS	79555	BC005537	protein-coding	TTS (NM_024473)		chr7	83934637	83934703	-	Peak7352	2.48507	2.65541	3' UTR	67943	Mesd	protein-coding	3' UTR (NM_030728, exon 29 of 29)
chr13	64920738	64920767	+	Peak28363	37.3715	4.1197	CDS	78124	Spata31	protein-coding	exon (NM_030047, exon 3 of 3)		chr7	126125665	126125727	-	Peak7353	2.48507	2.65541	intron	269994	Gsg1l	protein-coding	intron (NM_028816, intron 12 of 23)
chr13	24812953	24812970	+	Peak28364	35.727	7.20509	TTS	79555	BC005537	protein-coding	TTS (NM_024473)		chr7	133026417	133026473	-	Peak7354	2.48507	2.65541	intron	13017	Ctbp2	protein-coding	intron (NM_009980, intron 2 of 10)
chr13	119609659	119609728	+	Peak28365	34.8965	3.18065	3' UTR	56838	Ccl28	protein-coding	3' UTR (NM_001370626, exon 3 of 3)		chr7	128439875	128439925	-	Peak7355	2.48507	2.65541	3' UTR	21843	Tial1	protein-coding	3' UTR (NM_009383, exon 12 of 12)
chr13	64920679	64920737	+	Peak28366	33.7774	3.36983	CDS	78124	Spata31	protein-coding	exon (NM_030047, exon 3 of 3)		chr7	75771015	75771063	-	Peak7356	2.48507	2.65541	Intergenic	207952	Klhl25	protein-coding	RLTR19-int|LTR|ERVK
chr13	64920955	64921020	+	Peak28367	32.8554	4.18169	CDS	78124	Spata31	protein-coding	exon (NM_030047, exon 3 of 3)		chr7	98215015	98215056	-	Peak7357	2.48507	2.65541	non-coding	272411	B3gnt6	protein-coding	non-coding (NR_153759, exon 12 of 12)
chr13	64922908	64922974	+	Peak28368	26.3628	5.32693	CDS	78124	Spata31	protein-coding	exon (NM_030047, exon 3 of 3)		chr7	80359044	80359071	-	Peak7358	2.48507	2.65541	intron	140481	Man2a2	protein-coding	intron (NM_172903, intron 18 of 23)
chr13	119610106	119610237	+	Peak28369	25.624	3.23608	3' UTR	56838	Ccl28	protein-coding	3' UTR (NM_001370626, exon 3 of 3)		chr7	34237068	34237090	-	Peak7359	2.48507	2.65541	3' UTR	14751	Gpi1	protein-coding	3' UTR (NM_172741, exon 13 of 13)
chr13	21983030	21983081	+	Peak28370	24.9279	3.20693	CDS	195236	Pom121l2	protein-coding	exon (NM_001162928, exon 1 of 1)		chr7	116339758	116339779	-	Peak7360	2.48507	2.65541	3' UTR	68052	Rps13	protein-coding	3' UTR (NM_011083, exon 33 of 33)
chr13	119609763	119609833	+	Peak28371	24.8177	3.39442	3' UTR	56838	Ccl28	protein-coding	3' UTR (NM_001370626, exon 3 of 3)		chr7	122132757	122132858	-	Peak7377	2.37923	2.2631	promoter-TSS	233826	Palb2	protein-coding	promoter-TSS (NM_021608)
chr13	73620311	73620428	+	Peak28372	24.6471	3.72898	3' UTR	21752	Tert	protein-coding	3' UTR (NM_146047, exon 17 of 17)		chr7	45918067	45918162	-	Peak7378	2.37923	2.2631	TTS	13732	Emp3	protein-coding	TTS (NM_010129)
chr13	21983082	21983157	+	Peak28373	24.6146	3.31674	CDS	195236	Pom121l2	protein-coding	exon (NM_001162928, exon 1 of 1)		chr7	130394165	130394237	-	Peak7379	2.37923	2.2631	3' UTR	11907	Ate1	protein-coding	3' UTR (NM_001136054, exon 12 of 12)
chr13	21983174	21983192	+	Peak28374	24.3221	3.44665	CDS	195236	Pom121l2	protein-coding	exon (NM_001162928, exon 1 of 1)		chr7	98656480	98656539	-	Peak7380	2.37923	2.2631	promoter-TSS	233545	Emsy	protein-coding	promoter-TSS (NM_172280)
chr13	21983193	21983236	+	Peak28375	23.6978	3.58658	CDS	195236	Pom121l2	protein-coding	exon (NM_001162928, exon 1 of 1)		chr7	25717298	25717354	-	Peak7381	2.37923	2.2631	intron	52132	Ccdc97	protein-coding	(CA)n|Simple_repeat|Simple_repeat
chr13	73620247	73620310	+	Peak28376	23.0967	3.76215	3' UTR	21752	Tert	protein-coding	3' UTR (NM_146047, exon 17 of 17)		chr7	130393861	130393912	-	Peak7382	2.37923	2.2631	3' UTR	11907	Ate1	protein-coding	3' UTR (NM_001136054, exon 12 of 12)
chr13	21983440	21983528	+	Peak28377	22.2513	2.80654	CDS	195236	Pom121l2	protein-coding	exon (NM_001162928, exon 1 of 1)		chr7	109894422	109894470	-	Peak7383	2.37923	2.2631	3' UTR	56788	Scube2	protein-coding	3' UTR (NM_021494, exon 23 of 23)
chr13	21983158	21983173	+	Peak28378	21.9205	3.49912	CDS	195236	Pom121l2	protein-coding	exon (NM_001162928, exon 1 of 1)		chr7	81347632	81347670	-	Peak7384	2.37923	2.2631	3' UTR	20068	Rps17	protein-coding	3' UTR (NM_007755, exon 12 of 12)
chr13	21983237	21983304	+	Peak28379	21.6426	3.11763	CDS	195236	Pom121l2	protein-coding	exon (NM_001162928, exon 1 of 1)		chr7	92613747	92613856	-	Peak7387	2.3278	2.01798	intron	73845	Ankrd42	protein-coding	intron (NM_028665, intron 6 of 11)
chr13	73620186	73620246	+	Peak28380	20.7197	3.53154	3' UTR	21752	Tert	protein-coding	3' UTR (NM_146047, exon 17 of 17)		chr7	105746163	105746261	-	Peak7388	2.3278	2.01798	3' UTR	24075	Taf10	protein-coding	3' UTR (NM_009906, exon 13 of 13)
chr13	24812862	24812943	+	Peak28381	20.1664	4.19955	TTS	79555	BC005537	protein-coding	TTS (NM_024473)		chr7	99624826	99624900	-	Peak7389	2.3278	2.01798	3' UTR	100503386	Tpbgl	protein-coding	3' UTR (NM_001195529, exon 1 of 1)
chr13	64921832	64921872	+	Peak28382	19.1806	6.34711	CDS	78124	Spata31	protein-coding	exon (NM_030047, exon 3 of 3)		chr7	116333965	116334036	-	Peak7390	2.3278	2.01798	intron	68052	Rps13	protein-coding	CpG-13498
chr13	119609621	119609658	+	Peak28383	18.9296	2.87177	3' UTR	56838	Ccl28	protein-coding	3' UTR (NM_001370626, exon 3 of 3)		chr7	100083261	100083309	-	Peak7391	2.3278	2.01798	3' UTR	67967	Pold3	protein-coding	3' UTR (NM_001368380, exon 12 of 12)
chr13	21985591	21985648	+	Peak28384	18.8829	3.10319	3' UTR	195236	Pom121l2	protein-coding	3' UTR (NM_001162928, exon 1 of 1)		chr7	119856391	119856418	-	Peak7392	2.3278	2.01798	3' UTR	233805	Dcun1d3	protein-coding	3' UTR (NM_001163703, exon 3 of 3)
chr13	64921021	64921061	+	Peak28385	18.444	3.90899	CDS	78124	Spata31	protein-coding	exon (NM_030047, exon 3 of 3)		chr7	25231635	25231660	-	Peak7393	2.3278	2.01798	CDS	77124	9130221H12Rik	ncRNA	exon (NM_001031667, exon 6 of 11)
chr13	24812810	24812861	+	Peak28386	17.8359	3.71635	TTS	79555	BC005537	protein-coding	TTS (NM_024473)		chr7	118536582	118536589	-	Peak7394	2.3278	2.01798	3' UTR	12850	Coq7	protein-coding	3' UTR (NM_172476, exon 16 of 16)
chr13	64920934	64920954	+	Peak28387	17.2193	4.43457	CDS	78124	Spata31	protein-coding	exon (NM_030047, exon 3 of 3)		chr7	109334579	109334681	-	Peak7400	2.31957	2.84806	intron	74293	1700095J03Rik	ncRNA	intron (NM_001355145, intron 3 of 10)
chr13	24802833	24802896	+	Peak28388	16.4991	2.25691	5' UTR	79555	BC005537	protein-coding	5' UTR (NM_024473, exon 1 of 5)		chr7	118237045	118237137	-	Peak7401	2.31957	2.84806	intron	233789	Smg1	protein-coding	B3|SINE|B2
chr13	21984049	21984098	+	Peak28389	16.4357	4.16814	CDS	195236	Pom121l2	protein-coding	exon (NM_001162928, exon 1 of 1)		chr7	137194825	137194910	-	Peak7402	2.31957	2.84806	3' UTR	100038555	Gm10578	ncRNA	3' UTR (NM_010096, exon 16 of 16)
chr13	94566000	94566101	+	Peak28390	15.6897	2.48097	3' UTR	11774	Ap3b1	protein-coding	3' UTR (NM_009680, exon 27 of 27)		chr7	116266112	116266192	-	Peak7403	2.31957	2.84806	intron	233765	Plekha7	protein-coding	intron (NM_001305185, intron 3 of 26)
chr13	21983399	21983439	+	Peak28391	15.513	2.78321	CDS	195236	Pom121l2	protein-coding	exon (NM_001162928, exon 1 of 1)		chr7	121700308	121700386	-	Peak7404	2.31957	2.84806	intron	76179	Usp31	protein-coding	L1M3|LINE|L1
chr13	21984316	21984384	+	Peak28392	15.4588	2.89965	CDS	195236	Pom121l2	protein-coding	exon (NM_001162928, exon 1 of 1)		chr7	128697481	128697549	-	Peak7405	2.31957	2.84806	3' UTR	101490	Inpp5f	protein-coding	3' UTR (NM_145955, exon 16 of 16)
chr13	64922106	64922186	+	Peak28394	14.8391	4.254	CDS	78124	Spata31	protein-coding	exon (NM_030047, exon 3 of 3)		chr7	144705388	144705452	-	Peak7406	2.31957	2.84806	intron	101772	Ano1	protein-coding	intron (NM_178642, intron 1 of 25)
chr13	21985569	21985590	+	Peak28395	14.2633	3.46259	3' UTR	195236	Pom121l2	protein-coding	3' UTR (NM_001162928, exon 1 of 1)		chr7	67528770	67528833	-	Peak7407	2.31957	2.84806	intron	67867	Lrrc28	protein-coding	PB1D10|SINE|Alu
chr13	54590981	54591020	+	Peak28396	14.2502	3.99481	promoter-TSS	67044	Higd2a	protein-coding	promoter-TSS (NM_178605)		chr7	119857971	119858033	-	Peak7408	2.31957	2.84806	CDS	233805	Dcun1d3	protein-coding	exon (NM_001163703, exon 3 of 3)
chr13	21984493	21984529	+	Peak28397	14.2502	3.99481	3' UTR	195236	Pom121l2	protein-coding	3' UTR (NM_001162928, exon 1 of 1)		chr7	4539977	4540039	-	Peak7409	2.31957	2.84806	3' UTR	53420	Syt5	protein-coding	3' UTR (NM_001360421, exon 9 of 9)
chr13	21982798	21982849	+	Peak28398	14.1903	2.42841	CDS	195236	Pom121l2	protein-coding	exon (NM_001162929, exon 1 of 2)		chr7	98226406	98226465	-	Peak7410	2.31957	2.84806	non-coding	272411	B3gnt6	protein-coding	non-coding (NR_153759, exon 9 of 12)
chr13	21983375	21983398	+	Peak28399	13.3502	3.05761	CDS	195236	Pom121l2	protein-coding	exon (NM_001162928, exon 1 of 1)		chr7	139196223	139196278	-	Peak7411	2.31957	2.84806	intron	57740	Stk32c	protein-coding	intron (NM_001162540, intron 1 of 11)
chr13	64920560	64920607	+	Peak28400	13.1925	2.62888	CDS	78124	Spata31	protein-coding	exon (NM_030047, exon 3 of 3)		chr7	126548386	126548439	-	Peak7412	2.31957	2.84806	intron	56347	Eif3c	protein-coding	B1_Mus1|SINE|Alu
chr13	119609729	119609762	+	Peak28401	13.1051	2.7379	3' UTR	56838	Ccl28	protein-coding	3' UTR (NM_001370626, exon 3 of 3)		chr7	144932446	144932493	-	Peak7413	2.31957	2.84806	3' UTR	12443	Ccnd1	protein-coding	3' UTR (NM_007631, exon 5 of 5)
chr13	64920608	64920639	+	Peak28402	13.041	2.86906	CDS	78124	Spata31	protein-coding	exon (NM_030047, exon 3 of 3)		chr7	27409853	27409900	-	Peak7414	2.31957	2.84806	intron	80297	Sptbn4	protein-coding	(CA)n|Simple_repeat|Simple_repeat
chr13	80895481	80895582	+	Peak28403	12.876	4.08408	non-coding	105171	Arrdc3	protein-coding	non-coding (NR_153410, exon 8 of 8)		chr7	126470012	126470056	-	Peak7415	2.31957	2.84806	intron	20399	Sh2b1	protein-coding	intron (NR_110346, intron 4 of 9)
chr13	24802897	24802929	+	Peak28404	12.8649	2.60542	5' UTR	79555	BC005537	protein-coding	5' UTR (NM_024473, exon 1 of 5)		chr7	16578343	16578382	-	Peak7416	2.31957	2.84806	intron	102634559	Gm29443	ncRNA	intron (NM_172739, intron 1 of 6)
chr13	64922998	64923056	+	Peak28405	12.4582	5.76215	CDS	78124	Spata31	protein-coding	exon (NM_030047, exon 3 of 3)		chr7	44965229	44965267	-	Peak7417	2.31957	2.84806	CDS	78070	Cpt1c	protein-coding	exon (NM_001252470, exon 11 of 19)
chr13	12607766	12607847	+	Peak28406	11.7888	2.47487	3' UTR	67475	Ero1b	protein-coding	3' UTR (NM_026184, exon 16 of 16)		chr7	4763952	4763988	-	Peak7418	2.31957	2.84806	intron	243822	Garin5b	protein-coding	RMER12|LTR|ERVK
chr13	12607551	12607624	+	Peak28407	11.447	2.99481	3' UTR	67475	Ero1b	protein-coding	3' UTR (NM_026184, exon 16 of 16)		chr7	98895092	98895124	-	Peak7419	2.31957	2.84806	intron	22411	Wnt11	protein-coding	intron (NM_178635, intron 14 of 14)
chr13	21985249	21985290	+	Peak28409	10.7413	3.15447	3' UTR	195236	Pom121l2	protein-coding	3' UTR (NM_001162928, exon 1 of 1)		chr7	92616309	92616330	-	Peak7420	2.31957	2.84806	intron	73845	Ankrd42	protein-coding	intron (NM_028665, intron 5 of 11)
chr13	21982171	21982203	+	Peak28410	10.6308	3.64967	CDS	195236	Pom121l2	protein-coding	exon (NM_001162929, exon 1 of 2)		chr7	80370188	80370209	-	Peak7421	2.31957	2.84806	intron	140481	Man2a2	protein-coding	intron (NM_172903, intron 2 of 23)
chr13	21983675	21983699	+	Peak28411	10.06	3.38664	CDS	195236	Pom121l2	protein-coding	exon (NM_001162928, exon 1 of 1)		chr7	27409839	27409852	-	Peak7422	2.31957	2.84806	intron	80297	Sptbn4	protein-coding	B3A|SINE|B2
chr13	64922076	64922105	+	Peak28413	9.8067	4.5695	CDS	78124	Spata31	protein-coding	exon (NM_030047, exon 3 of 3)		chr7	141495881	141495983	-	Peak7450	2.19488	2.33349	3' UTR	64540	Tspan4	protein-coding	3' UTR (NM_001369352, exon 13 of 13)
chr13	21981874	21981921	+	Peak28414	9.28255	2.47836	CDS	195236	Pom121l2	protein-coding	exon (NM_001162929, exon 1 of 2)		chr7	30909084	30909186	-	Peak7451	2.19488	2.33349	CDS	17136	Mag	protein-coding	exon (NM_010758, exon 6 of 13)
chr13	21984958	21984986	+	Peak28415	9.20427	2.87763	3' UTR	195236	Pom121l2	protein-coding	3' UTR (NM_001162928, exon 1 of 1)		chr7	6137474	6137541	-	Peak7452	2.19488	2.33349	intron	67109	Zfp787	protein-coding	RMER13A1|LTR|ERVK
chr13	73620086	73620159	+	Peak28416	9.19574	3.48462	3' UTR	21752	Tert	protein-coding	3' UTR (NM_146047, exon 17 of 17)		chr7	4101090	4101153	-	Peak7453	2.19488	2.33349	non-coding	57776	Ttyh1	protein-coding	non-coding (NR_033568, exon 5 of 9)
chr13	59716285	59716448	+	Peak28417	9.18239	2.00094	CDS	238662	Spata31d1b	protein-coding	exon (NM_001167593, exon 4 of 4)		chr7	92629718	92629777	-	Peak7454	2.19488	2.33349	intron	73845	Ankrd42	protein-coding	intron (NM_028665, intron 2 of 11)
chr13	21984896	21984922	+	Peak28419	8.73407	2.72562	3' UTR	195236	Pom121l2	protein-coding	3' UTR (NM_001162928, exon 1 of 1)		chr7	126580151	126580204	-	Peak7455	2.19488	2.33349	promoter-TSS	102465641	Mir7059	ncRNA	promoter-TSS (NR_106026)
chr13	54590939	54590980	+	Peak28420	8.48224	3.39442	promoter-TSS	67044	Higd2a	protein-coding	promoter-TSS (NM_178605)		chr7	144930386	144930437	-	Peak7456	2.19488	2.33349	3' UTR	12443	Ccnd1	protein-coding	3' UTR (NM_007631, exon 5 of 5)
chr13	24802930	24802961	+	Peak28421	8.41318	2.22928	5' UTR	79555	BC005537	protein-coding	5' UTR (NM_024473, exon 1 of 5)		chr7	28364468	28364510	-	Peak7457	2.19488	2.33349	CDS	101497	Plekhg2	protein-coding	exon (NM_001083912, exon 15 of 19)
chr13	12608750	12608817	+	Peak28423	7.89961	3.51704	3' UTR	664862	Gpr137b-ps	pseudo	3' UTR (NM_026184, exon 16 of 16)		chr7	17004679	17004715	-	Peak7458	2.19488	2.33349	TTS	434130	Ccdc8	protein-coding	TTS (NM_011155)
chr13	21983751	21983773	+	Peak28424	7.86265	2.46259	CDS	195236	Pom121l2	protein-coding	exon (NM_001162928, exon 1 of 1)		chr7	30562900	30562933	-	Peak7459	2.19488	2.33349	promoter-TSS	66340	Psenen	protein-coding	promoter-TSS (NM_170760)
chr13	65035911	65035998	+	Peak28425	7.82679	3.82104	CDS	238683	Spata31d1c	protein-coding	exon (NM_001083890, exon 4 of 4)		chr7	118974694	118974723	-	Peak7460	2.19488	2.33349	3' UTR	64297	Gprc5b	protein-coding	3' UTR (NM_022420, exon 4 of 4)
chr13	119488685	119488862	+	Peak28426	7.65063	2.02518	promoter-TSS	633640	Tmem267	protein-coding	promoter-TSS (NR_027974)		chr7	16495961	16495983	-	Peak7461	2.19488	2.33349	3' UTR	18142	Npas1	protein-coding	3' UTR (NM_172739, exon 7 of 7)
chr13	49733899	49734001	+	Peak28427	7.41535	4.22158	3' UTR	105148	Iars1	protein-coding	3' UTR (NM_172015, exon 34 of 34)		chr7	99478937	99478952	-	Peak7462	2.19488	2.33349	TTS	449631	Snord15b	snoRNA	TTS (NR_002173)
chr13	73620434	73620511	+	Peak28428	7.38388	2.27672	3' UTR	21752	Tert	protein-coding	3' UTR (NM_146047, exon 17 of 17)		chr7	83934895	83935051	-	Peak7466	2.16463	3.16999	3' UTR	67943	Mesd	protein-coding	3' UTR (NM_030728, exon 29 of 29)
chr13	54591021	54591097	+	Peak28429	7.30833	2.76215	promoter-TSS	67044	Higd2a	protein-coding	promoter-TSS (NM_178605)		chr7	115977267	115977401	-	Peak7467	2.16463	3.16999	intron	20679	Sox6	protein-coding	intron (NM_001025559, intron 1 of 15)
chr13	55247064	55247176	+	Peak28431	7.15739	3.40601	CDS	18193	Nsd1	protein-coding	exon (NM_008739, exon 5 of 23)		chr7	27917435	27917564	-	Peak7468	2.16463	3.16999	intron	73430	Zfp974	protein-coding	RMER2|LTR|ERV1
chr13	24803278	24803304	+	Peak28432	7.07436	2.2402	5' UTR	79555	BC005537	protein-coding	5' UTR (NM_024473, exon 1 of 5)		chr7	132849957	132850080	-	Peak7469	2.16463	3.16999	intron	72096	Eef1akmt2	protein-coding	intron (NM_028095, intron 3 of 5)
chr13	24813085	24813130	+	Peak28433	7.06587	3.19511	TTS	79555	BC005537	protein-coding	TTS (NM_024473)		chr7	116221411	116221505	-	Peak7470	2.16463	3.16999	intron	233765	Plekha7	protein-coding	intron (NM_001305185, intron 3 of 26)
chr13	41274675	41274750	+	Peak28434	7.06321	3.70075	3' UTR	108934	Smim13	protein-coding	3' UTR (NM_001135577, exon 2 of 2)		chr7	63889418	63889512	-	Peak7471	2.16463	3.16999	3' UTR	381994	E030018B13Rik	protein-coding	3' UTR (NM_021366, exon 2 of 2)
chr13	24813781	24813858	+	Peak28435	6.76711	2.20272	TTS	79555	BC005537	protein-coding	TTS (NM_024473)		chr7	25783081	25783173	-	Peak7472	2.16463	3.16999	intron	26362	Axl	protein-coding	intron (NM_001190974, intron 4 of 18)
chr13	119488510	119488522	+	Peak28436	6.62908	4.08408	promoter-TSS	633640	Tmem267	protein-coding	promoter-TSS (NR_027974)		chr7	25764882	25764973	-	Peak7473	2.16463	3.16999	intron	232989	Hnrnpul1	protein-coding	ZP3AR|Satellite|Satellite
chr13	69815795	69815928	+	Peak28439	6.52347	2.23163	3' UTR	28077	Med10	protein-coding	3' UTR (NM_138596, exon 4 of 4)		chr7	29439622	29439712	-	Peak7474	2.16463	3.16999	intron	74206	Sipa1l3	protein-coding	RSINE1|SINE|B4
chr13	73617578	73617643	+	Peak28441	6.23854	4.01008	CDS	21752	Tert	protein-coding	exon (NM_146047, exon 14 of 17)		chr7	7298391	7298478	-	Peak7475	2.16463	3.16999	promoter-TSS	12727	Clcn4	protein-coding	promoter-TSS (NR_049193)
chr13	112714139	112714230	+	Peak28442	6.01592	3.02518	CDS	268706	Slc38a9	protein-coding	exon (NM_178746, exon 11 of 15)		chr7	139641993	139642077	-	Peak7476	2.16463	3.16999	intron	212124	Cfap46	protein-coding	intron (NM_001302546, intron 27 of 58)
chr13	69815929	69815997	+	Peak28443	5.93314	3.49912	3' UTR	28077	Med10	protein-coding	3' UTR (NM_138596, exon 4 of 4)		chr7	98624144	98624226	-	Peak7477	2.16463	3.16999	intron	233545	Emsy	protein-coding	L1M4b|LINE|L1
chr13	73615963	73616033	+	Peak28444	5.87387	2.82104	CDS	21752	Tert	protein-coding	exon (NM_146047, exon 12 of 17)		chr7	46120264	46120344	-	Peak7478	2.16463	3.16999	intron	16514	Kcnj11	protein-coding	(CA)n|Simple_repeat|Simple_repeat
chr13	24813401	24813443	+	Peak28445	5.87387	2.82104	TTS	79555	BC005537	protein-coding	TTS (NM_024473)		chr7	19709312	19709391	-	Peak7479	2.16463	3.16999	intron	53333	Tomm40	protein-coding	intron (NM_001109748, intron 5 of 8)
chr13	65037478	65037542	+	Peak28446	5.8476	4.76215	3' UTR	238683	Spata31d1c	protein-coding	3' UTR (NM_001083890, exon 4 of 4)		chr7	42500686	42500764	-	Peak7480	2.16463	3.16999	intron	434178	Zfp141	protein-coding	intron (NM_001309388, intron 2 of 6)
chr13	119610024	119610053	+	Peak28448	5.56027	2.39958	3' UTR	56838	Ccl28	protein-coding	3' UTR (NM_001370626, exon 3 of 3)		chr7	118992443	118992520	-	Peak7481	2.16463	3.16999	intron	64297	Gprc5b	protein-coding	intron (NM_001195774, intron 1 of 3)
chr13	80895422	80895480	+	Peak28449	5.46349	3.84961	non-coding	105171	Arrdc3	protein-coding	non-coding (NR_153410, exon 8 of 8)		chr7	109391909	109391983	-	Peak7482	2.16463	3.16999	intron	74293	1700095J03Rik	ncRNA	MTEa|LTR|ERVL-MaLR
chr13	64922378	64922385	+	Peak28450	5.46349	3.84961	CDS	78124	Spata31	protein-coding	exon (NM_030047, exon 3 of 3)		chr7	27228421	27228495	-	Peak7483	2.16463	3.16999	CDS	233011	Itpkc	protein-coding	exon (NM_181593, exon 1 of 7)
chr13	41272821	41272852	+	Peak28451	5.4423	4.66904	3' UTR	108934	Smim13	protein-coding	3' UTR (NM_001135577, exon 2 of 2)		chr7	109949810	109949881	-	Peak7484	2.16463	3.16999	intron	19347	Dennd5a	protein-coding	B2_Mm2|SINE|B2
chr13	55314369	55314439	+	Peak28454	5.36084	2.13138	3' UTR	19336	Rab24	protein-coding	3' UTR (NM_008739, exon 23 of 23)		chr7	145260799	145260868	-	Peak7485	2.16463	3.16999	intron	233979	Tpcn2	protein-coding	intron (NM_146206, intron 16 of 24)
chr13	65035999	65036056	+	Peak28455	5.34334	3.08408	CDS	238683	Spata31d1c	protein-coding	exon (NM_001083890, exon 4 of 4)		chr7	130452931	130453000	-	Peak7486	2.16463	3.16999	intron	11907	Ate1	protein-coding	MERV1_I-int|LTR|ERV1
chr13	12608187	12608209	+	Peak28456	5.34334	3.08408	3' UTR	664862	Gpr137b-ps	pseudo	3' UTR (NM_026184, exon 16 of 16)		chr7	144736091	144736156	-	Peak7487	2.16463	3.16999	intron	101772	Ano1	protein-coding	IMPB_01|Satellite|Satellite
chr13	69634081	69634183	+	Peak28457	5.32416	2.46259	3' UTR	28114	Nsun2	protein-coding	3' UTR (NM_145354, exon 19 of 19)		chr7	115844566	115844630	-	Peak7488	2.16463	3.16999	intron	20679	Sox6	protein-coding	intron (NM_001025559, intron 2 of 15)
chr13	65037574	65037669	+	Peak28459	5.1973	2.70075	3' UTR	238683	Spata31d1c	protein-coding	3' UTR (NM_001083890, exon 4 of 4)		chr7	31149242	31149303	-	Peak7489	2.16463	3.16999	intron	52857	Gramd1a	protein-coding	(CA)n|Simple_repeat|Simple_repeat
chr13	44920336	44920403	+	Peak28460	5.07941	3.76215	3' UTR	94245	Dtnbp1	protein-coding	3' UTR (NM_001360281, exon 17 of 17)		chr7	81896353	81896412	-	Peak7490	2.16463	3.16999	intron	107769	Tm6sf1	protein-coding	B1_Mus2|SINE|Alu
chr13	30381690	30381769	+	Peak28461	5.03858	4.5695	CDS	11607	Agtr1a	protein-coding	exon (NM_177322, exon 3 of 3)		chr7	34116341	34116398	-	Peak7491	2.16463	3.16999	intron	101543	Wtip	protein-coding	B1_Mus2|SINE|Alu
chr13	102761732	102761805	+	Peak28462	5.03858	4.5695	non-coding	76624	1700099I09Rik	ncRNA	non-coding (NR_130171, exon 3 of 3)		chr7	37999285	37999341	-	Peak7492	2.16463	3.16999	intron	19777	Uri1	protein-coding	intron (NM_011274, intron 1 of 10)
chr13	100651737	100651767	+	Peak28463	5.00178	2.40601	promoter-TSS	108143	Taf9	protein-coding	promoter-TSS (NM_001283011)		chr7	79915151	79915206	-	Peak7493	2.16463	3.16999	CDS	11778	Ap3s2	protein-coding	exon (NM_009682, exon 3 of 6)
chr13	41275559	41275682	+	Peak28464	4.92625	2.29266	3' UTR	108934	Smim13	protein-coding	3' UTR (NM_001135577, exon 2 of 2)		chr7	29933211	29933265	-	Peak7494	2.16463	3.16999	3' UTR	72723	Zfp74	protein-coding	3' UTR (NM_178384, exon 6 of 6)
chr13	12609191	12609278	+	Peak28465	4.92625	2.29266	3' UTR	664862	Gpr137b-ps	pseudo	3' UTR (NM_026184, exon 16 of 16)		chr7	110572428	110572480	-	Peak7495	2.16463	3.16999	intron	319934	Sbf2	protein-coding	B3|SINE|B2
chr13	102761559	102761713	+	Peak28466	4.86249	2.63662	non-coding	76624	1700099I09Rik	ncRNA	non-coding (NR_130171, exon 3 of 3)		chr7	80783785	80783837	-	Peak7496	2.16463	3.16999	intron	29875	Iqgap1	protein-coding	ID_B1|SINE|B4
chr13	12607282	12607315	+	Peak28469	4.82607	3.26465	3' UTR	67475	Ero1b	protein-coding	3' UTR (NM_026184, exon 16 of 16)		chr7	139663808	139663859	-	Peak7497	2.16463	3.16999	intron	212124	Cfap46	protein-coding	L1M4c|LINE|L1
chr13	41274912	41275006	+	Peak28470	4.76429	2.47836	3' UTR	108934	Smim13	protein-coding	3' UTR (NM_001135577, exon 2 of 2)		chr7	102101264	102101315	-	Peak7498	2.16463	3.16999	promoter-TSS	11870	Art1	protein-coding	promoter-TSS (NM_009710)
chr13	73611653	73611717	+	Peak28471	4.76429	2.47836	CDS	218335	Clptm1l	protein-coding	exon (NM_146047, exon 7 of 17)		chr7	28593804	28593855	-	Peak7499	2.16463	3.16999	intron	70584	Pak4	protein-coding	intron (NM_027470, intron 1 of 9)
chr13	30623936	30624046	+	Peak28472	4.69797	3.66904	non-coding	75090	4930519D14Rik	ncRNA	non-coding (NR_045975, exon 4 of 4)		chr7	96911857	96911907	-	Peak7500	2.16463	3.16999	TTS	244141	Nars2	protein-coding	TTS (NM_011858)
chr13	119458102	119458158	+	Peak28473	4.63979	2.76215	3' UTR	67392	4833420G17Rik	protein-coding	3' UTR (NM_001079849, exon 11 of 11)		chr7	144480583	144480632	-	Peak7501	2.16463	3.16999	intron	13043	Cttn	protein-coding	intron (NM_001033319, intron 29 of 30)
chr13	14198169	14198232	+	Peak28474	4.63664	4.46259	3' UTR	94246	Arid4b	protein-coding	3' UTR (NM_198122, exon 23 of 23)		chr7	144480633	144480680	-	Peak7502	2.16463	3.16999	intron	13043	Cttn	protein-coding	intron (NM_001033319, intron 29 of 30)
chr13	119488523	119488564	+	Peak28476	4.53034	2.5695	promoter-TSS	633640	Tmem267	protein-coding	promoter-TSS (NR_027974)		chr7	115889638	115889685	-	Peak7503	2.16463	3.16999	intron	20679	Sox6	protein-coding	B1_Mur2|SINE|Alu
chr13	3565418	3565482	+	Peak28478	4.46337	3.17719	TTS	14569	Gdi2	protein-coding	TTS (NM_134063)		chr7	109403942	109403989	-	Peak7504	2.16463	3.16999	intron	74293	1700095J03Rik	ncRNA	L1_Mur3|LINE|L1
chr13	41274146	41274206	+	Peak28479	4.44038	2.41423	3' UTR	108934	Smim13	protein-coding	3' UTR (NM_001135577, exon 2 of 2)		chr7	132712960	132713005	-	Peak7505	2.16463	3.16999	3' UTR	77938	Fam53b	protein-coding	3' UTR (NM_001347630, exon 4 of 4)
chr13	55464289	55464397	+	Peak28480	4.31949	3.5695	promoter-TSS	432763	Prr7	protein-coding	promoter-TSS (NM_001030296)		chr7	116182363	116182408	-	Peak7506	2.16463	3.16999	intron	233765	Plekha7	protein-coding	intron (NM_172743, intron 2 of 24)
chr13	24841381	24841489	+	Peak28481	4.29198	2.84961	3' UTR	210108	D130043K22Rik	protein-coding	3' UTR (NM_019551, exon 7 of 7)		chr7	110319374	110319419	-	Peak7507	2.16463	3.16999	intron	20947	Swap70	protein-coding	intron (NM_177324, intron 34 of 40)
chr13	46677753	46677854	+	Peak28482	4.29198	2.84961	Intergenic	97863	Fam8a1	protein-coding	Intergenic		chr7	90451613	90451658	-	Peak7508	2.16463	3.16999	CDS	66271	Tmem126a	protein-coding	exon (NM_025460, exon 4 of 5)
chr13	112726130	112726192	+	Peak28483	4.29198	2.84961	CDS	268706	Slc38a9	protein-coding	exon (NM_178746, exon 13 of 15)		chr7	133108000	133108044	-	Peak7509	2.16463	3.16999	intron	13017	Ctbp2	protein-coding	intron (NM_009980, intron 1 of 10)
chr13	73612394	73612408	+	Peak28484	4.23676	4.34711	CDS	218335	Clptm1l	protein-coding	exon (NM_146047, exon 8 of 17)		chr7	113346550	113346594	-	Peak7510	2.16463	3.16999	intron	68815	Btbd10	protein-coding	intron (NM_133700, intron 4 of 10)
chr13	41636987	41637026	+	Peak28488	3.94434	3.46259	3' UTR	621976	Tmem170b	protein-coding	3' UTR (NM_001163572, exon 3 of 3)		chr7	126145297	126145340	-	Peak7511	2.16463	3.16999	intron	74204	Xpo6	protein-coding	intron (NM_028816, intron 8 of 23)
chr13	12607210	12607245	+	Peak28489	3.94434	3.46259	3' UTR	67475	Ero1b	protein-coding	3' UTR (NM_026184, exon 16 of 16)		chr7	81826791	81826834	-	Peak7512	2.16463	3.16999	intron	83962	Btbd1	protein-coding	intron (NM_146193, intron 1 of 7)
chr13	56738145	56738204	+	Peak28492	3.87527	2.42511	3' UTR	17129	Smad5	protein-coding	3' UTR (NM_001164041, exon 7 of 7)		chr7	70357247	70357290	-	Peak7513	2.16463	3.16999	intron	11819	Nr2f2	protein-coding	intron (NM_183261, intron 2 of 2)
chr13	112381128	112381191	+	Peak28493	3.83923	4.22158	CDS	16195	Il6st	protein-coding	exon (NM_029898, exon 10 of 11)		chr7	144930668	144930710	-	Peak7514	2.16463	3.16999	TTS	12443	Ccnd1	protein-coding	TTS (NM_001347536)
chr13	77970436	77970490	+	Peak28494	3.83923	4.22158	intron	75507	Pou5f2	protein-coding	(TG)n|Simple_repeat|Simple_repeat		chr7	126921818	126921859	-	Peak7515	2.16463	3.16999	Intergenic	233877	Kctd13	protein-coding	ID_B1|SINE|B4
chr13	21319242	21319378	+	Peak28495	3.74959	2.98454	3' UTR	75512	Gpx6	protein-coding	3' UTR (NM_145451, exon 5 of 5)		chr7	84664484	84664524	-	Peak7516	2.16463	3.16999	intron	65098	Zfand6	protein-coding	intron (NM_001360577, intron 1 of 7)
chr13	48263246	48263305	+	Peak28496	3.68498	2.76215	promoter-TSS	320614	A330033J07Rik	ncRNA	promoter-TSS (NR_102303)		chr7	126141216	126141255	-	Peak7517	2.16463	3.16999	intron	269994	Gsg1l	protein-coding	intron (NM_028816, intron 8 of 23)
chr13	12407514	12407596	+	Peak28497	3.63373	2.52768	CDS	217995	Heatr1	protein-coding	exon (NM_144835, exon 12 of 45)		chr7	25012184	25012221	-	Peak7518	2.16463	3.16999	intron	232975	Atp1a3	protein-coding	intron (NM_001360067, intron 19 of 19)
chr13	93941447	93941521	+	Peak28501	3.57299	3.34711	3' UTR	218454	Lhfpl2	protein-coding	3' UTR (NM_009712, exon 8 of 8)		chr7	110498842	110498878	-	Peak7519	2.16463	3.16999	intron	319934	Sbf2	protein-coding	intron (NM_177324, intron 2 of 40)
chr13	58409998	58410052	+	Peak28502	3.57299	3.34711	non-coding	15387	Hnrnpk	protein-coding	non-coding (NR_031761, exon 3 of 3)		chr7	105739614	105739647	-	Peak7520	2.16463	3.16999	intron	101867	Rrp8	protein-coding	intron (NM_010562, intron 2 of 12)
chr13	55246999	55247031	+	Peak28503	3.57299	3.34711	CDS	18193	Nsd1	protein-coding	exon (NM_008739, exon 5 of 23)		chr7	45318036	45318066	-	Peak7521	2.16463	3.16999	CDS	100040970	Rpl14-ps1	pseudo	exon (NM_175130, exon 12 of 25)
chr13	12607132	12607162	+	Peak28504	3.55307	2.34711	3' UTR	67475	Ero1b	protein-coding	3' UTR (NM_026184, exon 16 of 16)		chr7	35284798	35284824	-	Peak7522	2.16463	3.16999	CDS	384605	Wdr88	protein-coding	exon (NM_026181, exon 17 of 20)
chr13	55703286	55703343	+	Peak28505	3.44445	4.08408	3' UTR	78521	B230219D22Rik	protein-coding	3' UTR (NM_181278, exon 2 of 2)		chr7	25010679	25010705	-	Peak7523	2.16463	3.16999	CDS	232975	Atp1a3	protein-coding	exon (NM_008168, exon 20 of 20)
chr13	73815456	73815508	+	Peak28506	3.44445	4.08408	3' UTR	72293	Nkd2	protein-coding	3' UTR (NM_011390, exon 24 of 24)		chr7	34142146	34142168	-	Peak7524	2.16463	3.16999	intron	101543	Wtip	protein-coding	intron (NM_016682, intron 16 of 16)
chr13	66365679	66365720	+	Peak28507	3.44445	4.08408	Intergenic	76803	Zfp998	protein-coding	LTRIS4A|LTR|ERV1		chr7	45128354	45128373	-	Peak7525	2.16463	3.16999	promoter-TSS	22121	Rpl13a	protein-coding	promoter-TSS (NR_000002)
chr13	77970414	77970435	+	Peak28508	3.44445	4.08408	intron	75507	Pou5f2	protein-coding	Lx9|LINE|L1		chr7	98216078	98216092	-	Peak7526	2.16463	3.16999	non-coding	272411	B3gnt6	protein-coding	non-coding (NR_153759, exon 12 of 12)
chr13	73604326	73604398	+	Peak28509	3.44033	2.08408	CDS	218335	Clptm1l	protein-coding	exon (NM_146047, exon 1 of 17)		chr7	29259705	29259718	-	Peak7527	2.16463	3.16999	intron	72275	2200002D01Rik	protein-coding	intron (NM_011464, intron 3 of 6)
chr13	54655406	54655553	+	Peak28510	3.39946	2.87763	CDS	105239	Rnf44	protein-coding	exon (NM_178397, exon 9 of 11)		chr7	144602531	144602543	-	Peak7528	2.16463	3.16999	intron	14082	Fadd	protein-coding	intron (NM_178642, intron 22 of 25)
chr13	41637716	41637784	+	Peak28511	3.39946	2.87763	3' UTR	621976	Tmem170b	protein-coding	3' UTR (NM_001163572, exon 3 of 3)		chr7	110498831	110498841	-	Peak7529	2.16463	3.16999	intron	319934	Sbf2	protein-coding	intron (NM_177324, intron 2 of 40)
chr13	41273130	41273200	+	Peak28515	3.30519	2.44022	3' UTR	108934	Smim13	protein-coding	3' UTR (NM_001135577, exon 2 of 2)		chr7	116418361	116418365	-	Peak7530	2.16463	3.16999	CDS	18704	Pik3c2a	protein-coding	exon (NM_011083, exon 2 of 33)
chr13	54590896	54590933	+	Peak28516	3.30519	2.44022	promoter-TSS	67044	Higd2a	protein-coding	promoter-TSS (NM_178605)		chr7	28338578	28338692	-	Peak7534	2.13944	2.0407	promoter-TSS	20924	Supt5	protein-coding	promoter-TSS (NM_013676)
chr13	12607501	12607535	+	Peak28517	3.23508	2.26465	3' UTR	67475	Ero1b	protein-coding	3' UTR (NM_026184, exon 16 of 16)		chr7	30649597	30649683	-	Peak7535	2.13944	2.0407	CDS	68035	Rbm42	protein-coding	exon (NM_133693, exon 2 of 10)
chr13	64921795	64921796	+	Peak28518	3.23508	2.26465	CDS	78124	Spata31	protein-coding	exon (NM_030047, exon 3 of 3)		chr7	4629610	4629693	-	Peak7536	2.13944	2.0407	CDS	68255	Tmem86b	protein-coding	exon (NM_023440, exon 2 of 3)
chr13	55675128	55675222	+	Peak28519	3.20597	3.22158	intron	78521	B230219D22Rik	protein-coding	(TTTG)n|Simple_repeat|Simple_repeat		chr7	127197999	127198070	-	Peak7537	2.13944	2.0407	3' UTR	70233	Cd2bp2	protein-coding	3' UTR (NM_144522, exon 9 of 9)
chr13	96414696	96414789	+	Peak28520	3.20597	3.22158	3' UTR	67463	Poc5	protein-coding	3' UTR (NM_026173, exon 13 of 13)		chr7	16611922	16611981	-	Peak7538	2.13944	2.0407	intron	102634559	Gm29443	ncRNA	intron (NM_172739, intron 1 of 6)
chr13	24841125	24841196	+	Peak28521	3.20597	3.22158	CDS	210108	D130043K22Rik	protein-coding	exon (NM_019551, exon 7 of 7)		chr7	16285892	16285924	-	Peak7539	2.13944	2.0407	intron	243846	Ccdc9	protein-coding	intron (NM_001136471, intron 1 of 13)
chr13	112856758	112856823	+	Peak28522	3.20597	3.22158	CDS	19012	Plpp1	protein-coding	exon (NM_008247, exon 3 of 6)		chr7	34361749	34361862	-	Peak7592	2.03509	3.84806	intron	67070	Lsm14a	protein-coding	B1_Mus1|SINE|Alu
chr13	44745029	44745093	+	Peak28523	3.20597	3.22158	intron	16468	Jarid2	protein-coding	RSINE1|SINE|B4		chr7	133730889	133730991	-	Peak7593	2.03509	3.84806	intron	22276	Uros	protein-coding	intron (NM_001286031, intron 7 of 11)
chr13	54663008	54663051	+	Peak28524	3.20597	3.22158	3' UTR	105239	Rnf44	protein-coding	3' UTR (NM_178397, exon 11 of 11)		chr7	110382304	110382398	-	Peak7594	2.03509	3.84806	intron	20947	Swap70	protein-coding	intron (NM_177324, intron 17 of 40)
chr13	119701074	119701111	+	Peak28525	3.20597	3.22158	CDS	208715	Hmgcs1	protein-coding	exon (NM_001291439, exon 4 of 10)		chr7	144493322	144493409	-	Peak7595	2.03509	3.84806	intron	13043	Cttn	protein-coding	intron (NM_001033319, intron 20 of 30)
chr13	55317998	55318095	+	Peak28527	3.14064	2.01008	3' UTR	19336	Rab24	protein-coding	3' UTR (NM_008739, exon 23 of 23)		chr7	12660134	12660220	-	Peak7596	2.03509	3.84806	intron	666085	Vmn2r54	protein-coding	(GGAGA)n|Simple_repeat|Simple_repeat
chr13	97128988	97129071	+	Peak28528	3.11699	2.5695	TTS	59050	Nsa2	protein-coding	TTS (NM_021552)		chr7	115864637	115864722	-	Peak7597	2.03509	3.84806	intron	20679	Sox6	protein-coding	intron (NM_001025559, intron 2 of 15)
chr13	54522586	54522731	+	Peak28534	3.05292	3.93207	intron	319719	Simc1	protein-coding	B3|SINE|B2		chr7	4119469	4119554	-	Peak7598	2.03509	3.84806	promoter-TSS	57776	Ttyh1	protein-coding	promoter-TSS (NM_001305822)
chr13	13703995	13704123	+	Peak28535	3.05292	3.93207	intron	14706	Gng4	protein-coding	intron (NM_010748, intron 31 of 52)		chr7	99085875	99085959	-	Peak7599	2.03509	3.84806	intron	78610	Uvrag	protein-coding	intron (NM_178635, intron 5 of 14)
chr13	77460114	77460198	+	Peak28536	3.05292	3.93207	intron	68675	Arb2a	protein-coding	L1_Mur3|LINE|L1		chr7	79597377	79597460	-	Peak7600	2.03509	3.84806	intron	56315	Rhcg	protein-coding	intron (NM_019799, intron 9 of 10)
chr13	77392524	77392604	+	Peak28537	3.05292	3.93207	intron	72371	2210408I21Rik	protein-coding	intron (NM_001145676, intron 19 of 19)		chr7	67359410	67359492	-	Peak7601	2.03509	3.84806	intron	17258	Mef2a	protein-coding	intron (NM_001357324, intron 1 of 11)
chr13	112817832	112817903	+	Peak28538	3.05292	3.93207	intron	19012	Plpp1	protein-coding	intron (NM_008903, intron 1 of 5)		chr7	78558634	78558713	-	Peak7602	2.03509	3.84806	intron	18213	Ntrk3	protein-coding	L1ME2z|LINE|L1
chr13	96557498	96557557	+	Peak28539	3.05292	3.93207	intron	68018	Cert1	protein-coding	(TG)n|Simple_repeat|Simple_repeat		chr7	137231501	137231578	-	Peak7603	2.03509	3.84806	intron	100038555	Gm10578	ncRNA	intron (NM_001113415, intron 7 of 15)
chr13	93403559	93403602	+	Peak28540	3.05292	3.93207	3' UTR	26556	Homer1	protein-coding	3' UTR (NM_147176, exon 10 of 10)		chr7	130433415	130433492	-	Peak7604	2.03509	3.84806	intron	11907	Ate1	protein-coding	B3|SINE|B2
chr13	21190092	21190122	+	Peak28541	3.05292	3.93207	CDS	19720	Trim27	protein-coding	exon (NM_009054, exon 6 of 8)		chr7	28569020	28569097	-	Peak7605	2.03509	3.84806	intron	102466795	Mir7049	ncRNA	B1_Mur1|SINE|Alu
chr13	119495153	119495472	+	Peak28542	2.98088	2.34711	intron	633640	Tmem267	protein-coding	intron (NM_001370626, intron 2 of 2)		chr7	19606760	19606837	-	Peak7606	2.03509	3.84806	CDS	53609	Clasrp	protein-coding	exon (NM_001290457, exon 11 of 11)
chr13	12609279	12609343	+	Peak28543	2.87808	2.04226	3' UTR	664862	Gpr137b-ps	pseudo	3' UTR (NM_026184, exon 16 of 16)		chr7	29410918	29410992	-	Peak7607	2.03509	3.84806	intron	74206	Sipa1l3	protein-coding	MIR|SINE|MIR
chr13	112726068	112726122	+	Peak28544	2.87808	2.04226	CDS	268706	Slc38a9	protein-coding	exon (NM_178746, exon 13 of 15)		chr7	27390002	27390076	-	Peak7608	2.03509	3.84806	intron	80297	Sptbn4	protein-coding	ZP3AR|Satellite|Satellite
chr13	25086054	25086139	+	Peak28545	2.84398	3.08408	intron	195208	Dcdc2a	protein-coding	L1MC4a|LINE|L1		chr7	123322307	123322380	-	Peak7609	2.03509	3.84806	intron	70497	Arhgap17	protein-coding	intron (NM_001122642, intron 4 of 19)
chr13	24746416	24746473	+	Peak28546	2.84398	3.08408	CDS	666145	Armh2	protein-coding	exon (NM_001370932, exon 2 of 2)		chr7	99965817	99965888	-	Peak7610	2.03509	3.84806	intron	108937	Rnf169	protein-coding	L1MEg1|LINE|L1
chr13	41637355	41637391	+	Peak28547	2.84398	3.08408	3' UTR	621976	Tmem170b	protein-coding	3' UTR (NM_001163572, exon 3 of 3)		chr7	67607133	67607204	-	Peak7611	2.03509	3.84806	intron	67867	Lrrc28	protein-coding	intron (NM_027413, intron 5 of 5)
chr13	119492634	119492908	+	Peak28548	2.82564	2.46259	CDS	633640	Tmem267	protein-coding	exon (NM_001370626, exon 2 of 3)		chr7	28932385	28932456	-	Peak7612	2.03509	3.84806	intron	60595	Actn4	protein-coding	(TG)n|Simple_repeat|Simple_repeat
chr13	20605465	20605531	+	Peak28549	2.82564	2.46259	3' UTR	140580	Elmo1	protein-coding	3' UTR (NM_198093, exon 7 of 7)		chr7	122115122	122115192	-	Peak7613	2.03509	3.84806	intron	70316	Ndufab1	protein-coding	intron (NM_001289842, intron 8 of 11)
chr13	84286698	84286759	+	Peak28550	2.82564	2.46259	non-coding	72745	Tmem161b	protein-coding	non-coding (NR_029419, exon 9 of 12)		chr7	143069740	143069809	-	Peak7614	2.03509	3.84806	5' UTR	56844	Tssc4	protein-coding	5' UTR (NM_020285, exon 2 of 3)
chr13	66945322	66945369	+	Peak28551	2.82564	2.46259	CDS	66410	Mterf3	protein-coding	exon (NM_008959, exon 2 of 13)		chr7	114402340	114402409	-	Peak7615	2.03509	3.84806	intron	71045	4933406I18Rik	ncRNA	intron (NR_029438, intron 1 of 4)
chr13	108484854	108484971	+	Peak28555	2.66527	3.76215	Intergenic	218581	Depdc1b	protein-coding	Intergenic		chr7	125489573	125489641	-	Peak7616	2.03509	3.84806	intron	67711	Nsmce1	protein-coding	L1ME3E|LINE|L1
chr13	59606999	59607076	+	Peak28556	2.66527	3.76215	intron	78689	Naa35	protein-coding	intron (NM_030153, intron 6 of 22)		chr7	80774923	80774991	-	Peak7617	2.03509	3.84806	intron	29875	Iqgap1	protein-coding	PB1D9|SINE|Alu
chr13	77827624	77827699	+	Peak28557	2.66527	3.76215	intron	68675	Arb2a	protein-coding	ORR1A4-int|LTR|ERVL-MaLR		chr7	109767804	109767870	-	Peak7618	2.03509	3.84806	intron	78593	Nrip3	protein-coding	MTD-int|LTR|ERVL-MaLR
chr13	108376776	108376846	+	Peak28558	2.66527	3.76215	intron	218581	Depdc1b	protein-coding	intron (NM_178683, intron 7 of 10)		chr7	98058814	98058879	-	Peak7619	2.03509	3.84806	intron	17921	Myo7a	protein-coding	intron (NM_008663, intron 39 of 48)
chr13	9490513	9490575	+	Peak28559	2.66527	3.76215	intron	208440	Dip2c	protein-coding	(TG)n|Simple_repeat|Simple_repeat		chr7	109568889	109568953	-	Peak7620	2.03509	3.84806	intron	76954	Dennd2b	protein-coding	intron (NM_001001326, intron 2 of 19)
chr13	36270616	36270676	+	Peak28560	2.66527	3.76215	intron	69955	Fars2	protein-coding	(TCTCCC)n|Simple_repeat|Simple_repeat		chr7	80766432	80766496	-	Peak7621	2.03509	3.84806	intron	29875	Iqgap1	protein-coding	intron (NM_016721, intron 4 of 37)
chr13	81787482	81787524	+	Peak28561	2.66527	3.76215	intron	12626	Cetn3	protein-coding	intron (NM_007684, intron 3 of 4)		chr7	74400003	74400066	-	Peak7622	2.03509	3.84806	intron	108116	Slco3a1	protein-coding	intron (NM_001038643, intron 2 of 10)
chr13	95337780	95337819	+	Peak28562	2.66527	3.76215	TTS	100217450	Snora47	snoRNA	TTS (NM_001302539)		chr7	80511619	80511681	-	Peak7623	2.03509	3.84806	intron	12144	Blm	protein-coding	MTD|LTR|ERVL-MaLR
chr13	13998295	13998407	+	Peak28563	2.6615	2.24758	non-coding	70430	Tbce	protein-coding	non-coding (NR_155555, exon 11 of 11)		chr7	73448678	73448740	-	Peak7624	2.03509	3.84806	intron	319783	A730056A06Rik	ncRNA	intron (NM_001081345, intron 34 of 38)
chr13	73615169	73615224	+	Peak28564	2.6615	2.24758	CDS	218335	Clptm1l	protein-coding	exon (NM_146047, exon 11 of 17)		chr7	43299515	43299577	-	Peak7625	2.03509	3.84806	CDS	69930	Zfp715	protein-coding	exon (NM_027264, exon 5 of 5)
chr13	94565708	94565761	+	Peak28565	2.6615	2.24758	CDS	11774	Ap3b1	protein-coding	exon (NM_009680, exon 27 of 27)		chr7	30966305	30966366	-	Peak7626	2.03509	3.84806	intron	54135	Lsr	protein-coding	B3|SINE|B2
chr13	94565608	94565649	+	Peak28566	2.6615	2.24758	CDS	11774	Ap3b1	protein-coding	exon (NM_009680, exon 27 of 27)		chr7	16605243	16605304	-	Peak7627	2.03509	3.84806	intron	102634559	Gm29443	ncRNA	B3|SINE|B2
chr13	112368022	112368115	+	Peak28576	2.53266	2.34711	CDS	77318	Ankrd55	protein-coding	exon (NM_029898, exon 9 of 11)		chr7	116000191	116000251	-	Peak7628	2.03509	3.84806	intron	20679	Sox6	protein-coding	intron (NM_001025559, intron 1 of 15)
chr13	51150636	51150690	+	Peak28577	2.53266	2.34711	3' UTR	20729	Spin1	protein-coding	3' UTR (NM_146043, exon 6 of 6)		chr7	89940228	89940288	-	Peak7629	2.03509	3.84806	non-coding	67669	Hikeshi	protein-coding	non-coding (NR_111916, exon 1 of 1)
chr13	35873419	35873511	+	Peak28579	2.48786	2.93207	3' UTR	208366	Rpp40	protein-coding	3' UTR (NM_009881, exon 10 of 10)		chr7	6151379	6151439	-	Peak7630	2.03509	3.84806	intron	67109	Zfp787	protein-coding	intron (NM_001013012, intron 1 of 2)
chr13	63076848	63076931	+	Peak28580	2.48786	2.93207	intron	72061	Aopep	protein-coding	ORR1A2|LTR|ERVL-MaLR		chr7	131396505	131396564	-	Peak7631	2.03509	3.84806	intron	67143	Ikzf5	protein-coding	intron (NM_175115, intron 2 of 3)
chr13	58402715	58402788	+	Peak28581	2.48786	2.93207	promoter-TSS	74386	Rmi1	protein-coding	promoter-TSS (NM_001301345)		chr7	98636478	98636535	-	Peak7632	2.03509	3.84806	intron	233545	Emsy	protein-coding	intron (NM_172280, intron 7 of 19)
chr13	41638247	41638313	+	Peak28582	2.48786	2.93207	3' UTR	621976	Tmem170b	protein-coding	3' UTR (NM_001163572, exon 3 of 3)		chr7	92608359	92608416	-	Peak7633	2.03509	3.84806	intron	73845	Ankrd42	protein-coding	PB1D9|SINE|Alu
chr13	113798679	113798744	+	Peak28583	2.48786	2.93207	intron	218639	Arl15	protein-coding	B1_Mus2|SINE|Alu		chr7	89153302	89153359	-	Peak7634	2.03509	3.84806	intron	72759	Tmem135	protein-coding	intron (NM_001360745, intron 9 of 13)
chr13	44729874	44729939	+	Peak28584	2.48786	2.93207	promoter-TSS	16468	Jarid2	protein-coding	promoter-TSS (NM_001205044)		chr7	16552552	16552609	-	Peak7635	2.03509	3.84806	intron	102634559	Gm29443	ncRNA	intron (NM_172739, intron 2 of 6)
chr13	92853669	92853732	+	Peak28585	2.48786	2.93207	non-coding	382793	Mtx3	protein-coding	non-coding (NR_160868, exon 10 of 10)		chr7	114323691	114323747	-	Peak7636	2.03509	3.84806	intron	26440	Psma1	protein-coding	intron (NR_029437, intron 1 of 3)
chr13	67834025	67834086	+	Peak28586	2.48786	2.93207	intron	102637366	Krbox5	protein-coding	Lx4B|LINE|L1		chr7	109825319	109825375	-	Peak7637	2.03509	3.84806	CDS	56788	Scube2	protein-coding	exon (NM_020052, exon 15 of 22)
chr13	112506075	112506134	+	Peak28587	2.48786	2.93207	3' UTR	16195	Il6st	protein-coding	3' UTR (NM_010560, exon 17 of 17)		chr7	128236697	128236752	-	Peak7638	2.03509	3.84806	promoter-TSS	233912	Armc5	protein-coding	promoter-TSS (NM_146205)
chr13	17696976	17697033	+	Peak28588	2.48786	2.93207	CDS	66308	Mplkip	protein-coding	exon (NM_025479, exon 2 of 2)		chr7	127806774	127806829	-	Peak7639	2.03509	3.84806	TTS	101502	Hsd3b7	protein-coding	TTS (NM_024414)
chr13	97127982	97128033	+	Peak28589	2.48786	2.93207	3' UTR	59050	Nsa2	protein-coding	3' UTR (NM_001146045, exon 13 of 13)		chr7	140853600	140853653	-	Peak7640	2.03509	3.84806	3' UTR	54399	Bet1l	protein-coding	3' UTR (NM_018742, exon 4 of 4)
chr13	90105289	90105329	+	Peak28590	2.48786	2.93207	3' UTR	66074	Tmem167	protein-coding	3' UTR (NM_025335, exon 4 of 4)		chr7	46926593	46926646	-	Peak7641	2.03509	3.84806	intron	22088	Tsg101	protein-coding	B3A|SINE|B2
chr13	9172755	9172795	+	Peak28591	2.48786	2.93207	3' UTR	217980	Larp4b	protein-coding	3' UTR (NM_172585, exon 18 of 18)		chr7	105594700	105594752	-	Peak7642	2.03509	3.84806	intron	15458	Hpx	protein-coding	intron (NM_017371, intron 7 of 9)
chr13	65037073	65037109	+	Peak28592	2.48786	2.93207	CDS	238683	Spata31d1c	protein-coding	exon (NM_001083890, exon 4 of 4)		chr7	67637237	67637289	-	Peak7643	2.03509	3.84806	intron	67867	Lrrc28	protein-coding	MLT1A0|LTR|ERVL-MaLR
chr13	12600087	12600116	+	Peak28593	2.48786	2.93207	CDS	67475	Ero1b	protein-coding	exon (NM_026184, exon 12 of 16)		chr7	47007906	47007958	-	Peak7644	2.03509	3.84806	intron	101685	Spty2d1	protein-coding	CpG
chr13	44740830	44740961	+	Peak28594	2.46289	2.63662	intron	16468	Jarid2	protein-coding	intron (NM_021878, intron 2 of 18)		chr7	115782373	115782424	-	Peak7645	2.03509	3.84806	intron	20679	Sox6	protein-coding	ORR1F|LTR|ERVL-MaLR
chr13	74359029	74359107	+	Peak28595	2.46289	2.63662	TTS	432779	Lrrc14b	protein-coding	TTS (NM_001033042)		chr7	114082353	114082403	-	Peak7646	2.03509	3.84806	intron	66922	Rras2	protein-coding	MLT1C|LTR|ERVL-MaLR
chr13	96414543	96414607	+	Peak28596	2.46289	2.63662	CDS	67463	Poc5	protein-coding	exon (NM_026173, exon 13 of 13)		chr7	80462180	80462230	-	Peak7647	2.03509	3.84806	intron	18550	Furin	protein-coding	B4A|SINE|B4
chr13	73815509	73815558	+	Peak28597	2.46289	2.63662	3' UTR	72293	Nkd2	protein-coding	3' UTR (NM_011390, exon 24 of 24)		chr7	79119492	79119542	-	Peak7648	2.03509	3.84806	intron	67666	Hapln3	protein-coding	MTC|LTR|ERVL-MaLR
chr13	49661313	49661374	+	Peak28599	2.34779	2.14066	non-coding	70930	Nol8	protein-coding	non-coding (NR_073167, exon 7 of 17)		chr7	133067994	133068043	-	Peak7649	2.03509	3.84806	intron	13017	Ctbp2	protein-coding	intron (NM_009980, intron 2 of 10)
chr13	9367102	9367222	+	Peak28607	2.28238	3.5695	intron	208440	Dip2c	protein-coding	B4|SINE|B4		chr7	99001706	99001755	-	Peak7650	2.03509	3.84806	intron	78610	Uvrag	protein-coding	intron (NM_178635, intron 8 of 14)
chr13	25184617	25184719	+	Peak28608	2.28238	3.5695	intron	22360	Nrsn1	protein-coding	intron (NM_177577, intron 7 of 9)		chr7	80766715	80766764	-	Peak7651	2.03509	3.84806	intron	29875	Iqgap1	protein-coding	PB1D10|SINE|Alu
chr13	98274584	98274671	+	Peak28609	2.28238	3.5695	TTS	68558	Ankra2	protein-coding	TTS (NM_001271388)		chr7	67612560	67612609	-	Peak7652	2.03509	3.84806	intron	67867	Lrrc28	protein-coding	intron (NM_027413, intron 5 of 5)
chr13	90106428	90106511	+	Peak28610	2.28238	3.5695	3' UTR	66074	Tmem167	protein-coding	3' UTR (NM_025335, exon 4 of 4)		chr7	67611916	67611965	-	Peak7653	2.03509	3.84806	intron	67867	Lrrc28	protein-coding	Lx10|LINE|L1
chr13	64183638	64183721	+	Peak28611	2.28238	3.5695	intron	56541	Habp4	protein-coding	intron (NM_019986, intron 6 of 7)		chr7	131384294	131384342	-	Peak7654	2.03509	3.84806	intron	214580	Pstk	protein-coding	MER63B|DNA|hAT-Blackjack
chr13	9301994	9302077	+	Peak28612	2.28238	3.5695	intron	208440	Dip2c	protein-coding	intron (NM_001081426, intron 1 of 36)		chr7	125697250	125697298	-	Peak7655	2.03509	3.84806	intron	233863	Gtf3c1	protein-coding	intron (NM_207239, intron 4 of 36)
chr13	35769685	35769759	+	Peak28613	2.28238	3.5695	intron	12593	Cdyl	protein-coding	intron (NM_001123386, intron 1 of 6)		chr7	74499721	74499769	-	Peak7656	2.03509	3.84806	intron	108116	Slco3a1	protein-coding	ORR1A4|LTR|ERVL-MaLR
chr13	41639532	41639604	+	Peak28614	2.28238	3.5695	3' UTR	621976	Tmem170b	protein-coding	3' UTR (NM_001163572, exon 3 of 3)		chr7	126374314	126374361	-	Peak7657	2.03509	3.84806	intron	73658	Spns1	protein-coding	intron (NR_045537, intron 3 of 12)
chr13	12588841	12588909	+	Peak28615	2.28238	3.5695	intron	67475	Ero1b	protein-coding	intron (NM_026184, intron 6 of 15)		chr7	109917788	109917835	-	Peak7658	2.03509	3.84806	intron	19347	Dennd5a	protein-coding	intron (NM_001311139, intron 7 of 21)
chr13	58297708	58297775	+	Peak28616	2.28238	3.5695	intron	102465191	Mir6369	ncRNA	ORR1B2-int|LTR|ERVL-MaLR		chr7	81439907	81439953	-	Peak7659	2.03509	3.84806	intron	12877	Cpeb1	protein-coding	intron (NM_001252526, intron 1 of 11)
chr13	54631275	54631339	+	Peak28617	2.28238	3.5695	intron	76577	Faf2	protein-coding	ORR1B1-int|LTR|ERVL-MaLR		chr7	127893097	127893142	-	Peak7660	2.03509	3.84806	TTS	330657	Prss53	protein-coding	TTS (NM_178600)
chr13	44750123	44750186	+	Peak28618	2.28238	3.5695	intron	16468	Jarid2	protein-coding	B2_Mm2|SINE|B2		chr7	116350809	116350854	-	Peak7661	2.03509	3.84806	CDS	68052	Rps13	protein-coding	exon (NM_011083, exon 25 of 33)
chr13	9386017	9386077	+	Peak28619	2.28238	3.5695	intron	208440	Dip2c	protein-coding	intron (NM_001081426, intron 1 of 36)		chr7	81897224	81897269	-	Peak7662	2.03509	3.84806	intron	107769	Tm6sf1	protein-coding	intron (NM_013886, intron 4 of 5)
chr13	114016834	114016890	+	Peak28620	2.28238	3.5695	intron	319803	A430090L17Rik	ncRNA	L1MC3|LINE|L1		chr7	74472021	74472066	-	Peak7663	2.03509	3.84806	intron	108116	Slco3a1	protein-coding	intron (NM_001038643, intron 2 of 10)
chr13	93403782	93403836	+	Peak28621	2.28238	3.5695	3' UTR	26556	Homer1	protein-coding	3' UTR (NM_147176, exon 10 of 10)		chr7	19116641	19116685	-	Peak7664	2.03509	3.84806	intron	243866	Meiosin	protein-coding	PB1D9|SINE|Alu
chr13	13635413	13635467	+	Peak28622	2.28238	3.5695	CDS	17101	Lyst	protein-coding	exon (NM_010748, exon 5 of 53)		chr7	133113946	133113989	-	Peak7665	2.03509	3.84806	intron	13017	Ctbp2	protein-coding	RSINE1|SINE|B4
chr13	109374732	109374778	+	Peak28623	2.28238	3.5695	intron	100124489	Mir582	ncRNA	(CA)n|Simple_repeat|Simple_repeat		chr7	130465031	130465074	-	Peak7666	2.03509	3.84806	intron	11907	Ate1	protein-coding	intron (NM_001029895, intron 9 of 11)
chr13	80883751	80883797	+	Peak28624	2.28238	3.5695	non-coding	105171	Arrdc3	protein-coding	non-coding (NR_153410, exon 1 of 8)		chr7	121680767	121680810	-	Peak7667	2.03509	3.84806	intron	76179	Usp31	protein-coding	RSINE1|SINE|B4
chr13	54631340	54631383	+	Peak28625	2.28238	3.5695	intron	76577	Faf2	protein-coding	B1_Mus2|SINE|Alu		chr7	27175300	27175342	-	Peak7668	2.03509	3.84806	TTS	100526505	Mir3101	ncRNA	TTS (NR_037283)
chr13	74350367	74350409	+	Peak28626	2.28238	3.5695	promoter-TSS	67433	Ccdc127	protein-coding	promoter-TSS (NM_001168659)		chr7	115840246	115840287	-	Peak7669	2.03509	3.84806	intron	20679	Sox6	protein-coding	intron (NM_001025559, intron 2 of 15)
chr13	36382856	36382898	+	Peak28627	2.28238	3.5695	intron	69955	Fars2	protein-coding	intron (NM_001039189, intron 4 of 5)		chr7	29114472	29114513	-	Peak7670	2.03509	3.84806	intron	20190	Ryr1	protein-coding	intron (NM_009109, intron 7 of 105)
chr13	54663680	54663717	+	Peak28628	2.28238	3.5695	3' UTR	105239	Rnf44	protein-coding	3' UTR (NM_178397, exon 11 of 11)		chr7	131390080	131390120	-	Peak7671	2.03509	3.84806	3' UTR	214580	Pstk	protein-coding	3' UTR (NM_175115, exon 4 of 4)
chr13	49462080	49462116	+	Peak28629	2.28238	3.5695	non-coding	75678	Ippk	protein-coding	non-coding (NR_075085, exon 14 of 14)		chr7	79457301	79457341	-	Peak7672	2.03509	3.84806	intron	18975	Polg	protein-coding	intron (NR_153404, intron 9 of 21)
chr13	65035755	65035783	+	Peak28630	2.28238	3.5695	CDS	238683	Spata31d1c	protein-coding	exon (NM_001083890, exon 4 of 4)		chr7	68747526	68747565	-	Peak7673	2.03509	3.84806	intron	66412	Arrdc4	protein-coding	intron (NM_001042592, intron 1 of 7)
chr13	111706271	111706298	+	Peak28631	2.28238	3.5695	intron	218613	Mier3	protein-coding	B3A|SINE|B2		chr7	35517828	35517867	-	Peak7674	2.03509	3.84806	intron	71981	Tdrd12	protein-coding	Lx6|LINE|L1
chr13	109136549	109136568	+	Peak28632	2.28238	3.5695	intron	100124489	Mir582	ncRNA	intron (NM_011056, intron 3 of 16)		chr7	27347459	27347498	-	Peak7675	2.03509	3.84806	intron	192192	Shkbp1	protein-coding	B3|SINE|B2
chr13	44750103	44750122	+	Peak28633	2.28238	3.5695	intron	16468	Jarid2	protein-coding	B2_Mm2|SINE|B2		chr7	115969239	115969277	-	Peak7676	2.03509	3.84806	intron	20679	Sox6	protein-coding	intron (NM_001025559, intron 1 of 15)
chr13	109374718	109374731	+	Peak28634	2.28238	3.5695	intron	100124489	Mir582	ncRNA	intron (NM_011056, intron 3 of 16)		chr7	97683561	97683599	-	Peak7677	2.03509	3.84806	intron	102641859	Rsf1os2	ncRNA	L2a|LINE|L2
chr13	55246037	55246050	+	Peak28635	2.28238	3.5695	CDS	18193	Nsd1	protein-coding	exon (NM_008739, exon 5 of 23)		chr7	45427203	45427241	-	Peak7678	2.03509	3.84806	intron	16866	Lhb	protein-coding	B1_Mus2|SINE|Alu
chr13	55788854	55788866	+	Peak28636	2.28238	3.5695	intron	76856	Catsper3	protein-coding	Lx8|LINE|L1		chr7	4099200	4099238	-	Peak7679	2.03509	3.84806	intron	57776	Ttyh1	protein-coding	ORR1B1|LTR|ERVL-MaLR
chr13	64436046	64436168	+	Peak28639	2.24058	2.22158	intron	105278	Cdk20	protein-coding	intron (NM_053180, intron 2 of 7)		chr7	45203458	45203493	-	Peak7680	2.03509	3.84806	intron	384619	Kash5	protein-coding	intron (NM_201374, intron 1 of 19)
chr13	93357491	93357586	+	Peak28640	2.24058	2.22158	TTS	26556	Homer1	protein-coding	TTS (NM_011982)		chr7	126591349	126591383	-	Peak7681	2.03509	3.84806	intron	246779	Il27	protein-coding	B1_Mus1|SINE|Alu
chr13	119441104	119441196	+	Peak28641	2.24058	2.22158	intron	218693	Paip1	protein-coding	intron (NM_145457, intron 4 of 10)		chr7	123279474	123279508	-	Peak7682	2.03509	3.84806	3' UTR	233836	Slc5a11	protein-coding	3' UTR (NM_001122643, exon 20 of 20)
chr13	55218563	55218647	+	Peak28642	2.24058	2.22158	intron	18193	Nsd1	protein-coding	RSINE1|SINE|B4		chr7	119520203	119520237	-	Peak7683	2.03509	3.84806	intron	71830	Pdilt	protein-coding	ORR1B1-int|LTR|ERVL-MaLR
chr13	56739072	56739105	+	Peak28643	2.24058	2.22158	3' UTR	17129	Smad5	protein-coding	3' UTR (NM_001164041, exon 7 of 7)		chr7	100956854	100956888	-	Peak7684	2.03509	3.84806	intron	233571	P2ry6	protein-coding	LTR40a|LTR|ERVL
chr13	119707374	119707404	+	Peak28644	2.24058	2.22158	3' UTR	208715	Hmgcs1	protein-coding	3' UTR (NM_001291439, exon 10 of 10)		chr7	46894646	46894680	-	Peak7685	2.03509	3.84806	intron	22088	Tsg101	protein-coding	L1M2|LINE|L1
chr13	44762855	44762956	+	Peak28646	2.18386	2.49912	intron	16468	Jarid2	protein-coding	(CACG)n|Simple_repeat|Simple_repeat		chr7	141192131	141192161	-	Peak7686	2.03509	3.84806	CDS	15461	Hras	protein-coding	exon (NM_008284, exon 4 of 6)
chr13	14067562	14067660	+	Peak28647	2.18386	2.49912	intron	94246	Arid4b	protein-coding	intron (NM_194262, intron 2 of 23)		chr7	110371497	110371527	-	Peak7687	2.03509	3.84806	intron	20947	Swap70	protein-coding	intron (NM_177324, intron 21 of 40)
chr13	55123736	55123830	+	Peak28648	2.18386	2.49912	intron	26919	Zfp346	protein-coding	B3A|SINE|B2		chr7	105732268	105732298	-	Peak7688	2.03509	3.84806	3' UTR	101867	Rrp8	protein-coding	3' UTR (NM_025897, exon 7 of 7)
chr13	42158405	42158496	+	Peak28649	2.18386	2.49912	CDS	110521	Hivep1	protein-coding	exon (NM_007772, exon 4 of 9)		chr7	79878317	79878346	-	Peak7689	2.03509	3.84806	3' UTR	16790	Anpep	protein-coding	3' UTR (NM_009682, exon 6 of 6)
chr13	34899136	34899224	+	Peak28650	2.18386	2.49912	CDS	71864	Fam217a	protein-coding	exon (NM_013830, exon 12 of 15)		chr7	128441064	128441092	-	Peak7690	2.03509	3.84806	3' UTR	21843	Tial1	protein-coding	3' UTR (NM_009383, exon 12 of 12)
chr13	59616739	59616804	+	Peak28651	2.18386	2.49912	CDS	78689	Naa35	protein-coding	exon (NM_030153, exon 13 of 23)		chr7	81350414	81350442	-	Peak7691	2.03509	3.84806	CDS	20068	Rps17	protein-coding	exon (NM_007755, exon 10 of 12)
chr13	97127573	97127622	+	Peak28652	2.18386	2.49912	3' UTR	59050	Nsa2	protein-coding	3' UTR (NM_001146045, exon 13 of 13)		chr7	19709284	19709311	-	Peak7692	2.03509	3.84806	intron	53333	Tomm40	protein-coding	intron (NM_001109748, intron 5 of 8)
chr13	41638854	41638901	+	Peak28653	2.18386	2.49912	3' UTR	621976	Tmem170b	protein-coding	3' UTR (NM_001163572, exon 3 of 3)		chr7	4762322	4762349	-	Peak7693	2.03509	3.84806	intron	243822	Garin5b	protein-coding	B1_Mus1|SINE|Alu
chr13	55121200	55121229	+	Peak28654	2.18386	2.49912	intron	26919	Zfp346	protein-coding	(TG)n|Simple_repeat|Simple_repeat		chr7	78558609	78558633	-	Peak7694	2.03509	3.84806	intron	18213	Ntrk3	protein-coding	L1ME2z|LINE|L1
chr13	30380971	30381105	+	Peak28655	2.13872	2.76215	CDS	11607	Agtr1a	protein-coding	exon (NM_177322, exon 3 of 3)		chr7	27389978	27390001	-	Peak7695	2.03509	3.84806	intron	80297	Sptbn4	protein-coding	ID4_|SINE|ID
chr13	5867866	5867985	+	Peak28656	2.13872	2.76215	3' UTR	23849	Klf6	protein-coding	3' UTR (NM_011803, exon 4 of 4)		chr7	89980242	89980264	-	Peak7696	2.03509	3.84806	intron	13626	Eed	protein-coding	CpG
chr13	77390842	77390951	+	Peak28657	2.13872	2.76215	intron	72371	2210408I21Rik	protein-coding	intron (NM_001145676, intron 19 of 19)		chr7	27434213	27434234	-	Peak7697	2.03509	3.84806	CDS	80297	Sptbn4	protein-coding	exon (NM_032610, exon 3 of 36)
chr13	37842668	37842777	+	Peak28658	2.13872	2.76215	intron	68750	Rreb1	protein-coding	intron (NM_001039188, intron 1 of 9)		chr7	98058793	98058813	-	Peak7698	2.03509	3.84806	intron	17921	Myo7a	protein-coding	intron (NM_008663, intron 39 of 48)
chr13	77156910	77157010	+	Peak28659	2.13872	2.76215	intron	72371	2210408I21Rik	protein-coding	intron (NM_001081353, intron 1 of 3)		chr7	16539941	16539961	-	Peak7699	2.03509	3.84806	intron	18142	Npas1	protein-coding	ORR1A1-int|LTR|ERVL-MaLR
chr13	47232178	47232278	+	Peak28660	2.13872	2.76215	intron	218215	Rnf144b	protein-coding	intron (NM_001170643, intron 4 of 7)		chr7	16495258	16495277	-	Peak7700	2.03509	3.84806	3' UTR	18142	Npas1	protein-coding	3' UTR (NM_172739, exon 7 of 7)
chr13	119447891	119447969	+	Peak28661	2.13872	2.76215	intron	67392	4833420G17Rik	protein-coding	RSINE1|SINE|B4		chr7	144620294	144620312	-	Peak7701	2.03509	3.84806	intron	14082	Fadd	protein-coding	MIR|SINE|MIR
chr13	73992825	73992897	+	Peak28662	2.13872	2.76215	non-coding	72948	Tppp	protein-coding	non-coding (NR_153830, exon 10 of 10)		chr7	80511600	80511618	-	Peak7702	2.03509	3.84806	intron	12144	Blm	protein-coding	MTD|LTR|ERVL-MaLR
chr13	64439532	64439604	+	Peak28663	2.13872	2.76215	3' UTR	105278	Cdk20	protein-coding	3' UTR (NM_053180, exon 8 of 8)		chr7	143533890	143533907	-	Peak7703	2.03509	3.84806	intron	17955	Nap1l4	protein-coding	intron (NM_001285490, intron 7 of 14)
chr13	47083961	47084032	+	Peak28664	2.13872	2.76215	TTS	110052	Dek	protein-coding	TTS (NM_025900)		chr7	127806756	127806773	-	Peak7704	2.03509	3.84806	TTS	101502	Hsd3b7	protein-coding	TTS (NM_024414)
chr13	9138518	9138587	+	Peak28665	2.13872	2.76215	intron	217980	Larp4b	protein-coding	intron (NM_001311117, intron 5 of 16)		chr7	114323673	114323690	-	Peak7705	2.03509	3.84806	intron	26440	Psma1	protein-coding	intron (NR_029437, intron 1 of 3)
chr13	13996983	13997051	+	Peak28666	2.13872	2.76215	TTS	97884	B3galnt2	protein-coding	TTS (NM_178337)		chr7	34297229	34297246	-	Peak7706	2.03509	3.84806	Intergenic	233103	Garre1	protein-coding	L1MB8|LINE|L1
chr13	100126261	100126325	+	Peak28667	2.13872	2.76215	intron	20595	Smn1	protein-coding	B1F|SINE|Alu		chr7	25630457	25630474	-	Peak7707	2.03509	3.84806	TTS	232984	B3gnt8	protein-coding	TTS (NM_146184)
chr13	108194885	108194944	+	Peak28668	2.13872	2.76215	TTS	74559	Elovl7	protein-coding	TTS (NM_028042)		chr7	63891133	63891149	-	Peak7708	2.03509	3.84806	3' UTR	381994	E030018B13Rik	protein-coding	3' UTR (NM_021366, exon 2 of 2)
chr13	76140611	76140660	+	Peak28669	2.13872	2.76215	CDS	218343	Skic3	protein-coding	exon (NM_001081352, exon 29 of 44)		chr7	25059980	25059996	-	Peak7709	2.03509	3.84806	intron	14809	Grik5	protein-coding	MIRb|SINE|MIR
chr13	113971248	113971296	+	Peak28670	2.13872	2.76215	intron	218639	Arl15	protein-coding	intron (NM_172595, intron 4 of 4)		chr7	4778786	4778802	-	Peak7710	2.03509	3.84806	promoter-TSS	16156	Il11	protein-coding	promoter-TSS (NM_008350)
chr13	47083195	47083243	+	Peak28671	2.13872	2.76215	3' UTR	110052	Dek	protein-coding	3' UTR (NM_172262, exon 21 of 21)		chr7	105594684	105594699	-	Peak7711	2.03509	3.84806	intron	15458	Hpx	protein-coding	intron (NM_017371, intron 7 of 9)
chr13	49676130	49676172	+	Peak28672	2.13872	2.76215	intron	105148	Iars1	protein-coding	B1F2|SINE|Alu		chr7	79119476	79119491	-	Peak7712	2.03509	3.84806	intron	67666	Hapln3	protein-coding	MTC|LTR|ERVL-MaLR
chr13	34659646	34659685	+	Peak28673	2.13872	2.76215	non-coding	101056149	Gm15908	ncRNA	non-coding (NR_105041, exon 3 of 4)		chr7	139649025	139649039	-	Peak7713	2.03509	3.84806	intron	212124	Cfap46	protein-coding	MTEa-int|LTR|ERVL-MaLR
chr13	36271127	36271147	+	Peak28674	2.13872	2.76215	intron	69955	Fars2	protein-coding	(CATA)n|Simple_repeat|Simple_repeat		chr7	125697235	125697249	-	Peak7714	2.03509	3.84806	intron	233863	Gtf3c1	protein-coding	intron (NM_207239, intron 4 of 36)
chr13	67834012	67834024	+	Peak28675	2.13872	2.76215	intron	102637366	Krbox5	protein-coding	Lx4B|LINE|L1		chr7	99001691	99001705	-	Peak7715	2.03509	3.84806	intron	78610	Uvrag	protein-coding	intron (NM_178635, intron 8 of 14)
chr13	80894653	80894659	+	Peak28676	2.13872	2.76215	non-coding	105171	Arrdc3	protein-coding	non-coding (NR_153410, exon 8 of 8)		chr7	109917774	109917787	-	Peak7716	2.03509	3.84806	intron	19347	Dennd5a	protein-coding	intron (NM_001311139, intron 7 of 21)
chr13	36271122	36271126	+	Peak28677	2.13872	2.76215	intron	69955	Fars2	protein-coding	B3|SINE|B2		chr7	19116627	19116640	-	Peak7717	2.03509	3.84806	intron	243866	Meiosin	protein-coding	PB1D9|SINE|Alu
chr13	55299763	55299932	+	Peak28680	2.0407	2.02518	CDS	19336	Rab24	protein-coding	exon (NM_008739, exon 18 of 23)		chr7	16273429	16273442	-	Peak7718	2.03509	3.84806	TTS	66300	Inafm1	protein-coding	TTS (NM_001136471)
chr13	44903153	44903259	+	Peak28681	2.0407	2.02518	CDS	94245	Dtnbp1	protein-coding	exon (NM_001360281, exon 6 of 17)		chr7	130465018	130465030	-	Peak7719	2.03509	3.84806	intron	11907	Ate1	protein-coding	intron (NM_001029895, intron 9 of 11)
chr13	48263717	48263802	+	Peak28682	2.0407	2.02518	3' UTR	320614	A330033J07Rik	ncRNA	3' UTR (NM_031166, exon 3 of 3)		chr7	115647049	115647061	-	Peak7720	2.03509	3.84806	intron	20679	Sox6	protein-coding	intron (NM_001025559, intron 7 of 15)
chr13	96639851	96639919	+	Peak28683	2.0407	2.02518	3' UTR	15357	Hmgcr	protein-coding	3' UTR (NM_001164222, exon 17 of 17)		chr7	80328453	80328465	-	Peak7721	2.03509	3.84806	CDS	269955	Rccd1	protein-coding	exon (NM_133952, exon 15 of 20)
chr13	46677655	46677709	+	Peak28684	2.0407	2.02518	Intergenic	97863	Fam8a1	protein-coding	Intergenic		chr7	29114459	29114471	-	Peak7722	2.03509	3.84806	intron	20190	Ryr1	protein-coding	intron (NM_009109, intron 7 of 105)
chr13	111714240	111714293	+	Peak28685	2.0407	2.02518	CDS	218613	Mier3	protein-coding	exon (NM_172593, exon 11 of 13)		chr7	27347447	27347458	-	Peak7723	2.03509	3.84806	intron	192192	Shkbp1	protein-coding	B3|SINE|B2
chr13	41274423	41274474	+	Peak28686	2.0407	2.02518	3' UTR	108934	Smim13	protein-coding	3' UTR (NM_001135577, exon 2 of 2)		chr7	27175288	27175299	-	Peak7724	2.03509	3.84806	TTS	100526505	Mir3101	ncRNA	TTS (NR_037283)
chr13	119707071	119707113	+	Peak28687	2.0407	2.02518	3' UTR	208715	Hmgcs1	protein-coding	3' UTR (NM_001291439, exon 10 of 10)		chr7	115969228	115969238	-	Peak7725	2.03509	3.84806	intron	20679	Sox6	protein-coding	intron (NM_001025559, intron 1 of 15)
chr13	54590751	54590766	+	Peak28688	2.0407	2.02518	promoter-TSS	67044	Higd2a	protein-coding	promoter-TSS (NM_178605)		chr7	109824962	109824972	-	Peak7726	2.03509	3.84806	CDS	56788	Scube2	protein-coding	exon (NM_020052, exon 16 of 22)
chr13	80895126	80895140	+	Peak28689	2.0407	2.02518	non-coding	105171	Arrdc3	protein-coding	non-coding (NR_153410, exon 8 of 8)		chr7	100956843	100956853	-	Peak7727	2.03509	3.84806	intron	233571	P2ry6	protein-coding	LTR40a|LTR|ERVL
chr13	41183739	41183769	-	Peak34053	54.7457	3.76215	3' UTR	54326	Elovl2	protein-coding	3' UTR (NM_019423, exon 8 of 8)		chr7	79793484	79793494	-	Peak7728	2.03509	3.84806	CDS	17292	Mesp1	protein-coding	exon (NM_008588, exon 1 of 2)
chr13	41183812	41183878	-	Peak34054	53.4575	3.8341	3' UTR	54326	Elovl2	protein-coding	3' UTR (NM_019423, exon 8 of 8)		chr7	68747515	68747525	-	Peak7729	2.03509	3.84806	intron	66412	Arrdc4	protein-coding	intron (NM_001042592, intron 1 of 7)
chr13	41183692	41183738	-	Peak34055	52.9583	3.72408	3' UTR	54326	Elovl2	protein-coding	3' UTR (NM_019423, exon 8 of 8)		chr7	126591339	126591348	-	Peak7730	2.03509	3.84806	intron	246779	Il27	protein-coding	B1_Mus1|SINE|Alu
chr13	59729108	59729177	-	Peak34057	46.3031	4.74197	CDS	238663	Spata31d1d	protein-coding	exon (NM_177711, exon 4 of 4)		chr7	46894636	46894645	-	Peak7731	2.03509	3.84806	intron	22088	Tsg101	protein-coding	L1M2|LINE|L1
chr13	59729050	59729089	-	Peak34060	38.6189	4.51109	CDS	238663	Spata31d1d	protein-coding	exon (NM_177711, exon 4 of 4)		chr7	110371488	110371496	-	Peak7732	2.03509	3.84806	intron	20947	Swap70	protein-coding	intron (NM_177324, intron 21 of 40)
chr13	59729178	59729228	-	Peak34061	38.1273	5.01008	CDS	238663	Spata31d1d	protein-coding	exon (NM_177711, exon 4 of 4)		chr7	65305958	65305966	-	Peak7733	2.03509	3.84806	intron	21872	Tjp1	protein-coding	intron (NM_001163574, intron 23 of 26)
chr13	41183784	41183811	-	Peak34062	38.0192	4.24523	3' UTR	54326	Elovl2	protein-coding	3' UTR (NM_019423, exon 8 of 8)		chr7	80663616	80663623	-	Peak7734	2.03509	3.84806	intron	70461	Crtc3	protein-coding	B1_Mur1|SINE|Alu
chr13	59729012	59729049	-	Peak34063	37.3715	4.1197	CDS	238663	Spata31d1d	protein-coding	exon (NM_177711, exon 4 of 4)		chr7	44741827	44741834	-	Peak7735	2.03509	3.84806	5' UTR	243963	Zfp473	protein-coding	5' UTR (NM_001289839, exon 2 of 5)
chr13	59728969	59729011	-	Peak34064	34.1137	4.01008	CDS	238663	Spata31d1d	protein-coding	exon (NM_177711, exon 4 of 4)		chr7	78559871	78559877	-	Peak7736	2.03509	3.84806	intron	18213	Ntrk3	protein-coding	PB1D10|SINE|Alu
chr13	41184385	41184458	-	Peak34065	33.6186	2.82104	3' UTR	54326	Elovl2	protein-coding	3' UTR (NM_019423, exon 8 of 8)		chr7	27434206	27434212	-	Peak7737	2.03509	3.84806	CDS	80297	Sptbn4	protein-coding	exon (NM_032610, exon 3 of 36)
chr13	41183770	41183783	-	Peak34066	33.0298	3.9716	3' UTR	54326	Elovl2	protein-coding	3' UTR (NM_019423, exon 8 of 8)		chr7	4671870	4672039	-	Peak7741	2.0097	2.43302	intron	243819	Ppp6r1	protein-coding	intron (NM_001360629, intron 4 of 7)
chr13	59729090	59729107	-	Peak34067	30.5249	4.36206	CDS	238663	Spata31d1d	protein-coding	exon (NM_177711, exon 4 of 4)		chr7	133706208	133706324	-	Peak7742	2.0097	2.43302	intron	22276	Uros	protein-coding	intron (NR_153415, intron 1 of 9)
chr13	41184459	41184525	-	Peak34068	27.8736	2.91415	3' UTR	54326	Elovl2	protein-coding	3' UTR (NM_019423, exon 8 of 8)		chr7	120084208	120084317	-	Peak7743	2.0097	2.43302	intron	381917	Dnah3	protein-coding	intron (NM_001370806, intron 6 of 60)
chr13	59729229	59729330	-	Peak34069	26.9886	3.18169	CDS	238663	Spata31d1d	protein-coding	exon (NM_177711, exon 4 of 4)		chr7	110433737	110433841	-	Peak7744	2.0097	2.43302	intron	319934	Sbf2	protein-coding	intron (NM_177324, intron 13 of 40)
chr13	97022225	97022277	-	Peak34070	26.8914	2.51704	non-coding	66479	1700029F12Rik	protein-coding	non-coding (NR_104276, exon 3 of 3)		chr7	130503626	130503728	-	Peak7745	2.0097	2.43302	intron	11907	Ate1	protein-coding	intron (NM_001029895, intron 7 of 11)
chr13	41183622	41183663	-	Peak34071	26.137	2.53659	3' UTR	54326	Elovl2	protein-coding	3' UTR (NM_019423, exon 8 of 8)		chr7	109565981	109566077	-	Peak7746	2.0097	2.43302	intron	100302499	Snora3	snoRNA	intron (NM_001001326, intron 2 of 19)
chr13	97022378	97022442	-	Peak34072	25.7966	2.18665	non-coding	66479	1700029F12Rik	protein-coding	non-coding (NR_104276, exon 3 of 3)		chr7	25092040	25092136	-	Peak7747	2.0097	2.43302	3' UTR	102465968	Mir6537	ncRNA	3' UTR (NM_001163555, exon 14 of 14)
chr13	41183566	41183621	-	Peak34073	25.0612	2.54642	3' UTR	54326	Elovl2	protein-coding	3' UTR (NM_019423, exon 8 of 8)		chr7	109324735	109324828	-	Peak7748	2.0097	2.43302	intron	74293	1700095J03Rik	ncRNA	(CA)n|Simple_repeat|Simple_repeat
chr13	112622208	112622244	-	Peak34074	20.1664	4.19955	CDS	13206	Ddx4	protein-coding	exon (NM_001145885, exon 13 of 22)		chr7	25020939	25021027	-	Peak7749	2.0097	2.43302	intron	232975	Atp1a3	protein-coding	ID_B1|SINE|B4
chr13	24013119	24013196	-	Peak34075	20.1088	3.72151	3' UTR	214189	Scgn	protein-coding	3' UTR (NM_001311122, exon 38 of 38)		chr7	139666792	139666879	-	Peak7750	2.0097	2.43302	intron	212124	Cfap46	protein-coding	intron (NM_001302546, intron 10 of 58)
chr13	41183674	41183691	-	Peak34076	19.9951	3.84961	3' UTR	54326	Elovl2	protein-coding	3' UTR (NM_019423, exon 8 of 8)		chr7	105383242	105383324	-	Peak7751	2.0097	2.43302	intron	100503879	Gm5901	protein-coding	intron (NM_001242365, intron 9 of 11)
chr13	97022344	97022377	-	Peak34077	19.5746	3.14066	non-coding	66479	1700029F12Rik	protein-coding	non-coding (NR_104276, exon 3 of 3)		chr7	133109293	133109374	-	Peak7752	2.0097	2.43302	intron	13017	Ctbp2	protein-coding	intron (NM_009980, intron 1 of 10)
chr13	41183664	41183673	-	Peak34078	18.7425	3.32693	3' UTR	54326	Elovl2	protein-coding	3' UTR (NM_019423, exon 8 of 8)		chr7	16337378	16337459	-	Peak7753	2.0097	2.43302	intron	170770	Bbc3	protein-coding	intron (NM_019748, intron 6 of 8)
chr13	59728898	59728948	-	Peak34079	17.9823	4.05983	CDS	238663	Spata31d1d	protein-coding	exon (NM_177711, exon 4 of 4)		chr7	141408465	141408534	-	Peak7754	2.0097	2.43302	3' UTR	213350	Gatd1	protein-coding	3' UTR (NM_172116, exon 8 of 8)
chr13	41184251	41184280	-	Peak34080	16.1353	4.70075	3' UTR	54326	Elovl2	protein-coding	3' UTR (NM_019423, exon 8 of 8)		chr7	130501586	130501655	-	Peak7755	2.0097	2.43302	intron	11907	Ate1	protein-coding	L1MC5|LINE|L1
chr13	24013197	24013222	-	Peak34081	15.6819	2.59865	3' UTR	214189	Scgn	protein-coding	3' UTR (NM_001311122, exon 38 of 38)		chr7	79879954	79880019	-	Peak7756	2.0097	2.43302	3' UTR	16790	Anpep	protein-coding	3' UTR (NM_009682, exon 6 of 6)
chr13	46700991	46701088	-	Peak34082	15.5724	2.55065	CDS	218210	Nup153	protein-coding	exon (NM_175749, exon 13 of 22)		chr7	126830876	126830940	-	Peak7757	2.0097	2.43302	TTS	78118	4930451I11Rik	protein-coding	TTS (NM_001146347)
chr13	112622245	112622259	-	Peak34083	15.1201	2.87763	CDS	13206	Ddx4	protein-coding	exon (NM_001145885, exon 13 of 22)		chr7	67251090	67251151	-	Peak7758	2.0097	2.43302	intron	75099	Lysmd4	protein-coding	intron (NM_001357324, intron 8 of 11)
chr13	37978850	37978963	-	Peak34084	15.0513	2.44397	3' UTR	107513	Ssr1	protein-coding	3' UTR (NM_025965, exon 8 of 8)		chr7	125343199	125343258	-	Peak7759	2.0097	2.43302	intron	71208	4933440M02Rik	ncRNA	RLTR13C2|LTR|ERVK
chr13	43403196	43403256	-	Peak34085	14.9746	3.51704	TTS	70078	Nol7	protein-coding	TTS (NM_023554)		chr7	24722902	24722955	-	Peak7760	2.0097	2.43302	CDS	210155	Lypd11	protein-coding	exon (NM_177593, exon 4 of 4)
chr13	24013223	24013258	-	Peak34086	14.5084	2.44804	3' UTR	214189	Scgn	protein-coding	3' UTR (NM_001311122, exon 38 of 38)		chr7	109899802	109899853	-	Peak7761	2.0097	2.43302	CDS	56788	Scube2	protein-coding	exon (NM_021494, exon 17 of 23)
chr13	59728842	59728897	-	Peak34087	14.2502	3.99481	CDS	238663	Spata31d1d	protein-coding	exon (NM_177711, exon 4 of 4)		chr7	105739884	105739934	-	Peak7762	2.0097	2.43302	intron	101867	Rrp8	protein-coding	intron (NM_010562, intron 2 of 12)
chr13	58233367	58233435	-	Peak34089	14.0602	2.94435	TTS	56085	Ubqln1	protein-coding	TTS (NM_019832)		chr7	43494789	43494830	-	Peak7763	2.0097	2.43302	intron	210094	Iglon5	protein-coding	(CAAA)n|Simple_repeat|Simple_repeat
chr13	94203935	94203995	-	Peak34090	13.7673	3.5695	3' UTR	107767	Scamp1	protein-coding	3' UTR (NM_029153, exon 9 of 9)		chr7	125341891	125341929	-	Peak7764	2.0097	2.43302	intron	71208	4933440M02Rik	ncRNA	(CATA)n|Simple_repeat|Simple_repeat
chr13	112598546	112598730	-	Peak34091	13.7287	2.08408	3' UTR	218624	Il31ra	protein-coding	3' UTR (NM_001145885, exon 22 of 22)		chr7	118154576	118154613	-	Peak7765	2.0097	2.43302	CDS	54208	Arl6ip1	protein-coding	exon (NM_001031814, exon 47 of 63)
chr13	59728949	59728968	-	Peak34092	13.6955	3.08408	CDS	238663	Spata31d1d	protein-coding	exon (NM_177711, exon 4 of 4)		chr7	25517147	25517183	-	Peak7766	2.0097	2.43302	3' UTR	26367	Ceacam2	protein-coding	3' UTR (NM_007543, exon 6 of 6)
chr13	3567436	3567546	-	Peak34093	12.876	4.08408	CDS	14569	Gdi2	protein-coding	exon (NM_134063, exon 18 of 20)		chr7	120958098	120958131	-	Peak7767	2.0097	2.43302	CDS	12585	Cdr2	protein-coding	exon (NM_007672, exon 5 of 5)
chr13	46680940	46681048	-	Peak34094	12.4812	3.08408	3' UTR	97863	Fam8a1	protein-coding	3' UTR (NM_175749, exon 22 of 22)		chr7	98095869	98095902	-	Peak7768	2.0097	2.43302	intron	17921	Myo7a	protein-coding	intron (NM_008663, intron 8 of 48)
chr13	59728538	59728572	-	Peak34095	12.4582	5.76215	CDS	238663	Spata31d1d	protein-coding	exon (NM_177711, exon 4 of 4)		chr7	98309346	98309376	-	Peak7769	2.0097	2.43302	non-coding	66190	Acer3	protein-coding	non-coding (NR_153759, exon 1 of 12)
chr13	41184017	41184051	-	Peak34096	12.3229	2.62013	3' UTR	54326	Elovl2	protein-coding	3' UTR (NM_019423, exon 8 of 8)		chr7	134270241	134270258	-	Peak7770	2.0097	2.43302	CDS	11489	Adam12	protein-coding	exon (NM_001199941, exon 7 of 9)
chr13	97034266	97034296	-	Peak34097	11.7909	3.02518	promoter-TSS	66479	1700029F12Rik	protein-coding	promoter-TSS (NM_025585)		chr7	118974162	118974177	-	Peak7771	2.0097	2.43302	3' UTR	64297	Gprc5b	protein-coding	3' UTR (NM_022420, exon 4 of 4)
chr13	34910135	34910238	-	Peak34098	11.7091	3.9716	3' UTR	71864	Fam217a	protein-coding	3' UTR (NM_027967, exon 8 of 8)		chr7	133763479	133763485	-	Peak7772	2.0097	2.43302	intron	101437	Dhx32	protein-coding	intron (NM_001286031, intron 1 of 11)
chr13	26768647	26768741	-	Peak34099	11.5783	2.04508	3' UTR	15192	Hdgfl1	protein-coding	3' UTR (NM_008232, exon 1 of 1)		chr11	69994636	69994653	+	Peak13469	400	5.81769	3' UTR	78246	Phf23	protein-coding	3' UTR (NM_019749, exon 4 of 4)
chr13	41183497	41183546	-	Peak34101	11.4514	2.28	3' UTR	54326	Elovl2	protein-coding	3' UTR (NM_019423, exon 8 of 8)		chr11	69994654	69994672	+	Peak13470	400	5.64062	3' UTR	78246	Phf23	protein-coding	3' UTR (NM_019749, exon 4 of 4)
chr13	97022297	97022324	-	Peak34102	11.3222	3.93207	non-coding	66479	1700029F12Rik	protein-coding	non-coding (NR_104276, exon 3 of 3)		chr11	69994764	69994785	+	Peak13471	400	5.40528	promoter-TSS	78246	Phf23	protein-coding	promoter-TSS (NM_001291125)
chr13	37978488	37978545	-	Peak34103	11.1254	2.58318	3' UTR	107513	Ssr1	protein-coding	3' UTR (NM_025965, exon 8 of 8)		chr11	6405511	6405516	+	Peak13472	400	4.97239	3' UTR	102465759	Mir7651	ncRNA	3' UTR (NM_028601, exon 19 of 19)
chr13	26768502	26768543	-	Peak34104	10.9566	2.85731	3' UTR	15192	Hdgfl1	protein-coding	3' UTR (NM_008232, exon 1 of 1)		chr11	69994673	69994703	+	Peak13473	400	4.95658	3' UTR	78246	Phf23	protein-coding	3' UTR (NM_019749, exon 4 of 4)
chr13	111426233	111426488	-	Peak34105	10.6523	2.11829	3' UTR	73274	Gpbp1	protein-coding	3' UTR (NM_001361926, exon 11 of 11)		chr11	77506833	77506847	+	Peak13474	400	4.83638	3' UTR	216964	Trp53i13	protein-coding	3' UTR (NM_001004144, exon 20 of 20)
chr13	41183965	41183998	-	Peak34106	10.1538	2.70075	3' UTR	54326	Elovl2	protein-coding	3' UTR (NM_019423, exon 8 of 8)		chr11	69994704	69994747	+	Peak13475	400	4.82434	3' UTR	78246	Phf23	protein-coding	3' UTR (NM_019749, exon 4 of 4)
chr13	46683090	46683125	-	Peak34107	9.74261	2.83254	CDS	97863	Fam8a1	protein-coding	exon (NM_175749, exon 20 of 22)		chr11	69994786	69994847	+	Peak13476	400	4.81153	promoter-TSS	78246	Phf23	protein-coding	promoter-TSS (NM_001291125)
chr13	97034297	97034331	-	Peak34109	9.52038	3.16425	promoter-TSS	66479	1700029F12Rik	protein-coding	promoter-TSS (NM_025585)		chr11	69994748	69994763	+	Peak13477	400	4.78972	3' UTR	78246	Phf23	protein-coding	3' UTR (NM_019749, exon 4 of 4)
chr13	37979013	37979048	-	Peak34110	9.40605	3.71635	3' UTR	107513	Ssr1	protein-coding	3' UTR (NM_025965, exon 8 of 8)		chr11	77506813	77506832	+	Peak13478	400	4.72413	3' UTR	216964	Trp53i13	protein-coding	3' UTR (NM_001004144, exon 20 of 20)
chr13	26768830	26768864	-	Peak34111	9.40605	3.71635	3' UTR	15192	Hdgfl1	protein-coding	3' UTR (NM_008232, exon 1 of 1)		chr11	45992047	45992095	+	Peak13479	400	4.67349	CDS	214105	Sox30	protein-coding	exon (NM_173384, exon 4 of 5)
chr13	41187540	41187554	-	Peak34112	9.35411	3.01008	CDS	54326	Elovl2	protein-coding	exon (NM_019423, exon 6 of 8)		chr11	77506713	77506720	+	Peak13480	400	4.60961	3' UTR	216964	Trp53i13	protein-coding	3' UTR (NM_001004144, exon 20 of 20)
chr13	41184052	41184063	-	Peak34113	9.16271	2.60345	3' UTR	54326	Elovl2	protein-coding	3' UTR (NM_019423, exon 8 of 8)		chr11	6405517	6405607	+	Peak13481	400	4.60887	3' UTR	102465759	Mir7651	ncRNA	3' UTR (NM_028601, exon 19 of 19)
chr13	59703643	59703754	-	Peak34115	9.00991	2.9716	CDS	72219	Spata31d1a	protein-coding	exon (NM_028157, exon 4 of 4)		chr11	77506793	77506812	+	Peak13482	400	4.57388	3' UTR	216964	Trp53i13	protein-coding	3' UTR (NM_001004144, exon 20 of 20)
chr13	41186869	41186985	-	Peak34117	8.96031	2.23608	CDS	54326	Elovl2	protein-coding	exon (NM_019423, exon 7 of 8)		chr11	77506721	77506776	+	Peak13483	400	4.50206	3' UTR	216964	Trp53i13	protein-coding	3' UTR (NM_001004144, exon 20 of 20)
chr13	59729331	59729408	-	Peak34118	8.93464	2.01008	CDS	238663	Spata31d1d	protein-coding	exon (NM_177711, exon 4 of 4)		chr11	77506707	77506712	+	Peak13484	400	4.48852	3' UTR	216964	Trp53i13	protein-coding	3' UTR (NM_001004144, exon 20 of 20)
chr13	94203889	94203934	-	Peak34120	8.64672	3.22158	3' UTR	107767	Scamp1	protein-coding	3' UTR (NM_029153, exon 9 of 9)		chr11	77506848	77506914	+	Peak13485	400	4.22888	3' UTR	216964	Trp53i13	protein-coding	3' UTR (NM_001004144, exon 20 of 20)
chr13	112622170	112622207	-	Peak34122	8.50933	2.53474	CDS	13206	Ddx4	protein-coding	exon (NM_001145885, exon 13 of 22)		chr11	69994529	69994602	+	Peak13486	400	4.16148	3' UTR	78246	Phf23	protein-coding	3' UTR (NM_019749, exon 4 of 4)
chr13	26768468	26768501	-	Peak34124	8.41264	2.45403	3' UTR	15192	Hdgfl1	protein-coding	3' UTR (NM_008232, exon 1 of 1)		chr11	45991900	45992008	+	Peak13487	400	3.73991	CDS	214105	Sox30	protein-coding	exon (NM_173384, exon 4 of 5)
chr13	112598375	112598449	-	Peak34126	8.09277	2.41926	TTS	218624	Il31ra	protein-coding	TTS (NM_001145885)		chr11	77506915	77507020	+	Peak13488	400	3.13884	3' UTR	216964	Trp53i13	protein-coding	3' UTR (NM_001004144, exon 20 of 20)
chr13	46683883	46683977	-	Peak34127	8.00928	2.34711	CDS	97863	Fam8a1	protein-coding	exon (NM_175749, exon 19 of 22)		chr11	69941333	69941397	+	Peak13489	400	2.74372	TTS	53422	Ybx2	protein-coding	TTS (NM_001359114)
chr13	48579384	48579474	-	Peak34128	7.94569	3.13138	3' UTR	387244	Mirlet7a-1	ncRNA	3' UTR (NM_001301781, exon 11 of 11)		chr11	75765337	75765474	+	Peak13490	400	2.60382	3' UTR	102641247	Gm12339	ncRNA	3' UTR (NM_009536, exon 6 of 6)
[truncated: 26,895 more rows]

## Sheet: Testicular germ cell highly
Testicular germ cell highly expressed genes(12427)
Sox17
Gm37323
Mrpl15
Lypla1
Tcea1
Atp6v1h
Rb1cc1
Pcmtd1
Rrs1
Adhfe1
3110035E14Rik
Mybl1
Vcpip1
Sgk3
Mcmdc2
Snhg6
Ppp1r42
Cops5
Cspp1
Arfgef1
Cpa6
A830018L16Rik
Gm29663
[truncated: 12,404 more rows]

[truncated: 2 more sheets: Testicular somatic cell highly , Legend]
