# Supplementary material for: IGF2BP3 recognizes m6A to regulate histone-to-protamine replacement during mouse sperm development
Source: EMBO J. 2025 Dec 5;45(2):504–36. doi: 10.1038/s44318-025-00659-y (PMC12811620; doi:10.1038/s44318-025-00659-y)
Supplement: Supplementary file 5 — Dataset EV3 [file 44318_2025_659_MOESM5_ESM.xlsx]

## Sheet: Genes differentially expressed 
Genes differentially expressed at the RNA level in Igf2bp3-/- Round Spermatids
gene	baseMean	log2FoldChange	lfcSE	stat	pvalue	padj
Sntg1	202.236	0.491887	0.200207	2.4569	0.0140143	0.106775
Eloc	2326.53	0.316608	0.141421	2.23876	0.0251713	0.154616
Tubb4b-ps2	136.808	0.587389	0.244262	2.40475	0.0161836	0.115241
Cox5b	3859.06	0.406035	0.106501	3.8125	0.000137566	0.00532042
Osgepl1	1478.82	0.360389	0.120468	2.99157	0.00277544	0.0396092
1700019A02Rik	7167.73	0.305572	0.141473	2.15993	0.0307777	0.173161
Hsfy2	4549.29	0.462263	0.110839	4.17056	3.03845e-05	0.001854
Tmem237	3979.11	0.379292	0.105587	3.59221	0.00032789	0.00964855
4933402D24Rik	467.257	0.332855	0.155858	2.13563	0.0327093	0.178846
Akr1cl	142.549	1.70611	0.233744	7.29905	2.89812e-13	1.17024e-10
Fev	485.521	0.359324	0.138935	2.58626	0.00970229	0.0861039
Abcb6	1510.88	0.438637	0.122122	3.59179	0.00032841	0.00964855
Fbxo36	8078.45	0.353205	0.0898947	3.9291	8.5265e-05	0.00385067
Gm6136	909.469	0.534583	0.116377	4.59355	4.35764e-06	0.000418364
Ndufa10	890.01	0.265332	0.120306	2.20548	0.0274202	0.161915
Dtymk	2726.33	0.265977	0.105187	2.52862	0.0114512	0.0948993
Gm15427	962.973	0.342159	0.134672	2.54069	0.0110634	0.0929642
Gm29601	503.441	0.44991	0.155431	2.8946	0.00379639	0.0483493
Gm20268	3094.93	0.348377	0.135649	2.56822	0.0102222	0.0889511
Zp3r	12388	0.299139	0.0874164	3.422	0.000621613	0.0147715
Lemd1	1483.68	0.269447	0.118763	2.26879	0.0232812	0.147907
Timm17a	2270.67	0.284635	0.105146	2.70703	0.00678873	0.0693579
Tdrd5	670.634	0.293646	0.120255	2.44187	0.0146115	0.109022
Mrps14	2059.69	0.397984	0.128394	3.0997	0.00193715	0.0313178
Tex50	138.736	0.568314	0.222813	2.55064	0.0107526	0.0912377
4930558K02Rik	2571.27	0.819391	0.111832	7.32699	2.35373e-13	1.01814e-10
Gm15852	209.224	0.586583	0.201952	2.90457	0.00367758	0.0473635
Spata46	9172.25	0.521057	0.0974496	5.34694	8.94513e-08	1.55453e-05
Cfap126	7424.48	0.306286	0.106143	2.88559	0.00390675	0.049117
Klhdc9	542.696	0.377849	0.142828	2.64548	0.00815741	0.0775334
Ifi209	904.408	0.394093	0.154939	2.54354	0.0109737	0.0926166
Fmn2	348.682	0.572672	0.148338	3.86058	0.000113118	0.00456949
Fh1	1159.88	0.32647	0.11022	2.96198	0.00305672	0.0422613
Gm37486	305.907	0.712304	0.242048	2.94282	0.00325235	0.0439483
Ephx1	137.869	1.65301	0.243981	6.77516	1.24269e-11	4.26522e-09
H3f3a	21139.6	0.299198	0.0881353	3.39476	0.000686898	0.0158229
Prox1	879.018	0.318848	0.116759	2.73083	0.00631742	0.0663594
Tatdn3	317.507	0.318246	0.157383	2.02211	0.0431646	0.210396
Cd34	71.5506	1.15655	0.307631	3.75954	0.000170227	0.00626556
Gm30228	597.299	0.417255	0.134425	3.10399	0.00190927	0.0310206
Gm18669	111.747	0.635329	0.309546	2.05245	0.0401256	0.20127
Hace1	295.596	0.323558	0.160014	2.02206	0.0431704	0.210396
4933411G06Rik	1931.61	0.377606	0.130527	2.89292	0.00381675	0.0485186
Dcbld1	84.4507	0.639659	0.282198	2.2667	0.0234083	0.148577
Psap	517.149	0.421465	0.153459	2.74643	0.00602476	0.0644691
1700049L16Rik	4657.21	0.522705	0.106202	4.92179	8.57541e-07	0.00011003
Gstt4	16511.2	0.35555	0.106529	3.33759	0.000845082	0.0181852
Ilvbl	137.362	0.475411	0.217598	2.18482	0.0289022	0.167003
Ccdc105	18294.2	0.288273	0.117333	2.45688	0.0140148	0.106775
Theg	3993.85	0.276084	0.0903545	3.05557	0.00224636	0.034691
Izumo4	9497.61	0.287586	0.0865973	3.32096	0.000897099	0.018839
Ndufs7	1163.44	0.389716	0.110535	3.52572	0.000422334	0.0112151
Gpx4	77568.7	0.278832	0.086726	3.21509	0.00130402	0.0240925
Timm13	1531.28	0.30445	0.117702	2.58662	0.00969224	0.0860704
Dohh	1947.73	0.291495	0.11466	2.54224	0.0110143	0.0927586
Mrpl54	3693.23	0.419215	0.10002	4.19129	2.77371e-05	0.00172309
4930404N11Rik	1590.94	0.420756	0.146189	2.87816	0.00400003	0.0498787
Mterf2	574.37	0.409554	0.148022	2.76685	0.0056601	0.0626706
Igf1	101.895	0.594642	0.2547	2.33468	0.0195602	0.131444
1700113H08Rik	10368.6	0.303792	0.0814164	3.73133	0.000190469	0.00679207
Washc3	1679.83	0.419999	0.116669	3.59993	0.000318304	0.00956144
Ndufa12	7373.92	0.441103	0.108228	4.07568	4.58806e-05	0.00249433
Dcn	221.73	2.08458	0.211195	9.87042	5.59299e-23	7.67861e-20
4930473O22Rik	430.955	0.389521	0.184304	2.11347	0.0345603	0.18412
Epyc	2358.85	0.284705	0.113101	2.51728	0.0118266	0.0969939
Mettl25	708.792	0.271991	0.126797	2.14509	0.0319453	0.176632
Gm5136	791.793	0.457501	0.131907	3.46835	0.000523657	0.0132361
Csrp2	897.647	0.263075	0.121905	2.15804	0.0309248	0.173293
4933440J02Rik	48.4946	0.850452	0.355746	2.39061	0.0168202	0.118353
Glipr1l1	6414.46	0.400258	0.12036	3.32551	0.000882579	0.0186701
Glipr1l3	2274.15	0.349705	0.125108	2.79523	0.00518622	0.0590885
Lyz2	100.406	0.552532	0.266584	2.07264	0.0382062	0.195212
Dyrk2	2315.88	0.271905	0.106389	2.55577	0.0105953	0.09091
D930020B18Rik	154.262	0.479448	0.227052	2.11162	0.0347189	0.184822
Tspan31	46.3748	1.11389	0.438787	2.53856	0.011131	0.0933521
Gm45604	723.076	0.359471	0.150853	2.38292	0.0171761	0.119945
Shmt2	151.139	0.621213	0.231617	2.68207	0.00731679	0.0725287
Prim1	226.71	0.449806	0.224198	2.00629	0.0448258	0.215104
Dbnl	1083.85	0.264651	0.121679	2.17499	0.0296309	0.170068
Ppia	12899.1	0.263626	0.0818739	3.2199	0.00128234	0.023827
Pom121l12	7000.19	0.279474	0.085202	3.28013	0.00103758	0.0206748
Tmem17	160.617	0.427317	0.212548	2.01045	0.0443831	0.213428
Commd1	4090.63	0.338993	0.104166	3.25435	0.00113653	0.0220698
Rps27a	2267.34	0.291192	0.104671	2.78199	0.00540268	0.0608477
Hba-a1	107.521	0.791618	0.251479	3.14785	0.00164474	0.0282238
Nprl3	985.986	0.382691	0.138307	2.76697	0.00565792	0.0626706
Efcab9	8472.56	0.399424	0.12009	3.32603	0.000880933	0.0186701
Kcnip1	69.2654	0.692433	0.34114	2.02976	0.0423807	0.207939
Ttc1	2118.82	0.338178	0.111145	3.04268	0.00234482	0.0355058
Rack1	356.337	0.389236	0.154885	2.51307	0.0119687	0.0975761
Mrnip	885.284	0.284331	0.121789	2.33461	0.0195639	0.131444
BC049762	12690.3	0.281541	0.0897583	3.13666	0.00170883	0.0286803
Nhp2	288.743	0.338208	0.159562	2.1196	0.0340399	0.182766
0610009B22Rik	1689.43	0.294686	0.122042	2.41463	0.0157511	0.113515
Gm9837	201.846	0.606468	0.204772	2.96167	0.00305978	0.0422613
Tnip1	63.8685	0.722736	0.32946	2.1937	0.0282571	0.164871
Lyrm7	2026.27	0.289949	0.10577	2.74133	0.00611913	0.0650985
Hint1	3772.27	0.295496	0.119859	2.46536	0.0136876	0.105198
Sparc	208.519	1.12359	0.191621	5.86361	4.52917e-09	1.03635e-06
4930504O13Rik	2281.1	0.289201	0.115691	2.49977	0.0124273	0.0994256
Med9os	2494.42	0.365325	0.159423	2.29155	0.0219317	0.141673
Usp22	122.214	0.527917	0.236409	2.23307	0.0255446	0.15566
B9d1	4105.78	0.286456	0.100154	2.86015	0.0042344	0.0518936
Ubb	150301	0.311192	0.100079	3.10947	0.00187422	0.0305711
Naa38	2798.74	0.268809	0.129788	2.07114	0.0383461	0.195642
Slc35g3	4441.77	0.407248	0.0996547	4.08659	4.37756e-05	0.00243318
Tmem95	458.107	0.381945	0.150041	2.54561	0.0109086	0.092276
Psmb6	8201.09	0.485692	0.106781	4.5485	5.40285e-06	0.00049123
Spag7	2575.66	0.372632	0.110123	3.38377	0.000714984	0.0162517
Tekt1	35850.3	0.276546	0.0919586	3.00729	0.00263589	0.0382251
Emc6	1261.23	0.338316	0.111958	3.02183	0.00251254	0.037091
Rpl23a	745.745	0.408129	0.133543	3.05617	0.00224185	0.034691
Tefm	49.8944	0.887913	0.368417	2.41008	0.0159491	0.114266
Spaca3	9930.84	0.424568	0.0944301	4.49611	6.92095e-06	0.000609088
Heatr9	1427.8	0.279551	0.108763	2.57028	0.0101615	0.0886587
1700125H20Rik	2646.2	0.290282	0.104007	2.791	0.00525458	0.0598177
Ptrh2	689.12	0.273688	0.134986	2.02754	0.0426074	0.208431
Gm525	392.67	0.334615	0.151847	2.20363	0.0275503	0.162195
Nme2	668.287	0.324197	0.135621	2.39046	0.0168275	0.118353
Nme1	562.486	0.276463	0.134955	2.04856	0.0405056	0.202513
Igf2bp1	276.345	0.391082	0.189971	2.05864	0.0395288	0.199678
Atp5g1	1169.38	0.295464	0.113171	2.61078	0.00903364	0.0820257
Gm11520	186.469	0.491273	0.198944	2.4694	0.013534	0.10483
Hoxb5os	256.821	0.553725	0.195552	2.8316	0.00463155	0.0549582
Psmb3	869.743	0.36577	0.135341	2.70257	0.00688053	0.0698173
1700001P01Rik	4648.92	0.583407	0.110277	5.2904	1.22051e-07	2.09455e-05
Gm10039	567.348	0.378965	0.132505	2.86002	0.00423616	0.0518936
Atp6v0a1	442.416	0.347484	0.157657	2.20405	0.0275209	0.162091
Psmc3ip	4294.3	0.32766	0.110075	2.9767	0.00291365	0.0411115
Tmem106a	655.828	0.264322	0.120344	2.19638	0.0280648	0.163888
Lyzl6	5190.62	0.276837	0.114493	2.41793	0.0156091	0.113085
Efcab3	5192.41	0.480875	0.102799	4.6778	2.89972e-06	0.000309016
Psmd12	5428.92	0.271183	0.0918452	2.95261	0.003151	0.043002
1700012B07Rik	7807.62	0.302937	0.0941833	3.21646	0.00129782	0.0240131
4933434M16Rik	1169.36	0.33864	0.146383	2.31338	0.0207019	0.136577
1700025D23Rik	574.244	0.272979	0.13763	1.98342	0.0473203	0.221809
Cpsf4l	1836.97	0.300547	0.0951027	3.16024	0.0015764	0.027465
Atp5h	3398.13	0.375965	0.0996422	3.77314	0.000161203	0.00601401
H3f3b	15513.9	0.551734	0.116045	4.7545	1.98941e-06	0.000220727
Lgals3bp	137.27	0.630491	0.24454	2.57827	0.00992951	0.0873861
Timp2	698.807	0.355404	0.129521	2.74399	0.00606966	0.0647477
Mrpl12	3173.32	0.311838	0.0947834	3.29001	0.00100185	0.0203167
Npb	184.458	0.455319	0.205609	2.21449	0.0267952	0.159597
Itgb1bp1	10185.7	0.275153	0.0904132	3.04328	0.00234014	0.0355058
Rps7	8103.8	0.363918	0.10946	3.32465	0.000885287	0.0186986
Acp1	3813.24	0.30743	0.0959863	3.20286	0.00136071	0.0249083
Pik3cg	153.222	0.462547	0.217371	2.12792	0.0333439	0.181012
Hbp1	943.636	0.308548	0.124129	2.4857	0.0129296	0.101959
Efcab10	5696.24	0.283371	0.135677	2.08857	0.0367462	0.190661
Prps1l1	15956.6	0.273269	0.0827043	3.30417	0.00095258	0.0196457
Lrrc72	1522.82	0.292902	0.132128	2.2168	0.0266367	0.159175
G2e3	2373.75	0.298211	0.0914408	3.26124	0.00110925	0.0217246
Rpl10l	19677.4	0.40898	0.105636	3.87159	0.000108127	0.00443127
Atp5s	3289.26	0.279331	0.100375	2.78288	0.00538786	0.0607307
Psma3	3114.88	0.269464	0.114458	2.35425	0.01856	0.126645
Dact1	289.018	0.363904	0.165432	2.19972	0.0278269	0.163403
1700083H02Rik	399.365	0.499309	0.199624	2.50125	0.0123757	0.0992861
Tomm20l	5075.68	0.275005	0.111811	2.45956	0.0139109	0.10639
1700086L19Rik	11856.4	0.329764	0.119379	2.76233	0.00573901	0.0631205
4930458K08Rik	137.503	0.576545	0.23491	2.45433	0.0141148	0.107299
Atp6v1d	5397.08	0.277307	0.0933389	2.97098	0.00296856	0.0414602
Erh	3461.18	0.2841	0.105617	2.68992	0.007147	0.0715304
Smoc1	1046.3	0.432301	0.121381	3.56151	0.000368735	0.0102665
Gm5436	147.018	0.601366	0.233218	2.57856	0.00992133	0.0873701
Isca2	2074.08	0.271874	0.11138	2.44095	0.0146486	0.109081
Fcf1	1708.15	0.503025	0.123145	4.0848	4.4114e-05	0.00243681
Fos	179.169	0.566597	0.23558	2.40512	0.0161673	0.115185
Acyp1	9857	0.315675	0.121198	2.60462	0.00919765	0.0829369
Ift43	7220.14	0.391381	0.0937097	4.17653	2.95992e-05	0.00182228
Kcnk10	84.5654	0.607086	0.287634	2.11062	0.0348053	0.185067
Psmc1	2446.33	0.30444	0.114145	2.66713	0.00765019	0.0744889
Lgmn	98.3863	0.65368	0.264802	2.46856	0.0135656	0.10483
Ifi27	187.754	0.421127	0.194201	2.16852	0.0301194	0.171084
Serpina5	51.2863	0.762314	0.344178	2.21488	0.0267682	0.159505
Amn	719.622	0.491467	0.134476	3.65467	0.000257515	0.00835796
Ighv1-82	72.8529	0.698547	0.327128	2.13539	0.0327288	0.178875
Akr1e1	1573.01	0.318009	0.128944	2.46626	0.0136534	0.10513
Gm48544	191.166	0.891201	0.234288	3.80386	0.000142457	0.00543276
Psma2	758.401	0.378315	0.117261	3.22626	0.00125419	0.0236847
Mrpl32	1851.25	0.338033	0.118621	2.8497	0.00437609	0.0529333
Yae1d1	1036.82	0.303001	0.140932	2.14998	0.0315564	0.175187
Vdac3-ps1	3337.88	0.271191	0.0900197	3.01258	0.00259039	0.0379547
Gm11273	612.984	0.502536	0.127227	3.94992	7.81778e-05	0.00366084
Hist1h2bp	3040.84	0.462811	0.118648	3.90072	9.5907e-05	0.00415365
Hist1h4a	1355.48	0.373813	0.120488	3.10248	0.00191906	0.0311428
1700016G14Rik	7349.87	0.521799	0.102083	5.11154	3.1954e-07	4.61786e-05
Prl3c1	118.019	0.623769	0.245515	2.54066	0.0110644	0.0929642
4930519D14Rik	1041.41	0.338136	0.14491	2.33343	0.0196257	0.131741
4933417A18Rik	3785.34	0.29428	0.112665	2.61198	0.00900191	0.0817917
F13a1	78.7357	0.64437	0.309398	2.08266	0.0372825	0.192715
Adtrp	975.355	0.263298	0.114554	2.29846	0.0215354	0.139796
Susd3	88.6416	0.844773	0.332162	2.54325	0.0109826	0.0926166
Higd2a	2218.62	0.345012	0.0997131	3.46005	0.000540083	0.0134326
Catsper3	5370.03	0.391697	0.0998683	3.92213	8.77684e-05	0.00393782
Fbp1	40496.5	0.264379	0.096761	2.73229	0.00628953	0.0662185
Ctsl	138.041	1.11342	0.263348	4.22794	2.35837e-05	0.00154181
Aaed1	874.487	0.321617	0.12054	2.66814	0.00762722	0.0744237
Gm26715	334.025	0.561689	0.167965	3.34409	0.000825523	0.0179329
Gm26844	1680.54	0.511829	0.125602	4.07502	4.60112e-05	0.00249433
1700001L19Rik	4021.26	0.366517	0.102693	3.56907	0.000358246	0.0100786
4930547H16Rik	1411.23	0.310238	0.114385	2.71223	0.00668318	0.0686777
4933416O17Rik	1545.08	0.536261	0.121768	4.40395	1.06297e-05	0.000833916
Rhobtb3	724.736	0.314601	0.125473	2.50731	0.0121654	0.0984199
Cast	13988	0.282948	0.0852876	3.31757	0.000908048	0.0190021
Spata9	5636.32	0.315241	0.097168	3.24429	0.00117743	0.0227035
Cetn3	7469.8	0.340529	0.121711	2.79785	0.00514446	0.058759
Bhmt	145.778	2.02256	0.23518	8.60006	7.96727e-18	5.75698e-15
1700029F12Rik	31528.5	0.288506	0.0800154	3.60563	0.000311398	0.00946785
1700012J22Rik	411.259	0.390949	0.143959	2.7157	0.00661361	0.0681281
Trappc13	108.374	0.959446	0.243825	3.93498	8.32031e-05	0.003795
Ppwd1	656.92	0.31798	0.141596	2.24568	0.0247247	0.15311
Ndufaf2	2181.03	0.432077	0.132595	3.25863	0.00111952	0.0218012
Ndufs4	3349.25	0.404102	0.110841	3.64578	0.000266586	0.00849178
Gm10410	64.4551	1.70901	0.523239	3.26622	0.00108994	0.0214997
Gm26661	1808.23	0.304722	0.09736	3.12984	0.00174899	0.02907
Psmd6	3739.7	0.264693	0.0903439	2.92984	0.00339141	0.0451607
Oxsm	1300.24	0.412234	0.133581	3.08601	0.0020286	0.032346
Rpl15	2312.58	0.38012	0.106304	3.57578	0.000349188	0.00997417
Saysd1	15348.4	0.32244	0.0997824	3.23143	0.0012317	0.0233565
Dusp13	12077.6	0.264609	0.0821173	3.22233	0.00127154	0.0237059
Tkt	132.778	0.771756	0.284283	2.71475	0.00663268	0.0682609
Timm23	3704.46	0.270066	0.106261	2.54155	0.0110363	0.0928413
A630023A22Rik	632.073	0.379987	0.162932	2.33218	0.019691	0.131921
4930596D02Rik	2530.12	0.536559	0.101472	5.28777	1.23819e-07	2.09866e-05
Gm3486	2321.8	0.324972	0.115111	2.82311	0.00475607	0.0560482
Gm47189	712.928	0.320187	0.150895	2.12192	0.0338445	0.182736
Gm3543	778.031	0.583402	0.157986	3.69274	0.00022185	0.00759547
BC061237	3846.15	0.368156	0.119671	3.07639	0.00209523	0.0329124
Psmc6	1566.18	0.332915	0.103079	3.22972	0.0012391	0.0234644
Gm1821	17090.6	0.446007	0.120371	3.70528	0.000211155	0.0072838
Cdkn3	6885.72	0.380681	0.107132	3.55339	0.000380307	0.0104216
Cnih1	75.8396	0.691097	0.308957	2.23687	0.0252949	0.155029
Lgals3	196.453	0.541358	0.190115	2.84753	0.00440599	0.0530973
CT030238.4	253.937	0.501327	0.200949	2.49479	0.0126031	0.100317
Ttc5	56.6085	0.753588	0.33033	2.28132	0.0225295	0.144536
Gm5800	1620.44	0.444981	0.141926	3.13531	0.00171674	0.0287779
Slc7a8	154.962	1.90064	0.228649	8.31248	9.37243e-17	5.59453e-14
Homez	4559.76	0.276961	0.0944952	2.93095	0.0033793	0.0450431
Sdr39u1	1634.45	0.342552	0.0971441	3.52622	0.000421531	0.0112151
Tssk4	6160.59	0.335187	0.0867303	3.86471	0.000111221	0.00453103
Sap18	4172.01	0.293815	0.132793	2.21258	0.0269267	0.160102
Mrpl57	2448.75	0.363803	0.116465	3.12372	0.00178581	0.0295035
Micu2	310.553	0.320018	0.162897	1.96454	0.0494675	0.226302
Gm33472	248.467	0.512919	0.185062	2.7716	0.00557808	0.062312
Gm5142	4313.55	0.44761	0.123194	3.63337	0.00027974	0.00873809
CT009550.3	650.013	0.375123	0.15799	2.37435	0.01758	0.122082
Ctsb	146.959	0.854912	0.235256	3.63397	0.000279097	0.00873809
4930578I06Rik	8131.32	0.265039	0.0830108	3.19283	0.00140888	0.0254173
Nuggc	1132.6	0.400857	0.129116	3.10462	0.00190523	0.0310206
Clu	460.017	1.05949	0.139839	7.57649	3.55022e-14	1.74075e-11
Dock5	2451.67	0.317178	0.134221	2.36311	0.0181225	0.12459
Nkx2-6	2953.86	0.42556	0.115449	3.68613	0.000227687	0.0077183
Erich6b	398.706	0.39511	0.154994	2.54919	0.0107972	0.0915033
Nufip1	470.411	0.313577	0.135765	2.3097	0.020905	0.137389
Dnajc15	10414.5	0.364404	0.117869	3.0916	0.0019908	0.0318923
Sugt1	4571.56	0.332233	0.0911454	3.64508	0.000267307	0.00849503
Klf5	1196.84	0.368842	0.135175	2.72862	0.00635998	0.0665013
Uchl3	6771.23	0.432743	0.101093	4.28063	1.86368e-05	0.00132572
Selenop	138.728	0.930665	0.218522	4.25891	2.05426e-05	0.00141337
Gm10250	490.406	0.373052	0.13658	2.73138	0.006307	0.0663008
Fyb	2004.65	0.57599	0.151256	3.80805	0.000140065	0.00535642
Brix1	2193.03	0.296762	0.121512	2.44224	0.0145963	0.109022
AC129017.2	99.9451	0.7866	0.270565	2.90725	0.00364624	0.0473635
Acot10	2466.72	0.474159	0.102494	4.62621	3.72424e-06	0.000373213
AC131068.3	149.326	0.601049	0.253534	2.37069	0.017755	0.122924
AC116390.1	372.121	0.463793	0.203388	2.28034	0.0225876	0.144684
AC139845.2	381.666	0.401079	0.174242	2.30185	0.0213436	0.139603
Eif3e	5067.89	0.267588	0.0968762	2.76217	0.00574189	0.0631205
Eif3h	5366.48	0.282826	0.0892006	3.17067	0.00152088	0.026701
Dscc1	1868.29	0.357554	0.131911	2.71058	0.00671655	0.0689677
Mrpl13	679.485	0.405511	0.126515	3.20523	0.00134955	0.0247699
Ndufb9	1845.05	0.400468	0.108347	3.69616	0.000218887	0.00751274
AC161172.2	121.151	0.492899	0.234998	2.09746	0.035953	0.188573
Nsmce2	829.519	0.271648	0.122537	2.21687	0.0266321	0.159175
1700065I16Rik	1711.31	0.387173	0.106617	3.63143	0.000281856	0.00875474
Lrrc6	6669.66	0.267485	0.0879612	3.04094	0.0023584	0.0355807
Gm3244	72.4658	0.788425	0.289711	2.72142	0.00650018	0.0674025
Ly6e	105.102	1.27416	0.296527	4.29692	1.73185e-05	0.0012514
Tsta3	4509.01	0.361351	0.0995021	3.63159	0.000281675	0.00875474
Vps28	2296.61	0.32489	0.0950528	3.41799	0.000630843	0.0148407
AC157554.2	110.063	2.50249	1.2719	1.96752	0.0491236	0.22586
4930571N24Rik	719.296	0.410029	0.155316	2.63997	0.00829145	0.0782064
Ift27	1360.66	0.385502	0.109882	3.50832	0.000450939	0.01186
1700088E04Rik	4107.06	0.288416	0.0978474	2.94761	0.00320238	0.0433429
Polr2f	627.301	0.326479	0.138806	2.35204	0.0186706	0.127147
Rpl3	3747.07	0.360743	0.0981705	3.67466	0.000238167	0.00791716
Snu13	4526.31	0.385012	0.0975099	3.94844	7.86618e-05	0.00366084
Cyp2d22	205.151	0.4875	0.198567	2.45508	0.0140852	0.107133
Mpped1	237.718	0.418595	0.199459	2.09865	0.0358476	0.188347
AC142474.1	150.068	0.491144	0.222537	2.20703	0.0273123	0.161416
Acr	18741.5	0.467947	0.0861167	5.43387	5.51433e-08	1.00942e-05
AC136003.2	3119.98	0.304124	0.110112	2.76196	0.00574557	0.0631205
Kif21a	667.415	0.321938	0.13575	2.37155	0.0177137	0.122762
Pphln1	4602.6	0.332614	0.101704	3.27039	0.00107398	0.0213382
AC158554.1	156.949	0.541127	0.259793	2.08292	0.0372587	0.192665
Tuba1a	96.0482	0.786847	0.256908	3.06276	0.00219305	0.0341752
Krt88	8965.52	0.348768	0.0936957	3.72234	0.000197382	0.00693531
Igfbp6	82.7853	2.0651	0.300684	6.86803	6.50961e-12	2.41542e-09
Amhr2	148.995	0.546729	0.217444	2.51434	0.0119254	0.097513
Prr13	54.2092	1.0061	0.408652	2.46199	0.013817	0.105915
Gtsf1	15869.5	0.408009	0.100641	4.05408	5.03315e-05	0.00266796
BC048502	8143.37	0.465685	0.119617	3.89313	9.89605e-05	0.0042552
Zfp597	4111.68	0.313638	0.0973049	3.22325	0.00126746	0.0237059
Snai2	201.541	0.37833	0.192223	1.96818	0.0490474	0.225661
AC169508.1	2857.29	0.410542	0.105074	3.90718	9.33789e-05	0.00410911
Sdf2l1	940.974	0.311774	0.130557	2.38803	0.016939	0.118693
Ube2l3	5060.21	0.335049	0.0932345	3.59362	0.000326115	0.00964855
Slc25a1	1018.2	0.367298	0.135721	2.70626	0.00680451	0.0693579
Rps10-ps2	363.6	0.413686	0.193372	2.13932	0.0324095	0.178309
Rfc4	1844.51	0.377156	0.104265	3.61728	0.000297716	0.00910321
Hacd2	2542.86	0.386965	0.112271	3.44671	0.000567457	0.0139367
Iqcb1	174.389	0.456856	0.198529	2.3012	0.0213803	0.139641
Ndufb4	1738.52	0.311116	0.120188	2.58858	0.00963732	0.0856617
BC002163	154.638	0.478721	0.243509	1.96592	0.0493076	0.226176
Gramd1c	7100.12	0.290332	0.0930839	3.11904	0.00181441	0.0299041
Gtpbp8	356.952	0.618256	0.172094	3.59255	0.000327457	0.00964855
Pros1	113.806	0.459918	0.234245	1.96341	0.0495988	0.226302
Rbm11	248.27	0.416364	0.178023	2.33882	0.0193446	0.130571
Jam2	988.995	0.37343	0.118719	3.1455	0.00165805	0.0282774
Mrpl39	12052.1	0.263149	0.0949874	2.77035	0.00559954	0.0623325
CT010505.2	95.8969	0.686618	0.276338	2.48471	0.0129658	0.102127
Gm9789	112.325	0.567308	0.265367	2.13782	0.0325311	0.178717
Atp5o	3664.77	0.288275	0.0999346	2.88464	0.00391863	0.0492103
Chaf1b	506.122	0.358102	0.132611	2.70039	0.00692586	0.0700414
Psmg1	597.558	0.393265	0.135746	2.89707	0.00376669	0.0481685
Hmgn1	1634.53	0.469867	0.12516	3.75413	0.000173948	0.00633456
Gm29050	1638.45	4.79504	1.49561	3.20607	0.00134561	0.0247308
Dynlt1	3638.14	0.572229	0.127693	4.48127	7.42009e-06	0.000632736
Dynlt1c	651.488	0.346924	0.137199	2.52862	0.0114513	0.0948993
Dynlt1f	4782.3	0.376062	0.117877	3.19029	0.00142128	0.0255917
Mpc1	489.636	0.359028	0.140133	2.56205	0.0104056	0.0899054
1700110C19Rik	435.338	0.401894	0.165372	2.43023	0.0150891	0.11078
Gm3448	7842.93	0.321667	0.118064	2.7245	0.00643984	0.0669545
Psmb1	1277.75	0.301386	0.124908	2.41286	0.0158279	0.11383
Ndufb10	2663.22	0.453387	0.116672	3.88598	0.000101916	0.00428751
Rnf151	18751	0.297537	0.0913032	3.25878	0.00111891	0.0218012
Fahd1	583.256	0.265101	0.12922	2.05155	0.0402138	0.201421
Mrps34	490.815	0.386201	0.157001	2.45986	0.0138992	0.106367
Tekt4	28883.1	0.312933	0.102869	3.04207	0.00234961	0.0355058
1700022N22Rik	357.585	0.402033	0.146894	2.7369	0.00620219	0.0655504
Mrpl28	1098.19	0.293858	0.120118	2.44641	0.0144285	0.108599
Rps10	1316.79	0.392391	0.117163	3.34909	0.000810763	0.0177356
Snrpc	3762.98	0.365694	0.108983	3.35551	0.000792194	0.0174593
Fkbp5	129.404	0.532581	0.218983	2.43206	0.0150131	0.110496
Tmem217	1337.66	0.519525	0.112961	4.59917	4.24178e-06	0.000413017
Pde9a	78.3111	0.57054	0.286571	1.99092	0.0464898	0.219786
Cyp4f39	587.809	0.34858	0.129102	2.70003	0.00693323	0.0700414
Zfp81	301.447	0.415056	0.167788	2.4737	0.0133722	0.104134
Ndufa7	4135.26	0.272707	0.125581	2.17156	0.029889	0.170693
Pfdn6	2445.12	0.300026	0.112783	2.66021	0.0078092	0.0756103
B3galt4	334.247	0.439036	0.159601	2.75084	0.00594426	0.064198
H2-Ab1	246.521	0.491322	0.181953	2.70027	0.00692828	0.0700414
C2	70.7415	0.917449	0.345859	2.65266	0.00798591	0.0766167
H2-D1	97.7684	0.829802	0.300702	2.75955	0.00578819	0.0634579
Gm8741	439.954	0.587365	0.198703	2.95599	0.00311669	0.0426318
Tubb5	85.6666	1.06673	0.298176	3.57751	0.00034688	0.009963
Mrps18b	1560.31	0.282833	0.100606	2.81131	0.00493408	0.0570202
Ppp1r11	18004.4	0.422693	0.0951513	4.44233	8.89918e-06	0.000714484
Rsph9	7233.16	0.354509	0.0880595	4.0258	5.67829e-05	0.00286607
Mrps18a	1740.97	0.418601	0.115219	3.63309	0.000280047	0.00873809
2310039H08Rik	842.571	0.375078	0.134693	2.7847	0.00535778	0.0605906
Rpl7l1	345.926	0.395324	0.163222	2.422	0.0154352	0.112479
1700067P10Rik	3953.1	0.413569	0.0912502	4.53226	5.83568e-06	0.000527093
Tomm6	1674.7	0.366283	0.133212	2.74962	0.00596649	0.064198
Arrdc5	6887.86	0.335263	0.0889667	3.76841	0.000164293	0.00611268
C3	125.153	0.490177	0.244858	2.00188	0.0452971	0.216157
Ndufv2	11050.2	0.483014	0.0978266	4.93745	7.91507e-07	0.00010292
Myl12a	669.569	0.296448	0.123063	2.40891	0.0160002	0.11441
Myl12b	1358.47	0.267265	0.114616	2.33183	0.0197095	0.131932
Dpy30	5139.45	0.337595	0.120163	2.80947	0.00496227	0.0572016
Slc30a6	306.23	0.344472	0.161573	2.13199	0.0330073	0.179825
Tmem247	8941.92	0.313583	0.0959739	3.26738	0.00108549	0.0214427
Stpg4	10012.6	0.479679	0.0994488	4.82338	1.41145e-06	0.00016705
Gm10184	2908.05	0.354598	0.122648	2.89119	0.00383786	0.048624
Crem	15970.1	0.263431	0.0797301	3.30404	0.000953021	0.0196457
Lyzl1	5041.65	0.373071	0.137834	2.70666	0.00679634	0.0693579
Cetn1	29153.6	0.273762	0.108149	2.53134	0.0113627	0.0947168
Gata6	334.236	0.540237	0.150846	3.58138	0.000341786	0.00985794
Cabyr	28695.7	0.276998	0.081578	3.3955	0.000685039	0.0158066
Gm44577	138.113	0.501891	0.232119	2.16221	0.0306017	0.172609
Nme5	5343.32	0.350222	0.107167	3.26799	0.00108314	0.0214271
Egr1	212.351	0.426594	0.176769	2.41329	0.0158093	0.113756
Sra1	1554.16	0.373087	0.130889	2.85041	0.00436635	0.0528626
Hdac3	1361.11	0.640101	0.105583	6.06255	1.33979e-09	3.34436e-07
Pcdhga10	134.055	10.3457	1.71573	6.02989	1.64067e-09	4.02227e-07
Pcdhgb6	107.598	1.95776	0.332975	5.87959	4.11274e-09	9.57013e-07
Pcdhgb7	140.971	1.35901	0.337518	4.02648	5.66191e-05	0.00286607
Gm29994	355.59	0.433677	0.166271	2.60825	0.00910054	0.082524
Plac8l1	2345.93	0.327821	0.131706	2.48905	0.0128086	0.101296
Tex43	3864	0.268207	0.135328	1.98191	0.0474896	0.221924
Cd74	73.3218	1.99921	0.321234	6.22351	4.86146e-10	1.33486e-07
Rps14	6720.26	0.305762	0.107386	2.84731	0.00440898	0.0530973
Psmg2	1991.75	0.312028	0.0933624	3.34211	0.00083144	0.0180094
4930448D08Rik	232.657	0.465717	0.178604	2.60754	0.00911961	0.0825334
4930465K10Rik	1009.8	0.320692	0.112291	2.8559	0.0042915	0.0523715
Haus1	7073.08	0.382549	0.100425	3.80929	0.000139367	0.00534462
Fbxo15	382.066	0.326359	0.15946	2.04665	0.0406921	0.203076
Ndufs8	468.499	0.328081	0.134678	2.43604	0.0148491	0.109899
Ppp1ca	64.8479	0.763317	0.304195	2.5093	0.0120972	0.0980412
Mrpl11	2079.27	0.283895	0.11475	2.47404	0.0133595	0.104094
Brms1	9732.45	0.263621	0.0906327	2.90867	0.00362967	0.0472787
Catsper1	2180	0.271306	0.134867	2.01166	0.0442555	0.213412
Yif1a	2469.15	0.392742	0.112416	3.49365	0.000476465	0.0123111
Cfl1	4939.49	0.2724	0.100674	2.70575	0.00681505	0.0693579
1700020D05Rik	21319.9	0.304922	0.0839224	3.63338	0.000279729	0.00873809
Rnaseh2c	860.801	0.292257	0.132372	2.20786	0.0272544	0.161213
Sssca1	5790.58	0.366661	0.0943067	3.88796	0.00010109	0.00428751
Snx15	472.758	0.388034	0.142809	2.71716	0.0065845	0.0679797
Vps51	731.553	0.359509	0.164372	2.18717	0.0287303	0.166289
Catsperz	18729.3	0.302556	0.0967462	3.12731	0.00176411	0.0292153
Fkbp2	174.918	0.473006	0.218748	2.16233	0.0305927	0.172609
Dnajc4	838.508	0.279677	0.121743	2.29727	0.0216032	0.1401
Gm16437	138.986	0.525054	0.219899	2.38771	0.0169538	0.118694
1810009A15Rik	1252.17	0.356952	0.129882	2.74829	0.00599066	0.0643481
Fads2	96.8199	0.871882	0.265349	3.28579	0.00101696	0.0204379
Fth1	1016.77	0.435319	0.110069	3.95496	7.65478e-05	0.00362388
Ppp1r32	19770.3	0.41611	0.0876467	4.74758	2.05869e-06	0.000224315
Ms4a5	5914.46	0.332259	0.126878	2.61872	0.00882604	0.0807818
Aldh1a1	230.243	1.37579	0.180219	7.63398	2.27618e-14	1.1574e-11
1700028P14Rik	11761.9	0.622091	0.111053	5.60174	2.12216e-08	4.10354e-06
Cbwd1	1566.24	0.34232	0.129691	2.6395	0.00830275	0.0782064
Gm20616	522.847	0.411121	0.137839	2.98262	0.00285792	0.0404916
Gm10136	346.32	0.480245	0.191972	2.50164	0.0123621	0.0992861
Insl6	7086.66	0.352732	0.0943765	3.73749	0.000185863	0.00667988
Prkg1	1873.8	0.40941	0.135807	3.01465	0.00257275	0.0377767
Rpp30	1661.72	0.332214	0.11033	3.0111	0.00260301	0.0380335
Exosc1	821.825	0.387049	0.120019	3.22491	0.00126014	0.0236993
Ndufb8	6428.61	0.500789	0.110867	4.51702	6.27171e-06	0.000559118
Gm17018	2198.24	0.303355	0.105515	2.87498	0.00404053	0.0502923
Cyp17a1	278.198	1.26247	0.172599	7.31445	2.58432e-13	1.07515e-10
Arl3	4523.78	0.310107	0.100499	3.08568	0.0020309	0.032346
Bbip1	3006.81	0.318923	0.136404	2.33808	0.0193831	0.130767
Meig1	62500	0.268862	0.103101	2.60776	0.00911359	0.0825334
4930551O13Rik	315.204	0.384623	0.184712	2.08229	0.0373161	0.192743
1700061F12Rik	2858.71	0.321224	0.105871	3.0341	0.00241252	0.0362379
Vim	55.2759	1.08234	0.362047	2.98951	0.00279429	0.0397954
Slc39a12	249.138	0.578289	0.196128	2.94852	0.003193	0.0432871
Gm13266	634.186	0.319696	0.127316	2.51104	0.0120376	0.0978477
Tmem203	877.926	0.280322	0.113469	2.47046	0.0134939	0.104724
Lrrc26	69.3679	0.637675	0.310373	2.05454	0.039923	0.200623
Entpd2	48.9242	1.82243	0.485404	3.75445	0.000173719	0.00633456
Ptgds	254.423	1.78828	0.190499	9.38734	6.15364e-21	7.04028e-18
Phpt1	1887.1	0.357095	0.123266	2.89695	0.00376815	0.0481685
Rpl7a	1145.27	0.275788	0.123086	2.24062	0.0250505	0.154154
Gbgt1	78.8291	0.64036	0.291459	2.19708	0.0280147	0.163888
Ak8	21006.4	0.333359	0.0957148	3.48284	0.000496129	0.0126841
Lcn2	252.424	1.01355	0.196146	5.16734	2.37452e-07	3.5824e-05
Psmd5	449.054	0.380741	0.14507	2.62453	0.00867692	0.0800592
Gsn	648.492	1.57113	0.167787	9.36382	7.69039e-21	8.12165e-18
Gm35202	485.238	0.511691	0.140158	3.65081	0.000261413	0.00841517
4930568D16Rik	476.91	0.354463	0.1408	2.5175	0.0118191	0.0969903
Ndufa8	2600.28	0.442238	0.128748	3.43491	0.000592743	0.0142798
Morn5	10362.9	0.482383	0.109515	4.40473	1.05913e-05	0.000833916
Psmb7	3918.6	0.357006	0.0926898	3.85162	0.00011734	0.00468304
Ppp6c	2753.39	0.289713	0.0935961	3.09536	0.00196577	0.031602
Rbm43	1849.29	0.280037	0.100129	2.79676	0.00516184	0.0589085
Arl6ip6	5575.3	0.298325	0.100255	2.97566	0.00292363	0.0411513
Gm13570	651.124	0.399082	0.123815	3.2232	0.00126767	0.0237059
Csrnp3	945.859	0.277252	0.122617	2.26113	0.0237514	0.150199
Ola1	506.129	0.361672	0.144659	2.50017	0.0124134	0.0994256
Cyct	2527.54	0.28191	0.115257	2.44592	0.0144484	0.108599
Prkra	486.295	0.322119	0.139439	2.31011	0.0208819	0.137389
Serping1	229.791	1.34216	0.204501	6.56312	5.26933e-11	1.64415e-08
Btbd18	49.8958	0.786169	0.382425	2.05575	0.0398069	0.200406
Ndufs3	3526.53	0.267909	0.0881992	3.03755	0.00238512	0.0358656
C1qtnf4	17291.9	0.26717	0.098937	2.70041	0.00692547	0.0700414
Kbtbd4	2025.35	0.277387	0.123672	2.24292	0.0249018	0.153645
B230118H07Rik	5486.56	0.284158	0.111289	2.55333	0.0106697	0.0910973
Gm13872	1138.81	0.300016	0.141156	2.12541	0.0335521	0.181568
Cat	80.8861	0.590712	0.279665	2.11221	0.034668	0.184623
Fbxo3	305.419	0.694229	0.167684	4.1401	3.47152e-05	0.00205433
Cd59b	386.778	0.361931	0.145108	2.49422	0.0126235	0.100408
Eif3m	3399.23	0.378092	0.0954947	3.95929	7.51724e-05	0.00358819
Immp1l	3593.87	0.409673	0.0945188	4.3343	1.46224e-05	0.00108514
Emc4	2000.58	0.416419	0.11975	3.47741	0.000506282	0.0128956
Gm21596	53.6214	0.809618	0.400531	2.02136	0.0432423	0.210557
Srp14	7478.82	0.289688	0.109962	2.63443	0.00842779	0.078711
Ankrd63	192.39	0.390062	0.187832	2.07665	0.0378341	0.194032
Ndufaf1	589.594	0.328132	0.145058	2.26207	0.0236929	0.149899
Itpka	213.108	0.381997	0.191003	1.99995	0.0455056	0.2167
B2m	266.121	0.772342	0.184146	4.19419	2.73853e-05	0.00171677
AA467197	12928.2	0.283271	0.114184	2.48083	0.0131078	0.102813
Usp50	11019	0.331727	0.102498	3.23641	0.00121042	0.0230803
Fahd2a	1892.73	0.265004	0.109717	2.41534	0.0157207	0.113479
1700020A23Rik	968.05	0.277909	0.134299	2.06933	0.0385154	0.196061
Ddrgk1	933.842	0.266011	0.112034	2.37438	0.0175784	0.122082
Dstn	451.23	0.353092	0.16532	2.13581	0.032695	0.178846
Dtd1	418.123	0.319621	0.153773	2.07853	0.0376605	0.193721
Scp2d1	11230.3	0.315903	0.114311	2.76354	0.00571777	0.0631024
Naa20	1791.61	0.361069	0.119076	3.03226	0.00242733	0.0363374
Cst9	78.8563	0.620325	0.282196	2.19821	0.0279342	0.163753
Cst3	533.209	0.48533	0.144029	3.36967	0.000752591	0.0169105
4930556L07Rik	1040.9	0.333657	0.125682	2.65476	0.00793641	0.0763553
Tm9sf4	5175.06	0.294206	0.103065	2.85456	0.00430962	0.0524847
Commd7	105.742	0.628392	0.263654	2.3834	0.0171537	0.119849
Gm14494	301.282	0.358731	0.16113	2.22634	0.0259914	0.157229
Sun5	5238.11	0.327093	0.0968515	3.37726	0.000732116	0.0165588
Actl10	3856.33	0.330713	0.118814	2.78346	0.00537825	0.0607163
Pltp	167.938	0.97914	0.23852	4.10507	4.04197e-05	0.00229307
Ube2c	1219.19	0.273353	0.1226	2.22962	0.0257726	0.156424
1110018N20Rik	317.979	0.312112	0.155477	2.00745	0.0447016	0.214583
Ube2v1	1765.53	0.326792	0.123179	2.65299	0.00797826	0.0766167
AY702102	1815.14	0.291027	0.1048	2.77698	0.00548663	0.0614906
Rtf2	3360.18	0.33068	0.0949095	3.48416	0.000493689	0.0126453
Fam210b	87.6977	0.752728	0.283244	2.65752	0.00787171	0.0759991
1700021F07Rik	6802.35	0.462743	0.107831	4.29137	1.77574e-05	0.0012764
Gnas	513.121	0.296069	0.13854	2.13706	0.0325928	0.178717
Fndc11	14471	0.369317	0.0880802	4.19297	2.75325e-05	0.00171815
Tpd52l2	117.345	0.536796	0.240502	2.23198	0.0256163	0.15589
Tcea2	20769	0.33916	0.0936572	3.62129	0.000293138	0.00902352
Sirpb1c	239.627	0.456599	0.184033	2.48107	0.0130988	0.102813
1700125G22Rik	535.891	0.281419	0.142062	1.98096	0.047596	0.222185
Mrpl47	1381.37	0.390111	0.124321	3.13792	0.00170149	0.0286021
Ndufb5	4171.2	0.479569	0.0913527	5.24965	1.52392e-07	2.52071e-05
Gm38505	409.504	0.339756	0.157112	2.1625	0.0305794	0.172609
1700018B24Rik	6831.65	0.380442	0.119356	3.18746	0.0014353	0.0256579
Ccdc169	4088.82	0.267981	0.126551	2.11758	0.0342108	0.183397
Serp1	4622.7	0.331209	0.104149	3.18014	0.00147204	0.0261107
Ssr3	131.288	0.513049	0.220969	2.32181	0.020243	0.134389
4930535E02Rik	284.67	0.439789	0.209885	2.09538	0.0361377	0.188859
Pdcd10	2833.05	0.271921	0.0989604	2.74778	0.006	0.0643547
4930579G24Rik	204.043	0.408613	0.196729	2.07703	0.0377989	0.193997
Prss48	360.511	0.498879	0.148567	3.35794	0.000785264	0.0173605
Rps3a1	1302.7	0.38205	0.11118	3.43633	0.000589649	0.0142523
Naxe	951.971	0.335371	0.110943	3.02292	0.00250352	0.037091
Tmem79	1220.17	0.435169	0.117061	3.71746	0.000201232	0.00701197
Flad1	3417.48	0.287046	0.11203	2.56222	0.0104007	0.0899054
Kcnn3	184.151	0.429705	0.211265	2.03396	0.0419555	0.206265
Dcst1	10180.1	0.407028	0.0900692	4.51905	6.21164e-06	0.000557383
Creb3l4	10935.7	0.318167	0.0863362	3.68521	0.000228513	0.00772722
Psmb4	2898.7	0.323609	0.0970684	3.33383	0.000856599	0.0183119
Selenbp1	65.0775	2.24972	0.366907	6.13158	8.70123e-10	2.21221e-07
Scnm1	676.215	0.336893	0.146541	2.29897	0.0215069	0.139796
4930558C23Rik	5851.23	0.345102	0.110754	3.11593	0.00183364	0.0300858
Ecm1	106.934	1.36391	0.260777	5.23016	1.69367e-07	2.70377e-05
Sf3b4	9223.45	0.276298	0.0926628	2.98176	0.00286601	0.0405644
Gpr89	1577.12	0.348082	0.121663	2.86105	0.00422247	0.0518936
Hmgcs2	200.434	1.99906	0.222697	8.97658	2.79322e-19	2.73915e-16
Hsd3b6	149.153	1.24188	0.213711	5.81105	6.2082e-09	1.33176e-06
Hsd3b1	150.325	2.19335	0.225076	9.74495	1.93877e-22	2.41976e-19
Bcas2	7061.07	0.434741	0.104984	4.14101	3.45776e-05	0.00205433
Pifo	3788.12	0.306662	0.112594	2.7236	0.00645739	0.0670095
Lamtor5	677.918	0.369864	0.125112	2.95627	0.00311385	0.0426318
Gstm2	418.471	1.69907	0.163901	10.3664	3.52555e-25	6.91462e-22
Gstm1	860.629	1.74549	0.129615	13.4668	2.45291e-41	1.12253e-37
Psma5	1741.52	0.3182	0.115778	2.74837	0.00598925	0.0643481
Vcam1	199.999	1.49963	0.231253	6.48478	8.88612e-11	2.59569e-08
1700003H04Rik	8653.46	0.371812	0.105067	3.53881	0.000401929	0.0107986
Alpk1	263.097	0.559206	0.171041	3.26942	0.00107768	0.0213807
Ostc	651.597	0.298791	0.152232	1.96274	0.0496762	0.226504
Sgms2	6423.26	0.298383	0.103026	2.89618	0.00377732	0.0481959
Ddit4l	1297.7	0.279349	0.114959	2.42998	0.0150997	0.110798
H2afz	9358.82	0.314248	0.106035	2.96362	0.00304039	0.0420781
Adh4	695.368	0.423758	0.138682	3.0556	0.00224608	0.034691
4930579F01Rik	7901.68	0.265985	0.0872376	3.04898	0.00229623	0.0350984
Selenof	9350.99	0.277434	0.100111	2.77128	0.00558372	0.0623243
Slc44a5	912.195	0.350682	0.117994	2.97204	0.00295826	0.0413584
4930570G19Rik	711.432	0.282084	0.133848	2.1075	0.0350747	0.185956
Ccne2	119.543	0.496038	0.252508	1.96445	0.0494781	0.226302
Rbm12b1	566.055	0.368514	0.144267	2.55438	0.0106377	0.091044
4930480G23Rik	151.971	0.651012	0.255075	2.55224	0.0107033	0.0911012
Wwp1	1920.66	0.376648	0.119309	3.15691	0.00159452	0.0276988
Coq3	378.884	0.473584	0.163586	2.89502	0.00379132	0.0483296
Klhl32	535.416	0.324671	0.134456	2.4147	0.0157482	0.113515
Gm12350	203.859	0.445823	0.195511	2.2803	0.02259	0.144684
Gm12364	56.7172	0.731841	0.321332	2.27752	0.0227551	0.145372
Ndufb6	1159.18	0.493366	0.131488	3.75219	0.000175299	0.00636688
Aptx	8401.52	0.314731	0.0955978	3.29224	0.000993935	0.0202455
Cntfr	55.5007	0.751436	0.379933	1.97781	0.0479498	0.223082
Dctn3	3345.14	0.474457	0.112468	4.2186	2.45829e-05	0.0015845
Trmt10b	1287.86	0.311293	0.116803	2.6651	0.00769644	0.0748332
Trmo	937.109	0.346908	0.120074	2.88912	0.00386324	0.0487485
Nipsnap3a	5761.28	0.324107	0.0850184	3.8122	0.000137738	0.00532042
Actl7a	21109.2	0.285506	0.0937506	3.04538	0.0023239	0.0354104
Slc31a2	492.271	0.348323	0.14376	2.42295	0.0153952	0.112292
Alad	285.528	0.391548	0.16503	2.37259	0.0176638	0.122478
4933430I17Rik	1820.8	0.264466	0.10199	2.59307	0.00951245	0.0846929
Atp6v1g1	4137.52	0.392177	0.112315	3.49176	0.000479846	0.0123392
Gm11482	496.29	0.325832	0.133489	2.44089	0.0146511	0.109081
Gm11223	615.587	0.31029	0.150581	2.06062	0.0393394	0.199002
Gm11269	238.603	0.436376	0.193984	2.24955	0.0244775	0.152676
Plin2	3329.45	0.397359	0.0994471	3.99569	6.45073e-05	0.00318754
Saxo1	4436.02	0.263615	0.0872102	3.02275	0.00250491	0.037091
Saxo1os	1070.64	0.281577	0.137395	2.04939	0.0404236	0.202177
Rps6	3308.95	0.286854	0.0931511	3.07945	0.00207384	0.0327262
4930553M12Rik	241.207	0.475734	0.181716	2.61801	0.00884432	0.0808952
Gm12637	52.7922	0.712521	0.360142	1.97844	0.0478789	0.222979
Eqtn	4257.13	0.445124	0.114034	3.90345	9.48316e-05	0.00412007
Itgb3bp	3003.14	0.292333	0.133652	2.18727	0.028723	0.166289
Efcab7	554.012	0.82341	0.140619	5.85559	4.75315e-09	1.06977e-06
Ube2u	3743.12	0.297419	0.11117	2.67534	0.00746527	0.0735228
Plpp3	56.4209	1.30516	0.336309	3.88085	0.000104093	0.00430398
Hspb11	449.177	0.35473	0.156274	2.26992	0.0232127	0.147609
1700047F07Rik	1055.12	0.421446	0.121576	3.46651	0.000527261	0.0132821
Gm12906	102.373	0.556695	0.258213	2.15595	0.0310874	0.173849
Magoh	419.824	0.415443	0.167996	2.47294	0.0134006	0.104236
4930522H14Rik	2645.78	0.417608	0.123953	3.36909	0.000754162	0.0169181
Pdzk1ip1	3641.97	0.28086	0.118336	2.37341	0.0176247	0.122325
Tex38	6062.39	0.317046	0.122895	2.57981	0.00988559	0.0871671
Uqcrh	1695.19	0.267331	0.106362	2.5134	0.0119573	0.0975712
Akr1a1	318.361	0.406055	0.162493	2.49891	0.0124577	0.0994952
Ppih	566.589	0.350327	0.130255	2.68955	0.00715488	0.0715436
Ndufs5	2299.68	0.333467	0.125871	2.64928	0.00806623	0.0769432
Utp11	498.704	0.413498	0.15036	2.75005	0.00595857	0.064198
Psmb2	1198.03	0.377303	0.11974	3.15102	0.00162702	0.028062
Tekt2	26271.6	0.272701	0.0934333	2.91867	0.00351526	0.046227
Marcksl1	57.3831	0.928266	0.394141	2.35516	0.0185145	0.126524
Eif3i	2438.35	0.379494	0.0976153	3.88765	0.000101218	0.00428751
Fabp3	166.752	1.67479	0.228268	7.33696	2.18508e-13	9.99965e-11
Laptm5	75.7451	0.603006	0.292931	2.05853	0.0395395	0.199678
Tmem200b	97.9458	0.719864	0.295235	2.43828	0.0147575	0.109576
Rab42	463.575	0.316015	0.15532	2.0346	0.0418908	0.206265
Atpif1	6925.25	0.348662	0.123755	2.81737	0.00484195	0.0565483
Kdf1	90.5606	0.614138	0.273013	2.24948	0.0244819	0.152676
Syf2	2409.86	0.277522	0.102008	2.7206	0.00651644	0.0675202
Sdhb	4543.54	0.410502	0.0996344	4.12008	3.78734e-05	0.00220668
Spsb1	3262.42	0.319482	0.0950679	3.36057	0.000777822	0.0172795
Tas1r1	1178.71	0.287082	0.111877	2.56604	0.0102866	0.089326
Park7	2927.43	0.285616	0.101543	2.81276	0.0049118	0.0569374
4930589P08Rik	7019.98	0.366156	0.083502	4.385	1.15985e-05	0.000894582
Rer1	3023.01	0.273292	0.0982891	2.78049	0.00542772	0.0609796
Mrpl20	5303.45	0.346319	0.101316	3.41821	0.000630334	0.0148407
Aurkaip1	1866.8	0.351203	0.094387	3.72088	0.000198527	0.00693531
1700109H08Rik	3658.55	0.338187	0.118948	2.84316	0.00446692	0.0535444
Cdk14	1689.08	0.929555	0.104953	8.85683	8.23252e-19	7.06402e-16
1700015F17Rik	6021.29	0.318751	0.116624	2.73315	0.00627321	0.066112
Cfap69	25938.9	0.319815	0.08216	3.89259	9.91816e-05	0.0042552
Speer1	199.833	0.438437	0.18852	2.32568	0.0200358	0.133401
Gm21149	474.81	1.3496	0.184224	7.32589	2.37312e-13	1.01814e-10
Gm21190	838.568	1.23945	0.15952	7.76984	7.8585e-15	4.49539e-12
Gm21083	870.443	1.8067	0.123098	14.6769	9.06376e-49	1.24436e-44
Speer4d	270.493	0.878609	0.206056	4.26393	2.00862e-05	0.00140695
4930572O03Rik	251.472	0.775862	0.215446	3.60119	0.00031676	0.00956144
Speer4c	646.921	0.438607	0.175456	2.49981	0.012426	0.0994256
5031425E22Rik	79.2916	1.89304	0.297975	6.35302	2.11134e-10	5.91564e-08
Nub1	9320.95	0.403892	0.0900676	4.48432	7.31457e-06	0.000627636
4632411P08Rik	131.29	0.63257	0.232936	2.71564	0.00661482	0.0681281
Cib4	952.376	0.312123	0.129534	2.40959	0.0159703	0.114315
4930548H24Rik	657.293	0.304261	0.135667	2.24271	0.0249154	0.153645
Letm1	2108.58	1.63395	0.113802	14.3579	9.50729e-47	6.52628e-43
Slbp	4076.14	0.265295	0.103921	2.55284	0.0106847	0.0911012
Zfyve28	225.199	1.57375	0.188407	8.35292	6.65935e-17	4.15574e-14
Cfap99	2114.18	0.587678	0.10619	5.53419	3.12661e-08	5.96184e-06
Htra3	89.9467	1.34725	0.291417	4.62311	3.78028e-06	0.000376083
Grpel1	2531.97	0.350938	0.1089	3.22257	0.00127045	0.0237059
Med28	16018.6	0.408674	0.0905706	4.51221	6.41549e-06	0.000568247
Sod3	86.4789	0.861237	0.305413	2.81991	0.00480375	0.0563681
1700029E06Rik	336.295	0.463063	0.229931	2.01392	0.0440183	0.212791
1700112J05Rik	841.437	0.300757	0.13744	2.18827	0.0286497	0.166103
Igfbp7	46.9815	0.937858	0.443731	2.11357	0.0345516	0.18412
1700031L13Rik	1941.25	0.400621	0.151451	2.64521	0.00816394	0.0775334
Mrpl1	2673.9	0.311921	0.102826	3.03348	0.00241752	0.0362733
4930467D21Rik	140.175	0.596294	0.222802	2.67633	0.00744322	0.0734109
1700010H22Rik	777.745	0.309262	0.131932	2.34411	0.0190727	0.129252
Mrps18c	322.258	0.509853	0.155145	3.2863	0.00101513	0.0204379
1700013M08Rik	883.973	0.320462	0.122089	2.62482	0.00866952	0.0800592
Sparcl1	115.797	1.81852	0.295525	6.15352	7.57828e-10	1.99116e-07
Lrrc8c	676.635	0.366265	0.139923	2.61762	0.00885461	0.0809354
Zfp644	1876.38	0.371973	0.125063	2.97429	0.00293665	0.0411889
1700095B10Rik	2513.42	0.290097	0.108574	2.67188	0.00754287	0.0739158
Iscu	3175	0.274448	0.0949288	2.89109	0.00383909	0.048624
4930519G04Rik	2545.56	0.292049	0.119749	2.43885	0.0147341	0.109461
Cox6a1	3476.62	0.292864	0.121665	2.40713	0.0160785	0.114887
Rasal1	741.391	0.323069	0.127942	2.52513	0.0115656	0.0953663
Rpl6	2868.86	0.471559	0.0955214	4.93668	7.94634e-07	0.00010292
Aldh2	133.515	0.893692	0.252462	3.5399	0.000400278	0.0107753
Ccdc63	15454.4	0.272409	0.086768	3.13951	0.00169232	0.0285428
Arpc3	317.138	0.469417	0.176459	2.6602	0.00780941	0.0756103
Vps29	2019.87	0.357478	0.117443	3.04385	0.00233574	0.0355058
Il31	3275.02	0.330703	0.104083	3.17729	0.00148659	0.0263008
Eif2b1	432.603	0.306521	0.153238	2.0003	0.045468	0.216671
Cdk2ap1	382.435	0.369939	0.175259	2.11082	0.0347879	0.185046
4930572K03Rik	575.754	0.318962	0.140732	2.26646	0.0234233	0.148604
Gm15920	1054.1	0.42674	0.12683	3.36467	0.000766362	0.0170859
Hspb1	90.395	0.734231	0.268338	2.73621	0.00621504	0.0656356
Mdh2	661.981	0.411978	0.131161	3.141	0.00168371	0.0285144
Polr2j	138.76	0.52768	0.233138	2.26338	0.0236122	0.149457
Ift22	5069.78	0.275803	0.0904992	3.04757	0.00230698	0.0351918
Pop7	104.813	0.527401	0.250773	2.1031	0.0354568	0.186794
Bri3	2030.7	0.367285	0.105123	3.49386	0.000476095	0.0123111
Aimp2	835.343	0.336978	0.127436	2.64428	0.00818644	0.0776633
1700018F24Rik	5551.69	0.290982	0.0972511	2.99207	0.00277092	0.0395858
1700001J03Rik	11934.4	0.42402	0.118134	3.58932	0.000331537	0.0096844
Mtif3	1110.6	0.288323	0.128291	2.24741	0.024614	0.152902
Hmgb1	291.766	0.711222	0.171173	4.155	3.25293e-05	0.00195875
Wdr95	371.467	0.312124	0.151458	2.0608	0.0393218	0.198986
Tex26	2290.15	0.270357	0.0962491	2.80893	0.00497061	0.0572016
Vps50	1073.36	0.279681	0.12434	2.24932	0.024492	0.152676
Gm36406	558.164	0.372631	0.187858	1.98358	0.0473023	0.221809
Ankrd7	11308	0.552723	0.109754	5.03603	4.75287e-07	6.65838e-05
Ing3	1406.03	0.442841	0.114413	3.87056	0.000108585	0.00443678
Asb15	3027.44	0.29853	0.0970262	3.0768	0.00209238	0.0329053
Spam1	5467.33	0.34585	0.0971209	3.56102	0.00036941	0.0102665
Atp6v1f	3815.28	0.380548	0.0979593	3.88475	0.000102434	0.00428757
Ssmem1	14049.5	0.330049	0.092025	3.58651	0.000335128	0.00974781
Cep41	5374.88	0.270811	0.0945247	2.86498	0.00417039	0.0514063
Tsga13	1970.93	0.40597	0.113042	3.59133	0.000328994	0.00964855
Akr1b3	3528.34	0.296431	0.104666	2.83217	0.00462328	0.05492
Mrps33	170.139	0.452505	0.211878	2.13569	0.0327045	0.178846
Try5	220.227	0.504768	0.21246	2.37582	0.0175098	0.121779
Llcfc1	8987.35	0.430205	0.121145	3.55117	0.000383525	0.0104725
Lrrc61	970.891	0.311568	0.125412	2.48436	0.0129786	0.102169
Tmem176b	81.1521	1.58855	0.329868	4.81572	1.46672e-06	0.000172108
Tmem176a	50.8128	1.85717	0.371289	5.00195	5.67535e-07	7.81012e-05
Gm35386	443.569	0.504997	0.166682	3.0297	0.00244795	0.0364907
Mrpl35	1517.26	0.551688	0.109048	5.05913	4.21167e-07	5.96104e-05
Vamp5	775.11	0.279484	0.127551	2.19116	0.0284401	0.165517
4931417E11Rik	4521.05	0.421309	0.0947007	4.44884	8.63344e-06	0.000697226
Snrnp27	952.718	0.579452	0.150232	3.85706	0.000114761	0.00460687
Nfu1	1443.96	0.403254	0.123549	3.26392	0.00109881	0.0215889
Gata2	1051.97	0.415252	0.109853	3.78009	0.000156775	0.00588077
Chchd6	13613.2	0.330881	0.0865177	3.82444	0.000131071	0.00511216
Gm5881	382.988	0.397046	0.177323	2.23912	0.0251482	0.154548
Crbn	5510.55	0.285046	0.101965	2.79553	0.00518141	0.0590827
Rpusd3	775.415	0.308007	0.122492	2.51451	0.0119199	0.097513
Sec13	2128.19	0.276355	0.109046	2.5343	0.0112672	0.0941496
Zfp637	161.511	0.428705	0.202435	2.11774	0.0341967	0.183393
Clec4a2	491.94	0.547281	0.146268	3.74162	0.000182835	0.00658829
Emg1	652.557	0.350351	0.125203	2.79826	0.00513793	0.058759
Spsb2	1740.56	0.349063	0.112665	3.09823	0.00194683	0.0313709
Mrpl51	6551.58	0.282727	0.0998293	2.8321	0.00462434	0.05492
Ndufa9	4236.94	0.305898	0.0885943	3.45279	0.000554811	0.0136751
Dynlt1-ps1	6430.4	0.52376	0.107055	4.89244	9.95925e-07	0.000123181
Igbp1b	2910.19	0.386461	0.102066	3.78639	0.000152853	0.00579702
Ldhb	81.8738	0.72897	0.274665	2.65404	0.00795352	0.0764663
Sox5	12587.8	0.286825	0.107293	2.67329	0.00751108	0.0738039
1700073E17Rik	2622.8	0.301547	0.115676	2.60683	0.00913857	0.0825961
Lmntd1	2254.13	0.411114	0.101721	4.0416	5.3088e-05	0.00276436
4930479D17Rik	420.726	0.397198	0.152362	2.60694	0.00913566	0.0825961
1700027J19Rik	355.981	0.312161	0.146596	2.12939	0.0332217	0.180491
Syt5	844.2	0.355949	0.135922	2.61878	0.00882461	0.0807818
Tmem86b	807.387	0.345141	0.128359	2.68887	0.00716936	0.0715645
Tmem190	3444.75	0.308374	0.12849	2.39999	0.0163955	0.116267
4933402C05Rik	146.377	0.506605	0.241664	2.09632	0.0360536	0.188707
Zscan5b	132.447	0.567463	0.226435	2.50607	0.012208	0.0986082
Rasl2-9	7377.39	0.297599	0.0840207	3.54197	0.000397145	0.010715
Aurkc	1266.42	0.278489	0.113671	2.44997	0.014287	0.108129
Gm10179	172.92	0.436183	0.193939	2.24907	0.0245078	0.152676
2900092C05Rik	1959.81	0.343553	0.150245	2.28661	0.0222187	0.143144
1700047O18Rik	289.029	0.568066	0.212944	2.66768	0.0076377	0.0744427
Rps5	1600.56	0.308993	0.102107	3.02616	0.00247684	0.0367617
Chmp2a	3245.73	0.337315	0.0972507	3.46851	0.000523358	0.0132361
Selenow	7353.15	0.34965	0.100773	3.46969	0.000521059	0.013223
Kptn	533.29	0.415182	0.167729	2.47531	0.0133119	0.103781
Mark4	94.1454	0.642837	0.255852	2.51254	0.0119867	0.0976648
Trappc6a	1311.83	0.373242	0.128398	2.90693	0.00364998	0.0473635
Ercc1	1344.92	0.32084	0.102413	3.13281	0.00173141	0.0289179
Apoe	889.818	0.448675	0.124614	3.60051	0.00031759	0.00956144
Tescl	7609.48	0.347891	0.0874994	3.97593	7.01046e-05	0.00342514
Tex101	482.779	0.418041	0.144786	2.8873	0.00388566	0.0489864
BC049730	512.728	0.393063	0.151323	2.59751	0.00939027	0.0840061
Gm4763	408.906	0.315524	0.146661	2.15138	0.0314463	0.17498
Rps19	1927.68	0.332179	0.112228	2.95986	0.00307783	0.0423826
Pafah1b3	570.414	0.328655	0.125443	2.61995	0.00879425	0.0806682
Axl	76.2478	1.24373	0.301134	4.13016	3.62508e-05	0.00213599
Ltbp4	203.813	0.81157	0.223706	3.62784	0.000285804	0.00883739
Rab4b	1688.76	0.300012	0.114289	2.62504	0.00866388	0.0800592
Pld3	1085.16	0.2775	0.112036	2.47688	0.0132538	0.103505
Eid2b	743.21	0.312125	0.123526	2.5268	0.0115106	0.0950836
Timm50	503.296	0.293063	0.148662	1.97134	0.0486847	0.224972
Rps16	1788.25	0.405906	0.123546	3.28545	0.00101819	0.0204379
Mrps12	1081.45	0.338833	0.127527	2.65696	0.00788499	0.0760204
Med29	1948.51	0.41544	0.115797	3.58767	0.000333652	0.00972551
Eif3k	4691.31	0.274679	0.0952285	2.88442	0.00392134	0.0492103
Map4k1	1861.22	0.2782	0.113383	2.45363	0.0141424	0.107449
Psenen	1245.14	0.304186	0.122622	2.48069	0.0131129	0.102813
Tbcb	2808.55	0.317474	0.102076	3.11017	0.0018698	0.0305711
Clec11a	81.1841	0.583762	0.297293	1.96359	0.0495781	0.226302
Rps11	2863.86	0.382415	0.0945537	4.04442	5.24533e-05	0.00276436
Dkkl1	28492.4	0.30222	0.095867	3.15249	0.00161882	0.0279908
Rpl14-ps1	98.7843	0.568781	0.260137	2.18647	0.0287814	0.166456
Ftl1	228.96	0.910404	0.185221	4.91524	8.86723e-07	0.000112721
Syngr4	8595.18	0.323309	0.107489	3.00783	0.00263124	0.0382251
Spaca4	5488.31	0.375157	0.0921877	4.06949	4.71169e-05	0.002517
Sergef	169.04	0.500785	0.20663	2.42359	0.015368	0.112167
4933405O20Rik	4896.82	0.485631	0.101389	4.78978	1.66967e-06	0.000189445
Mrpl46	640.763	0.284407	0.134493	2.11467	0.0344583	0.183933
Mrps11	2108.01	0.364348	0.124557	2.92515	0.0034429	0.0456251
Isg20	2694.52	0.44638	0.117126	3.8111	0.000138349	0.00532042
Fam103a1	2271.44	0.27812	0.125319	2.21931	0.026466	0.158738
Gm44933	355.438	0.527349	0.171082	3.08244	0.00205312	0.0325113
Ctsc	63.5243	0.917167	0.339519	2.70137	0.00690543	0.0700182
Rps13-ps2	509.846	0.45853	0.143211	3.20178	0.00136583	0.0249686
Me3	634.669	0.40661	0.14446	2.8147	0.00488228	0.0567675
Eed	974.075	0.278731	0.137073	2.03345	0.0420072	0.206265
Ccdc89	20450.5	0.306802	0.0879767	3.48731	0.000487909	0.0125206
Aamdc	912.644	0.307023	0.144763	2.12087	0.0339328	0.182736
Gucy2d	143.363	0.532201	0.247977	2.14617	0.0318592	0.176298
Kcne3	5804.11	0.350453	0.0845512	4.14486	3.4002e-05	0.00202962
Coa4	501.19	0.346659	0.139591	2.48339	0.0130139	0.102388
Ucp2	239.824	0.39696	0.179131	2.21603	0.0266895	0.159175
Dnajb13	11036.6	0.437228	0.0910761	4.80069	1.58122e-06	0.000180905
Mrpl48	1027.19	0.286867	0.124763	2.29929	0.0214883	0.139796
Hbb-bs	152.679	1.1646	0.223261	5.21632	1.82513e-07	2.84741e-05
Mrpl17	423.513	0.316806	0.154954	2.04452	0.0409025	0.203461
Timm10b	264.531	0.610204	0.194467	3.13782	0.00170209	0.0286021
Cyb5r2	935.826	0.319058	0.12494	2.55369	0.0106588	0.0910605
St5	1265.47	0.294583	0.11483	2.56538	0.0103063	0.0894411
Psma1	1275.82	0.297101	0.112598	2.63859	0.00832505	0.0782064
1110004F10Rik	2575.85	0.271546	0.0951546	2.85374	0.00432085	0.0525429
Rps13	4375.2	0.292854	0.106278	2.75555	0.00585939	0.063743
Nsmce1	12262.4	0.315481	0.0974043	3.23888	0.00120001	0.0229452
Nfatc2ip	4845.21	0.417055	0.113552	3.6728	0.000239907	0.00795576
Prss53	64.0026	0.745373	0.31674	2.35326	0.0186095	0.12692
Rgs10	1039.15	0.479021	0.124083	3.86048	0.000113164	0.00456949
Tex36	7402.19	0.453983	0.112297	4.0427	5.28381e-05	0.00276436
Btbd16	11446	0.266166	0.0967948	2.7498	0.00596325	0.064198
1700007K09Rik	2791.92	0.433158	0.131393	3.29667	0.000978388	0.0199885
Rnh1	321.032	0.470139	0.156322	3.00751	0.00263396	0.0382251
Cd81	185.872	0.908347	0.214495	4.23481	2.28747e-05	0.00152317
Trappc5	624.821	0.361736	0.140424	2.57603	0.00999432	0.0877633
Stxbp2	4815.43	0.264233	0.112107	2.35696	0.018425	0.126051
Gm7461	541.727	0.323018	0.133909	2.41222	0.0158555	0.113959
4933439N14Rik	236.088	0.526414	0.185033	2.84496	0.00444164	0.053397
Tex29	4322.18	0.336099	0.111765	3.0072	0.00263669	0.0382251
Gas6	77.3629	0.74745	0.299979	2.49168	0.0127142	0.100772
Vdac3	18018.4	0.280608	0.0833385	3.36709	0.000759652	0.0169858
Gm45584	55.0084	1.12842	0.380415	2.96628	0.00301424	0.0419504
Star	183.237	0.735401	0.212872	3.45466	0.000550988	0.0136658
Proscos	844.364	0.31642	0.145536	2.17418	0.0296919	0.170204
Gm34533	67.5487	0.73989	0.314239	2.35454	0.0185454	0.126609
Msr1	397.115	0.530785	0.157145	3.37768	0.000730995	0.0165588
Frg1	2249.18	0.348436	0.111236	3.13239	0.00173389	0.0289241
Triml1	2625.39	0.423792	0.0944662	4.48617	7.25138e-06	0.000626127
Adam26b	809.796	0.336169	0.145439	2.31141	0.0208104	0.137161
1700029J07Rik	5040.85	0.346377	0.0969434	3.57298	0.000352942	0.0100115
Gm32975	109.67	0.631994	0.300216	2.10513	0.0352799	0.186643
Adam29	2933.32	0.26572	0.11761	2.25933	0.0238629	0.150627
Hpgd	47.5911	0.933054	0.357816	2.60763	0.00911704	0.0825334
Hmgb2	219.986	0.761869	0.185345	4.11054	3.9473e-05	0.00226747
Gm6012	253.033	0.554799	0.206078	2.69217	0.00709881	0.0711903
Msmo1	65.6972	1.04246	0.323786	3.21959	0.00128375	0.023827
Insl3	901.713	1.35	0.159087	8.48593	2.13996e-17	1.39902e-14
Fam32a	961.208	0.310411	0.120175	2.58299	0.00979484	0.0866452
Ndufb7	2072.87	0.283442	0.124242	2.28136	0.022527	0.144536
Syce2	1866.06	0.350001	0.118023	2.96552	0.00302167	0.0419504
Gpt2	83.4407	0.963909	0.289064	3.33459	0.000854256	0.0183119
1700120C18Rik	116.824	0.53133	0.23651	2.24654	0.0246693	0.152911
Gm19935	1665.23	0.349328	0.11951	2.92301	0.00346664	0.0458511
Capns2	144.464	0.424863	0.214373	1.98189	0.0474916	0.221924
Tepp	2176.83	0.278685	0.0925979	3.00963	0.00261567	0.0381216
Impdh2-ps	3637.58	0.321756	0.114152	2.81868	0.00482223	0.0564402
Sap18b	1065.7	0.325515	0.125562	2.59247	0.00952902	0.0847855
Cklf	6182.01	0.318373	0.122063	2.60826	0.00910028	0.082524
Agt	426.648	1.77111	0.163807	10.8122	3.01518e-27	6.89924e-24
4930567H12Rik	580.494	0.364853	0.147275	2.47736	0.0132358	0.103482
Tomm20	2640.15	0.365103	0.106116	3.44059	0.000580442	0.0140853
Cox4i1	11915.2	0.339013	0.0860383	3.94025	8.13955e-05	0.00375599
Map1lc3b	1664.6	0.348693	0.103917	3.35548	0.000792277	0.0174593
Dpep1	46.9619	1.23635	0.404161	3.05906	0.00222032	0.0344828
Tubb3	100.293	0.532089	0.265282	2.00575	0.0448832	0.215236
4930568E12Rik	220.644	0.380533	0.183051	2.07883	0.0376327	0.193721
Cwc15	2165.41	0.329217	0.105492	3.12077	0.00180378	0.0297645
Zfp560	897.665	0.274226	0.121584	2.25544	0.0241054	0.151739
Pin1	659.421	0.29371	0.145383	2.02025	0.0433572	0.210737
Eif3g	11089	0.317743	0.106474	2.98422	0.00284303	0.040364
Qtrt1	638.259	0.339224	0.134062	2.53036	0.0113946	0.0948674
Pigyl	1208.06	0.280569	0.111574	2.51465	0.0119149	0.097513
Zfp809	245.022	0.513745	0.181019	2.83807	0.00453877	0.0541851
Glb1l3	1255.85	0.312072	0.145788	2.14059	0.0323074	0.178048
Cypt4	14495	0.270317	0.106299	2.54298	0.010991	0.0926308
Thyn1	1953.77	0.286522	0.113121	2.53287	0.0113132	0.0943706
Spata19	12832.1	0.33144	0.108485	3.05516	0.00224942	0.0346992
Dcps	438.371	0.400805	0.145766	2.74964	0.00596603	0.064198
Ddx25	41181.9	0.268826	0.0884933	3.03781	0.00238302	0.0358656
Tmem225	5503.87	0.338137	0.106247	3.18257	0.00145973	0.025993
Hspa8	1707.01	0.298338	0.129559	2.30271	0.021295	0.139418
Gm48702	338.799	0.342523	0.173597	1.97309	0.0484852	0.224465
Trappc4	633.627	0.294066	0.130265	2.25745	0.02398	0.151222
Bud13	435.106	0.37665	0.153975	2.44617	0.0144381	0.108599
4930448E22Rik	746.728	0.301323	0.120047	2.51003	0.0120721	0.0980019
Acsbg1	346.782	1.54235	0.174876	8.81967	1.14799e-18	9.27099e-16
Psma4	1743.36	0.283929	0.0990014	2.86793	0.00413172	0.051103
Rcn2	603.228	0.380405	0.133693	2.84536	0.00443607	0.0533767
Cyp11a1	163.893	0.89948	0.237625	3.7853	0.000153523	0.00580639
Rab11a	4496.11	0.284151	0.0905405	3.13839	0.00169878	0.0286021
Spg21	509.969	0.323412	0.159222	2.0312	0.0422349	0.207309
Anxa2	2293.01	0.297451	0.103146	2.88378	0.00392933	0.0492655
Ccpg1os	4566.89	0.302469	0.11235	2.6922	0.00709821	0.0711903
Cep162	3212.28	0.357687	0.097577	3.66569	0.000246668	0.00806311
Tmed3	310.467	0.345946	0.159515	2.16874	0.0301026	0.171059
Gm10123	3005.61	0.460634	0.108251	4.25523	2.0883e-05	0.00141932
4921534H16Rik	2067.91	0.355991	0.105203	3.38385	0.000714771	0.0162517
Mrps22	2025.29	0.35217	0.108466	3.24684	0.00116694	0.0225329
4930533D04Rik	109.943	0.562132	0.248227	2.26459	0.0235379	0.149162
Gm16252	448.168	0.339375	0.157969	2.14837	0.0316846	0.175473
Iqcf5	2534.34	0.332995	0.132186	2.51915	0.0117639	0.0965951
1700102P08Rik	1553.75	0.302866	0.135519	2.23486	0.0254268	0.155425
BC048562	1340.26	0.372977	0.101898	3.6603	0.000251916	0.00819563
Lamb2	201.084	0.490966	0.183879	2.67004	0.00758418	0.0741619
Impdh2	11802.2	0.394339	0.108006	3.65108	0.00026114	0.00841517
Tmem89	4556.86	0.307479	0.106761	2.88006	0.00397603	0.0496533
Nme6	2631.57	0.307025	0.0928638	3.30619	0.00094575	0.0195545
Rtp3	58.7561	0.711324	0.335302	2.12144	0.0338845	0.182736
Prss46	7809.48	0.268411	0.0851704	3.15146	0.00162458	0.0280553
Cmc1	160.321	0.481059	0.218676	2.19987	0.0278159	0.163403
Lyzl4	4091.39	0.3857	0.0936229	4.11972	3.79326e-05	0.00220668
Lyzl4os	1545.95	0.273973	0.108691	2.52067	0.0117132	0.0963516
Gm35501	171.903	0.518864	0.207826	2.49663	0.0125381	0.0999628
Gm17200	100.708	1.03597	0.340859	3.03929	0.00237137	0.0357372
Btbd35f24	129.804	0.627784	0.234416	2.67808	0.00740449	0.073134
Timm17b	663.592	0.46968	0.121867	3.85404	0.000116186	0.00465051
Ssxb2	527.831	0.35043	0.145294	2.41187	0.0158707	0.113959
Ndufb11	65.2138	0.803261	0.331941	2.41989	0.0155252	0.112818
Gm21876	175.156	0.613979	0.208117	2.95017	0.00317602	0.0431719
Gm4985	1291.01	0.452021	0.124934	3.61808	0.000296799	0.00909544
Gm5935	591.734	0.38742	0.140645	2.75459	0.00587654	0.0638789
Gm5169	1361.12	0.40694	0.14762	2.75666	0.00583943	0.0636771
Gm1993	970.429	0.420935	0.133348	3.15666	0.00159588	0.0276988
Gm2012	765.878	0.685761	0.14381	4.76852	1.85586e-06	0.000208845
Gm14525	680.081	0.439089	0.153491	2.86067	0.00422746	0.0518936
Gm6121	300.571	0.452865	0.183246	2.47135	0.0134606	0.104584
Gm10488	1255.64	0.613811	0.137579	4.46151	8.13854e-06	0.000661148
Pgrmc1	930.743	0.457355	0.125336	3.64903	0.00026323	0.00841517
Ube2a	1023.73	0.390647	0.123199	3.17087	0.00151984	0.026701
Upf3b	913.075	0.38912	0.113795	3.41947	0.000627435	0.0148407
Akap14	2766.43	0.375805	0.114995	3.26801	0.00108305	0.0214271
Rhox11-ps2	200.769	0.508229	0.2415	2.10447	0.0353373	0.186794
Rhox3h	89.92	0.629423	0.289461	2.17447	0.02967	0.170204
Rhox11	162.214	0.675017	0.228699	2.95156	0.00316174	0.0431058
Cul4b	1060.13	0.33242	0.131179	2.53408	0.0112742	0.0941503
Phf6	3324.53	0.342993	0.0996199	3.44302	0.000575255	0.0140528
4933416I08Rik	60.8109	0.96881	0.355349	2.72636	0.00640368	0.0667136
Gm14597	193.571	0.405817	0.204836	1.98118	0.0475706	0.222142
Fam122c	1892.3	0.435432	0.131455	3.3124	0.000925006	0.0192415
1700013H16Rik	2427.2	0.387413	0.133525	2.90142	0.00371473	0.0476918
Gm14594	76.9554	1.51582	0.443832	3.4153	0.000637106	0.0149263
Gm14598	449.453	0.58363	0.182446	3.19891	0.00137946	0.0250884
3830403N18Rik	235.239	0.521811	0.238396	2.18884	0.0286082	0.166087
Gm6660	740.297	0.359264	0.140751	2.55247	0.0106961	0.0911012
4930550L24Rik	1127.89	0.480479	0.116383	4.12845	3.65223e-05	0.0021428
Gm14891	808.93	0.606581	0.129913	4.66913	3.02482e-06	0.000319444
Gm6760	1752.6	0.363903	0.141954	2.56353	0.0103614	0.0898054
Gm7073	1564.56	0.371933	0.114075	3.26044	0.00111241	0.0217304
4930447F04Rik	243.69	0.491346	0.21589	2.27591	0.0228515	0.145717
4933436I01Rik	807.942	0.467648	0.155069	3.01574	0.00256351	0.0376813
Gm8172	1069.55	0.276872	0.139127	1.99006	0.0465839	0.219983
Bgn	55.1511	2.24609	0.399295	5.62512	1.85375e-08	3.63573e-06
Emd	737.322	0.271398	0.136171	1.99306	0.0462544	0.21905
Gm6880	747.02	0.404286	0.135834	2.97632	0.0029173	0.0411208
Gm6890	428.92	0.349113	0.142128	2.45632	0.0140367	0.106825
Cldn34b3	698.942	0.326979	0.15206	2.15033	0.0315292	0.175178
Cldn34b4	980.766	0.429993	0.132655	3.24143	0.00118933	0.0228687
Cldn34d	619.502	0.488677	0.123004	3.97286	7.10147e-05	0.00345731
4930480E11Rik	369.947	0.473609	0.168222	2.81538	0.00487197	0.0567322
Fam47c	2064.58	0.438808	0.108753	4.03492	5.4622e-05	0.00280864
4930595M18Rik	843.758	0.276371	0.112117	2.46502	0.0137005	0.105198
Fthl17a	1190.28	0.355714	0.120021	2.96378	0.00303889	0.0420781
Samt3	353.317	0.392468	0.159625	2.45869	0.0139447	0.106419
Ppp4r3c-ps	717.748	0.400244	0.129287	3.09578	0.00196295	0.0315936
Gm14781	520.424	0.556804	0.15361	3.62478	0.000289203	0.00892241
Mageb5	377.723	0.456053	0.17702	2.57628	0.009987	0.0877633
Apoo	525.764	0.471003	0.153381	3.07081	0.00213479	0.0334191
Pja1	2085.42	0.268217	0.104688	2.56205	0.0104057	0.0899054
Nono	120.351	0.8678	0.24501	3.5419	0.000397255	0.010715
4930519F16Rik	438.649	0.466444	0.167349	2.78726	0.00531562	0.0603125
Rlim	3850.72	0.271691	0.0889534	3.05431	0.00225582	0.0347084
Pbdc1	491.759	0.28463	0.138985	2.04792	0.0405679	0.202677
Taf9b	760.264	0.541575	0.124905	4.33591	1.45158e-05	0.00108308
Fam46d	3033.95	0.269609	0.106614	2.52884	0.0114439	0.0948993
Ube2dnl1	609.661	0.399315	0.152417	2.61988	0.008796	0.0806682
Ube2dnl2	425.806	0.31733	0.154748	2.05062	0.0403038	0.201651
Tgif2lx2	366.088	0.627352	0.163309	3.8415	0.000122286	0.00481075
Tgif2lx1	371.653	0.606813	0.17818	3.40562	0.000660139	0.0153872
H2afb3	293.261	0.374787	0.185857	2.01654	0.0437435	0.211836
4921511C20Rik	720.914	0.480262	0.135296	3.54971	0.000385651	0.0104844
Cldn34c4	1074.76	0.354212	0.138588	2.55586	0.0105927	0.09091
Mdm4-ps	1537.92	0.488975	0.125846	3.8855	0.000102121	0.00428751
Taf7l	1162.6	0.330702	0.136419	2.42416	0.0153439	0.112111
Tcp11x2	1320.52	0.306091	0.115775	2.64385	0.00819682	0.0776633
4930513O06Rik	627.59	0.623127	0.169835	3.66902	0.00024348	0.00801614
Nup62cl	126.58	0.482221	0.229284	2.10316	0.035452	0.186794
Psmd10	1085.02	0.420624	0.115847	3.63084	0.000282499	0.00875491
Cldn34a	251.806	0.338831	0.165725	2.04453	0.040901	0.203461
Gm6472	1361.02	0.343288	0.13275	2.58598	0.00971035	0.0861197
Gm15143	295.327	0.486928	0.17984	2.70756	0.00677805	0.0693579
Gm10057	184.711	0.559217	0.243171	2.29969	0.021466	0.139796
Gm5947	164.858	0.714214	0.20237	3.52924	0.000416748	0.0111314
Gm5645	72.7262	0.706767	0.317905	2.22321	0.0262019	0.157844
Gm16445	235.949	0.55091	0.178898	3.07947	0.0020737	0.0327262
4930524N10Rik	601.259	0.574222	0.142409	4.0322	5.52564e-05	0.00283065
Gm5646	620.571	0.508081	0.132465	3.83559	0.000125264	0.00489958
Cldn34b2	991.95	0.293331	0.137272	2.13686	0.0326096	0.178717
Acot9	3499.19	0.377992	0.0962428	3.92749	8.58384e-05	0.00386386
Prdx4	6696.41	0.291075	0.10068	2.89108	0.0038392	0.048624
Rbbp7	196.734	1.08998	0.200369	5.43988	5.3317e-08	9.89174e-06
Ctps2	160.505	0.716369	0.22546	3.17736	0.0014862	0.0263008
Rpl7a-ps11	73.6547	0.625988	0.291586	2.14684	0.0318061	0.176075
Tmsb4x	1096.8	0.506099	0.15257	3.31717	0.000909344	0.0190021
Gm6744	487.742	0.417754	0.134791	3.09928	0.00193994	0.0313178
Eif2s3y	2969.2	0.38879	0.0955378	4.06949	4.71159e-05	0.002517
Gm20918	85.0468	0.579033	0.266376	2.17374	0.0297245	0.170249
Gm21854	62.1246	0.921377	0.317173	2.90497	0.00367289	0.0473635
Gm21660	49.9998	0.911014	0.369008	2.46882	0.0135561	0.10483
Gm21865	128.961	0.535895	0.242503	2.20985	0.0271155	0.160668
Gm21489	52.0606	0.730607	0.350893	2.08214	0.0373301	0.192743
Gm28827	46.1795	1.3371	0.428976	3.11696	0.00182726	0.0300796
Gm20879	79.338	0.745681	0.295478	2.52364	0.0116147	0.0956557
CT868723.1	306.191	0.579978	0.235492	2.46283	0.0137845	0.105784
Gm37988	1666.11	-0.285195	0.116724	-2.44332	0.0145527	0.108939
Gm19026	138.251	-0.708476	0.231653	-3.05835	0.00222562	0.034526
Rb1cc1	15036.5	-0.572716	0.124595	-4.5966	4.29433e-06	0.000415189
Tram1	2756.49	-0.403309	0.122488	-3.29263	0.000992537	0.0202455
Ncoa2	4765.94	-0.3007	0.130568	-2.30301	0.0212784	0.139382
Col19a1	171.948	-0.655734	0.240542	-2.72606	0.00640944	0.0667136
4931408C20Rik	980.286	-0.327138	0.133559	-2.44938	0.0143101	0.108219
Gm5415	301.16	-0.572847	0.182919	-3.1317	0.00173799	0.0289317
Dst	6156.79	-0.280153	0.125423	-2.23367	0.0255045	0.155504
Fer1l5	2123.1	-0.511875	0.127131	-4.02635	5.66486e-05	0.00286607
D430040D24Rik	102.226	-0.58689	0.298905	-1.96347	0.0495919	0.226302
Coa5	1672.35	-0.521417	0.106256	-4.90719	9.23889e-07	0.000116368
Rev1	377.601	-0.575606	0.16587	-3.47022	0.00052003	0.0132213
Mfsd9	338.981	-0.395769	0.169991	-2.32818	0.0199026	0.132771
Tgfbrap1	288.984	-0.398321	0.167401	-2.37945	0.0173386	0.120833
Gm8251	958.474	-0.418319	0.153016	-2.73383	0.00626015	0.0660611
Stk-ps2	2498.41	-0.312869	0.14276	-2.19157	0.0284104	0.165414
Dnah7c	5424.19	-0.342548	0.113475	-3.01872	0.00253845	0.037353
Dnah7b	7478.45	-0.338841	0.129117	-2.62429	0.00868295	0.0800592
Gm28151	180.178	-0.726869	0.219416	-3.31274	0.00092388	0.0192415
Pgap1	420.969	-0.348831	0.147105	-2.3713	0.0177254	0.122781
Bzw1	3847.58	-0.37958	0.099569	-3.81222	0.000137722	0.00532042
Stradb	405.954	-0.550578	0.187365	-2.93853	0.00329771	0.0442996
Zdbf2	1888.59	-0.5746	0.140049	-4.10285	4.08098e-05	0.00230567
Unc80	313.493	-0.315854	0.153717	-2.05477	0.0399009	0.200623
1700027A15Rik	2727.35	-0.352646	0.174494	-2.02096	0.0432836	0.210557
Retreg2	8423.87	-0.351689	0.162708	-2.16148	0.0306583	0.172821
Atg9a	23922.1	-0.330934	0.157033	-2.10742	0.0350808	0.185956
Obsl1	689.35	-0.36868	0.134611	-2.73884	0.00616561	0.065365
Stk11ip	829.316	-0.332612	0.131599	-2.52747	0.0114888	0.0950183
Utp14b	2207.94	-0.464696	0.109784	-4.23283	2.30767e-05	0.00152317
Akp-ps1	181.78	-0.599932	0.210106	-2.85538	0.00429855	0.052411
Mroh2a	24511	-0.271853	0.129147	-2.10499	0.0352921	0.186643
4933400F21Rik	2103.13	-0.277348	0.115043	-2.41081	0.0159172	0.114232
Per2	343.658	-0.436666	0.165084	-2.64512	0.00816617	0.0775334
Kif1a	1204.38	-0.432326	0.136181	-3.17465	0.00150017	0.0264727
Rnpepl1	2488.92	-0.388764	0.10739	-3.62011	0.000294476	0.00904442
Sned1	608.632	-0.331435	0.157168	-2.1088	0.0349617	0.185611
Gm37076	70.1715	-1.27616	0.335612	-3.80247	0.000143258	0.00544816
Ppip5k2	2850.62	-0.26975	0.107476	-2.50986	0.012078	0.0980019
D1Ertd622e	1133.96	-0.313098	0.111261	-2.81409	0.00489162	0.0568164
Phlpp1	4698.22	-0.33464	0.126914	-2.63675	0.00837054	0.0782828
Tfcp2l1	329.719	-0.458169	0.165593	-2.76683	0.00566039	0.0626706
Epb41l5	1149.22	-0.329188	0.121771	-2.70334	0.00686462	0.0697073
Mgat5	929.453	-0.310009	0.117571	-2.63678	0.00836966	0.0782828
Gm29427	64.6779	-0.79409	0.329472	-2.41019	0.0159443	0.114266
Atp2b4	1378.67	-0.690497	0.161397	-4.27825	1.88372e-05	0.00133307
Ppfia4	127.384	-0.535195	0.248961	-2.14971	0.031578	0.175236
Ppp1r12b	566.881	-0.355123	0.15639	-2.27075	0.0231621	0.147355
Mroh3	131.024	-0.574612	0.277229	-2.0727	0.0382005	0.195212
Kif21b	3487.85	-0.309234	0.138072	-2.23966	0.0251131	0.154401
Camsap2	1484.89	-0.295365	0.140112	-2.10806	0.0350259	0.185808
Kif14	414.362	-0.276786	0.139912	-1.97829	0.047896	0.222979
Aspm	346.664	-0.388608	0.166255	-2.33742	0.0194174	0.130934
Tpr	1163.88	-0.37031	0.140109	-2.64301	0.00821732	0.0776966
Gm15479	98.6159	-0.632797	0.30052	-2.10567	0.0352329	0.186545
Stx6	270.792	-0.410182	0.166853	-2.45834	0.0139582	0.106462
Cep350	5673.15	-0.363928	0.106333	-3.42253	0.000620419	0.0147715
Cop1	419.478	-0.528847	0.220468	-2.39875	0.0164514	0.116603
Rabgap1l	1787.16	-0.359875	0.163808	-2.19694	0.0280249	0.163888
Prrc2c	997.696	-0.329818	0.140587	-2.346	0.0189759	0.128843
F5	1064.31	-0.372333	0.134335	-2.77167	0.00557704	0.062312
Pou2f1	389.474	-0.338744	0.157039	-2.15707	0.0310001	0.173572
Gm37982	188.506	-0.416167	0.21142	-1.96844	0.0490177	0.2256
Gm38381	68.4969	-0.895292	0.373831	-2.39491	0.0166243	0.117221
Atf6	470.538	-0.382394	0.156138	-2.44907	0.0143226	0.108219
Nectin4	455.339	-0.352179	0.1426	-2.4697	0.0135225	0.10483
Arhgap30	572.411	-0.578232	0.136915	-4.22329	2.40758e-05	0.00156092
Igsf9	1066.79	-0.414092	0.124196	-3.33418	0.000855525	0.0183119
Wdr64	11266.6	-0.328651	0.0896201	-3.66715	0.000245266	0.00803642
Cep170	8691.92	-0.318907	0.115901	-2.75155	0.00593146	0.0641205
Cnst	2403.55	-0.31816	0.128036	-2.48493	0.0129576	0.102121
Lin9	446.631	-0.470603	0.165268	-2.84751	0.00440627	0.0530973
Ahctf1	30848.1	-0.280871	0.105979	-2.65024	0.00804334	0.0768991
H3f3aos	187.049	-0.587561	0.243807	-2.40994	0.0159552	0.114266
Dnah14	13948.4	-0.273384	0.0954121	-2.8653	0.0041662	0.0514063
Fbxo28	231.237	-0.699956	0.242105	-2.89113	0.00383859	0.048624
Kctd3	102.694	-0.587563	0.262809	-2.2357	0.0253716	0.155323
Gm15509	61.9046	-0.717585	0.319007	-2.24943	0.024485	0.152676
Ush2a	2088.91	-0.304762	0.124465	-2.44858	0.0143419	0.108246
Cenpf	7737.29	-0.364926	0.0923358	-3.95217	7.74469e-05	0.0036494
Ppp2r5a	133.788	-0.853558	0.251695	-3.39123	0.000695785	0.0159473
Lpgat1	5554.62	-0.427247	0.102561	-4.1658	3.10264e-05	0.00188479
Slc30a1	423.642	-0.617906	0.160846	-3.84159	0.000122237	0.00481075
Gm26670	104.589	-0.661573	0.242435	-2.72886	0.00635533	0.0665013
Plxna2	2701.19	-0.279973	0.142571	-1.96375	0.0495596	0.226302
Akap12	76007.8	-0.374601	0.095932	-3.90486	9.42799e-05	0.00410911
Sash1	505.061	-0.532286	0.166365	-3.19951	0.0013766	0.0250884
Nhsl1	696.74	-0.560795	0.145984	-3.84148	0.000122292	0.00481075
Gm10827	168.402	-0.734026	0.218487	-3.35959	0.000780577	0.0173127
4930444F02Rik	900.473	-0.319908	0.124813	-2.5631	0.0103741	0.0898155
Ahi1	21831.3	-0.308336	0.093829	-3.28615	0.00101569	0.0204379
Gm7672	170.802	-0.540571	0.223238	-2.4215	0.0154564	0.112574
Gm30165	97.6312	-0.670609	0.298393	-2.2474	0.0246143	0.152902
4930519F09Rik	56.6765	-0.853042	0.339205	-2.51483	0.0119091	0.097513
Tspyl4	638.644	-0.26625	0.124791	-2.13356	0.0328786	0.179364
AC123035.1	366.136	-0.73906	0.169182	-4.36842	1.25149e-05	0.000954537
Rev3l	2431.68	-0.516874	0.132149	-3.91131	9.17973e-05	0.00406543
Cdk19os	2759.02	-0.373155	0.145018	-2.57316	0.0100774	0.0881227
Speer5-ps1	517.291	-0.46973	0.172173	-2.72824	0.00636724	0.0665265
Ascc3	3346.84	-0.312295	0.135863	-2.2986	0.0215274	0.139796
Gcc2	837.004	-0.287426	0.136943	-2.09886	0.0358289	0.188321
Slc29a3	1119.88	-0.633061	0.158356	-3.99772	6.39568e-05	0.00318754
Gm28447	85.8135	-0.756532	0.273664	-2.76446	0.00570172	0.0629757
Vps26a	20521.8	-0.296457	0.0896632	-3.30634	0.000945233	0.0195545
Gm47257	169.645	-0.521824	0.196286	-2.65849	0.00784919	0.075835
Pbld2	56.0166	-1.12353	0.3514	-3.19731	0.00138718	0.0250884
Ipmk	194.691	-0.546383	0.223142	-2.44859	0.0143417	0.108246
Snrpd3	581.895	-0.429577	0.164138	-2.61716	0.00886646	0.0809898
Cabin1	2755.49	-0.494702	0.137213	-3.60537	0.00031171	0.00946785
Dip2a	1016.82	-0.334144	0.121767	-2.74413	0.0060672	0.0647477
Mcm3ap	1270.96	-0.323212	0.146277	-2.20959	0.0271337	0.160685
Trappc10	490.858	-0.419226	0.152717	-2.74512	0.00604886	0.0646332
Cdc34	4988.2	-0.326919	0.104105	-3.14029	0.00168778	0.0285364
E130317F20Rik	430.104	-0.272563	0.137931	-1.97609	0.0481451	0.22367
Med16	6404.89	-0.313629	0.123972	-2.52983	0.0114119	0.0948993
Dot1l	10124	-0.369666	0.150839	-2.45074	0.0142564	0.107957
Sbno2	313.119	-0.398997	0.179316	-2.22511	0.0260741	0.15735
Midn	265.608	-0.781723	0.228721	-3.4178	0.000631291	0.0148407
Atcayos	197.264	-0.590377	0.211652	-2.78938	0.00528088	0.0600673
Zfr2	571.672	-0.358432	0.148938	-2.40659	0.0161024	0.114887
Fzr1	8920.35	-0.537158	0.135442	-3.96595	7.31041e-05	0.00352157
4932415D10Rik	11275.2	-0.362318	0.122877	-2.94861	0.00319205	0.0432871
Washc4	148.126	-0.5556	0.247515	-2.24471	0.0247865	0.153216
Gm47358	515.716	-0.73841	0.217967	-3.38771	0.000704783	0.0160958
Gm6713	1804.32	-0.770577	0.119608	-6.44252	1.17505e-10	3.36088e-08
Gm1559	726.652	-0.617887	0.156145	-3.95714	7.58524e-05	0.00360338
Gm6721	2257.93	-0.785233	0.115394	-6.80481	1.0118e-11	3.5618e-09
Prdm4	1089.47	-0.536883	0.142176	-3.77619	0.000159248	0.00595726
Gm6729	534.245	-0.625093	0.1718	-3.6385	0.000274233	0.00867498
Gm5174	1406.2	-0.640842	0.122206	-5.24394	1.57185e-07	2.56905e-05
Gm48485	1510.36	-0.647313	0.123643	-5.23535	1.64675e-07	2.65979e-05
Gm16270	313.041	-1.01726	0.210052	-4.84289	1.27963e-06	0.000152766
Chpt1	1079.21	-0.924436	0.141292	-6.54272	6.04081e-11	1.84299e-08
Cfap54	3181.91	-0.401401	0.148737	-2.69873	0.0069605	0.0701594
Cep83	2124.85	-0.339189	0.101182	-3.35228	0.000801491	0.0176341
Nudt4	8260.69	-0.33379	0.115659	-2.88598	0.00390203	0.049117
Ppfia2	684.168	-0.359025	0.128037	-2.80408	0.00504605	0.0579726
Zdhhc17	415.533	-0.300386	0.145947	-2.05819	0.0395718	0.199733
Gns	422.788	-0.488041	0.186126	-2.6221	0.00873899	0.0804139
Msrb3	1309.5	-0.295119	0.139464	-2.1161	0.0343365	0.183479
Srgap1	1261.76	-0.324732	0.124663	-2.60488	0.00919065	0.0829369
Nab2	180.596	-0.458555	0.209101	-2.19298	0.0283085	0.164961
Smarcc2	1988.03	-0.323253	0.137985	-2.34268	0.0191459	0.129549
Pmel	826.641	-0.297448	0.145508	-2.0442	0.0409337	0.203542
Olfr787	83.1481	-0.677302	0.317398	-2.13392	0.0328491	0.179364
Pla2g3	112.13	-0.575763	0.278867	-2.06465	0.0389563	0.197719
Mtmr3	2298.2	-0.461875	0.161129	-2.8665	0.0041504	0.0512879
Aftph	1736.68	-0.344591	0.120643	-2.85628	0.00428633	0.052355
Peli1	292.626	-0.498114	0.193957	-2.56816	0.010224	0.0889511
Sertad2	10688.9	-0.28483	0.103589	-2.74961	0.00596668	0.064198
Ehbp1	1219.1	-0.432366	0.123827	-3.49171	0.000479943	0.0123392
Ccdc88a	5644.18	-0.383634	0.108096	-3.549	0.000386703	0.0104922
Fam196b	145.335	-0.494427	0.251546	-1.96556	0.0493497	0.226293
Sox30	2439.37	-0.294932	0.102313	-2.88264	0.00394364	0.0493998
1700024J04Rik	837.601	-0.492599	0.145242	-3.39157	0.000694936	0.0159473
Flt4	606.201	-0.321344	0.147567	-2.17761	0.0294352	0.169298
Mapk9	1401.11	-0.407018	0.118268	-3.4415	0.000578502	0.0140853
Gm12206	1177.14	-0.703644	0.142236	-4.94703	7.53532e-07	0.000100439
Gm12209	455.106	-0.54244	0.145703	-3.7229	0.000196944	0.00693531
Acsl6	1598.95	-0.454973	0.117767	-3.86332	0.000111855	0.00454337
Fnip1	1887.33	-0.288995	0.11854	-2.43794	0.014771	0.109617
Anxa6	196.084	-0.595471	0.224653	-2.65063	0.00803418	0.076865
4933426K07Rik	103.818	-0.831249	0.300867	-2.76285	0.00572992	0.0631205
Iba57	417.609	-0.375069	0.161532	-2.32195	0.0202355	0.134389
Myo15	882.088	-0.648547	0.145188	-4.46694	7.9348e-06	0.000653288
Rnf112	288.551	-0.525367	0.181128	-2.90053	0.00372537	0.0477551
Ulk2	3991.39	-0.32609	0.139112	-2.34409	0.0190738	0.129252
Specc1	1146.35	-0.32925	0.112228	-2.93377	0.00334871	0.0447222
Lrrc75aos2	275.769	-0.622361	0.198623	-3.13337	0.0017281	0.0288977
Tvp23b	730.981	-0.499258	0.155173	-3.21742	0.00129349	0.0239653
Ncor1	4161.95	-0.410132	0.104382	-3.92915	8.52469e-05	0.00385067
Arhgap44	477.952	-0.394865	0.154729	-2.55197	0.0107116	0.0911146
Myh10	4339.72	-0.409948	0.101501	-4.03885	5.37131e-05	0.00278275
Ndel1	2973.55	-0.321581	0.11407	-2.81916	0.00481489	0.0564025
Pfas	298.586	-0.470491	0.189565	-2.48194	0.0130668	0.102745
Kdm6b	262.726	-0.562394	0.192466	-2.92205	0.00347736	0.0459487
Dnah2	7438.54	-0.477192	0.150992	-3.16037	0.00157567	0.027465
Camta2	775.595	-0.412938	0.160379	-2.57476	0.010031	0.087941
Pitpnm3	118.475	-0.636889	0.293467	-2.17022	0.0299901	0.171057
Zzef1	791.321	-0.323616	0.131748	-2.45632	0.0140369	0.106825
Sgsm2	472.961	-0.547516	0.178349	-3.06992	0.00214115	0.0334587
Cluh	7091.52	-0.324311	0.14813	-2.18936	0.0285706	0.165995
Dph1	286.779	-0.412395	0.205177	-2.00995	0.0444365	0.213535
Prpf8	6993.08	-0.326948	0.138243	-2.36502	0.0180289	0.124394
1700016K19Rik	1111.18	-0.374325	0.141854	-2.6388	0.00832	0.0782064
Cpd	1203.67	-0.35011	0.126389	-2.77011	0.00560377	0.0623325
Ssh2	20372.1	-0.395773	0.134954	-2.93265	0.00336077	0.0448397
Gm12346	1820.42	-0.301184	0.115908	-2.59846	0.00936421	0.0839173
Myo18a	1493.5	-0.425641	0.15306	-2.78088	0.00542121	0.0609564
Taok1	618.319	-0.268485	0.136012	-1.97399	0.0483832	0.224258
Git1	9433.22	-0.441651	0.0845958	-5.22072	1.78229e-07	2.81254e-05
Supt6	4142.48	-0.331304	0.120861	-2.7412	0.00612151	0.0650985
2610507B11Rik	19785.6	-0.410563	0.136329	-3.01156	0.00259906	0.0380335
Wsb1	429.602	-0.31952	0.143531	-2.22614	0.026005	0.157229
Tmem199	246.312	-0.377353	0.185921	-2.02964	0.0423935	0.207939
Nf1	2885.35	-0.423381	0.123789	-3.42019	0.000625765	0.0148379
Taf15	309.405	-0.662657	0.181994	-3.64109	0.000271482	0.00860779
Acaca	2259.99	-0.321902	0.140342	-2.29369	0.0218082	0.141095
Ggnbp2	19986.2	-0.361443	0.0948291	-3.81152	0.000138112	0.00532042
Ppm1d	20902.3	-0.681736	0.16274	-4.18911	2.80055e-05	0.00173193
Cltc	9500.85	-0.311527	0.118566	-2.62745	0.00860277	0.079821
2010015M23Rik	103.372	-0.699459	0.31779	-2.20101	0.0277353	0.163144
Tom1l1	98.1706	-0.572494	0.263958	-2.16888	0.0300915	0.171059
Utp18	1714.03	-0.507707	0.125814	-4.03537	5.45166e-05	0.00280864
Zfp652	402.288	-0.439591	0.192478	-2.28386	0.0223799	0.14398
Ppp1r9b	584.118	-0.48758	0.210234	-2.31923	0.0203825	0.135119
Prr15l	218.012	-0.393728	0.182355	-2.15913	0.0308402	0.17317
Osbpl7	618.557	-0.670167	0.188114	-3.56257	0.000367247	0.0102478
Srcin1	5248.75	-0.446067	0.14817	-3.01051	0.00260806	0.0380511
Cacnb1	1319.15	-0.419886	0.118135	-3.55428	0.000379018	0.0104216
Erbb2	191.787	-0.538943	0.232962	-2.31344	0.0206985	0.136577
Fbxl20	608.99	-0.451536	0.152279	-2.96518	0.00302505	0.0419504
Gsdma	352.429	-0.316006	0.152553	-2.07145	0.0383167	0.195642
Casc3	168.026	-0.729235	0.252712	-2.88564	0.0039062	0.049117
Brca1	285.033	-0.716093	0.178793	-4.00514	6.19798e-05	0.00311692
Tmub2	388.649	-0.599224	0.187435	-3.19696	0.00138882	0.0250884
Gpatch8	382.865	-0.352531	0.156349	-2.25477	0.0241477	0.15179
Lrrc37a	15798	-0.290513	0.135605	-2.14235	0.0321652	0.177348
Gm884	12290.1	-0.346562	0.130429	-2.65709	0.00788188	0.0760204
Mapt	181.251	-0.709848	0.19811	-3.5831	0.000339541	0.00981382
Gm11639	6171	-0.358688	0.106797	-3.3586	0.00078338	0.0173468
Tanc2	326.666	-0.67036	0.171151	-3.91678	8.97405e-05	0.00400016
Map3k3	77.3158	-0.792222	0.316355	-2.50422	0.0122723	0.0987206
Arsg	93.0341	-0.700563	0.313526	-2.23447	0.0254523	0.155442
Abca5	1002.44	-0.333814	0.112761	-2.96038	0.00307264	0.0423536
Kif19a	349.192	-0.471227	0.172644	-2.72948	0.0063435	0.066449
Tmem94	9051.89	-0.337057	0.138388	-2.4356	0.0148672	0.109915
Recql5	3326.32	-0.271426	0.119035	-2.28022	0.0225946	0.144684
Fbf1	4939.77	-0.40801	0.114149	-3.57437	0.000351077	0.00999619
Qrich2	60915.7	-0.339665	0.132202	-2.56929	0.0101907	0.088831
Jmjd6	3228.67	-0.476472	0.113369	-4.20286	2.63564e-05	0.00167522
Tnrc6c	1138.8	-0.446842	0.124439	-3.59085	0.000329607	0.00964855
Dnah17	62331.5	-0.463616	0.142065	-3.26341	0.0011008	0.0215898
Rptor	2065.12	-0.303273	0.107904	-2.8106	0.004945	0.0570983
Cep131	2228.88	-0.644164	0.135497	-4.75407	1.9936e-06	0.000220727
Gm11766	374.122	-0.433134	0.184733	-2.34465	0.0190451	0.129249
Fasn	1307.27	-0.342948	0.141413	-2.42515	0.0153019	0.111924
Csnk1d	1739.32	-0.303585	0.120884	-2.51137	0.0120265	0.0978477
Foxk2	917.349	-0.438014	0.114104	-3.83875	0.000123664	0.00485082
Ncoa1	860.095	-0.549419	0.138778	-3.95898	7.52713e-05	0.00358819
Mfsd2b	83.3978	-1.25474	0.342474	-3.66374	0.000248559	0.00810563
BC106175	32430.8	-0.305934	0.10876	-2.81294	0.00490907	0.0569374
Gm48313	219.672	-0.538893	0.222651	-2.42035	0.0155058	0.112754
Odc1	10012.9	-0.342305	0.141559	-2.41811	0.0156014	0.113085
Adam17	367.649	-0.307538	0.15615	-1.9695	0.0488952	0.225267
Myt1l	672.927	-0.276427	0.119396	-2.3152	0.0206018	0.136221
4933406C10Rik	442.758	-0.728788	0.203918	-3.57392	0.000351676	0.00999619
Gm48613	49.9166	-0.917868	0.394132	-2.32884	0.0198678	0.132615
Ifrd1	354.791	-0.442977	0.20069	-2.20727	0.0272951	0.161384
Gm47376	57.4059	-0.795949	0.398899	-1.99537	0.0460029	0.218235
Hectd1	822.05	-0.285218	0.126681	-2.25147	0.0243558	0.152531
Heatr5a	1199.83	-0.343276	0.121872	-2.8167	0.00485206	0.0565483
Ralgapa1	3725.7	-0.404552	0.134693	-3.0035	0.0026689	0.0385292
Ttc6	2013.79	-0.29304	0.118099	-2.48131	0.0130902	0.102812
Fbxo33	274.273	-0.481651	0.161941	-2.97423	0.00293721	0.0411889
Trappc6b	679.779	-0.274966	0.12959	-2.12182	0.0338527	0.182736
2700049A03Rik	12180	-0.338267	0.107924	-3.1343	0.00172263	0.0288414
Syne2	3705.83	-0.590657	0.138988	-4.2497	2.14056e-05	0.00144058
Zfyve26	1085.57	-0.510416	0.152593	-3.34495	0.000822981	0.017906
Susd6	1028.14	-0.778155	0.149936	-5.18992	2.10383e-07	3.24533e-05
Map3k9	594.476	-1.17001	0.221827	-5.27441	1.33181e-07	2.22981e-05
Pcnx	6316.04	-0.368825	0.112377	-3.28203	0.00103063	0.0205961
Sipa1l1	3217.75	-0.309018	0.151937	-2.03386	0.0419661	0.206265
Papln	312.618	-0.413898	0.188149	-2.19984	0.0278182	0.163403
Mlh3	517.698	-0.288912	0.137326	-2.10384	0.0353923	0.186794
Angel1	50300	-0.265526	0.1235	-2.15001	0.0315545	0.175187
Gm4808	195.005	-0.576436	0.20465	-2.8167	0.00485204	0.0565483
Tshr	715.05	-0.385818	0.14705	-2.62372	0.00869764	0.0801409
Ccdc88c	3832.33	-0.459337	0.142424	-3.22514	0.00125912	0.0236993
Ppp4r3a	1511.49	-0.533157	0.135651	-3.93037	8.48166e-05	0.00385067
Tc2n	279.478	-0.602203	0.173794	-3.46505	0.000530139	0.0133302
Unc79	120.814	-0.897886	0.314216	-2.85754	0.00426939	0.052241
Glrx5	79.9246	-0.657326	0.275623	-2.38487	0.0170851	0.119491
Atg2b	2641.89	-0.309733	0.112709	-2.74807	0.0059947	0.0643481
Wdr25	253.081	-0.37879	0.168598	-2.24671	0.0246586	0.152911
Tecpr2	486.734	-0.473736	0.176059	-2.69078	0.00712843	0.0714352
Dync1h1	30039.7	-0.41983	0.138701	-3.02688	0.0024709	0.036753
Bag5	19890.8	-0.462012	0.109846	-4.20601	2.5992e-05	0.00165974
Ppp1r13b	1387.85	-0.450873	0.126547	-3.5629	0.000366786	0.0102478
Ncapg2	1035.76	-0.31259	0.134423	-2.32543	0.0200492	0.133425
Esyt2	994.612	-0.318476	0.115956	-2.74653	0.0060229	0.0644691
Gm4900	367.463	-0.409734	0.164453	-2.4915	0.0127204	0.100772
Gm9973	93.7907	-0.773496	0.291811	-2.65067	0.00803312	0.076865
Fam208b	24161.8	-0.345833	0.128635	-2.68848	0.00717783	0.0715645
Larp4b	812.057	-0.315419	0.126307	-2.49723	0.0125166	0.0998492
Heatr1	1492.44	-0.267129	0.124083	-2.15283	0.0313321	0.174765
Lyst	584.437	-0.449109	0.135968	-3.30305	0.000956385	0.0196855
Cdk13	1317.8	-0.433258	0.151006	-2.86914	0.00411593	0.0509996
Elmo1	1046.37	-0.325544	0.114508	-2.84297	0.00446951	0.0535444
Trim27	14338.3	-0.551246	0.14907	-3.69791	0.000217384	0.00747985
BC005537	2380.18	-0.611436	0.129793	-4.71086	2.46672e-06	0.000266658
Tdp2	1162.13	-0.442439	0.134014	-3.30144	0.000961892	0.0197396
4932702P03Rik	967.623	-0.311912	0.107952	-2.88936	0.00386027	0.0487485
Gm47662	108.31	-0.803154	0.306678	-2.61888	0.00882179	0.0807818
Elovl2	16886.9	-0.332219	0.122744	-2.7066	0.0067977	0.0693579
Hivep1	889.268	-0.478014	0.169157	-2.82586	0.00471537	0.0556162
Nup153	8650.87	-0.443212	0.140813	-3.14751	0.00164668	0.0282238
Ptpdc1	6667.05	-0.330558	0.119958	-2.75562	0.00585814	0.063743
Bicd2	256.795	-0.528041	0.192493	-2.74317	0.00608489	0.0648599
Gm272	634.242	-0.463251	0.12682	-3.65283	0.000259362	0.00839805
Gm8674	101.362	-0.66128	0.285491	-2.31629	0.0205425	0.136048
Gm17611	1536.55	-0.378635	0.142392	-2.65909	0.00783513	0.0757525
Nutm2	546.689	-0.400138	0.171271	-2.33629	0.0194761	0.131136
Gm20789	405.324	-0.512789	0.178416	-2.87411	0.00405163	0.0503392
Simc1	681.317	-0.280125	0.131413	-2.13164	0.0330367	0.179913
Ddx46	13187.8	-0.311582	0.0967018	-3.22209	0.00127258	0.0237059
Ubqln1	4669.18	-0.492729	0.1308	-3.76704	0.000165193	0.00612957
Kif27	12708.2	-0.337346	0.0860704	-3.91942	8.8763e-05	0.00396947
Gm34354	140.392	-0.936604	0.234046	-4.0018	6.28637e-05	0.00314984
Zcchc6	3235.16	-0.275249	0.105004	-2.6213	0.00875943	0.080548
Gm47583	50.9807	-1.13442	0.360268	-3.14883	0.00163926	0.0282023
Habp4	1657.15	-0.57704	0.134101	-4.30302	1.68484e-05	0.00122387
Cdc14b	2719.48	-0.33393	0.137175	-2.43434	0.014919	0.110239
Zfp712	167.624	-0.589807	0.221274	-2.66551	0.00768722	0.0747965
Papd7	180.251	-0.545367	0.25234	-2.16124	0.030677	0.172821
Gm4149	1348.19	-0.353662	0.161455	-2.19047	0.0284902	0.165668
Gm4130	91.7891	-0.561987	0.286395	-1.96228	0.0497295	0.226672
Papd4	291.523	-0.499641	0.167085	-2.99033	0.00278675	0.0397293
Jmy	328.927	-0.533167	0.16718	-3.18917	0.0014268	0.0256031
Fam169a	702.944	-0.283573	0.136185	-2.08227	0.037318	0.192743
Map1b	321.79	-0.363939	0.17298	-2.10394	0.0353839	0.186794
Bdp1	248.866	-0.843898	0.173633	-4.86025	1.17236e-06	0.000141187
Slc30a5	384.117	-0.742566	0.191086	-3.88602	0.000101899	0.00428751
Mast4	1077.47	-0.453294	0.114797	-3.94866	7.85907e-05	0.00366084
Mier3	3864.49	-0.35659	0.106479	-3.34892	0.00081127	0.0177356
1700084D21Rik	512.468	-0.497159	0.180504	-2.75428	0.00588217	0.0638894
4930435F18Rik	119.925	-0.838095	0.246172	-3.40451	0.00066282	0.0154235
Zfp131	389.174	-0.422081	0.157313	-2.68306	0.0072952	0.0724193
Tmem267	986.999	-0.61045	0.133057	-4.58789	4.47759e-06	0.00042451
3110070M22Rik	4174.89	-0.559127	0.0987618	-5.66137	1.50172e-08	2.988e-06
Gm2897	209.809	-0.400299	0.185658	-2.15611	0.0310753	0.173849
Gm3252	88.8002	-0.753289	0.269225	-2.79799	0.00514212	0.058759
Gm3099	93.4088	-0.63494	0.307804	-2.06281	0.0391308	0.198264
Gm3138	113.994	-0.493153	0.245021	-2.0127	0.0441462	0.213334
Gm3164	70.6181	-0.621833	0.292525	-2.12574	0.0335247	0.181562
Gm9602	160.386	-0.465648	0.216528	-2.15052	0.0315137	0.175163
4930555G01Rik	97.6924	-0.691914	0.283014	-2.44481	0.014493	0.108729
Gm3752	64.167	-0.702584	0.333919	-2.10406	0.0353734	0.186794
Flnb	2732.72	-0.311489	0.139669	-2.2302	0.0257342	0.15626
Gm8356	162.021	-0.455455	0.211571	-2.15273	0.0313402	0.174765
Gm8237	168.881	-0.693765	0.243168	-2.85303	0.00433052	0.0525487
Gm3591	87.9066	-0.607729	0.28745	-2.11421	0.0344977	0.183933
Gm3667	59.8478	-0.710884	0.321057	-2.2142	0.026815	0.159646
Atxn7	184.86	-0.893333	0.268032	-3.33294	0.000859348	0.0183199
Nek10	351.342	-0.35419	0.173347	-2.04324	0.0410289	0.203794
Gm2237	226.024	-0.5261	0.209784	-2.50781	0.0121481	0.098396
Nid2	985.584	-0.304421	0.137349	-2.2164	0.0266638	0.159175
Kcnk5	587.366	-0.501836	0.175404	-2.86103	0.00422272	0.0518936
Ppp3cb	165.096	-0.602908	0.220193	-2.73808	0.00617984	0.0654148
Usp54	865.637	-0.515335	0.139065	-3.70572	0.000210792	0.0072838
Zswim8	1426.05	-0.293019	0.104185	-2.81248	0.00491618	0.0569374
4933413J09Rik	264.366	-0.551538	0.194577	-2.83455	0.00458901	0.0546423
Gm34059	304.161	-0.598072	0.192889	-3.10061	0.00193124	0.0312666
Dnah12	13615.9	-0.357603	0.115009	-3.10936	0.00187492	0.0305711
Fam208a	827.217	-0.458493	0.153426	-2.98836	0.00280475	0.039903
Cacna1d	398.878	-0.587189	0.170026	-3.45353	0.000553305	0.0136658
Dnah1	28461.9	-0.336734	0.142309	-2.36622	0.0179708	0.12423
Wdfy4	1395.04	-0.428235	0.128278	-3.33835	0.000842783	0.018169
AC154276.1	448.554	-0.429158	0.154533	-2.77714	0.00548401	0.0614906
Gm3072	82.6742	-0.771478	0.279586	-2.75935	0.00579159	0.0634579
Gm8068	53.6643	-0.741548	0.356669	-2.07909	0.0376089	0.193673
Gm8046	55.4766	-1.17021	0.445851	-2.62466	0.0086735	0.0800592
Gm16506	248.32	-0.45187	0.190058	-2.37754	0.0174287	0.121376
Gm8165	125.78	-0.53551	0.249927	-2.14266	0.0321401	0.177281
Gm6526	321.805	-0.356434	0.180413	-1.97566	0.0481932	0.22368
Gm16976	257.913	-0.619902	0.17575	-3.52719	0.000419999	0.0111964
Gm8127	173.938	-0.52115	0.248809	-2.09458	0.0362083	0.189085
Gm5799	176.197	-0.631097	0.200332	-3.15026	0.00163127	0.0281
Gm8229	304.073	-0.433275	0.206612	-2.09704	0.0359897	0.188589
Gm8232	383.642	-0.488494	0.189397	-2.57921	0.00990275	0.0872624
AC093022.4	114.23	-0.643136	0.291746	-2.20444	0.0274936	0.162
Peli2	10387.9	-0.513812	0.131548	-3.90589	9.38776e-05	0.00410911
Tmem260	521.305	-0.646735	0.152561	-4.2392	2.24319e-05	0.00150228
Naa30	783.614	-0.72187	0.175612	-4.11058	3.94662e-05	0.00226747
AC125117.2	48.3615	-0.763497	0.361678	-2.11098	0.0347738	0.185042
AY358078	65.5853	-0.747373	0.308475	-2.4228	0.0154015	0.112292
Gm17175	199.826	-0.778053	0.245731	-3.16627	0.00154406	0.0270043
Zfp219	1432.31	-0.67574	0.172757	-3.91151	9.17224e-05	0.00406543
Chd8	196.376	-0.407233	0.194516	-2.09357	0.0362979	0.189265
Cdh24	166.352	-0.522347	0.219712	-2.37742	0.0174342	0.121376
Zfhx2	445.758	-0.704218	0.208895	-3.37116	0.000748521	0.0168743
Mipep	8732.32	-0.284661	0.111637	-2.54989	0.0107756	0.0913761
Fam167a	2086.98	-0.349168	0.113248	-3.08321	0.0020478	0.032502
Ptk2b	234.037	-0.374736	0.178864	-2.0951	0.0361624	0.188917
Slc25a37	1109.11	-0.395729	0.145131	-2.7267	0.00639717	0.0667136
Entpd4b	437.085	-0.510797	0.19635	-2.60147	0.00928254	0.0834323
Chmp7	455.857	-0.411542	0.157323	-2.6159	0.00889921	0.0811809
Egr3	136.353	-0.595159	0.270255	-2.20221	0.0276503	0.162714
Ccar2	1081.68	-0.497548	0.139976	-3.55452	0.000378669	0.0104216
Fam160b2	1701.89	-0.316336	0.148261	-2.13364	0.032872	0.179364
Rb1	223.497	-0.592256	0.19468	-3.04221	0.00234848	0.0355058
Cog3	324.492	-0.42998	0.156772	-2.7427	0.00609356	0.0649019
4930444M15Rik	521.416	-0.629096	0.184386	-3.41184	0.000645252	0.0150666
Akap11	801.08	-0.455517	0.122274	-3.72539	0.000195014	0.00690037
Pcdh8	390.333	-0.528759	0.174462	-3.0308	0.00243906	0.0363977
Lmo7	289.671	-0.38685	0.190241	-2.03348	0.0420042	0.206265
Mycbp2	3424.71	-0.326141	0.107925	-3.02192	0.00251173	0.037091
Rbm26	1901.86	-0.292257	0.106698	-2.7391	0.00616069	0.0653633
Gm27198	168.397	-0.453802	0.230021	-1.97288	0.0485096	0.224465
AC154377.1	92.1798	-1.99365	0.278728	-7.15265	8.51207e-13	3.24617e-10
Rap2a	90.0303	-0.556738	0.275962	-2.01745	0.043649	0.211602
Dock9	423.24	-0.475784	0.186206	-2.55515	0.0106141	0.0909618
Gm2245	673.481	-0.43732	0.169986	-2.57267	0.0100916	0.0881908
Dnajc21	583.469	-0.72059	0.169216	-4.2584	2.05896e-05	0.00141337
Golph3	1231.5	-0.407563	0.168676	-2.41625	0.0156811	0.113428
Pdzd2	335.642	-0.535051	0.193992	-2.7581	0.00581382	0.0635034
Myo10	481.846	-0.359728	0.167886	-2.14269	0.0321382	0.177281
Ctnnd2	262.726	-0.592138	0.225629	-2.62439	0.00868043	0.0800592
AC129537.1	213.666	-0.451405	0.225602	-2.00089	0.0454039	0.216441
Tspyl5	961.505	-1.00537	0.347811	-2.89058	0.00384533	0.0486534
Vps13b	3210.72	-0.474819	0.145476	-3.26391	0.00109888	0.0215889
Spag1	5508.61	-0.531535	0.125866	-4.22304	2.41034e-05	0.00156092
Fbxo43	392.236	-0.372286	0.141336	-2.63404	0.00843744	0.0787475
Ubr5	9645.13	-0.269224	0.0943201	-2.85437	0.00431224	0.0524847
Zfpm2	172.851	-0.461712	0.221526	-2.08423	0.0371393	0.192482
Fam91a1	812.195	-0.366098	0.164067	-2.23139	0.0256554	0.15592
Rnf139	6772.39	-0.619997	0.0905595	-6.8463	7.57834e-12	2.73797e-09
Kcnq3	179.342	-0.714342	0.215108	-3.32086	0.000897421	0.018839
Phf20l1	375.406	-0.502585	0.177231	-2.83575	0.00457176	0.0544841
Ptp4a3	1147.43	-0.445553	0.106067	-4.20067	2.66126e-05	0.00168371
Adgrb1	150.187	-0.573361	0.228319	-2.51123	0.0120311	0.0978477
K230010J24Rik	1242.69	-0.450049	0.133621	-3.36811	0.000756863	0.016951
Plec	23023.2	-0.452791	0.137291	-3.29803	0.000973655	0.0199512
Ppp1r16a	4912.5	-0.38334	0.145773	-2.6297	0.00854602	0.0796526
Arhgap39	1717.87	-0.374801	0.127981	-2.92857	0.00340521	0.0452986
Elfn2	642.268	-0.326866	0.147454	-2.21674	0.026641	0.159175
Micall1	2280.12	-0.394895	0.128396	-3.0756	0.00210078	0.0329619
Sun2	742.239	-0.337107	0.143532	-2.34866	0.018841	0.128117
Gm26884	367.922	-0.518601	0.148413	-3.4943	0.000475312	0.0123111
Tnrc6b	748.641	-0.495131	0.163597	-3.02652	0.00247384	0.0367568
Ep300	844.739	-0.360919	0.141445	-2.55167	0.0107209	0.091138
4930407I10Rik	9184.02	-0.295184	0.117526	-2.51164	0.012017	0.0978477
Prr5	52.7924	-1.17607	0.36313	-3.23871	0.00120074	0.0229452
5031439G07Rik	630.638	-0.763324	0.149483	-5.10643	3.28304e-07	4.6951e-05
Pkdrej	5670.12	-0.271703	0.137633	-1.97411	0.0483688	0.224258
Brd1	846.977	-0.5383	0.133154	-4.0427	5.28395e-05	0.00276436
Zbed4	385.255	-0.309584	0.147437	-2.09977	0.0357492	0.188046
Trabd	585.02	-0.382292	0.150718	-2.53647	0.0111975	0.093681
Selenoo	289.534	-0.838056	0.190119	-4.40807	1.04295e-05	0.000827668
Ttll8	6303.17	-0.321522	0.126027	-2.55122	0.0107348	0.0911809
Mov10l1	1100.03	-0.310897	0.117821	-2.63873	0.00832182	0.0782064
Plxnb2	14591.6	-0.27328	0.125776	-2.17276	0.0297982	0.170387
Deaf1	57.2532	-0.71253	0.337968	-2.10828	0.0350068	0.185779
Arid2	3431.93	-0.427986	0.100481	-4.25938	2.04995e-05	0.00141337
Col2a1	7228.43	-0.328745	0.125626	-2.61685	0.00887464	0.0810106
Kmt2d	1087.68	-0.510907	0.142554	-3.58395	0.000338438	0.00980492
Nckap5l	236.786	-0.621607	0.21963	-2.83025	0.00465122	0.0551439
Larp4	551.294	-0.333075	0.150289	-2.21623	0.0266756	0.159175
Fam186a	6027.1	-0.290478	0.132229	-2.19677	0.0280367	0.163888
Espl1	24401.7	-0.512761	0.153601	-3.33827	0.000843006	0.018169
AC108858.2	54.181	-0.76552	0.332595	-2.30166	0.0213545	0.139608
Slx4	17311.6	-0.371007	0.1295	-2.86491	0.00417122	0.0514063
Ubn1	1720.89	-0.344541	0.117356	-2.93585	0.00332632	0.0444664
Gspt1	1006.41	-0.402287	0.130657	-3.07895	0.0020773	0.0327431
Gm23935	210.845	-0.71715	0.273231	-2.6247	0.00867258	0.0800592
Gm6327	183.972	-0.501388	0.210165	-2.38569	0.0170473	0.119288
Prm1	61572.9	-0.349051	0.128994	-2.70594	0.00681116	0.0693579
Prkdc	390.095	-0.375107	0.177423	-2.1142	0.0344984	0.183933
Ppm1f	562.88	-0.64884	0.166791	-3.89013	0.000100191	0.00428512
Crkl	696.266	-0.272723	0.124058	-2.19836	0.0279236	0.163753
AA914427	47.1129	-1.04165	0.423543	-2.45938	0.0139177	0.10639
Tbx1	72.9699	-0.696796	0.308889	-2.25581	0.0240824	0.151733
Dgcr8	516.014	-0.358603	0.139659	-2.56771	0.0102374	0.0890117
Zdhhc8	338.272	-0.697552	0.200524	-3.47865	0.000503941	0.0128599
Eif4g1	12279.2	-0.628813	0.117235	-5.36371	8.15312e-08	1.43792e-05
Map3k13	127.991	-0.513746	0.243889	-2.10648	0.0351629	0.186319
AC169509.2	250.31	-0.448228	0.199745	-2.244	0.0248324	0.153294
Acap2	192.73	-0.398679	0.200111	-1.99229	0.0463394	0.219377
1700007E05Rik	486.188	-0.515833	0.140224	-3.67862	0.000234496	0.0078331
Pak2	689.615	-0.301572	0.149734	-2.01405	0.0440043	0.212791
Rubcn	20472.6	-0.282166	0.117704	-2.39726	0.0165182	0.116756
Gm6611	204.722	-0.4265	0.19634	-2.17225	0.0298367	0.170536
Mylk	1060.4	-0.493998	0.138159	-3.57558	0.000349448	0.00997417
Golgb1	2249.41	-0.484221	0.10555	-4.58761	4.4835e-06	0.00042451
Lrrc58	1998.58	-0.291636	0.11642	-2.50503	0.0122441	0.0986082
Cfap44	6520.76	-0.267988	0.0973818	-2.75193	0.00592459	0.0641205
Atg3	972.03	-0.300179	0.112104	-2.67769	0.00741325	0.0731678
Myh15	561.286	-0.492716	0.147785	-3.33401	0.00085603	0.0183119
Ift57	3201.03	-0.685413	0.167134	-4.10098	4.11402e-05	0.00231481
Cblb	1666.09	-0.336676	0.133615	-2.51975	0.0117437	0.0964865
Senp7	490.86	-0.301252	0.150425	-2.00268	0.0452118	0.215868
Tomm70a	4433.53	-0.280651	0.128773	-2.17942	0.0293003	0.168735
Usp25	2808.6	-0.317842	0.118345	-2.68571	0.00723752	0.0720915
Scaf4	10360.6	-0.419607	0.121774	-3.44577	0.000569426	0.0139601
Eva1c	1803.83	-0.360356	0.123845	-2.90973	0.00361738	0.0471634
Slc5a3	387.251	-0.437595	0.144844	-3.02115	0.00251817	0.0370944
1700048M11Rik	64.6005	-0.644674	0.308393	-2.09043	0.0365794	0.190083
Son	14502.9	-0.393164	0.118361	-3.32175	0.000894536	0.018836
Kcnj6	947.746	-0.279422	0.12482	-2.2386	0.0251819	0.154616
Zbtb21	984.49	-0.443627	0.121526	-3.65047	0.00026176	0.00841517
Brwd1	1109.29	-0.309211	0.124117	-2.49128	0.0127283	0.100777
Lca5l	9805.63	-0.62899	0.135416	-4.64486	3.40309e-06	0.000346082
Dscam	192.071	-0.512536	0.205907	-2.48917	0.0128042	0.101296
Scaf8	366.273	-0.447935	0.167459	-2.6749	0.00747519	0.0735676
Tulp4	2424.45	-0.400539	0.142074	-2.81923	0.00481393	0.0564025
Rps6ka2	124.359	-0.67846	0.278778	-2.43369	0.0149457	0.110317
1700122H20Rik	227.617	-0.457863	0.210471	-2.17542	0.0295984	0.169981
Qk	1022.26	-0.286461	0.111933	-2.55922	0.0104909	0.0904139
Slc22a3	177.794	-0.455487	0.214216	-2.1263	0.0334787	0.181456
Map3k4	378.768	-0.406823	0.160924	-2.52804	0.0114701	0.0949779
Unc93a	473.746	-0.517329	0.145041	-3.56677	0.000361404	0.0101467
Smok2b	156.319	-0.588064	0.299029	-1.96658	0.0492319	0.22598
Dact2	204.201	-0.473324	0.195612	-2.4197	0.0155331	0.112818
Gm7356	259.473	-0.906667	0.182147	-4.97767	6.43528e-07	8.74752e-05
Gm7358	291.96	-0.47986	0.183083	-2.621	0.00876734	0.0805668
4930488N24Rik	424.1	-0.408565	0.164232	-2.48772	0.0128565	0.101616
Afdn	762.244	-0.378986	0.12616	-3.00401	0.00266447	0.0385057
Chd1	643.045	-0.304565	0.152933	-1.9915	0.0464263	0.219637
Vmn2r107	72.179	-1.29054	0.323381	-3.99075	6.58636e-05	0.00324101
Gm5681	253.175	-0.520994	0.18596	-2.80165	0.00508425	0.0583138
Gm5092	273.079	-0.475361	0.191827	-2.47807	0.0132094	0.103334
Gm6811	305.796	-0.450172	0.199593	-2.25545	0.0241049	0.151739
Gm7742	89.3959	-0.701622	0.274064	-2.56007	0.0104651	0.0903051
Srrm2	4804.78	-0.412272	0.130013	-3.17101	0.00151911	0.026701
Kctd5	216.348	-0.378339	0.188664	-2.00536	0.0449247	0.215278
Pkd1	794.35	-0.331782	0.158705	-2.09055	0.0365681	0.190083
Zfp598	292.72	-0.37642	0.186268	-2.02085	0.0432953	0.210557
Mapk8ip3	1364.68	-0.425601	0.125213	-3.39901	0.000676313	0.0156843
Cramp1l	661.546	-0.73867	0.185328	-3.98575	6.72674e-05	0.00329826
Cacna1h	10300.8	-0.42441	0.161981	-2.62012	0.00878995	0.0806682
Rab11fip3	1020.53	-0.316159	0.156335	-2.02231	0.0431443	0.210396
Wdr90	1142.02	-0.402834	0.117278	-3.43486	0.000592867	0.0142798
Fbxl16	64.1279	-0.754144	0.32721	-2.30477	0.0211793	0.138909
Luc7l	241.736	-0.383864	0.183769	-2.08884	0.0367225	0.19061
Syngap1	157.992	-0.559206	0.266538	-2.09804	0.035902	0.188506
Itpr3	618.096	-0.526129	0.139018	-3.78461	0.00015395	0.00580655
4930526A20Rik	305.229	-0.585093	0.170207	-3.43755	0.000587011	0.0142135
Stk38	679.888	-0.275823	0.123148	-2.23976	0.0251065	0.154401
Kctd20	1336.31	-0.273503	0.12509	-2.18644	0.0287834	0.166456
Tbc1d22b	773.183	-0.362204	0.17891	-2.0245	0.0429184	0.209486
Umodl1	592.37	-0.582534	0.182136	-3.19834	0.0013822	0.0250884
Dnah8	40031.4	-0.391131	0.130531	-2.99645	0.00273139	0.0391841
Sik1	478.194	-0.480876	0.176981	-2.71711	0.00658555	0.0679797
Rps28	1082.34	-0.393071	0.196192	-2.0035	0.0451239	0.21566
Rgl2	447.368	-0.547109	0.179299	-3.05138	0.0022779	0.0349814
C4b	1995.98	-0.401122	0.158598	-2.52917	0.0114332	0.0948993
Hspa1a	263.802	-0.549274	0.194944	-2.81759	0.00483852	0.0565483
Prrc2a	32386.3	-0.371603	0.165599	-2.244	0.0248326	0.153294
Mdc1	8438.98	-0.31859	0.14997	-2.12437	0.0336396	0.181898
Tdrd6	61598.3	-0.301225	0.121975	-2.46956	0.0135279	0.10483
Zfp318	2003.64	-0.795484	0.121119	-6.56779	5.10664e-11	1.63044e-08
Cul9	4654.66	-0.399735	0.140304	-2.84907	0.00438467	0.0529904
Usp49	2204.58	-0.82254	0.410737	-2.00259	0.0452208	0.215868
Tomm6os	77.6448	-1.04439	0.445922	-2.34208	0.0191764	0.129629
Tbc1d5	3145.61	-0.397254	0.12328	-3.22237	0.00127133	0.0237059
Chaf1a	16747.3	-0.349187	0.108827	-3.20864	0.00133365	0.0245438
Kdm4b	549.252	-0.468678	0.132962	-3.52491	0.000423623	0.0112276
Uhrf1	7558.4	-0.272597	0.121342	-2.24653	0.0246703	0.152911
Gm26917	6383.94	-0.754824	0.274325	-2.75156	0.00593115	0.0641205
Mllt1	1443.07	-0.309911	0.123301	-2.51345	0.0119555	0.0975712
1700016K05Rik	499.255	-0.521668	0.193939	-2.68985	0.00714835	0.0715304
Tgif1	835.306	-0.263945	0.117348	-2.24926	0.0244961	0.152676
Spast	1714.28	-0.309245	0.104527	-2.95853	0.00309109	0.0424801
Birc6	1965.38	-0.629142	0.157461	-3.99555	6.45448e-05	0.00318754
Hnrnpll	889.82	-0.31595	0.127782	-2.47257	0.0134146	0.104286
Cdkl4	1220.17	-0.33789	0.109618	-3.08245	0.00205306	0.0325113
Sos1	464.356	-0.363533	0.177856	-2.04398	0.0409556	0.203577
Eml4	191.773	-0.574964	0.25526	-2.25247	0.0242928	0.15229
Thada	953.596	-0.367627	0.151079	-2.43333	0.0149605	0.110367
Ttc7	2399.19	-0.423404	0.17641	-2.40011	0.0163903	0.116267
4833418N02Rik	491.02	-0.345111	0.159495	-2.16377	0.0304819	0.172216
Gm6225	343.374	-0.413389	0.163049	-2.53537	0.0112329	0.0939197
Arhgap12	688.124	-0.470216	0.138999	-3.38287	0.000717327	0.016278
Rock1	841.621	-0.420111	0.129915	-3.23374	0.00122179	0.0232327
Mib1	1588.77	-0.406576	0.104104	-3.90549	9.40359e-05	0.00410911
Trappc8	803.959	-0.356598	0.139784	-2.55107	0.0107393	0.0911809
Tpgs2	1842.01	-0.466702	0.163842	-2.84848	0.00439285	0.0530426
Gm35060	183.006	-0.626512	0.23845	-2.62743	0.00860314	0.079821
Ankhd1	3474.59	-0.338272	0.107531	-3.14581	0.00165626	0.0282774
Hars	1263.65	-0.638577	0.130294	-4.90104	9.53303e-07	0.000118981
Diaph1	329.018	-0.623161	0.169888	-3.66806	0.000244397	0.00802709
0610009O20Rik	1896.26	-0.361139	0.114802	-3.14576	0.00165656	0.0282774
Pcdh12	176.987	-0.840333	0.206251	-4.07433	4.61475e-05	0.00249433
Pcdhga1	121.778	-0.599707	0.271479	-2.20903	0.0271722	0.160796
Pcdhgb1	46.2281	-2.80132	0.48286	-5.80152	6.57146e-09	1.38799e-06
Pcdhgb8	195.003	-1.14956	0.295703	-3.88756	0.000101256	0.00428751
Pcdhb12	142.236	-0.510171	0.224235	-2.27517	0.0228959	0.145932
Pcdhgb2	771.976	-0.756008	0.140769	-5.37056	7.84905e-08	1.41789e-05
Pcdhga5	129.105	-1.68489	0.273909	-6.15126	7.68677e-10	1.99116e-07
Pcdhga6	162.079	-0.522476	0.2139	-2.44262	0.0145813	0.108999
4933407I08Rik	605.668	-0.686757	0.14761	-4.65252	3.279e-06	0.000342109
Gramd3	331.185	-1.03862	0.175477	-5.91886	3.24178e-09	7.67352e-07
Phax	285.17	-0.693083	0.179642	-3.85812	0.00011426	0.00460023
Tcof1	1411.24	-0.318674	0.129612	-2.45868	0.0139448	0.106419
Wdr7	5352.07	-0.396677	0.134829	-2.94208	0.00326018	0.0439676
Malt1	148.703	-0.700014	0.282704	-2.47614	0.0132813	0.103602
Ccbe1	343.989	-0.38027	0.163063	-2.33205	0.0196983	0.131921
Impa2	119.449	-0.562049	0.281242	-1.99846	0.0456671	0.217281
Mppe1	190.885	-0.473919	0.194873	-2.43193	0.0150185	0.110496
Prelid3a	113.298	-0.54807	0.263711	-2.07829	0.0376822	0.19376
Tubb6	1698.41	-0.593102	0.101656	-5.83441	5.39806e-09	1.19532e-06
Afg3l2	1917.46	-0.327308	0.0950537	-3.4434	0.000574445	0.0140528
Cep192	1638.33	-0.658828	0.141919	-4.64227	3.44606e-06	0.000347874
Sall3	813.408	-0.397487	0.143612	-2.76778	0.00564387	0.0626706
Zfp236	766.314	-0.400868	0.137436	-2.91677	0.00353672	0.0463352
Gm10524	1180.16	-0.430618	0.136977	-3.14373	0.00166807	0.0283972
Zfp407	309.679	-0.389412	0.18784	-2.0731	0.0381629	0.195208
Kmt5b	368.562	-0.603843	0.176621	-3.41886	0.000628852	0.0148407
Kdm2a	588.051	-0.368083	0.152414	-2.41502	0.0157342	0.113513
Rbm4	290.613	-0.582936	0.168439	-3.46081	0.000538551	0.0134188
Rin1	646.366	-0.387861	0.140931	-2.75214	0.00592072	0.0641205
Pacs1	16986	-0.559165	0.284271	-1.96701	0.0491815	0.225899
Pcnx3	3071.92	-0.339574	0.126001	-2.69501	0.00703862	0.0707417
Map4k2	50.7561	-0.810322	0.342859	-2.36342	0.0181069	0.12459
Esrra	781.572	-0.307828	0.156919	-1.9617	0.0497976	0.226907
Ppp1r14b	1579.15	-0.314237	0.145917	-2.15353	0.0312768	0.174624
Naa40	2001.57	-0.31982	0.119294	-2.68094	0.0073415	0.0727211
1700105P06Rik	776.342	-0.330858	0.161635	-2.04695	0.0406635	0.203007
Nxf1	6305.56	-0.405721	0.0953961	-4.25301	2.10914e-05	0.00142642
Lbhd1	91.7018	-0.879462	0.437771	-2.00896	0.0445419	0.213966
Vps13a	11755.4	-0.509399	0.113957	-4.4701	7.81824e-06	0.000653288
Gm9806	433.701	-0.419869	0.180499	-2.32616	0.0200102	0.133295
Carnmt1	579.493	-0.340793	0.127626	-2.67025	0.00757942	0.0741619
D030056L22Rik	651.852	-0.546538	0.152991	-3.57236	0.000353781	0.0100146
Tmc1	339.343	-0.433271	0.156799	-2.76323	0.00572322	0.0631117
Zfand5	638.983	-0.570312	0.188121	-3.03163	0.00243237	0.0363374
Smarca2	15944.8	-0.402411	0.107731	-3.73531	0.000187481	0.00672045
Plpp6	601.513	-0.508035	0.179552	-2.82946	0.00466266	0.0552318
1700018L02Rik	6254.96	-0.582748	0.29237	-1.99319	0.0462409	0.21905
Ankrd22	102.225	-0.588803	0.270014	-2.18064	0.0292102	0.168357
Btaf1	6850.3	-0.352259	0.124617	-2.82673	0.00470263	0.0555615
Ide	29753.1	-0.460186	0.100973	-4.55753	5.17583e-06	0.000480128
Zfp518a	264.962	-0.468233	0.174153	-2.68863	0.0071746	0.0715645
Cc2d2b	2300.68	-0.281326	0.1128	-2.49402	0.0126305	0.100408
Slit1	407.093	-0.41811	0.175031	-2.38877	0.0169047	0.118626
Pi4k2a	276.147	-0.613111	0.164743	-3.72163	0.000197942	0.00693531
Zfyve27	601.197	-0.566072	0.169091	-3.34774	0.000814744	0.0177832
Pax2	124.215	-0.558267	0.283	-1.97268	0.0485325	0.224496
Kcnip2	532.452	-0.425004	0.140666	-3.02137	0.00251634	0.0370944
Mgea5	4951.05	-0.415051	0.110866	-3.74372	0.000181318	0.00655083
Psd	924.716	-0.540874	0.169047	-3.19954	0.00137647	0.0250884
Mfsd13a	88.4292	-0.541284	0.264635	-2.0454	0.0408153	0.203247
Neurl1a	270.25	-0.592751	0.166811	-3.55343	0.00038024	0.0104216
Pdcd11	501.523	-0.287702	0.144042	-1.99735	0.0457875	0.217656
Gsto1	64.2333	-1.06668	0.335032	-3.18383	0.00145342	0.0259144
Dusp5	150.722	-0.860185	0.258642	-3.32577	0.000881746	0.0186701
Gucy2g	283.671	-0.575201	0.198021	-2.90475	0.00367549	0.0473635
Adrb1	195.428	-0.641861	0.20338	-3.15596	0.00159969	0.02773
Fam160b1	1474.33	-0.412874	0.139222	-2.96558	0.00302108	0.0419504
Suv39h2	1026.53	-0.355503	0.144005	-2.46868	0.0135614	0.10483
Gm37814	313.891	-0.582393	0.193619	-3.00794	0.00263028	0.0382251
Dhtkd1	335.252	-0.428378	0.163048	-2.62731	0.00860641	0.079821
Sfmbt2	7196.73	-0.571775	0.127838	-4.47265	7.72576e-06	0.000650717
Trdmt1	150.186	-0.421471	0.214622	-1.96378	0.0495556	0.226302
4930447M23Rik	126.423	-0.524781	0.227203	-2.30975	0.0209021	0.137389
Otud1	242.252	-0.680471	0.191419	-3.55487	0.000378166	0.0104216
Pnpla7	3648.13	-0.272436	0.12415	-2.1944	0.0282065	0.164646
Nsmf	859.203	-0.589337	0.156662	-3.76183	0.000168674	0.00622506
Ndor1	285.807	-0.356706	0.17967	-1.98534	0.0471069	0.221407
Camsap1	11293.4	-0.345135	0.120793	-2.85724	0.00427341	0.0522437
Gpsm1	140.973	-0.487161	0.23233	-2.09684	0.0360074	0.188609
Sec16a	10228.7	-0.526255	0.15198	-3.46266	0.000534868	0.0134
Vav2	701.846	-0.473068	0.134776	-3.51002	0.000448066	0.0118298
Col5a1	890.595	-0.414286	0.127068	-3.26036	0.00111272	0.0217304
Ppp1r26	927.47	-0.481118	0.151241	-3.18114	0.00146696	0.0260542
Ddx31	271.348	-0.554851	0.16327	-3.39835	0.00067793	0.0156953
Setx	54789	-0.490161	0.131442	-3.7291	0.000192163	0.00683472
Sptan1	15491.1	-0.548617	0.146458	-3.74589	0.000179756	0.00651155
Gm14471	139.854	-0.674095	0.231636	-2.91014	0.00361262	0.0471461
Crat	40809.6	-0.498781	0.133845	-3.72655	0.000194118	0.00688642
Ncs1	370.512	-0.432172	0.192289	-2.24751	0.0246075	0.152902
Hmcn2	212.836	-0.80639	0.270881	-2.97692	0.00291161	0.0411115
Dnm1	312.703	-0.430163	0.169834	-2.53284	0.0113143	0.0943706
9430097D07Rik	92.9642	-0.823534	0.284929	-2.89031	0.00384861	0.0486534
Mapkap1	2196.19	-0.306484	0.119999	-2.55406	0.0106475	0.091044
Cntrl	2132.04	-0.501652	0.1003	-5.00149	5.68878e-07	7.81012e-05
Dab2ip	1713.3	-0.541365	0.123225	-4.39329	1.11648e-05	0.000866
Gm13446	55.6253	-1.03015	0.400186	-2.57419	0.0100476	0.0879975
Rc3h2	735.156	-0.665442	0.185676	-3.58389	0.000338519	0.00980492
Dennd1a	306.639	-0.46023	0.180168	-2.55444	0.0106358	0.091044
Adgrd2-ps	175.964	-0.737997	0.224226	-3.29132	0.000997194	0.0202522
Epc2	772.552	-0.432573	0.132961	-3.25338	0.0011404	0.0221137
Acvr2a	2360.57	-0.306589	0.102158	-3.00111	0.00268995	0.0387924
Rif1	3074.23	-0.317402	0.107379	-2.95589	0.00311766	0.0426318
4932414N04Rik	2641.65	-0.266639	0.11124	-2.39697	0.0165313	0.116756
Ubr3	313.734	-0.503424	0.207014	-2.43183	0.0150226	0.110496
Hoxd8	1091.31	-0.456853	0.164023	-2.7853	0.00534778	0.0605773
Fsip2	54619.7	-0.396313	0.111325	-3.55996	0.000370917	0.0102668
Ypel4	90.8384	-1.21073	0.29476	-4.10752	3.99939e-05	0.00228782
P2rx3	769.588	-0.666803	0.16928	-3.93906	8.18007e-05	0.00375599
Cry2	896.47	-0.438036	0.146807	-2.98376	0.00284729	0.0403826
Ext2	233.432	-0.539051	0.220088	-2.44925	0.0143155	0.108219
Gm10800	48.3914	-0.987973	0.378009	-2.61363	0.00895871	0.0815071
Pin1rt1	97.109	-0.5299	0.259955	-2.03843	0.0415067	0.205572
Gm13941	875.503	-0.56171	0.137683	-4.07974	4.50865e-05	0.00247597
Gm15130	1636.95	-0.317509	0.112572	-2.82049	0.00479502	0.0563138
Gm13961	92.0316	-0.770498	0.265146	-2.90594	0.00366154	0.0473635
Slc12a6	651.47	-0.50958	0.190227	-2.67881	0.00738853	0.0730815
Ryr3	703.56	-0.290966	0.132668	-2.1932	0.0282931	0.164961
Fam98b	71.7126	-0.612875	0.311604	-1.96684	0.0492022	0.225919
Plcb2	610.605	-0.322617	0.137406	-2.34791	0.018879	0.128249
Knl1	539.933	-0.439413	0.143561	-3.06081	0.00220743	0.0343213
Vps18	151.788	-0.441293	0.217592	-2.02808	0.0425521	0.208371
Gm14137	102.811	-0.604144	0.255649	-2.36317	0.0181191	0.12459
Chp1	477.833	-0.294021	0.14374	-2.0455	0.0408053	0.203247
Rpap1	2402.24	-0.40736	0.120078	-3.39245	0.000692712	0.0159301
Mga	892.773	-0.432998	0.131755	-3.28639	0.0010148	0.0204379
Mapkbp1	13736.5	-0.330384	0.139691	-2.3651	0.0180252	0.124394
Zfp106	1973.62	-0.29442	0.103671	-2.83995	0.00451212	0.0539607
Stard9	8364.11	-0.296709	0.118432	-2.50531	0.0122344	0.0986082
Cdan1	324.13	-0.406989	0.189003	-2.15334	0.0312916	0.174635
Ttbk2	8363.28	-0.313	0.11655	-2.68554	0.00724118	0.0720915
Map1a	121.49	-0.692136	0.309798	-2.23415	0.025473	0.155453
Spg11	440.756	-0.449963	0.145792	-3.08633	0.00202642	0.032346
Eif3j1	1759.2	-0.450734	0.116077	-3.88306	0.00010315	0.00429256
Slc30a4	1576.47	-0.504153	0.144245	-3.49512	0.000473847	0.0123111
Fbn1	200.207	-0.428821	0.20625	-2.07913	0.0376057	0.193673
Shc4	160.166	-0.5317	0.235327	-2.25941	0.0238582	0.150627
Ncaph	853.723	-0.28964	0.132101	-2.19257	0.0283382	0.165063
Dusp2	105.289	-0.974469	0.281556	-3.46101	0.00053816	0.0134188
Stard7	234.677	-0.468672	0.210361	-2.22794	0.0258844	0.157033
1810024B03Rik	476.104	-0.549424	0.157278	-3.49332	0.000477055	0.0123111
Snrnp200	13026	-0.354748	0.15495	-2.28944	0.0220539	0.142216
4933427J07Rik	65.7346	-0.810332	0.337206	-2.40308	0.0162577	0.115649
Slc20a1	262.409	-0.452499	0.212851	-2.12589	0.0335122	0.181562
Stk35	6661.07	-0.676865	0.164837	-4.10627	4.021e-05	0.00229063
Rnf24	2196.64	-0.483843	0.111218	-4.35039	1.35893e-05	0.0010251
Cds2	763.607	-0.362546	0.142501	-2.54417	0.0109539	0.0926025
Gpcpd1	871.848	-0.274465	0.125687	-2.18372	0.0289828	0.167328
Plcb4	931.805	-0.303903	0.134242	-2.26385	0.0235834	0.149343
Jag1	1464.88	-0.323816	0.119103	-2.7188	0.00655198	0.0677477
Kif16b	1743.96	-0.269065	0.11988	-2.24445	0.0248034	0.153252
Macrod2	513.228	-0.291706	0.1373	-2.12459	0.0336205	0.181866
Dzank1	388.246	-0.622069	0.156648	-3.97113	7.15332e-05	0.00347024
Ralgapa2	1280.92	-0.390547	0.137316	-2.84415	0.004453	0.0534866
Abhd12	2179.14	-0.401929	0.141542	-2.83965	0.00451628	0.0539635
Gm14147	247.04	-0.681443	0.204423	-3.33349	0.00085764	0.0183119
Gm14145	110.695	-0.834034	0.257229	-3.24238	0.00118537	0.0228246
Ninl	1627.08	-0.368726	0.112726	-3.27098	0.00107175	0.0213247
Gm14151	174.145	-0.665866	0.239034	-2.78566	0.00534195	0.0605612
Gm14144	111.937	-0.702236	0.267166	-2.62846	0.00857712	0.079821
Gm14152	358.166	-0.425042	0.160806	-2.64319	0.00821287	0.0776966
Gm14150	141.546	-1.04934	0.27024	-3.88299	0.000103179	0.00429256
Gm14146	47.3338	-1.00536	0.369574	-2.72031	0.00652202	0.067527
4921509C19Rik	923.587	-0.473728	0.166197	-2.8504	0.00436639	0.0528626
Tbc1d20	7784.94	-0.475993	0.158995	-2.99377	0.00275554	0.0394071
Zcchc3	124.317	-0.509845	0.257204	-1.98226	0.0474502	0.221924
Dusp15	1791.46	-0.267349	0.128975	-2.07288	0.0381833	0.195212
Plagl2	2522.82	-0.312139	0.113267	-2.75578	0.00585531	0.063743
Asxl1	7642.75	-0.306135	0.141767	-2.15941	0.030818	0.17317
Nol4l	14105.6	-0.500617	0.123469	-4.05459	5.02232e-05	0.00266796
Trp53inp2	6648.84	-0.358371	0.117461	-3.05098	0.00228093	0.0349887
Ncoa6	578.329	-0.362868	0.16182	-2.24242	0.0249341	0.153645
Trpc4ap	3677.36	-0.352021	0.14085	-2.49926	0.0124455	0.0994952
Cep250	1105.81	-0.375798	0.120609	-3.11584	0.0018342	0.0300858
Fer1l4	71.3489	-1.29811	0.382956	-3.38971	0.000699655	0.0160093
Epb41l1	587.496	-0.41505	0.141242	-2.93858	0.00329724	0.0442996
Rbl1	271.51	-0.670142	0.203255	-3.29705	0.000977068	0.0199885
Fam83d	253.312	-0.383529	0.195374	-1.96305	0.0496409	0.226418
Dhx35	358.595	-0.414752	0.177146	-2.34131	0.0192164	0.129834
Plcg1	1192.61	-0.580286	0.168228	-3.4494	0.000561827	0.0138231
Mybl2	623.771	-0.282247	0.13652	-2.06744	0.0386926	0.196672
Sys1	312.388	-0.41592	0.168461	-2.46894	0.0135513	0.10483
Dbndd2	123.3	-0.737843	0.354464	-2.08157	0.0373815	0.192864
Slc12a5	472.466	-0.548667	0.191122	-2.87077	0.00409476	0.0507831
Ncoa3	985.68	-0.323348	0.151317	-2.13689	0.0326072	0.178717
Prex1	1490.41	-0.345578	0.141676	-2.4392	0.0147197	0.109414
Arfgef2	4374.84	-0.29493	0.131022	-2.25099	0.0243859	0.152531
Znfx1	3022.79	-0.392755	0.127111	-3.08986	0.00200251	0.0320052
Atp9a	2057.8	-0.319566	0.128187	-2.49297	0.0126679	0.10053
Ppp4r1l-ps	1800.16	-0.273756	0.107022	-2.55793	0.0105297	0.0906345
Gm14324	135.259	-0.816818	0.259578	-3.14671	0.00165116	0.0282654
4921531C22Rik	1306.36	-0.309631	0.139515	-2.21934	0.0264633	0.158738
Mrgbp	428.728	-0.682178	0.157841	-4.32193	1.54669e-05	0.00114164
Col9a3	352.902	-0.58734	0.197445	-2.9747	0.00293275	0.0411889
Dido1	8675.62	-0.278261	0.123939	-2.24515	0.0247588	0.153216
9230112E08Rik	55.2059	-1.3453	0.468201	-2.87333	0.0040617	0.0504186
Zfp512b	3175.84	-0.405873	0.149764	-2.71009	0.00672647	0.0689677
Myt1	370.432	-0.505608	0.194249	-2.60289	0.00924418	0.0832219
Mfn1	1135.34	-0.289026	0.10701	-2.70091	0.00691498	0.0700414
Gm20515	115.481	-0.831076	0.241507	-3.44121	0.000579122	0.0140853
Gm12532	114.834	-0.792258	0.270606	-2.92772	0.00341461	0.0453377
4932438A13Rik	15125.7	-0.390479	0.11271	-3.46446	0.000531305	0.0133351
Fat4	858.482	-0.381461	0.130803	-2.91631	0.003542	0.0463566
Gm2011	157.741	-0.504002	0.234558	-2.14873	0.0316559	0.175441
Sclt1	10835.4	-0.592925	0.137627	-4.30819	1.64593e-05	0.00120197
Noct	267.223	-0.699369	0.208012	-3.36216	0.000773365	0.0172083
Naa15	7995.94	-0.267089	0.100124	-2.66758	0.00764002	0.0744427
Nbea	624.713	-0.501695	0.172782	-2.90364	0.00368855	0.0474603
Gm42513	49.2977	-1.32568	0.516917	-2.56458	0.0103299	0.0895893
Tsc22d2	1870.87	-0.429456	0.138113	-3.10946	0.00187429	0.0305711
Gm38233	111.575	-0.63274	0.256121	-2.47047	0.0134936	0.104724
Ift80	1509.59	-0.263658	0.119942	-2.19821	0.0279343	0.163753
Trim59	3030.33	-0.402708	0.115104	-3.49866	0.000467604	0.0122048
Etfdh	427.236	-0.446655	0.138119	-3.23383	0.00122143	0.0232327
Fhdc1	2077.83	-0.436138	0.143043	-3.04899	0.00229613	0.0350984
Arhgef11	580.295	-0.422618	0.162613	-2.59892	0.00935188	0.0838615
Isg20l2	1973.04	-0.438101	0.157958	-2.77353	0.00554523	0.062046
Mef2d	218.715	-0.496456	0.205494	-2.41592	0.0156956	0.113468
Sema4a	803.574	-0.28443	0.130727	-2.17575	0.0295737	0.169981
Ash1l	473.657	-0.488193	0.16823	-2.90194	0.00370862	0.0476738
5830417I10Rik	5628.56	-0.317613	0.135547	-2.34319	0.0191195	0.129434
Pbxip1	348.276	-0.534627	0.160446	-3.33212	0.000861857	0.0183449
Pygo2	667.55	-0.341034	0.128242	-2.6593	0.00783025	0.0757525
Adam15	330.437	-0.634726	0.21332	-2.97546	0.00292546	0.0411513
Chrnb2	659.86	-0.392693	0.148236	-2.64911	0.00807038	0.0769432
Pglyrp4	56.567	-0.720383	0.342528	-2.10314	0.0354535	0.186794
Smcp	15454.7	-0.339921	0.116541	-2.91675	0.00353699	0.0463352
Rfx5	127.779	-1.01018	0.297323	-3.39757	0.000679869	0.0157137
Zfp687	3294.62	-0.37995	0.158083	-2.40348	0.01624	0.115583
Celf3	2003.92	-0.347978	0.135188	-2.57404	0.010052	0.0879975
Mcl1	1353.2	-0.334587	0.130659	-2.56076	0.0104444	0.0901828
Rprd2	2131.27	-0.476615	0.156649	-3.04256	0.00234575	0.0355058
Rnf115	122.477	-0.639302	0.234495	-2.72629	0.0064051	0.0667136
Hist2h2be	430.502	-0.466994	0.178697	-2.61332	0.00896676	0.0815263
Hist2h2aa1	52.4456	-9.33122	3.90771	-2.3879	0.016945	0.118693
Trim45	1524.05	-0.375899	0.114414	-3.28544	0.00101825	0.0204379
Hipk1	8589.63	-0.314056	0.137618	-2.28208	0.0224844	0.14445
Gm43064	85.6275	-0.671733	0.334906	-2.00573	0.0448846	0.215236
Magi3	518.632	-0.440719	0.143966	-3.06127	0.00220398	0.0343067
Adora3	256.263	-0.365853	0.180398	-2.02803	0.0425575	0.208371
Gm42890	821.417	-1.33348	0.178347	-7.47691	7.60879e-14	3.60211e-11
Rbm15	3345.84	-0.333283	0.111169	-2.998	0.0027176	0.039068
Gpr61	263.134	-0.398019	0.192459	-2.06807	0.0386337	0.196445
Sort1	2793.51	-0.523481	0.0903259	-5.79547	6.81302e-09	1.41721e-06
Wdr47	1712.35	-0.266904	0.112865	-2.3648	0.0180398	0.124394
Celsr2	552.669	-0.652611	0.145822	-4.47539	7.62728e-06	0.000646389
Ptbp2	2492.7	-0.297598	0.100863	-2.9505	0.00317255	0.0431674
Usp53	758.888	-0.481488	0.117648	-4.09261	4.26542e-05	0.00238049
Mettl14	266.957	-0.332657	0.169664	-1.96068	0.0499162	0.227372
Gstcd	1951.87	-0.411659	0.097797	-4.20933	2.56133e-05	0.0016432
Adh7	107.372	-0.647287	0.249566	-2.59365	0.00949625	0.0846584
Rabggtb	236.522	-0.483607	0.2166	-2.23271	0.0255678	0.155732
Impad1	921.5	-0.630568	0.161974	-3.89303	9.9001e-05	0.0042552
Chd7	801.196	-0.405181	0.146877	-2.75864	0.00580431	0.0635034
Tmem64	1311.75	-1.21936	0.136786	-8.91437	4.90614e-19	4.49043e-16
Usp45	728.524	-0.281622	0.126083	-2.23363	0.0255078	0.155504
Mdn1	1842.32	-0.473274	0.128525	-3.68234	0.000231101	0.00777642
Gm17094	110.04	-0.686224	0.261141	-2.62779	0.00859424	0.079821
Kif24	693.295	-0.371394	0.15198	-2.4437	0.0145376	0.108935
Dnajb5	387.982	-0.326024	0.160298	-2.03386	0.0419653	0.206265
Gm13306	469.848	-0.910182	0.195725	-4.65032	3.31418e-06	0.000342109
Gm13307	256.27	-1.01813	0.206201	-4.93754	7.91146e-07	0.00010292
Gm21093	70.2735	-1.12634	0.380629	-2.95915	0.0030849	0.0424375
Gm13301	238.011	-1.32281	0.246639	-5.36335	8.16942e-08	1.43792e-05
Fam205a3	168.389	-0.792005	0.221254	-3.57961	0.000344102	0.00990394
Gm10593	115.342	-1.09896	0.29209	-3.76241	0.000168283	0.00622506
Tmem8b	4353.7	-0.332215	0.0991655	-3.35011	0.000807798	0.0177161
Gm12462	4431.25	-0.337316	0.130851	-2.57787	0.00994107	0.0874318
Anks6	81.4609	-0.632338	0.286756	-2.20514	0.027444	0.16193
Col15a1	926.174	-0.461232	0.140493	-3.28295	0.00102728	0.020559
Tmeff1	337.472	-0.79553	0.172722	-4.60584	4.10812e-06	0.000405758
Tmem38b	394.059	-0.406834	0.157455	-2.58382	0.00977128	0.0864926
Col27a1	215.098	-0.536903	0.222383	-2.41432	0.0157646	0.113553
Pappa	1627.3	-0.359373	0.12905	-2.78476	0.00535678	0.0605906
Megf9	1645.28	-0.313211	0.129654	-2.41574	0.0157032	0.113468
Gm11240	477.809	-0.455522	0.14503	-3.14088	0.0016844	0.0285144
Zdhhc21	584.758	-0.437504	0.153986	-2.84119	0.00449457	0.0537977
Frem1	140.349	-0.730086	0.228327	-3.19754	0.00138604	0.0250884
Psip1	5280.17	-0.291904	0.110402	-2.644	0.00819328	0.0776633
Ptprd	145.279	-0.67755	0.24743	-2.73835	0.00617484	0.0654123
Cntln	754.895	-0.541322	0.139537	-3.87942	0.000104707	0.00430398
Dennd4c	1150.49	-0.414899	0.142536	-2.91084	0.00360455	0.0470855
Tusc1	130.209	-0.528476	0.247184	-2.13798	0.0325182	0.178717
Usp1	12608.2	-0.311485	0.121282	-2.56827	0.0102208	0.0889511
Sgip1	938.342	-0.414493	0.115414	-3.59135	0.000328971	0.00964855
Usp24	1420.7	-0.303254	0.125438	-2.41756	0.0156248	0.11314
Mroh7	7036.86	-0.597884	0.129879	-4.60337	4.15701e-06	0.000407654
Lrp8	1175.69	-0.615088	0.145292	-4.23346	2.30123e-05	0.00152317
Slc1a7	169.973	-0.467433	0.213673	-2.18761	0.0286981	0.166243
Zcchc11	739.172	-0.366975	0.133122	-2.75668	0.00583911	0.0636771
Cc2d1b	1552.22	-0.355157	0.115263	-3.08128	0.00206112	0.0326004
Dmrta2	57.9503	-0.846765	0.359938	-2.35253	0.0186462	0.127107
Faf1	1515.63	-0.469604	0.16163	-2.90543	0.00366753	0.0473635
Atpaf1	171.429	-0.545509	0.195631	-2.78846	0.00529599	0.0601892
Nsun4	3748.05	-0.263786	0.126963	-2.07767	0.0377397	0.193765
1700042G07Rik	3002.09	-0.381808	0.156253	-2.44353	0.0145442	0.108935
Rad54l	217.701	-0.51133	0.212463	-2.40668	0.0160982	0.114887
1700021J08Rik	281.815	-0.432507	0.164688	-2.62622	0.008634	0.0799839
Ptprf	1246.82	-0.3378	0.131796	-2.56305	0.0103757	0.0898155
Rlf	501.498	-0.604794	0.177264	-3.41183	0.000645287	0.0150666
Macf1	729.691	-0.496849	0.153906	-3.22825	0.00124548	0.0235526
Sfpq	574.852	-0.44651	0.1396	-3.19851	0.00138141	0.0250884
Zmym4	3832.81	-0.373726	0.118974	-3.14125	0.00168228	0.0285144
Rnf19b	3975.3	-0.397148	0.135199	-2.93751	0.00330856	0.044402
Spocd1	451.56	-0.430466	0.15586	-2.76188	0.005747	0.0631205
Txlna	1117.33	-0.430356	0.117948	-3.6487	0.000263568	0.00841517
Col16a1	2425.18	-0.595088	0.136089	-4.37279	1.22671e-05	0.000940864
Gpr3	64.7668	-1.14161	0.329191	-3.46794	0.000524468	0.0132361
Wdtc1	6845.47	-0.271069	0.137102	-1.97713	0.0480271	0.223224
Fam46b	2060.62	-0.475447	0.144888	-3.28147	0.00103267	0.0206069
Pafah2	1539.82	-0.283764	0.135668	-2.0916	0.0364741	0.189823
Tmem57	744.145	-0.295	0.140191	-2.10427	0.0353548	0.186794
Runx3	597.093	-0.322575	0.150706	-2.14042	0.0323207	0.178048
Asap3	513	-0.31121	0.154314	-2.01673	0.0437241	0.211817
Hnrnpr	485.654	-0.28153	0.136887	-2.05667	0.0397183	0.200034
Zbtb40	1306.09	-0.528263	0.187237	-2.82135	0.00478213	0.0562105
Hspg2	358.089	-0.51025	0.240668	-2.12014	0.0339944	0.182736
Rap1gap	106.356	-0.626677	0.252989	-2.47709	0.013246	0.103503
Pink1	7035.7	-0.468096	0.169243	-2.76583	0.00567785	0.0627963
Atp13a2	221.934	-0.494778	0.200601	-2.46648	0.0136447	0.10513
Ubr4	45179.8	-0.364589	0.136434	-2.67228	0.00753383	0.0739158
Fbxo42	2638.42	-0.27675	0.12437	-2.22521	0.026067	0.15735
Spen	6067.84	-0.485568	0.132056	-3.677	0.000235998	0.0078641
Zfp981	198.881	-0.498863	0.219602	-2.27167	0.0231062	0.147136
2510039O18Rik	330.407	-0.605539	0.194632	-3.11119	0.00186333	0.030527
Mthfr	3970.67	-0.330479	0.128582	-2.57018	0.0101645	0.0886587
Fbxo2	450.922	-0.358831	0.155811	-2.30299	0.0212794	0.139382
Kif1b	4178.94	-0.295846	0.107251	-2.75846	0.0058075	0.0635034
Clstn1	230.885	-0.411201	0.180152	-2.28253	0.0224581	0.144348
Rere	1288.24	-0.359997	0.165818	-2.17104	0.0299284	0.170776
Phf13	1777.31	-0.457854	0.133404	-3.43209	0.000598953	0.0144011
Per3	159.629	-0.577537	0.205595	-2.8091	0.00496806	0.0572016
Nphp4	2007.11	-0.316989	0.130652	-2.4262	0.0152577	0.111719
Faap20	219.989	-0.499876	0.191927	-2.60451	0.00920045	0.0829369
Cfap74	6554.17	-0.308974	0.111955	-2.75982	0.00578334	0.0634579
Mib2	664.658	-0.313876	0.139625	-2.248	0.0245762	0.152902
Slc35e2	171.223	-0.589826	0.236177	-2.49739	0.0125111	0.0998492
Pex1	200.141	-0.483105	0.243487	-1.98411	0.0472439	0.221809
Ankib1	795.834	-0.372666	0.153459	-2.42844	0.0151641	0.111152
Dbf4	1157.81	-0.346	0.115379	-2.99881	0.00271038	0.039005
Tubb4b-ps1	4268.84	-0.367819	0.0884644	-4.15781	3.21309e-05	0.00194328
Adam22	244.265	-0.467744	0.203494	-2.29856	0.0215297	0.139796
Speer3	290.463	-1.12612	0.19723	-5.70966	1.13204e-08	2.31966e-06
Gm9758	377.01	-1.94594	0.189626	-10.262	1.04536e-24	1.79397e-21
Gm10354	712.504	-1.02002	0.150809	-6.76369	1.34524e-11	4.43291e-09
Gm17019	535.704	-1.94065	0.156354	-12.4119	2.25149e-35	7.72767e-32
Gm28710	50.6922	-2.23002	0.371858	-5.99695	2.01058e-09	4.84268e-07
Cacna2d1	263.596	-0.56849	0.168963	-3.36457	0.000766618	0.0170859
Speer4f2	593.04	-0.560203	0.155619	-3.59983	0.000318428	0.00956144
Gm31752	582.404	-1.71689	0.141934	-12.0964	1.10393e-33	3.03118e-30
Gm10475	74.9988	-0.587494	0.296694	-1.98013	0.0476887	0.222391
Gm42951	350.385	-1.01012	0.21027	-4.80392	1.55589e-06	0.000179502
6030443J06Rik	663.931	-0.997849	0.130173	-7.66556	1.78057e-14	9.40211e-12
A930003O13Rik	129.196	-1.26732	0.256109	-4.94837	7.48385e-07	0.000100439
Lhfpl3	168.659	-2.27593	0.228743	-9.94974	2.52834e-23	3.85685e-20
Gsap	311.849	-0.43064	0.2142	-2.01046	0.0443826	0.213428
Armc10	126.74	-0.758807	0.237306	-3.1976	0.00138579	0.0250884
Dnajc2	10532.9	-0.265416	0.0968715	-2.73988	0.00614613	0.0652593
4933427G23Rik	49.3782	-2.30421	0.446538	-5.16016	2.46741e-07	3.68208e-05
Kmt2e	883.158	-0.333051	0.114394	-2.91142	0.00359788	0.0470432
Kcnh2	132.477	-0.680493	0.256825	-2.64963	0.00805789	0.0769432
Nos3	308.617	-1.09066	0.175666	-6.20874	5.34127e-10	1.43785e-07
Gm15587	92.1437	-1.23773	0.260519	-4.75102	2.02395e-06	0.000222294
Agap3	121.512	-0.712843	0.230018	-3.09908	0.00194125	0.0313178
Tmub1	227.975	-0.55812	0.269172	-2.07347	0.038129	0.195107
2310074N15Rik	59.0935	-0.7168	0.338722	-2.11619	0.0343286	0.183479
Chpf2	532.364	-0.361082	0.156151	-2.3124	0.0207558	0.136866
Gm26648	135.136	-1.8315	0.252935	-7.24098	4.4545e-13	1.74731e-10
Prkag2	11824.4	-0.440362	0.0980322	-4.49202	7.05514e-06	0.000613038
Kmt2c	429.951	-0.340236	0.147801	-2.30198	0.0213362	0.139603
Gm21680	170.276	-0.41355	0.201211	-2.0553	0.0398496	0.200548
Gm21698	357.476	-0.511414	0.164121	-3.11607	0.00183279	0.0300858
Gm1979	372.386	-0.533855	0.173125	-3.08363	0.00204492	0.0324939
Gm5862	319.235	-0.462292	0.174489	-2.64941	0.00806318	0.0769432
Speer4a	572.416	-0.353621	0.129386	-2.73308	0.0062746	0.066112
Gm7347	479	-0.443066	0.177593	-2.49484	0.0126014	0.100317
Gm10471	277.792	-0.706572	0.19041	-3.7108	0.000206606	0.00716287
5031410I06Rik	346.601	-0.566506	0.201474	-2.81181	0.00492634	0.0569787
Gm10220	947.929	-0.354749	0.130233	-2.72395	0.00645056	0.0669892
Gm7361	2467.46	-0.301788	0.105772	-2.85319	0.00432822	0.0525487
Rbm33	1194.08	-0.368511	0.117675	-3.1316	0.00173856	0.0289317
Adgrf3	137.47	-0.55297	0.218615	-2.52943	0.0114249	0.0948993
Zfp512	625.663	-0.291521	0.122719	-2.37552	0.0175241	0.121817
Babam2	2396.75	-0.298258	0.107797	-2.76684	0.0056602	0.0626706
Gm9970	331.889	-0.664951	0.210765	-3.15494	0.00160532	0.0277926
Plb1	5303.13	-0.3946	0.109878	-3.59126	0.000329085	0.00964855
Fgfr3	374.832	-0.876501	0.169161	-5.18147	2.20147e-07	3.35823e-05
Poln	751.662	-0.402986	0.129814	-3.10433	0.00190711	0.0310206
Mxd4	2803.56	-0.338177	0.0921406	-3.67023	0.000242328	0.00799742
Dok7	1208.97	-0.283821	0.113057	-2.51044	0.0120582	0.0979569
Rgs12	2503.74	-0.727918	0.125022	-5.82233	5.80327e-09	1.26465e-06
4930478P22Rik	1092.73	-0.62493	0.121522	-5.14254	2.71048e-07	4.00131e-05
Htt	3785	-0.437655	0.146554	-2.98631	0.00282366	0.0401304
Trmt44	509.349	-0.294906	0.137856	-2.13922	0.0324175	0.178309
Acox3	1202.97	-0.332373	0.13907	-2.38998	0.0168494	0.118412
D5Ertd579e	572.966	-0.364374	0.137961	-2.64114	0.00826264	0.0780177
Ppp2r2cos	99.3383	-0.556942	0.269896	-2.06354	0.039061	0.198154
Crmp1	211.893	-1.13113	0.246782	-4.58353	4.57187e-06	0.00042909
Bod1l	269.646	-0.406922	0.203829	-1.99639	0.0458912	0.217856
Kcnip4	457.975	-0.592017	0.159292	-3.71655	0.00020196	0.0070195
Pi4k2b	4608.04	-0.458741	0.127341	-3.60246	0.000315224	0.00955346
Pds5a	864.999	-0.304764	0.11717	-2.60104	0.00929424	0.0834323
Gm3822	88.9513	-0.980757	0.262702	-3.73334	0.000188954	0.0067556
Nfxl1	339.979	-0.637194	0.178399	-3.57174	0.000354621	0.0100177
Slain2	2221.92	-0.416818	0.137482	-3.0318	0.00243098	0.0363374
Fryl	1038.04	-0.399899	0.152959	-2.61443	0.00893777	0.0813888
Chic2	1046.48	-0.268155	0.133855	-2.00332	0.0451425	0.21566
Ube2n-ps1	251.161	-0.491415	0.191973	-2.55981	0.0104729	0.0903156
4930432L08Rik	93.293	-0.928024	0.272626	-3.40402	0.000664019	0.0154252
Ankrd17	369.543	-0.39568	0.164826	-2.40059	0.0163687	0.116197
Bmp2k	242.151	-0.455164	0.170347	-2.67197	0.00754065	0.0739158
A730035I17Rik	4011.53	-0.289668	0.133417	-2.17114	0.0299206	0.170776
5430416N02Rik	233.118	-0.376343	0.178895	-2.10371	0.035404	0.186794
Sec31a	3537.94	-0.316122	0.130584	-2.42084	0.0154848	0.112661
Gpat3	1132.66	-0.424367	0.141681	-2.99523	0.00274242	0.0392604
Cds1	3628.04	-0.293453	0.142215	-2.06344	0.0390708	0.198154
Wdfy3	2273.79	-0.273198	0.109062	-2.50497	0.0122461	0.0986082
BC005561	655.646	-0.462578	0.143927	-3.21397	0.00130911	0.0241246
Cdc7	131.086	-0.600006	0.227539	-2.63694	0.00836577	0.0782828
Gm32051	1144.15	-0.450126	0.122211	-3.6832	0.000230327	0.00776943
Lrrc8b	27129.5	-0.529631	0.143908	-3.68034	0.000232921	0.00781853
Tgfbr3	868.77	-0.275236	0.138789	-1.98312	0.0473539	0.221809
Btbd8	834.527	-0.355059	0.157851	-2.24934	0.0244911	0.152676
Golga3	8379.19	-0.336936	0.110692	-3.04389	0.00233541	0.0355058
Ttc28	441.68	-0.753736	0.156591	-4.81342	1.4837e-06	0.000172625
Sart3	407.741	-0.554901	0.161897	-3.4275	0.000609156	0.0145901
Fam222a	228.768	-0.489028	0.203565	-2.40232	0.0162916	0.115716
[truncated: 11,731 more rows]

## Sheet: Translation Efficiency
Translation Efficiency Change in Igf2bp3-/- Round Spermatids
Ensemble_ID	GeneSymbol	Igf2bp3-/- RNC-rep1	Igf2bp3-/- RNC-rep2	Igf2bp3-/- RNC-rep3	Igf2bp3-/- RNA-rep1	Igf2bp3-/- RNA-rep2	Igf2bp3-/- RNA-rep3	Igf2bp3-/- RNC avg	Igf2bp3-/- RNA avg	Igf2bp3-/- TE	log2(Igf2bp3-/- TE)	Igf2bp3+/- RNC-rep1	Igf2bp3+/- RNC-rep2	Igf2bp3+/- RNC-rep3	Igf2bp3+/- RNA-rep1	Igf2bp3+/- RNA-rep2	Igf2bp3+/- RNA-rep3	Igf2bp3+/- RNC avg	Igf2bp3+/- RNA avg	Igf2bp3+/- TE	log2(Igf2bp3+/- TE)	log2FC(Igf2bp3-/- TE/Igf2bp3+/- TE)	TE group
ENSMUSG00000000001	Gnai3	2.48681	3.34362	3.15279	5.77827	6.91566	5.46214	2.99441	6.05202	0.494778	-1.01515	2.92981	2.52609	2.44621	5.86573	5.48115	5.68437	2.63404	5.67708	0.463978	-1.10787	0.0927257	TE-non
ENSMUSG00000000028	Cdc45	8.06758	7.60897	7.15096	10.3651	11.2098	8.89116	7.60917	10.1554	0.749277	-0.41643	10.0021	7.19333	10.8396	11.2682	9.15113	9.79958	9.34502	10.073	0.927733	-0.108219	-0.308211	TE-non
ENSMUSG00000000037	Scml2	1.3236	1.69993	2.40212	4.1984	4.33285	4.77871	1.80855	4.43665	0.407638	-1.29464	2.25618	1.37265	1.71467	4.74729	4.21791	4.80833	1.78117	4.59118	0.387954	-1.36604	0.0714026	TE-non
ENSMUSG00000000049	Apoh	56.8153	57.3252	60.6444	42.8997	45.8783	44.4517	58.2616	44.4099	1.31191	0.391665	54.509	46.3458	54.9505	41.268	36.3748	35.6286	51.9351	37.7572	1.3755	0.45996	-0.0682957	TE-non
ENSMUSG00000000056	Narf	0.146564	0.294619	0.224481	0.568544	0.314069	0.482002	0.221888	0.454872	0.487804	-1.03563	0.106417	0.122283	0.176136	0.693832	0.459784	0.405217	0.134945	0.519611	0.259705	-1.94506	0.909429	TE-up
ENSMUSG00000000085	Scmh1	3.77646	5.60858	7.54296	13.9387	11.2195	13.8625	5.64267	13.0069	0.433821	-1.20483	5.03974	5.52515	4.01897	15.5037	16.5346	14.7596	4.86129	15.5993	0.311635	-1.68207	0.477241	TE-non
ENSMUSG00000000088	Cox5a	837.341	985.909	981.028	505.569	541.117	406.72	934.759	484.469	1.92945	0.948192	712.318	850.965	779.295	422.986	351.016	404.248	780.859	392.75	1.98818	0.991451	-0.0432592	TE-non
ENSMUSG00000000103	Zfy2	2.12106	2.00402	2.23193	3.15457	4.18683	3.70576	2.119	3.68238	0.575444	-0.797254	2.54756	1.44262	2.76694	3.17223	2.71396	3.19874	2.25237	3.02831	0.743772	-0.427067	-0.370186	TE-non
ENSMUSG00000000120	Ngfr	8.25885	11.5851	12.5674	9.0529	8.36456	8.53715	10.8038	8.65154	1.24877	0.320508	10.1214	11.324	8.03557	8.13835	9.96197	9.76989	9.827	9.29007	1.0578	0.0810606	0.239448	TE-non
ENSMUSG00000000125	Wnt3	1.57847	2.45541	1.87741	2.53839	2.05518	2.1424	1.97043	2.24532	0.877571	-0.188412	1.53716	1.32741	1.80843	2.59225	2.77709	2.45782	1.55766	2.60905	0.597023	-0.744142	0.55573	TE-non
ENSMUSG00000000127	Fer	21.4097	17.4531	23.7731	21.8148	23.892	21.9797	20.8786	22.5622	0.925382	-0.111879	19.9586	14.2047	21.8019	22.4434	20.8305	22.7045	18.6551	21.9928	0.848236	-0.237463	0.125584	TE-non
ENSMUSG00000000131	Xpo6	28.6688	27.4133	59.4279	70.7605	55.0751	73.9465	38.5033	66.594	0.57818	-0.790409	26.6197	23.4397	21.2213	74.0875	84.3894	91.1512	23.7602	83.2094	0.285548	-1.8082	1.01779	TE-up
ENSMUSG00000000134	Tfe3	0.033736	0	0.27532	0.464183	0.750646	0.639598	0.103019	0.618142	0.166658	-2.58503	0.013341	0.098475	0.133706	1.00004	0.972414	0.978453	0.0818407	0.983634	0.0832024	-3.58723	1.0022	TE-up
ENSMUSG00000000148	Brat1	1.35028	1.61739	1.56459	2.7172	2.63797	2.42884	1.51075	2.59467	0.582253	-0.780283	1.03731	1.12325	0.884511	3.28398	2.99254	3.02907	1.01502	3.10186	0.32723	-1.61162	0.831338	TE-up
ENSMUSG00000000149	Gna12	0.569803	0.536354	0.843268	0.981452	0.854922	0.86388	0.649808	0.900085	0.721941	-0.470046	0.516654	0.954161	0.685675	0.862694	0.830683	0.895175	0.71883	0.862851	0.833087	-0.26346	-0.206586	TE-non
ENSMUSG00000000154	Slc22a18	8.66889	12.0145	14.0042	14.2151	14.9924	12.4169	11.5625	13.8748	0.833346	-0.263013	11.0639	17.4481	13.1146	11.8002	16.0952	13.5457	13.8756	13.8137	1.00448	0.00644418	-0.269457	TE-non
ENSMUSG00000000167	Pih1d2	33.2131	34.9151	23.772	26.0719	35.8507	30.6162	30.6334	30.8462	0.9931	-0.00998974	32.9194	28.0913	37.442	28.2828	25.4959	26.6401	32.8176	26.8063	1.22425	0.291899	-0.301889	TE-non
ENSMUSG00000000168	Dlat	17.6734	25.5497	22.7354	30.8757	30.6824	27.5307	21.9861	29.6963	0.740368	-0.433686	20.4964	15.4415	17.9602	25.4769	25.1466	27.2324	17.966	25.952	0.692279	-0.530574	0.0968878	TE-non
ENSMUSG00000000171	Sdhd	32.2986	35.619	21.1358	22.5847	22.7288	17.5809	29.6845	20.9648	1.41592	0.50174	38.7363	28.1008	44.0437	18.6464	14.8507	21.3946	36.9603	18.2973	2.01999	1.01435	-0.512608	TE-non
ENSMUSG00000000194	Gpr107	7.57608	7.61739	9.90986	8.13645	9.01845	7.6824	8.36777	8.2791	1.01071	0.0153701	7.83683	7.2005	7.75726	6.93923	8.05701	7.36167	7.5982	7.45264	1.01953	0.0279061	-0.012536	TE-non
ENSMUSG00000000247	Lhx2	8.76359	10.2757	5.62742	4.63933	4.91805	5.17631	8.22225	4.91123	1.67417	0.743448	7.04425	7.1599	8.85679	5.39611	3.06329	5.04678	7.68698	4.50206	1.70744	0.771832	-0.0283838	TE-non
ENSMUSG00000000253	Gmpr	4.89843	4.44059	5.02281	2.69124	3.01116	2.12927	4.78728	2.61056	1.83382	0.874849	3.09077	3.36461	4.28704	2.96624	1.60419	2.56938	3.58081	2.37994	1.50458	0.58936	0.285489	TE-non
ENSMUSG00000000276	Dgke	0.533244	0.79314	0.55402	0.610179	0.762402	0.798153	0.626801	0.723578	0.866253	-0.20714	0.3036	0.717275	0.415505	0.951039	0.589606	0.71798	0.478793	0.752875	0.635953	-0.653007	0.445867	TE-non
ENSMUSG00000000278	Scpep1	1.29419	0.841693	2.62697	1.2681	1.67039	1.48499	1.58762	1.47449	1.07672	0.106647	1.92339	1.05734	1.74131	1.15442	1.10886	1.23908	1.57401	1.16745	1.34824	0.431081	-0.324435	TE-non
ENSMUSG00000000282	Mnt	0.72114	1.58403	1.27276	1.67633	1.4408	1.99241	1.19264	1.70318	0.700245	-0.514068	0.749355	0.855728	0.565154	1.87757	1.82238	2.04752	0.723412	1.91582	0.377599	-1.40507	0.891006	TE-up
ENSMUSG00000000295	Hddc2	2.18693	1.06412	0.956261	1.19562	1.61406	0.857143	1.40244	1.22227	1.1474	0.198368	1.69387	0.716746	1.75605	0.939523	0.714828	0.827261	1.38889	0.827204	1.67902	0.747618	-0.54925	TE-non
ENSMUSG00000000296	Tpd52l1	1.16308	0.830385	0.676608	0.912762	0.619498	0.556179	0.890025	0.696146	1.2785	0.354455	0.539758	0.454027	1.52108	0.69056	0.137082	0.605038	0.838289	0.47756	1.75536	0.811765	-0.45731	TE-non
ENSMUSG00000000301	Pemt	11.7699	9.42891	10.8735	7.87701	8.38309	7.12533	10.6908	7.79514	1.37146	0.455716	7.42568	10.2874	10.1569	5.51511	5.73775	7.38215	9.28998	6.21167	1.49557	0.580695	-0.124979	TE-non
ENSMUSG00000000317	Bcl6b	0.512613	0.680206	0.96819	0.976989	0.764269	0.918491	0.720336	0.886583	0.812486	-0.299585	0.968829	0.826341	0.667098	0.787051	0.588055	0.936543	0.820756	0.77055	1.06516	0.0910654	-0.39065	TE-non
ENSMUSG00000000318	Clec10a	1.74731	1.91309	1.0975	0.727534	0.611111	0.471601	1.58597	0.603415	2.62832	1.39414	1.4315	1.32279	1.7411	0.297914	0.495196	0.643849	1.49846	0.478986	3.1284	1.64542	-0.251285	TE-non
ENSMUSG00000000325	Arvcf	0.279216	0.843376	0.867339	1.01976	1.35247	0.879078	0.66331	1.08377	0.612039	-0.708304	0.153169	0.859167	0.078559	0.732717	1.18451	1.0126	0.363632	0.976609	0.372341	-1.4253	0.716999	TE-up
ENSMUSG00000000339	Rtca	57.8352	69.8632	70.8795	57.9376	63.7981	57.9689	66.1926	59.9015	1.10502	0.144078	57.5697	56.9208	61.3118	49.9557	48.6496	53.1117	58.6008	50.5723	1.15875	0.212572	-0.0684942	TE-non
ENSMUSG00000000340	Dbt	0.275855	0.761421	0.633615	0.621328	0.729142	0.529966	0.556964	0.626812	0.888566	-0.17045	0.471579	0.371564	0.512107	0.905479	0.560415	0.615389	0.45175	0.693761	0.651161	-0.618914	0.448465	TE-non
ENSMUSG00000000346	Dazap2	74.5911	59.9932	99.9978	63.9811	67.251	62.9992	78.1941	64.7437	1.20775	0.272319	75.0456	60.6431	80.039	58.926	58.2258	67.0439	71.9092	61.3986	1.17119	0.227972	0.0443468	TE-non
ENSMUSG00000000365	Rnf17	28.7036	25.3874	26.4018	47.983	53.5693	46.401	26.8309	49.3178	0.544042	-0.878211	42.6936	24.5582	37.3295	47.2084	36.564	44.603	34.8604	42.7918	0.814652	-0.295743	-0.582467	TE-down
ENSMUSG00000000374	Trappc10	1.12497	0.90786	1.98591	1.7508	1.32768	1.68128	1.33958	1.58659	0.844316	-0.244144	1.48485	0.912132	0.810053	2.00415	1.97282	2.12265	1.06901	2.03321	0.525776	-0.92748	0.683336	TE-up
ENSMUSG00000000378	Ccm2	1.08031	1.71537	1.34518	1.60284	1.79147	1.38865	1.38029	1.59432	0.865753	-0.207972	1.68359	1.81811	1.79389	1.13674	1.48761	1.18337	1.7652	1.26924	1.39075	0.475862	-0.683834	TE-down
ENSMUSG00000000384	Tbrg4	18.702	21.0746	28.6948	20.5891	22.4688	18.7441	22.8238	20.6007	1.10792	0.147848	20.1778	20.4432	17.6639	16.9648	21.3397	18.9391	19.4283	19.0812	1.01819	0.0260076	0.121841	TE-non
ENSMUSG00000000386	Mx1	0.488062	0.14052	0.513399	0.458622	0.369712	0.621318	0.38066	0.483217	0.787762	-0.344168	0.231453	0.313023	0.411598	0.667512	0.563574	0.450512	0.318691	0.560533	0.568551	-0.814639	0.470471	TE-non
ENSMUSG00000000399	Ndufa9	61.3845	76.4293	53.7845	61.4869	66.0859	58.0135	63.8661	61.8621	1.03239	0.0459951	61.3809	49.8742	66.6406	48.4842	47.4197	47.0549	59.2986	47.6529	1.24438	0.315432	-0.269437	TE-non
ENSMUSG00000000409	Lck	0.834467	0.814431	1.15923	0.896881	0.926653	0.546564	0.936043	0.790033	1.18482	0.244662	0.318156	1.01195	0.375745	0.696401	0.421444	0.770899	0.568618	0.629581	0.903169	-0.146932	0.391595	TE-non
ENSMUSG00000000411	Tssk3	195.141	193.663	195.107	141.462	166.423	136.083	194.637	147.99	1.31521	0.395292	168.814	152.215	178.821	145.591	126.963	149.937	166.617	140.83	1.18311	0.242579	0.152713	TE-non
ENSMUSG00000000439	Mkrn2	3.03448	5.55391	4.54283	4.182	4.45663	4.06076	4.37707	4.23313	1.034	0.0482418	3.45063	3.71852	3.74436	3.43928	3.54929	4.22353	3.63784	3.73737	0.973368	-0.0389422	0.087184	TE-non
ENSMUSG00000000441	Raf1	3.29035	2.0428	2.61283	3.75246	3.47358	2.59956	2.64866	3.2752	0.808702	-0.30632	3.24398	3.05857	3.36073	2.85147	3.29002	3.45088	3.22109	3.19746	1.00739	0.0106258	-0.316945	TE-non
ENSMUSG00000000538	Tom1l2	0.463842	0.322896	0.58607	0.982658	0.564431	0.571661	0.457603	0.70625	0.647933	-0.626084	0.310157	0.240725	0.094568	0.562307	0.703489	0.643609	0.21515	0.636468	0.338037	-1.56475	0.938662	TE-up
ENSMUSG00000000552	Zfp385a	14.811	18.9116	32.7706	24.9651	19.8247	25.6256	22.1644	23.4718	0.944298	-0.0826858	10.2094	12.8273	10.2723	21.7198	30.6273	28.7744	11.103	27.0405	0.410606	-1.28417	1.20149	TE-up
ENSMUSG00000000561	Wdr77	3.48212	3.99176	4.30725	4.17255	5.98879	5.69143	3.92704	5.28426	0.743159	-0.428257	3.5513	2.38337	3.5666	5.76328	4.76444	4.88084	3.16709	5.13618	0.616623	-0.697538	0.269281	TE-non
ENSMUSG00000000562	Adora3	4.79228	5.21597	3.88382	2.54996	2.32714	3.10431	4.63069	2.66047	1.74055	0.799545	3.42366	3.41412	3.34064	4.03643	2.89942	3.58049	3.39281	3.50544	0.967868	-0.0471178	0.846663	TE-up
ENSMUSG00000000563	Atp5f1	57.7701	55.0343	44.8416	42.2153	47.2096	42.0933	52.5487	43.8394	1.19866	0.261426	58.242	44.1289	62.0772	40.133	35.6747	40.3666	54.816	38.7248	1.41553	0.501341	-0.239915	TE-non
ENSMUSG00000000568	Hnrnpd	1.59504	1.59091	2.20934	1.26944	1.07993	1.71102	1.79843	1.35346	1.32876	0.410083	1.82457	3.07488	2.51745	1.19033	2.5183	1.18611	2.4723	1.63158	1.51528	0.599581	-0.189498	TE-non
ENSMUSG00000000579	Dynlt1c	19.6383	15.8196	12.178	5.13623	6.13338	5.03128	15.8786	5.43363	2.92228	1.5471	13.497	13.6873	19.6554	4.91226	3.63213	4.16956	15.6132	4.23798	3.68412	1.88132	-0.334225	TE-non
ENSMUSG00000000581	C1d	10.4389	10.5673	5.93198	7.02659	9.23352	6.32341	8.97942	7.52784	1.19283	0.254386	8.50216	9.69582	10.264	7.22789	4.62121	7.84428	9.48734	6.56446	1.44526	0.531327	-0.27694	TE-non
ENSMUSG00000000594	Gm2a	16.8854	18.973	25.1268	18.811	19.6305	17.4086	20.3284	18.6167	1.09194	0.1269	17.9588	16.7402	16.1861	17.2986	17.4332	19.6226	16.9617	18.1181	0.936173	-0.0951531	0.222053	TE-non
ENSMUSG00000000600	Krit1	0.623517	0.550627	0.92352	1.27569	2.12442	1.68077	0.699221	1.69363	0.412854	-1.2763	0.741932	0.620135	0.874385	1.7683	1.93884	1.53352	0.745484	1.74689	0.42675	-1.22854	-0.04776	TE-non
ENSMUSG00000000605	Clcn4	7.53203	7.44944	11.4735	7.44564	7.60557	6.62465	8.81831	7.22529	1.22048	0.287447	6.2575	12.0196	10.0401	8.26808	10.5023	7.81671	9.43906	8.86237	1.06507	0.0909507	0.196496	TE-non
ENSMUSG00000000631	Myo18a	0.600337	1.02947	1.92232	3.74907	3.01415	3.59618	1.18404	3.45313	0.34289	-1.54418	0.87526	0.952094	0.593392	4.01264	5.11625	4.10012	0.806915	4.40967	0.182988	-2.45018	0.905999	TE-up
ENSMUSG00000000632	Sez6	3.23106	4.81172	5.01512	4.779	4.47724	5.49618	4.35263	4.91747	0.885136	-0.17603	4.98232	5.05948	3.49702	4.49968	5.70277	5.07127	4.51294	5.09124	0.886413	-0.173949	-0.00208019	TE-non
ENSMUSG00000000682	Cd52	1.65832	0.721256	0.609012	0.657776	0.752931	0.437282	0.996197	0.615996	1.61721	0.69351	0.574506	0.309457	0.448827	0.253511	0.424098	0.492214	0.444263	0.389941	1.13931	0.188159	0.505351	TE-non
ENSMUSG00000000708	Kat2b	7.27518	6.70561	10.6177	9.80539	9.75416	8.75122	8.1995	9.43692	0.868874	-0.202781	8.54078	6.50482	7.37658	8.89727	8.6058	9.60001	7.47406	9.03436	0.827293	-0.27353	0.0707487	TE-non
ENSMUSG00000000711	Rab5b	5.62252	5.80087	8.07514	7.40228	6.62227	6.79574	6.49951	6.94009	0.936516	-0.094624	6.03093	5.33741	4.97117	6.21507	7.02562	6.90941	5.4465	6.7167	0.810889	-0.302423	0.207799	TE-non
ENSMUSG00000000730	Dnmt3l	19.6079	19.6161	15.401	9.16818	9.27929	7.73158	18.2083	8.72635	2.08659	1.06115	15.7189	14.3346	15.4402	8.26098	6.98869	6.68786	15.1646	7.31251	2.07378	1.05227	0.00888297	TE-non
ENSMUSG00000000738	Spg7	7.69154	12.7595	13.8264	17.5625	13.7961	15.929	11.4258	15.7625	0.724872	-0.464202	9.48492	11.049	8.57336	16.2174	16.7796	16.3711	9.70244	16.4561	0.589596	-0.762201	0.297998	TE-non
ENSMUSG00000000739	Sult5a1	0.733004	0.903982	0.474391	0.529481	0.225313	0.444229	0.703792	0.399674	1.76091	0.816325	0.729245	0.871659	0.201907	0.189261	0.175769	0.387445	0.600937	0.250825	2.39584	1.26053	-0.444208	TE-non
ENSMUSG00000000740	Rpl13	437.877	542.802	410.228	337.46	336.015	318.704	463.635	330.726	1.40187	0.487353	522.268	622.422	584.423	284.273	252.092	284.72	576.371	273.695	2.10589	1.07443	-0.587075	TE-down
ENSMUSG00000000743	Chmp1a	24.8196	49.051	46.5319	48.8007	49.1	46.3942	40.1342	48.0983	0.83442	-0.261154	28.1808	38.745	24.6043	46.9132	50.9821	47.1909	30.5101	48.362	0.630868	-0.664591	0.403437	TE-non
ENSMUSG00000000751	Rpa1	59.5088	66.441	67.3727	86.0263	79.8418	81.7877	64.4408	82.5519	0.78061	-0.357327	78.1334	68.737	95.2857	69.7295	100.359	83.6158	80.7187	84.568	0.954482	-0.0672097	-0.290117	TE-non
ENSMUSG00000000753	Serpinf1	0.105451	0.354209	0.24046	0.562442	0.527726	0.51171	0.233373	0.533959	0.437062	-1.19409	0.151793	0	0.041576	0.257879	0.185428	0.150108	0.0644563	0.197805	0.325858	-1.61768	0.423595	TE-non
ENSMUSG00000000759	Tubgcp3	0.481095	0.330789	0.4242	0.972415	1.01423	0.927478	0.412028	0.971375	0.42417	-1.23729	0.362727	0.35845	0.306905	1.42594	1.17768	0.909647	0.342694	1.17109	0.292628	-1.77286	0.535573	TE-non
ENSMUSG00000000776	Polr3d	0.849133	0.86569	1.18125	1.45289	1.13186	1.30324	0.965358	1.296	0.744877	-0.424926	0.977831	0.861125	0.961321	1.50462	0.983091	1.09326	0.933426	1.19366	0.781988	-0.354783	-0.0701433	TE-non
ENSMUSG00000000794	Kcnn3	2.24179	1.26932	2.26426	1.17792	1.18476	1.5744	1.92513	1.31236	1.46692	0.552788	1.60951	1.50954	1.9023	0.896406	0.880642	1.07454	1.67378	0.950529	1.7609	0.816311	-0.263523	TE-non
ENSMUSG00000000804	Usp32	4.91638	3.72655	8.89994	10.5763	10.0529	10.3478	5.84762	10.3257	0.566319	-0.820314	5.83324	4.28567	5.02323	10.9613	11.3905	12.2408	5.04738	11.5309	0.437728	-1.19189	0.37158	TE-non
ENSMUSG00000000805	Car4	0.570247	0.134431	0.489736	0.519995	0.347575	0.426136	0.398138	0.431235	0.92325	-0.115207	0.292113	0.668224	0.820726	0.609346	0.487768	0.285909	0.593688	0.461008	1.2878	0.364913	-0.48012	TE-non
ENSMUSG00000000811	Txnrd3	136.098	206.059	190.586	315.032	313.068	274.711	177.581	300.937	0.590094	-0.760984	174.79	156.722	133.124	274.875	312.85	282.755	154.879	290.16	0.53377	-0.905711	0.144727	TE-non
ENSMUSG00000000823	Zfp512b	3.87561	4.62958	7.66246	10.8173	7.83659	11.3357	5.38922	9.99653	0.539109	-0.891351	4.02445	4.15387	3.01387	11.8712	13.707	14.0077	3.73073	13.1953	0.282732	-1.82249	0.931143	TE-up
ENSMUSG00000000826	Dnajc5	1.02236	1.28076	1.57215	2.05077	1.50396	1.74221	1.29176	1.76565	0.731605	-0.450863	1.2003	1.11547	0.897072	1.46979	2.19241	1.7884	1.07095	1.81687	0.589448	-0.762564	0.311701	TE-non
ENSMUSG00000000827	Tpd52l2	1.26428	1.398	1.33255	1.14042	1.08083	1.20812	1.33161	1.14312	1.16489	0.220194	1.22595	1.57386	0.862472	0.840474	0.662304	0.81082	1.22076	0.771199	1.58294	0.662608	-0.442414	TE-non
ENSMUSG00000000838	Fmr1	0.126923	0.393784	0.247822	0.677311	0.5225	0.604944	0.256176	0.601585	0.425836	-1.23163	0.145747	0.091709	0.224125	1.02125	0.764593	0.910716	0.15386	0.898852	0.171174	-2.54646	1.31483	TE-up
ENSMUSG00000000861	Bcl11a	4.90821	6.61067	6.05972	2.84536	3.79937	3.0911	5.85953	3.24528	1.80556	0.852444	4.38422	4.77524	5.09711	3.57765	3.33095	3.79248	4.75219	3.56703	1.33225	0.41387	0.438574	TE-non
ENSMUSG00000000884	Gnb1l	79.4348	54.732	118.789	58.4347	61.0355	59.982	84.3185	59.8174	1.4096	0.495283	65.6976	58.6919	68.7552	53.7081	49.977	58.3583	64.3816	54.0145	1.19193	0.253302	0.241981	TE-non
ENSMUSG00000000902	Smarcb1	24.2228	32.5951	26.2325	23.3975	22.4237	20.4455	27.6834	22.0889	1.25327	0.325701	24.9899	24.4738	27.3541	19.7658	19.5728	19.8507	25.606	19.7298	1.29783	0.376107	-0.0504062	TE-non
ENSMUSG00000000903	Vpreb3	1.69252	0.961335	1.40113	1.27271	1.18418	1.02068	1.35166	1.15919	1.16604	0.221619	1.39177	0.578904	0.716552	0.638525	0.845086	0.801745	0.895743	0.761785	1.17585	0.233701	-0.0120821	TE-non
ENSMUSG00000000915	Hip1r	1.74006	3.17508	4.40331	7.43396	6.13491	6.7254	3.10615	6.76476	0.459166	-1.12291	2.03471	2.83279	1.64851	7.0793	7.64214	7.41743	2.172	7.37962	0.294324	-1.76452	0.641609	TE-up
ENSMUSG00000000916	Nsun5	1.77847	1.83227	1.82975	1.9029	1.33645	1.84415	1.8135	1.6945	1.07023	0.097915	1.41592	1.71431	1.67513	1.46191	1.59831	1.36943	1.60179	1.47655	1.08482	0.117452	-0.0195367	TE-non
ENSMUSG00000000934	Top1mt	3.1593	2.38272	3.78294	2.59828	3.55493	2.92431	3.10832	3.02584	1.02726	0.0387982	3.13009	3.14537	2.22424	3.03519	4.11808	2.99918	2.83323	3.38415	0.837207	-0.256344	0.295142	TE-non
ENSMUSG00000000942	Hoxa4	9.96065	18.3144	11.7115	16.3222	14.6563	14.2979	13.3289	15.0921	0.883168	-0.179241	10.9135	12.4686	8.77191	16.8067	14.9961	15.4334	10.718	15.7454	0.680706	-0.554896	0.375656	TE-non
ENSMUSG00000000958	Slc7a7	4.04013	4.35346	6.82203	3.94542	3.54211	5.77369	5.07188	4.42041	1.14738	0.19834	3.71526	3.27163	3.08672	4.25882	4.86611	5.61787	3.35787	4.91427	0.683289	-0.549431	0.747772	TE-up
ENSMUSG00000000959	Oxa1l	1.40238	1.16138	1.25188	1.06416	1.5898	1.12544	1.27188	1.2598	1.00959	0.0137686	1.53464	1.22589	1.34955	0.978855	1.47577	1.32905	1.37003	1.26122	1.08627	0.119378	-0.10561	TE-non
ENSMUSG00000000976	Heatr6	0.584661	0.676045	0.527093	0.863067	0.883214	0.687424	0.595933	0.811235	0.7346	-0.44497	0.742337	0.491875	0.606181	0.766196	0.826696	0.758105	0.613464	0.783666	0.782814	-0.353259	-0.0917109	TE-non
ENSMUSG00000001016	Ilf2	32.2364	32.522	33.1146	29.4437	30.6613	28.7072	32.6243	29.6041	1.10202	0.140154	33.003	25.3187	32.3802	24.8874	25.1407	26.6796	30.2339	25.5692	1.18243	0.24176	-0.101607	TE-non
ENSMUSG00000001017	Chtop	25.4271	32.0918	22.963	25.6022	25.5668	24.9477	26.8273	25.3722	1.05735	0.0804515	30.5031	31.4662	26.8359	25.6625	26.0913	24.7238	29.6017	25.4925	1.16119	0.215606	-0.135154	TE-non
ENSMUSG00000001018	Snapin	18.5733	21.635	19.8597	17.0815	19.4901	17.2464	20.0227	17.9393	1.11613	0.158508	19.1861	20.4053	22.1365	18.4425	12.0845	15.1356	20.576	15.2209	1.35183	0.434914	-0.276406	TE-non
ENSMUSG00000001020	S100a4	0.843868	0.9286	0.187963	0.360651	0.224708	0.439155	0.653477	0.341505	1.91352	0.936231	0.324446	0.5529	0.53715	0	0.332453	0.333762	0.471499	0.222072	2.12318	1.08623	-0.149997	TE-non
ENSMUSG00000001025	S100a6	1.02183	0.965805	0.434422	0.44858	0.366058	0.486723	0.807352	0.433787	1.86117	0.89621	0.175976	0.208296	0.341399	0.367903	0.348458	0.246292	0.24189	0.320884	0.753824	-0.4077	1.30391	TE-up
ENSMUSG00000001036	Epn2	2.592	3.82992	4.23169	5.10628	4.68265	4.73691	3.5512	4.84195	0.733425	-0.447279	3.18139	3.47874	1.83724	4.67379	6.009	6.1319	2.83246	5.6049	0.505354	-0.984633	0.537355	TE-non
ENSMUSG00000001039	B9d1	181.199	184.096	168.118	109.412	109.107	97.0086	177.805	105.176	1.69054	0.757484	141.844	148.499	166.726	86.1474	70.8063	90.6104	152.356	82.5214	1.84627	0.884611	-0.127126	TE-non
ENSMUSG00000001052	Sec24b	25.7199	31.6818	58.1252	64.3809	59.4809	79.4797	38.5089	67.7805	0.568142	-0.815677	18.3819	21.9825	16.5697	70.21	69.0327	74.0222	18.978	71.0883	0.266964	-1.90528	1.08961	TE-up
ENSMUSG00000001053	N4bp3	12.5429	20.6011	20.3332	18.6196	18.8892	14.8014	17.8257	17.4367	1.02231	0.0318277	14.2106	17.6142	12.7295	15.7449	16.4042	15.4374	14.8515	15.8622	0.936281	-0.094986	0.126814	TE-non
ENSMUSG00000001054	Rmnd5b	67.3839	81.771	77.2542	72.1757	77.5746	61.0734	75.4697	70.2745	1.07393	0.102896	76.6748	74.0458	73.7671	57.0233	62.0981	62.9615	74.8292	60.6943	1.23289	0.302041	-0.199145	TE-non
ENSMUSG00000001056	Nhp2	9.08196	9.25392	8.9697	5.73647	6.41788	5.55228	9.10186	5.90221	1.54211	0.624905	8.4083	9.0406	10.166	4.32654	4.14717	4.89184	9.20496	4.45518	2.06612	1.04693	-0.422021	TE-non
ENSMUSG00000001062	Vps9d1	0.784965	1.67626	1.52729	4.06875	3.13021	4.05001	1.3295	3.74966	0.354567	-1.49587	0.783817	1.20227	0.836	3.46898	4.0491	4.41014	0.940696	3.97607	0.236589	-2.07954	0.583672	TE-non
ENSMUSG00000001065	Zfp276	0.169184	0.690841	0.500119	1.02577	1.09802	1.09832	0.453381	1.07404	0.422129	-1.24425	0.414454	0.481528	0.237982	1.22429	1.15458	1.35601	0.377988	1.24496	0.303614	-1.71969	0.475444	TE-non
ENSMUSG00000001089	Luzp1	15.029	27.6513	29.3727	42.6448	48.2416	41.3661	24.0177	44.0842	0.544814	-0.876165	16.0173	16.5008	11.8361	44.7662	44.986	44.0898	14.7847	44.614	0.331393	-1.59339	0.717222	TE-up
ENSMUSG00000001098	Kctd10	18.5109	26.1056	32.1646	33.1625	31.0811	30.2327	25.5937	31.4921	0.812702	-0.299202	23.6087	23.2345	18.5046	28.4275	32.9171	31.7036	21.7826	31.0161	0.702301	-0.509839	0.210637	TE-non
ENSMUSG00000001100	Poldip2	17.5848	27.234	28.3513	51.2193	49.651	48.9535	24.39	49.9413	0.488374	-1.03394	20.2434	18.7336	17.1522	47.7985	51.0847	52.0375	18.7097	50.3069	0.371912	-1.42697	0.393026	TE-non
ENSMUSG00000001105	Ift20	33.7924	40.9402	41.2533	28.2957	33.4919	28.5052	38.662	30.0976	1.28455	0.361266	40.8992	39.935	39.3828	30.7661	20.069	30.2455	40.0723	27.0269	1.48268	0.568212	-0.206946	TE-non
ENSMUSG00000001120	Pcbp3	144.625	229.045	268.405	245.928	249.104	229.445	214.025	241.492	0.88626	-0.174198	151.338	174.678	134.103	221.557	237.7	245.328	153.373	234.862	0.653034	-0.61477	0.440572	TE-non
ENSMUSG00000001127	Araf	2.81113	4.10283	4.40156	3.62178	3.51127	3.37232	3.77184	3.50179	1.07712	0.107176	3.51899	2.71723	2.37315	2.85172	2.97283	2.97216	2.86979	2.93224	0.978704	-0.0310562	0.138232	TE-non
ENSMUSG00000001134	Uxt	5.30545	6.07958	3.58501	1.91095	2.77908	2.30011	4.99001	2.33005	2.14159	1.09868	3.78544	3.55134	3.54255	1.69403	1.68065	2.11777	3.62644	1.83082	1.98078	0.986069	0.112615	TE-non
ENSMUSG00000001143	Lman2l	4.35799	6.9434	6.51518	6.02229	7.18256	6.59584	5.93886	6.60023	0.899796	-0.152331	5.87034	5.77175	5.33564	7.04142	6.82076	7.04047	5.65924	6.96755	0.812228	-0.300043	0.147713	TE-non
ENSMUSG00000001150	Mcm3ap	0.925822	1.23412	1.62285	3.80046	2.99316	3.21364	1.26093	3.33575	0.378005	-1.40352	1.5792	1.05526	0.947162	3.92887	4.47667	3.50369	1.19387	3.96974	0.300743	-1.73339	0.329873	TE-non
ENSMUSG00000001151	Pcnt	4.08429	5.49479	5.72428	8.06696	8.40305	7.14142	5.10112	7.87048	0.648133	-0.625637	4.32573	4.72351	3.82617	8.24523	9.76595	8.78071	4.2918	8.93063	0.480571	-1.05718	0.431542	TE-non
ENSMUSG00000001156	Mxd1	6.62371	8.94741	9.04439	10.3999	9.9105	10.8281	8.20517	10.3795	0.790517	-0.339132	7.08483	6.17803	6.49658	11.2404	12.443	11.9873	6.58648	11.8903	0.553939	-0.8522	0.513068	TE-non
ENSMUSG00000001157	Gmcl1	3.7884	4.09454	2.58114	4.71585	4.44326	4.67515	3.48803	4.61142	0.756389	-0.4028	5.63237	2.23986	6.13302	6.05123	5.51661	5.79525	4.66842	5.7877	0.806611	-0.310055	-0.0927449	TE-non
ENSMUSG00000001158	Snrnp27	24.9544	40.2946	20.6752	22.3118	30.7649	20.6662	28.6414	24.581	1.16519	0.220561	20.5491	23.6069	20.7097	18.1074	13.1233	15.8956	21.6219	15.7088	1.37642	0.460923	-0.240362	TE-non
ENSMUSG00000001175	Calm1	352.803	405.301	344.531	294.148	321.255	262.64	367.545	292.681	1.25579	0.328591	377.194	329.168	377.167	268.443	222.152	261.218	361.176	250.604	1.44122	0.527292	-0.198701	TE-non
ENSMUSG00000001211	Agpat3	86.1656	104.728	99.5454	92.2799	91.0803	101.387	96.813	94.9157	1.01999	0.028554	93.6166	89.6274	85.0626	96.5309	94.9637	110.17	89.4355	100.555	0.889421	-0.169062	0.197616	TE-non
ENSMUSG00000001228	Uhrf1	23.2607	24.0572	40.8426	41.4943	35.0243	38.0838	29.3868	38.2008	0.769273	-0.378432	27.171	27.7965	21.954	39.0668	48.4912	44.8483	25.6405	44.1354	0.580951	-0.783511	0.405079	TE-non
ENSMUSG00000001229	Dpp9	0.775316	1.97887	1.95698	1.86556	1.76715	2.0295	1.57039	1.8874	0.832038	-0.265278	0.932626	1.02234	0.473385	1.56777	2.26283	1.79414	0.809451	1.87492	0.431726	-1.21181	0.946534	TE-up
ENSMUSG00000001248	Gramd1a	1.42896	1.72666	2.00897	2.2723	1.0177	1.89972	1.72153	1.72991	0.995154	-0.00700817	1.83368	1.9723	0.876633	2.13886	2.23656	1.70909	1.56087	2.02817	0.769595	-0.377829	0.37082	TE-non
ENSMUSG00000001280	Sp1	0.35245	0.418859	0.540326	0.624934	0.421284	0.561696	0.437212	0.535971	0.815737	-0.293824	0.473213	0.454532	0.296292	0.511287	0.480319	0.479232	0.408012	0.490279	0.832204	-0.264991	-0.0288328	TE-non
ENSMUSG00000001285	Myg1	10.8512	11.9664	8.89289	10.5832	11.2607	9.26137	10.5702	10.3685	1.01946	0.0277984	12.8144	9.63795	11.3452	9.06763	8.62462	10.7206	11.2658	9.47094	1.18952	0.250374	-0.222576	TE-non
ENSMUSG00000001289	Pfdn5	194.211	168.747	158.312	142.836	135.754	137.284	173.757	138.624	1.25343	0.325887	161.465	160.019	179.06	125.294	105.442	129.604	166.848	120.113	1.38909	0.474139	-0.148253	TE-non
ENSMUSG00000001305	Rrp15	11.8835	12.4708	7.64492	7.71906	11.1456	7.34115	10.6664	8.73528	1.22107	0.288148	10.1038	9.56081	11.4039	6.56529	7.63866	6.70887	10.3562	6.97094	1.48562	0.571063	-0.282915	TE-non
ENSMUSG00000001313	Rnd2	1.44709	2.95991	2.57206	1.73379	1.34716	1.42613	2.32635	1.50236	1.54846	0.630838	1.69274	1.39744	1.25423	1.62494	1.33348	1.62848	1.44813	1.52897	0.947133	-0.0783615	0.709199	TE-up
ENSMUSG00000001323	Srr	3.70892	4.85971	4.56042	3.44072	3.7908	3.53856	4.37635	3.59003	1.21903	0.285734	3.94682	3.29523	3.62957	4.47212	4.11384	3.48488	3.62387	4.02361	0.900652	-0.150958	0.436692	TE-non
ENSMUSG00000001366	Fbxo9	2.0098	2.89817	2.08618	2.31711	3.03934	2.30793	2.33138	2.55479	0.912552	-0.132021	1.86597	1.66746	1.8026	2.90637	1.89492	2.64342	1.77868	2.48157	0.716755	-0.480449	0.348428	TE-non
ENSMUSG00000001376	Vps50	14.2462	10.4974	9.75631	9.55749	12.3477	9.01782	11.4999	10.3077	1.11567	0.157909	15.1249	9.51951	19.1237	8.5235	6.569	8.58896	14.5894	7.89382	1.8482	0.886122	-0.728213	TE-down
ENSMUSG00000001380	Hars	5.34681	5.28095	6.43972	8.46919	11.8292	8.17993	5.68916	9.49277	0.599315	-0.738614	14.2485	10.0671	11.9816	14.4696	13.6561	13.9094	12.0991	14.0117	0.863497	-0.211737	-0.526876	TE-non
ENSMUSG00000001383	Zmat2	6.51234	5.4935	4.00051	5.14907	5.60638	4.73272	5.33545	5.16272	1.03346	0.0474778	7.6819	4.70317	6.04198	4.83233	3.65827	5.67256	6.14235	4.72105	1.30105	0.379682	-0.332204	TE-non
ENSMUSG00000001403	Ube2c	26.8181	35.626	27.6102	26.6869	29.252	22.633	30.0181	26.1907	1.14614	0.196781	24.7182	29.0271	26.0545	23.3058	17.7225	20.6927	26.5999	20.5737	1.29291	0.370624	-0.173844	TE-non
ENSMUSG00000001415	Smg5	25.3805	32.1395	54.8678	60.065	47.5358	54.4541	37.4626	54.0183	0.693517	-0.527997	23.9361	29.0538	19.0017	46.6002	58.4832	52.2582	23.9972	52.4472	0.45755	-1.128	0.600001	TE-up
ENSMUSG00000001416	Cct3	193.79	201.142	186.311	223.833	227.013	205.708	193.748	218.851	0.885295	-0.175769	216.3	152.251	203.784	181.649	198.151	200.973	190.778	193.591	0.98547	-0.0211163	-0.154653	TE-non
ENSMUSG00000001419	Mef2d	0.549622	1.46715	0.937945	0.874143	0.641308	0.804688	0.984906	0.77338	1.27351	0.34881	0.292609	0.575711	0.30905	0.70406	1.43298	1.04947	0.392457	1.06217	0.369485	-1.43641	1.78522	TE-up
ENSMUSG00000001420	Tmem79	13.3008	11.0782	21.9394	14.3219	13.4571	13.514	15.4395	13.7643	1.1217	0.165687	11.889	11.1328	9.72361	7.89973	9.74415	9.17725	10.9151	8.94038	1.22088	0.287923	-0.122236	TE-non
ENSMUSG00000001424	Snd1	0.632468	0.850998	1.33157	1.37734	1.23449	1.11315	0.938346	1.24166	0.755719	-0.404078	0.940133	0.583068	0.883961	1.5764	1.24118	1.43867	0.802387	1.41875	0.565561	-0.822247	0.418169	TE-non
ENSMUSG00000001440	Kpnb1	2.02944	2.53552	2.90717	4.35109	4.93083	4.67041	2.49071	4.65078	0.535548	-0.900913	2.35407	1.89152	2.23219	4.276	4.16502	4.39379	2.15926	4.27827	0.504705	-0.986489	0.0855753	TE-non
ENSMUSG00000001441	Npepps	2.15815	2.83901	4.08821	5.98045	5.70082	6.02964	3.02846	5.90363	0.512982	-0.96302	3.13057	3.02565	4.09987	6.18924	6.43612	6.66013	3.41869	6.42849	0.531803	-0.911035	-0.0519848	TE-non
ENSMUSG00000001445	Mrpl10	28.3619	32.4853	37.7276	23.9783	23.9143	22.8884	32.8583	23.5937	1.39267	0.477857	22.8342	27.9769	23.8722	20.7205	20.4989	21.1463	24.8944	20.7886	1.19751	0.260032	0.217825	TE-non
ENSMUSG00000001467	Cyp51	15.7027	20.0914	20.3514	20.9194	27.5049	21.9727	18.7152	23.4656	0.797556	-0.326343	20.2251	14.894	19.4136	23.9419	21.6207	23.9762	18.1776	23.1796	0.784205	-0.350697	0.0243544	TE-non
ENSMUSG00000001472	Tcf25	1.58928	1.76422	2.45468	2.85235	2.50498	2.52946	1.93606	2.62893	0.736444	-0.441351	2.15112	1.84782	2.08681	2.77587	3.12303	2.21955	2.02858	2.70615	0.749619	-0.415771	-0.0255807	TE-non
ENSMUSG00000001473	Tubb6	18.0628	21.5103	19.2607	14.6352	14.6751	14.5142	19.6113	14.6081	1.34249	0.424913	25.7333	24.913	30.5739	21.1376	19.0214	23.1356	27.0734	21.0982	1.28321	0.359757	0.0651553	TE-non
ENSMUSG00000001493	Meox1	1.47955	0.804849	1.0603	0.892495	1.05086	0.782291	1.1149	0.908549	1.22712	0.295278	1.56616	0.802377	1.45373	1.13481	1.01923	0.833925	1.27409	0.995989	1.27922	0.355266	-0.059988	TE-non
ENSMUSG00000001494	Sost	0.631497	1.13077	0.865536	0.605485	0.564023	0.562422	0.875933	0.57731	1.51727	0.601474	0.554484	0.85337	0.571079	0.751977	0.752474	0.675017	0.659644	0.726489	0.907989	-0.139253	0.740728	TE-up
ENSMUSG00000001497	Pax9	1.45026	1.64206	1.62785	0.714497	0.998746	0.945125	1.57339	0.886123	1.77559	0.828297	2.17806	1.14869	1.30233	1.03408	1.63113	0.849394	1.54303	1.17154	1.3171	0.397364	0.430933	TE-non
ENSMUSG00000001504	Irx2	0.878711	1.26775	1.32966	1.58261	1.75047	1.53522	1.15871	1.62276	0.714033	-0.485938	1.2664	1.50756	0.855705	0.891238	1.39889	1.6641	1.20989	1.31808	0.917919	-0.123562	-0.362376	TE-non
ENSMUSG00000001508	Sgca	17.4076	17.0204	20.8588	11.6344	10.3313	11.2735	18.4289	11.0797	1.6633	0.734048	13.0873	12.7866	13.0657	11.2109	9.12395	11.3755	12.9799	10.5701	1.22798	0.296284	0.437764	TE-non
ENSMUSG00000001517	Foxm1	3.86522	5.4421	6.23883	7.70516	7.8937	7.91818	5.18205	7.83902	0.661059	-0.59715	5.72341	5.25717	4.23641	8.43744	8.93476	9.46412	5.07233	8.94544	0.56703	-0.818503	0.221354	TE-non
ENSMUSG00000001518	Itfg2	2.21968	2.98779	2.04676	2.99076	2.92058	2.75407	2.41807	2.88847	0.837146	-0.256448	2.07443	1.82925	2.13236	2.62037	2.24261	2.95886	2.01201	2.60728	0.77169	-0.373906	0.117458	TE-non
ENSMUSG00000001520	Nrip2	0.591777	0.32044	0.35937	0.547779	0.661009	0.317092	0.423862	0.508627	0.833347	-0.263011	0.580131	0.36935	0.637478	0.673718	0.57968	0.884657	0.528986	0.712685	0.742244	-0.430034	0.167023	TE-non
ENSMUSG00000001524	Gtf2h4	14.2141	17.0043	12.9717	14.8652	13.2603	12.509	14.73	13.5448	1.0875	0.121015	15.4879	14.238	15.7984	12.7898	12.0889	13.2281	15.1748	12.7023	1.19465	0.25659	-0.135576	TE-non
ENSMUSG00000001525	Tubb5	0.34832	0.421922	0.587517	1.02084	0.916719	0.616763	0.452586	0.85144	0.531554	-0.911712	0.390872	0.094546	0.193333	0.387498	0.377934	0.467815	0.22625	0.411082	0.550377	-0.861507	-0.050205	TE-non
ENSMUSG00000001542	Ell2	3.8501	3.99331	5.33536	5.04709	4.13673	5.9745	4.39292	5.05277	0.869408	-0.201894	4.2074	3.02014	4.07168	5.68142	5.35571	6.00873	3.76641	5.68195	0.662872	-0.593197	0.391303	TE-non
ENSMUSG00000001552	Jup	18.3494	21.0836	42.3468	41.171	44.2565	43.9781	27.2599	43.1352	0.631964	-0.662085	15.9953	19.7439	11.9399	48.2497	45.3123	44.7958	15.893	46.1192	0.344607	-1.53698	0.874891	TE-up
ENSMUSG00000001555	Fkbp10	0.316809	0.287063	0.915939	0.718556	0.376157	0.694955	0.506604	0.596556	0.849214	-0.2358	0.288611	0.338879	0.132931	0.742245	0.75339	0.589045	0.253474	0.694893	0.364766	-1.45496	1.21916	TE-up
ENSMUSG00000001558	Klhl10	262.236	307.434	311.063	268.849	311.128	243.51	293.578	274.496	1.06952	0.0969575	266.656	234.835	250.096	221.451	241.685	230.531	250.529	231.223	1.0835	0.115695	-0.0187375	TE-non
ENSMUSG00000001569	Nom1	0.203919	0.118955	0.343556	0.509639	0.422911	0.420144	0.222143	0.450898	0.492669	-1.02131	0.227928	0.26747	0.238603	0.612464	0.52721	0.445966	0.244667	0.528547	0.462905	-1.11121	0.0899011	TE-non
ENSMUSG00000001576	Ergic1	29.0815	20.4636	41.8009	18.0522	13.424	13.7719	30.4487	15.0827	2.01878	1.01348	20.1671	15.7251	16.0024	14.038	14.2309	18.0365	17.2982	15.4351	1.1207	0.164404	0.849079	TE-up
ENSMUSG00000001583	Tnk1	0.311939	0.317008	0.535561	0.273908	0.334915	0.563933	0.388169	0.390919	0.992967	-0.0101823	0.270682	0.150469	0.075135	0.445924	0.399686	0.501082	0.165429	0.448897	0.368522	-1.44018	1.42999	TE-up
ENSMUSG00000001588	Acap1	0.425649	0.086184	0.459994	0.522372	0.95177	0.848043	0.323942	0.774062	0.418497	-1.25671	0.451834	0.176182	0.042434	1.18337	1.18935	0.985561	0.223483	1.11942	0.199641	-2.32452	1.06781	TE-up
ENSMUSG00000001627	Ifrd1	2.07295	1.74864	1.54914	1.44009	2.05688	3.03762	1.79025	2.1782	0.821893	-0.282977	1.94033	1.18403	1.64945	3.82366	2.43648	2.7608	1.59127	3.00698	0.529191	-0.918139	0.635162	TE-up
ENSMUSG00000001630	Stk38l	1.03357	0.711273	1.21257	1.20917	1.47246	1.22698	0.985805	1.30287	0.756643	-0.402315	0.525856	0.465937	0.86275	1.26077	1.05229	1.0188	0.618181	1.11062	0.556609	-0.845263	0.442948	TE-non
ENSMUSG00000001632	Brpf1	5.83433	7.31289	9.93434	8.07494	7.8539	8.08757	7.69385	8.00547	0.961075	-0.0572797	7.67536	6.97685	6.43536	7.55269	8.93926	8.4248	7.02919	8.30558	0.846321	-0.240723	0.183444	TE-non
ENSMUSG00000001642	Akr1b3	54.4975	54.3574	53.2394	57.9389	54.9173	55.0164	54.0315	55.9575	0.965579	-0.0505331	57.5958	47.4572	62.8198	40.023	41.4124	49.6373	55.9576	43.6909	1.28076	0.357001	-0.407535	TE-non
ENSMUSG00000001665	Gstt3	34.2784	31.1013	35.3496	29.4343	29.4029	27.4428	33.5764	28.76	1.16747	0.223384	37.0085	33.2961	40.5111	27.9894	29.5284	31.3841	36.9386	29.634	1.24649	0.317876	-0.0944924	TE-non
ENSMUSG00000001666	Ddt	367.543	421.788	318.394	176.675	179.825	171.488	369.242	175.996	2.09801	1.06902	331.985	379.43	423.414	169.832	142.761	168.887	378.276	160.493	2.35696	1.23693	-0.167902	TE-non
ENSMUSG00000001674	Ddx18	19.7732	23.1573	24.9084	18.9815	19.5368	18.8615	22.613	19.1266	1.18228	0.241571	20.2738	22.2397	18.7748	18.0266	17.9751	19.6504	20.4295	18.5507	1.10128	0.139176	0.102395	TE-non
ENSMUSG00000001687	Ubl3	31.052	30.2143	18.8707	14.8187	16.6673	17.9646	26.7123	16.4835	1.62055	0.69648	20.1402	21.535	23.7758	20.5117	18.658	19.173	21.817	19.4476	1.12184	0.165864	0.530615	TE-non
ENSMUSG00000001700	Gramd3	1.69736	1.2431	1.29699	1.30919	1.55517	1.83014	1.41248	1.56483	0.902641	-0.147776	4.15621	3.19598	5.0715	2.85989	3.10578	3.33677	4.14123	3.10081	1.33553	0.417412	-0.565188	TE-non
ENSMUSG00000001707	Eef1e1	0.603656	0.743441	0.39509	0.581555	0.413298	0.69689	0.580729	0.563914	1.02982	0.0423891	0.780922	0.733698	0.940443	0.611491	0.460593	0.391743	0.818354	0.487942	1.67715	0.746015	-0.703626	TE-down
ENSMUSG00000001729	Akt1	3.66307	5.89423	5.79711	8.17407	8.63869	7.12931	5.11813	7.98069	0.641315	-0.640895	4.38107	4.5911	4.99469	8.05058	9.45855	8.22842	4.65562	8.57918	0.542665	-0.881867	0.240972	TE-non
ENSMUSG00000001750	Tcirg1	0.43921	0.369394	0.590606	0.461241	0.459852	0.496273	0.466403	0.472455	0.98719	-0.0185998	0.322891	0.37049	0.463458	0.5665	0.579946	0.455187	0.385613	0.533878	0.722287	-0.469356	0.450756	TE-non
ENSMUSG00000001751	Naglu	13.3098	21.9702	20.458	24.6771	26.5349	21.9292	18.5793	24.3804	0.76206	-0.392023	16.5561	19.2556	14.117	22.8222	23.8595	21.4595	16.6429	22.7137	0.732724	-0.448657	0.0566346	TE-non
ENSMUSG00000029246	Ppat	7.37889	7.85311	9.93418	8.8996	8.69099	7.02463	8.38873	8.20507	1.02238	0.0319354	8.04839	8.8328	8.68271	6.10745	7.07724	7.06188	8.5213	6.74886	1.26263	0.33643	-0.304495	TE-non
ENSMUSG00000001763	Tspan33	0.919133	2.07584	1.39673	1.80866	1.86271	1.9846	1.4639	1.88533	0.776471	-0.364996	0.822993	1.04039	1.12348	2.28386	2.30443	1.9789	0.99562	2.18907	0.454815	-1.13665	0.771654	TE-up
ENSMUSG00000001767	Crnkl1	13.3371	12.6458	12.0441	16.605	18.1525	15.735	12.6757	16.8308	0.753124	-0.40904	17.0451	9.89363	15.5024	14.3772	13.2805	14.5253	14.1471	14.061	1.00612	0.0088032	-0.417843	TE-non
ENSMUSG00000001768	Rin2	1.95632	1.33722	2.34866	2.02606	1.90058	2.14678	1.88073	2.02447	0.928998	-0.106252	1.52469	1.49864	0.934008	1.71789	2.41345	1.84035	1.31911	1.99057	0.662682	-0.593611	0.487359	TE-non
ENSMUSG00000001773	Folh1	1.1851	0.839212	1.49797	1.44628	1.51383	1.80738	1.17409	1.58916	0.738811	-0.436723	1.46207	1.0428	1.95468	1.67448	1.79058	2.121	1.48652	1.86202	0.798335	-0.324933	-0.11179	TE-non
ENSMUSG00000001774	Chordc1	0.554142	0.588597	0.546299	0.73874	1.50924	0.973403	0.563013	1.0738	0.52432	-0.931481	0.550634	0.409111	0.589049	1.25211	0.87452	0.803522	0.516265	0.976718	0.528571	-0.919831	-0.0116499	TE-non
ENSMUSG00000001783	Rtcb	5.66041	6.41632	4.68846	7.4487	9.45205	6.61743	5.5884	7.83939	0.712861	-0.488307	8.97421	5.04215	6.013	7.22459	6.98926	7.88776	6.67645	7.3672	0.90624	-0.142035	-0.346273	TE-non
ENSMUSG00000001785	Pwp1	4.1332	4.38745	5.07434	5.12887	5.24468	4.24031	4.53166	4.87129	0.930281	-0.104262	4.19906	4.19984	5.03444	6.44174	5.21466	5.27783	4.47778	5.64474	0.793266	-0.334124	0.229862	TE-non
ENSMUSG00000001786	Fbxo7	10.882	12.6152	14.5902	10.9226	12.8545	9.90493	12.6958	11.2274	1.13079	0.177333	11.5379	11.1443	11.8587	9.10392	10.7417	9.53451	11.5136	9.79336	1.17566	0.233465	-0.0561321	TE-non
ENSMUSG00000001794	Capns1	141.331	174.602	161.289	140.765	158.773	139.485	159.074	146.341	1.08701	0.120361	140.518	126.39	149.491	124.127	119.413	128.819	138.799	124.119	1.11827	0.161272	-0.0409106	TE-non
ENSMUSG00000001827	Folr1	0.693825	0.859215	0.851978	0.400046	0.633691	0.758416	0.801673	0.597384	1.34197	0.424354	0.266952	0.18355	0.215584	0.055853	0.257227	0.477857	0.222029	0.263646	0.842148	-0.247854	0.672208	TE-up
ENSMUSG00000001829	Clpb	252.97	261.731	324.69	312.212	315.79	270.616	279.797	299.539	0.934092	-0.0983642	243.171	235.758	214.501	278.893	321.056	310.856	231.144	303.602	0.761339	-0.393389	0.295025	TE-non
ENSMUSG00000001833	Sept7	8.08562	6.26448	5.84904	8.64321	10.031	8.06774	6.73305	8.91398	0.755336	-0.40481	8.12415	5.00628	8.7666	8.15845	6.51222	8.17371	7.29901	7.61479	0.95853	-0.0611042	-0.343706	TE-non
ENSMUSG00000001844	Zdhhc4	112.123	140.572	131.623	110.268	118.284	111.804	128.106	113.452	1.12916	0.175255	119.737	113.855	114.722	111.677	105.899	111.57	116.105	109.715	1.05823	0.0816595	0.0935958	TE-non
ENSMUSG00000001847	Rac1	0.437145	0.532112	0.695836	0.519903	0.666942	0.543049	0.555031	0.576631	0.96254	-0.0550809	0.382587	0.538264	0.476156	0.356026	0.418621	0.476606	0.465669	0.417084	1.11649	0.158966	-0.214047	TE-non
ENSMUSG00000001855	Nup214	16.0328	16.5647	30.8666	41.028	37.9656	42.4631	21.1547	40.4856	0.522524	-0.93643	14.519	16.3041	11.4479	39.6125	50.4505	47.6464	14.0903	45.9031	0.306958	-1.70389	0.767457	TE-up
ENSMUSG00000001891	Ugp2	6.82492	6.00774	5.05354	6.98362	8.73171	6.89343	5.96206	7.53625	0.791118	-0.338036	7.15083	4.51014	7.36168	6.26764	6.04574	6.39936	6.34088	6.23758	1.01656	0.0236977	-0.361733	TE-non
ENSMUSG00000001909	Trmt1	32.194	41.5214	44.5618	37.998	37.1893	33.7045	39.4257	36.2973	1.08619	0.119276	36.2251	36.8168	30.0991	34.8207	39.1016	36.7265	34.3803	36.8829	0.932147	-0.10137	0.220647	TE-non
ENSMUSG00000001910	Nacc1	0.213675	0.237174	0.752733	0.673921	0.43495	0.558127	0.401194	0.555666	0.722006	-0.469918	0.322658	0.111782	0.294822	0.661551	0.673626	0.452022	0.243087	0.595733	0.408047	-1.29319	0.823273	TE-up
ENSMUSG00000001911	Nfix	0.142568	0.482472	0.911754	0.331541	1.19055	0.42048	0.512265	0.647524	0.791113	-0.338044	0.569754	0.284455	0.479021	0.487886	0.37235	0.784397	0.44441	0.548211	0.810655	-0.30284	-0.0352035	TE-non
ENSMUSG00000001918	Slc1a5	0.552725	0.954911	1.77035	2.42703	2.19102	2.84771	1.09266	2.48859	0.439069	-1.18748	0.687012	0.914776	1.00279	2.6809	2.95865	2.50735	0.868191	2.71563	0.319701	-1.6452	0.457724	TE-non
ENSMUSG00000001924	Uba1	31.5632	40.1539	75.0597	71.3855	61.7597	61.4634	48.9256	64.8695	0.754216	-0.406951	29.3159	27.7991	23.3667	60.8541	79.6913	69.8926	26.8272	70.146	0.382449	-1.38666	0.979711	TE-up
ENSMUSG00000001930	Vwf	0.559802	0.507036	0.922039	0.874556	0.754695	0.913645	0.662959	0.847632	0.782131	-0.354518	0.453975	0.294046	0.222354	1.11209	1.41693	1.15465	0.323458	1.22789	0.263427	-1.92453	1.57001	TE-up
ENSMUSG00000001942	Siae	2.60564	3.02765	3.13706	3.31851	4.06011	4.02662	2.92345	3.80175	0.768975	-0.378992	1.78345	2.07447	1.83128	3.08648	3.72436	3.46002	1.8964	3.42362	0.553916	-0.85226	0.473268	TE-non
ENSMUSG00000001948	Spa17	626.464	641.358	411.544	480.624	575.477	502.958	559.789	519.686	1.07717	0.107241	612.761	521.996	791.612	524.792	333.475	472.096	642.123	443.454	1.448	0.534065	-0.426824	TE-non
ENSMUSG00000001964	Emd	9.73706	12.0943	9.78707	8.82478	11.6939	9.67177	10.5395	10.0635	1.0473	0.0666768	8.01208	7.43428	9.79992	8.83998	6.77674	7.93729	8.41543	7.85134	1.07185	0.100098	-0.0334213	TE-non
ENSMUSG00000001988	Npas1	1.56373	2.50938	1.56454	0.993102	1.24265	0.930142	1.87922	1.0553	1.78074	0.832479	0.762598	1.18328	1.27421	0.737824	0.602439	0.723639	1.07336	0.687967	1.56019	0.641725	0.190754	TE-non
ENSMUSG00000001995	Sipa1l2	0.49893	0.697349	1.14634	1.76576	1.85406	1.5588	0.780874	1.72621	0.452364	-1.14444	0.729666	0.633274	0.331437	2.43596	2.92237	2.11139	0.564792	2.48991	0.226833	-2.1403	0.995855	TE-up
ENSMUSG00000001998	Ap4e1	1.22893	0.899223	1.33824	2.06878	2.3478	1.77661	1.15546	2.0644	0.559709	-0.83725	1.40775	0.857594	1.48544	2.04756	2.106	1.81497	1.25026	1.98951	0.628428	-0.670182	-0.167068	TE-non
ENSMUSG00000001999	Blvra	1.06144	1.43974	0.984178	0.660085	1.37369	1.21159	1.16179	1.08179	1.07395	0.102926	0.905258	0.905898	0.548647	0.99872	0.894099	0.968409	0.786601	0.953743	0.824752	-0.277968	0.380895	TE-non
ENSMUSG00000002010	Idh3g	1.68499	1.85454	1.5604	1.66412	1.83522	1.74283	1.69998	1.74739	0.972866	-0.0396873	1.42275	1.5074	1.20161	0.843169	1.3679	1.51375	1.37725	1.24161	1.10925	0.149584	-0.189272	TE-non
ENSMUSG00000002014	Ssr4	1.68029	2.41399	0.889183	1.35095	1.44881	0.756686	1.66115	1.18548	1.40125	0.486714	0.688378	0.981843	0.969593	0.87769	1.17687	0.806065	0.879938	0.95354	0.922812	-0.115892	0.602605	TE-up
ENSMUSG00000002015	Bcap31	6.70098	6.23416	4.69998	3.51935	4.93823	4.47867	5.87837	4.31208	1.36323	0.447032	4.42118	3.78802	8.04287	3.93935	2.76479	3.81354	5.41735	3.50589	1.54521	0.627807	-0.180774	TE-non
ENSMUSG00000002017	Fam98a	20.79	26.8065	31.0672	35.7201	30.4507	35.5974	26.2212	33.9227	0.772969	-0.371518	20.0408	15.2721	16.9421	28.8445	29.2069	33.8999	17.4184	30.6504	0.568291	-0.815297	0.44378	TE-non
ENSMUSG00000002031	Ift46	13.3427	16.1678	15.7653	15.7228	17.4335	17.0146	15.0919	16.7236	0.902432	-0.14811	13.3441	12.9907	12.7756	14.0297	14.0715	13.9862	13.0368	14.0291	0.929264	-0.105839	-0.0422702	TE-non
ENSMUSG00000002032	Tmem25	0.414289	0.51068	0.66112	0.504036	0.656825	0.558351	0.528696	0.573071	0.922567	-0.116274	0.429729	0.185896	0.29363	0.669014	0.461343	0.871605	0.303085	0.667321	0.454182	-1.13866	1.02238	TE-up
ENSMUSG00000002043	Trappc6a	62.3154	79.2765	61.0551	39.8475	47.9904	33.8019	67.549	40.5466	1.66596	0.736354	55.3034	71.227	60.1255	30.296	26.4148	32.5287	62.2186	29.7465	2.09163	1.06463	-0.328273	TE-non
ENSMUSG00000002052	Supt6	4.61082	3.43025	9.57091	10.673	10.4752	11.3819	5.87066	10.8434	0.541405	-0.885221	3.20618	3.52998	3.16791	11.1181	13.9676	13.9854	3.30136	13.0237	0.253488	-1.98001	1.09479	TE-up
ENSMUSG00000002055	Spag5	19.3385	22.2109	26.9795	52.3778	48.7126	41.3955	22.843	47.4953	0.480952	-1.05603	29.4557	23.5751	24.515	43.5208	53.4223	46.5356	25.8486	47.8262	0.540469	-0.887715	-0.168319	TE-non
ENSMUSG00000002059	Rab34	0.454548	0.553913	0.271657	0.617203	0.606753	0.367024	0.426706	0.530327	0.80461	-0.313639	0.253785	0.163218	0.394085	0.247793	0.54138	0.604527	0.270363	0.464567	0.581967	-0.78099	0.467351	TE-non
ENSMUSG00000002064	Sdf2	0.817753	1.57567	1.10092	1.32754	2.08388	1.74246	1.16478	1.71796	0.678002	-0.560638	1.57805	1.14316	1.73318	2.17567	1.92286	1.90504	1.4848	2.00119	0.741958	-0.43059	-0.130048	TE-non
ENSMUSG00000002068	Ccne1	1.71737	2.03676	1.52598	1.5592	1.49771	1.35352	1.76004	1.47014	1.19719	0.259649	2.09476	1.39076	2.23061	2.37664	2.14962	1.82034	1.90538	2.11554	0.90066	-0.150945	0.410595	TE-non
ENSMUSG00000002076	Hsf2bp	15.9891	18.3421	13.7512	15.7227	16.7433	14.133	16.0274	15.533	1.03183	0.0452068	14.1937	13.0127	17.8831	14.9332	14.2551	13.4509	15.0298	14.213	1.05747	0.0806111	-0.0354043	TE-non
ENSMUSG00000002102	Psmc3	554.575	700.183	524.91	620.159	693.049	560.929	593.222	624.712	0.949593	-0.0746186	592.24	522.243	574.893	531.84	505.26	515.211	563.125	517.437	1.0883	0.122073	-0.196692	TE-non
ENSMUSG00000002103	Acp2	4.27047	3.61198	7.02029	5.03492	4.55609	4.81294	4.96758	4.80131	1.03463	0.0491145	4.24362	4.69008	4.57544	4.09658	4.6798	5.07575	4.50305	4.61737	0.975239	-0.0361719	0.0852864	TE-non
ENSMUSG00000002104	Rapsn	6.98085	10.2362	7.96734	5.13368	4.9486	5.08127	8.3948	5.05452	1.66085	0.731922	9.37747	8.58184	8.14806	5.51182	5.12396	5.16113	8.70246	5.26564	1.65269	0.724815	0.00710637	TE-non
ENSMUSG00000002105	Slc39a13	11.4331	24.5331	16.7845	16.3926	16.1515	14.7281	17.5836	15.7574	1.11589	0.158199	11.8853	14.3004	12.7643	15.6355	14.5238	16.509	12.9833	15.5561	0.834614	-0.260819	0.419017	TE-non
ENSMUSG00000002107	Celf2	2.32959	2.23249	2.16284	0.973726	1.65566	1.40861	2.24164	1.346	1.66541	0.735881	1.47052	1.57254	2.24235	1.4262	1.17161	1.07234	1.7618	1.22338	1.44011	0.526177	0.209704	TE-non
ENSMUSG00000002108	Nr1h3	11.8691	12.9639	16.1006	10.6979	9.86622	9.85541	13.6445	10.1398	1.34564	0.428289	11.2768	13.3344	10.8043	8.7636	9.90827	9.02124	11.8051	9.23104	1.27885	0.354849	0.0734405	TE-non
ENSMUSG00000002129	Sf3a1	6.42513	8.00037	11.197	13.5356	12.4673	13.7398	8.54083	13.2476	0.644709	-0.633279	6.35474	5.44299	6.23422	11.3098	12.6759	12.8714	6.01065	12.2857	0.48924	-1.03139	0.398107	TE-non
ENSMUSG00000002190	Clgn	181.947	215.666	245.039	338.363	402.961	342.862	214.218	361.395	0.592751	-0.754501	221.726	180.245	178.191	362.183	342.595	345.281	193.387	350.02	0.552503	-0.855946	0.101445	TE-non
ENSMUSG00000002205	Vrk3	75.8424	98.2584	94.3421	90.3414	101.729	85.1319	89.481	92.4008	0.968401	-0.0463237	86.8119	89.829	83.7095	84.0922	91.9424	84.2291	86.7835	86.7546	1.00033	0.000479967	-0.0468037	TE-non
ENSMUSG00000002210	Smg9	14.1865	30.1988	21.207	23.5113	21.8659	24.6485	21.8641	23.3419	0.936689	-0.0943586	15.2993	16.613	11.4754	19.9882	21.1554	23.3765	14.4626	21.5067	0.672468	-0.572462	0.478104	TE-non
ENSMUSG00000002221	Paxip1	6.40519	7.81686	16.6505	16.8801	15.1898	16.858	10.2908	16.3093	0.63098	-0.664333	6.96925	7.12908	6.3314	16.9842	17.4857	19.2576	6.80991	17.9091	0.380247	-1.39499	0.730656	TE-up
ENSMUSG00000002222	Rmnd5a	0.826333	0.779048	0.808335	0.930553	0.764286	1.00973	0.804572	0.901524	0.892458	-0.164144	0.993149	0.560848	0.800554	1.41495	0.979586	1.18644	0.78485	1.19366	0.657516	-0.604903	0.440759	TE-non
ENSMUSG00000002227	Mov10	0.394463	0.936142	0.685484	1.34916	0.994111	1.41608	0.67203	1.25312	0.536286	-0.898924	0.37585	0.568858	0.137295	1.15276	1.14538	1.19144	0.360668	1.16319	0.310068	-1.68934	0.79042	TE-up
ENSMUSG00000002228	Ppm1j	68.2124	112.16	97.0511	105.931	113.918	94.1568	92.4744	104.668	0.883498	-0.178701	66.7701	70.364	60.4611	87.2659	93.4842	88.2847	65.865	89.6782	0.73446	-0.445245	0.266544	TE-non
ENSMUSG00000002240	Prr27	74.5335	123.913	119.214	163.347	187.14	176.131	105.887	175.539	0.60321	-0.729267	68.8041	70.265	59.4288	158.585	139.893	156.549	66.166	151.676	0.436234	-1.19683	0.46756	TE-non
ENSMUSG00000002274	Metrn	0.163426	0.56096	0	0.236969	0.319478	0.19287	0.241462	0.249772	0.966728	-0.0488175	0.218905	0.15501	0.22675	0.577755	0.210721	0.470501	0.200222	0.419659	0.477106	-1.06762	1.0188	TE-up
ENSMUSG00000002279	Lmf1	62.8952	86.4337	76.8875	66.0611	69.213	61.0867	75.4055	65.4536	1.15204	0.204197	68.4653	62.795	64.7439	53.8778	56.1807	55.6251	65.3347	55.2279	1.183	0.242453	-0.0382563	TE-non
ENSMUSG00000002280	Narfl	15.1209	18.0462	20.5981	16.5682	16.8784	15.3101	17.9217	16.2522	1.10272	0.141072	18.7015	15.7829	15.256	12.5408	14.8204	14.6735	16.5801	14.0115	1.18332	0.24284	-0.101767	TE-non
ENSMUSG00000002297	Dbf4	7.86936	7.37525	5.96003	8.06631	7.9279	8.63653	7.06821	8.21025	0.860901	-0.21608	10.095	5.46239	7.76108	9.50788	10.0456	10.1562	7.77282	9.90326	0.784875	-0.349464	0.133384	TE-non
ENSMUSG00000002307	Daxx	47.3463	77.338	66.0708	76.203	83.9809	68.2962	63.585	76.16	0.834887	-0.260347	52.3424	51.5821	44.0468	63.7742	76.5498	68.992	49.3238	69.772	0.706928	-0.500365	0.240018	TE-non
ENSMUSG00000002308	Cd320	160.403	145.159	149.618	90.6763	99.8606	85.363	151.727	91.9666	1.6498	0.722292	146.668	142.518	172.114	77.3877	71.467	83.0139	153.767	77.2896	1.98949	0.992398	-0.270106	TE-non
ENSMUSG00000002319	Ipo4	103.692	137.47	217.431	217.111	212.876	206.343	152.864	212.11	0.720685	-0.472558	116.128	122.718	90.5176	190.102	218.368	221.114	109.788	209.862	0.523144	-0.934719	0.462161	TE-non
ENSMUSG00000002320	Tm9sf1	4.20526	3.24537	5.43282	4.19861	4.36049	4.25516	4.29448	4.27142	1.0054	0.0077678	3.88848	3.57494	2.91052	4.30882	3.57878	4.41123	3.45798	4.09961	0.84349	-0.245557	0.253325	TE-non
ENSMUSG00000002324	Rec8	24.6017	46.7389	39.6239	40.394	30.1414	37.4332	36.9882	35.9896	1.02775	0.0394855	24.0624	20.4015	17.6099	32.5518	34.2646	32.1395	20.6912	32.9853	0.627287	-0.672802	0.712287	TE-up
ENSMUSG00000002326	Gmpr2	20.2743	23.6953	23.4869	23.6713	25.7356	24.8769	22.4855	24.7613	0.90809	-0.139092	26.5439	19.5038	24.3329	20.0495	22.8887	22.6472	23.4602	21.8618	1.07311	0.101801	-0.240893	TE-non
ENSMUSG00000002332	Dhrs1	124.561	137.499	149.064	105.586	113.383	97.9429	137.042	105.637	1.29728	0.375494	110.321	103.591	115.072	97.867	92.7699	99.8826	109.661	96.8398	1.1324	0.179381	0.196113	TE-non
ENSMUSG00000002341	Ncan	3.3883	3.92299	5.64654	4.85852	4.35608	4.32179	4.31928	4.51213	0.95726	-0.0630176	3.30256	3.03173	2.14062	4.47805	4.79797	4.41974	2.82497	4.56525	0.618798	-0.692459	0.629441	TE-up
ENSMUSG00000002345	Borcs8	57.4809	64.8078	75.0675	50.0771	51.8472	51.5126	65.7854	51.1456	1.28624	0.363156	50.2866	51.0491	54.7024	43.2373	42.1133	47.7466	52.0127	44.3657	1.17236	0.229419	0.133737	TE-non
ENSMUSG00000002365	Snx9	0.296131	0.698789	0.576576	0.613469	0.485103	0.671065	0.523832	0.589879	0.888033	-0.171315	0.440421	0.626633	0.911743	0.725703	0.755395	0.794078	0.659599	0.758392	0.869734	-0.201355	0.0300397	TE-non
ENSMUSG00000002372	Ranbp3	34.806	46.2856	53.3474	56.5011	60.207	46.5081	44.813	54.4054	0.823687	-0.279832	44.8383	51.1653	41.4176	49.3979	53.2749	46.5215	45.8071	49.7314	0.921089	-0.118587	-0.161245	TE-non
ENSMUSG00000002379	Ndufa11	21.3897	25.3347	15.5705	7.39043	7.93846	7.1866	20.765	7.50516	2.76676	1.4682	15.9782	17.9599	20.1116	6.10507	5.0958	6.82366	18.0165	6.00817	2.99867	1.58432	-0.116126	TE-non
ENSMUSG00000002395	Use1	108.195	109.115	103.986	73.9461	81.6155	70.1891	107.099	75.2502	1.42324	0.509177	105.1	114.62	119.333	64.8643	55.2267	68.8582	113.017	62.9831	1.79441	0.843508	-0.334331	TE-non
ENSMUSG00000002396	Ocel1	12.9005	29.4595	20.3601	20.6114	17.8972	20.5064	20.9067	19.6717	1.06278	0.0878458	13.9557	19.6451	12.2378	20.1854	20.7209	19.3774	15.2795	20.0946	0.76038	-0.395207	0.483053	TE-non
ENSMUSG00000002409	Dyrk1b	47.0124	64.5822	95.7196	80.7291	51.0837	91.7309	69.1047	74.5146	0.927399	-0.108739	42.5517	46.0329	37.9518	78.049	103.855	103.565	42.1788	95.1563	0.443258	-1.17378	1.06504	TE-up
ENSMUSG00000002413	Braf	0.783361	0.684653	0.918602	0.937135	1.02041	1.32417	0.795539	1.09391	0.727245	-0.459486	1.03439	0.497933	0.697202	1.15667	0.959235	1.15376	0.743177	1.08989	0.681885	-0.552401	0.0929149	TE-non
ENSMUSG00000002416	Ndufb2	114.163	162.906	68.4285	25.0999	56.6184	40.1582	115.166	40.6255	2.83482	1.50326	43.5886	117.074	76.8552	39.3883	19.7375	47.7948	79.1725	35.6402	2.22144	1.15149	0.351762	TE-non
ENSMUSG00000002455	Prpf6	16.3214	16.3938	22.4144	32.1461	30.5466	28.1377	18.3765	30.2768	0.606951	-0.720349	21.524	16.2895	15.6655	29.2219	32.4794	30.6261	17.8263	30.7758	0.579232	-0.787787	0.0674378	TE-non
ENSMUSG00000002458	Rgs19	2.58987	3.62646	2.34265	3.38141	3.93458	3.43891	2.85299	3.58497	0.795821	-0.329484	2.75323	3.01516	2.58021	3.56919	4.15438	2.92777	2.78287	3.55045	0.783807	-0.35143	0.0219456	TE-non
ENSMUSG00000002475	Abhd3	0.634266	0.861009	0.449126	1.20815	1.58136	0.924255	0.648134	1.23792	0.523566	-0.933557	0.625995	1.00502	0.891014	1.17985	0.872217	1.24983	0.840676	1.10063	0.763813	-0.388709	-0.544848	TE-non
ENSMUSG00000002477	Snrpd1	34.4604	31.5196	18.1589	20.7672	23.2209	18.7708	28.0463	20.9196	1.34067	0.422954	28.4281	23.6228	31.2483	21.8408	19.0805	23.1608	27.7664	21.3607	1.29988	0.378381	0.0445728	TE-non
ENSMUSG00000002486	Tchp	3.93438	7.06459	7.48834	14.5762	14.8277	13.644	6.16244	14.3493	0.42946	-1.21941	3.41102	5.27159	3.12834	16.2848	17.7607	16.4464	3.93698	16.8307	0.233917	-2.09593	0.876524	TE-up
ENSMUSG00000002489	Tiam1	1.52697	2.17333	2.12012	2.21375	2.18537	2.1623	1.94014	2.18714	0.887066	-0.172887	1.12215	1.38686	1.21293	1.59216	2.24603	2.17338	1.24064	2.00386	0.619128	-0.69169	0.518803	TE-non
ENSMUSG00000002496	Tsc2	2.12005	2.55087	4.74101	4.45342	4.15769	5.09606	3.13731	4.56906	0.686642	-0.542369	1.47827	2.35322	1.31608	5.07571	5.44054	5.10201	1.71586	5.20608	0.329587	-1.60127	1.0589	TE-up
ENSMUSG00000002524	Puf60	62.9943	126.003	119.38	121.221	131.679	102.505	102.792	118.468	0.867678	-0.204768	64.3579	80.7845	51.7059	97.3597	99.9888	97.4723	65.6161	98.2736	0.667688	-0.582754	0.377986	TE-non
ENSMUSG00000002546	Golga2	2.51353	3.58765	2.9339	4.22892	4.73541	3.80637	3.01169	4.2569	0.707485	-0.499228	2.31373	2.35387	1.30352	4.48641	4.29397	4.38882	1.99037	4.38973	0.453416	-1.14109	0.641866	TE-up
ENSMUSG00000002550	Uck1	1.23005	2.13271	1.63298	1.91918	1.87692	1.23201	1.66525	1.67604	0.993562	-0.00931839	0.770976	1.34375	1.46217	1.25703	0.888595	1.48022	1.1923	1.20862	0.986501	-0.019607	0.0102887	TE-non
ENSMUSG00000002580	Mien1	33.548	45.2076	36.7514	27.5702	30.301	24.2918	38.5023	27.3877	1.40583	0.491419	23.8329	43.879	29.2303	24.3706	19.8076	23.0453	32.3141	22.4078	1.44209	0.528161	-0.0367418	TE-non
ENSMUSG00000002602	Axl	0.045853	0.151403	0.19933	0.576077	0.478436	0.462085	0.132195	0.505533	0.261497	-1.93513	0	0.04081	0.042672	0.203802	0.206388	0.255334	0.0278273	0.221841	0.125438	-2.99495	1.05982	TE-up
ENSMUSG00000002608	Ccdc97	19.618	27.0127	49.0064	37.6351	36.5458	40.8465	31.879	38.3425	0.831429	-0.266335	21.7709	24.4337	17.6248	37.8871	42.6887	42.5139	21.2765	41.0299	0.51856	-0.947418	0.681083	TE-up
ENSMUSG00000002625	Akap8l	14.6626	28.761	19.2641	35.236	39.7254	32.5436	20.8959	35.835	0.583114	-0.778151	18.4248	14.242	11.9883	38.6489	36.2181	31.609	14.885	35.492	0.419391	-1.25363	0.475481	TE-non
ENSMUSG00000002635	Pdcd2l	100.029	114.36	61.3451	52.6624	58.8626	42.1735	91.9114	51.2328	1.79399	0.843175	97.0866	95.7564	108.918	39.0598	40.7741	41.7086	100.587	40.5142	2.48276	1.31195	-0.468771	TE-non
ENSMUSG00000002658	Gtf2f1	92.1949	134.277	127.624	159.478	162.609	153.386	118.032	158.491	0.744723	-0.425224	107.243	90.0089	85.8581	147.826	144.799	152.934	94.3698	148.52	0.635403	-0.654255	0.229031	TE-non
ENSMUSG00000002660	Clpp	7.92531	10.3779	8.53988	5.22908	5.54669	4.60618	8.94771	5.12732	1.7451	0.803314	7.64356	7.70238	7.53699	4.37514	3.08918	4.27965	7.62764	3.91466	1.94848	0.962351	-0.159037	TE-non
ENSMUSG00000002661	Alkbh7	62.8762	80.2814	47.0075	30.2558	31.3824	25.9679	63.3884	29.202	2.17068	1.11815	55.1819	58.8162	60.944	23.9194	22.1215	28.0618	58.3141	24.7009	2.36081	1.23928	-0.121131	TE-non
ENSMUSG00000002679	Med6	4.31592	3.5865	1.96257	2.79661	1.98955	2.38362	3.28833	2.38993	1.37591	0.460387	3.58099	2.10153	4.07211	1.97724	1.99985	2.27051	3.25154	2.08253	1.56134	0.642785	-0.182398	TE-non
ENSMUSG00000002718	Cse1l	10.7284	9.59019	17.9079	25.2902	23.9348	24.0469	12.7422	24.424	0.521708	-0.938686	13.1464	7.07978	11.477	22.6701	22.069	24.617	10.5677	23.1187	0.457108	-1.12939	0.190708	TE-non
ENSMUSG00000002728	Naa20	68.6825	71.3007	46.9653	30.6479	40.6662	30.9327	62.3161	34.0823	1.8284	0.870584	55.8306	47.7166	74.2393	27.9026	22.1226	26.0071	59.2622	25.3441	2.3383	1.22546	-0.354877	TE-non
ENSMUSG00000002731	Prkra	11.3865	10.5437	7.15692	6.70853	6.66819	5.76648	9.6957	6.38107	1.51945	0.603547	12.5942	8.60202	14.0218	4.8867	4.30196	5.48937	11.7393	4.89268	2.39937	1.26265	-0.659106	TE-down
ENSMUSG00000002732	Fkbp7	27.3478	21.1751	14.0908	24.7333	35.4633	29.6571	20.8712	29.9512	0.69684	-0.5211	22.7008	19.395	30.2046	39.7306	21.4463	31.5331	24.1001	30.9033	0.779856	-0.35872	-0.16238	TE-non
ENSMUSG00000002733	Plekha3	3.51421	3.67052	3.07309	3.21245	3.09391	2.75156	3.41927	3.01931	1.13247	0.179471	3.09421	2.63607	3.68368	3.44233	3.39183	3.55445	3.13798	3.46287	0.906181	-0.142129	0.321601	TE-non
ENSMUSG00000002741	Ykt6	5.43674	8.86178	9.00441	9.95997	7.34615	9.68099	7.76764	8.9957	0.863484	-0.211759	5.82829	5.96662	5.31757	10.2463	9.70942	9.5906	5.70416	9.84878	0.579174	-0.787931	0.576172	TE-non
ENSMUSG00000002748	Baz1b	0.17465	0.160177	0.243387	0.86065	0.594949	0.862159	0.192738	0.772586	0.249471	-2.00305	0.138818	0.187144	0.154677	1.24166	1.04527	1.02627	0.160213	1.1044	0.145068	-2.7852	0.782144	TE-up
ENSMUSG00000002763	Pex6	13.3986	21.5682	24.5471	34.0014	35.0541	30.6534	19.838	33.2363	0.596876	-0.744496	14.7121	16.8312	12.6805	29.5207	34.6884	30.5083	14.7413	31.5725	0.466904	-1.0988	0.354307	TE-non
ENSMUSG00000002767	Mrpl2	17.2768	22.7609	17.9396	13.6027	17.13	11.2438	19.3258	13.9921	1.38119	0.465908	15.364	18.5528	15.6457	12.7558	10.0459	11.3926	16.5208	11.3981	1.44943	0.535486	-0.0695783	TE-non
ENSMUSG00000002768	Mea1	845.725	942.93	998.209	789.889	770.281	761.731	928.954	773.967	1.20025	0.263336	655.051	705.871	719.727	622.725	571.831	696.691	693.55	630.416	1.10015	0.137696	0.12564	TE-non
ENSMUSG00000002771	Grin2d	1.06315	2.7566	2.57077	2.67245	2.83101	3.19103	2.13017	2.89816	0.735008	-0.444168	1.04224	2.03596	1.1722	3.08864	3.04233	3.19691	1.4168	3.10929	0.455667	-1.13395	0.689781	TE-up
ENSMUSG00000002778	Kdelr1	9.15412	9.24149	6.89699	9.40484	8.86982	7.54664	8.43086	8.6071	0.979524	-0.0298467	6.85892	8.36088	9.73426	6.99687	5.34359	8.51636	8.31802	6.95227	1.19645	0.258755	-0.288602	TE-non
ENSMUSG00000002797	Ggct	11.5941	15.4341	10.4576	8.82562	8.62777	8.83841	12.4953	8.76393	1.42576	0.511732	12.7519	13.0616	18.3692	12.1651	6.88874	8.45865	14.7276	9.17083	1.60592	0.683398	-0.171666	TE-non
ENSMUSG00000002803	Btbd6	0.608885	0.642666	0.82166	1.50897	1.1607	1.36977	0.69107	1.34648	0.513243	-0.962287	0.360244	0.382755	0.265078	0.985866	1.1749	0.923835	0.336026	1.0282	0.326809	-1.61348	0.651192	TE-up
ENSMUSG00000002804	Nudt14	4.97705	8.01665	6.3843	3.69277	2.2004	2.90665	6.45934	2.93328	2.20209	1.13887	4.18003	6.24343	6.6322	2.94267	2.05747	2.61386	5.68522	2.538	2.24004	1.16352	-0.024651	TE-non
ENSMUSG00000002812	Flii	0.557375	1.0456	1.34828	2.74273	2.5423	2.46126	0.983752	2.58209	0.38099	-1.39218	0.774441	0.990445	0.773961	2.53712	2.96688	2.22245	0.846282	2.57548	0.328592	-1.60563	0.213455	TE-non
ENSMUSG00000002814	Top3a	3.45839	3.66001	4.75196	6.13169	6.61807	5.70772	3.95679	6.15249	0.643119	-0.636842	3.96495	4.26774	4.36293	5.77507	7.41635	6.11564	4.19854	6.43569	0.652384	-0.616206	-0.0206354	TE-non
ENSMUSG00000002820	Atg4d	5.83375	5.94046	6.46449	4.67098	4.62579	4.26451	6.07957	4.52043	1.34491	0.427509	5.05486	5.09403	4.45547	3.67418	4.2087	3.91765	4.86812	3.93351	1.2376	0.307548	0.119961	TE-non
ENSMUSG00000002825	Qtrt1	14.7612	17.8418	11.9343	10.9307	13.3898	10.2014	14.8458	11.5073	1.29012	0.367504	16.2808	12.8287	16.232	8.9849	7.69727	9.7168	15.1139	8.79965	1.71755	0.780353	-0.412849	TE-non
ENSMUSG00000002833	Hdgfl2	14.2459	35.7133	25.3626	44.1285	48.2861	43.4281	25.1073	45.2809	0.554478	-0.850797	16.7712	21.1851	13.6175	44.1291	46.6982	44.3138	17.1913	45.047	0.381629	-1.38976	0.53896	TE-non
ENSMUSG00000002835	Chaf1a	16.8023	35.4967	35.9029	90.9625	77.4624	84.4513	29.4006	84.2921	0.348795	-1.51955	20.4142	22.1197	15.6156	99.1856	108.609	99.8293	19.3832	102.541	0.189028	-2.40333	0.883777	TE-up
ENSMUSG00000002844	Adprh	10.5439	15.9728	14.619	17.108	17.308	15.4937	13.7119	16.6366	0.824205	-0.278925	10.6441	12.508	9.61544	13.6967	16.8799	14.2647	10.9225	14.9471	0.730745	-0.452559	0.173634	TE-non
ENSMUSG00000002845	Tmem39a	5.63796	3.92706	6.40071	4.40818	4.81039	4.504	5.32191	4.57419	1.16347	0.218428	4.79145	3.57719	5.55574	3.69398	3.85398	4.25589	4.64146	3.93461	1.17965	0.238356	-0.019928	TE-non
ENSMUSG00000002846	Timmdc1	0.572617	1.35177	0.660194	0.3956	0.322741	0.423992	0.861526	0.380778	2.26254	1.17795	0.44649	0.749575	0.109879	0.526443	0.613711	0.627084	0.435315	0.589079	0.738975	-0.436403	1.61435	TE-up
ENSMUSG00000002847	Pla1a	1.00203	1.00569	0.841182	0.998659	0.851627	1.00228	0.949636	0.950854	0.998719	-0.00184972	0.945792	0.867568	1.12697	1.19913	1.08098	0.768461	0.980109	1.01619	0.964494	-0.0521556	0.0503059	TE-non
ENSMUSG00000002910	Arrdc2	1.12702	1.43008	1.34098	1.1749	1.15445	1.10411	1.29936	1.14449	1.13532	0.183102	0.659184	1.18562	1.18798	1.28363	1.35592	0.987231	1.01093	1.20893	0.836219	-0.258048	0.441149	TE-non
ENSMUSG00000002948	Map2k7	26.2413	55.8884	38.1294	43.5701	40.0449	46.1616	40.0864	43.2588	0.926663	-0.109884	29.4666	28.8239	24.2697	40.1431	48.6146	42.6218	27.52	43.7932	0.628409	-0.670223	0.56034	TE-non
ENSMUSG00000002949	Timm44	25.478	27.1563	25.8389	29.2286	34.847	25.847	26.1577	29.9742	0.872674	-0.196486	29.2179	26.6451	30.1805	27.6655	26.6409	25.8755	28.6812	26.7273	1.0731	0.101788	-0.298274	TE-non
ENSMUSG00000002957	Ap2a2	15.6323	19.3393	19.1797	21.7929	23.7157	19.6596	18.0504	21.7227	0.830948	-0.26717	15.2513	13.567	11.635	17.2156	20.0491	17.8509	13.4844	18.3719	0.733971	-0.446206	0.179035	TE-non
ENSMUSG00000002963	Pnkp	9.64755	11.1976	10.3561	10.7163	12.3426	9.45731	10.4004	10.8388	0.959558	-0.0595575	9.97304	9.34033	7.74484	8.52984	8.14953	8.8876	9.0194	8.52232	1.05833	0.0817853	-0.141343	TE-non
ENSMUSG00000002968	Med25	10.4673	26.5012	25.228	31.8292	23.6232	29.8267	20.7322	28.4264	0.729329	-0.455358	12.0419	12.0125	9.27152	30.7883	39.1612	34.4519	11.1087	34.8005	0.31921	-1.64742	1.19206	TE-up
ENSMUSG00000002981	Clptm1	5.86343	6.42418	6.79033	8.11945	7.82601	7.91255	6.35931	7.95267	0.799645	-0.322569	8.65423	4.73711	6.60459	8.16229	9.24878	9.05079	6.66531	8.82062	0.755651	-0.404207	0.0816389	TE-non
ENSMUSG00000002983	Relb	0.161744	0.15088	0.160986	0.527926	0.474292	0.844284	0.15787	0.615501	0.25649	-1.96302	0.143447	0.10209	0.159096	0.780906	0.78139	0.418807	0.134878	0.660368	0.204246	-2.29162	0.328595	TE-non
ENSMUSG00000002984	Tomm40	6.86521	11.5964	9.78703	8.42889	10.7264	9.00218	9.41623	9.38584	1.00324	0.00466339	5.60675	8.90619	4.96659	9.8154	8.73964	8.59424	6.49318	9.04976	0.717497	-0.478955	0.483618	TE-non
ENSMUSG00000002985	Apoe	10.2578	17.3847	11.1371	14.0321	16.6848	11.9278	12.9265	14.2149	0.909363	-0.137072	7.46856	9.32363	5.66316	10.2756	9.02842	10.4686	7.48512	9.92422	0.754227	-0.406929	0.269857	TE-non
ENSMUSG00000002996	Hbp1	5.32172	4.86011	4.39201	6.93388	7.25843	5.45101	4.85794	6.54778	0.741923	-0.430659	5.85327	3.03952	3.74332	4.88217	4.76558	5.27399	4.21204	4.97391	0.846826	-0.239863	-0.190796	TE-non
ENSMUSG00000002997	Prkar2b	2.37471	1.3791	1.39257	1.25066	1.17588	1.74068	1.71546	1.38907	1.23497	0.304478	2.49417	1.72858	3.17112	1.58425	1.50259	1.30448	2.46463	1.46377	1.68375	0.751676	-0.447199	TE-non
ENSMUSG00000003032	Klf4	5.19666	7.25402	5.69258	5.94764	7.13856	5.98052	6.04775	6.35557	0.951567	-0.0716226	6.18567	4.9355	5.14108	6.61642	5.15673	5.90896	5.42075	5.89404	0.919701	-0.120763	0.0491406	TE-non
ENSMUSG00000003033	Ap1m1	223.269	271.167	344.76	265.154	284.995	242.593	279.732	264.247	1.0586	0.0821558	240.438	241.476	212.053	221.501	230.608	246.948	231.322	233.019	0.992719	-0.0105433	0.0926992	TE-non
ENSMUSG00000003037	Rab8a	10.7759	11.2635	13.5954	11.2709	11.7605	11.0012	11.8782	11.3442	1.04708	0.0663662	11.2109	9.8739	10.6246	9.14485	10.4426	11.1511	10.5698	10.2462	1.03158	0.0448577	0.0215085	TE-non
ENSMUSG00000003038	Hmgn2	38.0313	36.3308	43.553	17.9378	19.8632	16.9001	39.3051	18.2337	2.15562	1.10811	31.0262	30.9218	39.9114	16.0726	14.8898	17.127	33.9531	16.0298	2.11813	1.08279	0.0253174	TE-non
ENSMUSG00000003039	Fam32a	12.9321	12.0536	9.53552	7.76444	8.31514	7.27828	11.5071	7.78596	1.47792	0.563573	11.8709	11.8676	12.4598	6.73107	5.10024	6.11266	12.0661	5.98133	2.01729	1.01242	-0.448844	TE-non
ENSMUSG00000003062	Stard3nl	4.50413	4.2395	3.1232	4.53545	3.88204	3.28853	3.95561	3.902	1.01374	0.0196847	4.6452	3.97262	3.83226	3.93718	3.27563	4.26905	4.15002	3.82729	1.08433	0.116798	-0.0971132	TE-non
ENSMUSG00000003068	Stk11	28.9554	62.1005	43.5818	63.2583	62.1247	56.9933	44.8792	60.7921	0.738241	-0.437836	26.1904	34.2349	25.8154	61.5132	59.6822	59.7644	28.7469	60.3199	0.476574	-1.06923	0.631393	TE-up
ENSMUSG00000003072	Atp5d	65.679	109.249	120.129	95.716	82.1974	79.2771	98.3525	85.7302	1.14723	0.198158	82.9187	94.463	76.1649	78.1627	74.5087	72.2607	84.5155	74.9774	1.12721	0.172761	0.0253966	TE-non
ENSMUSG00000003099	Ppp5c	6.71348	9.27127	8.03832	9.66271	9.31437	8.84767	8.00769	9.27491	0.863371	-0.211948	8.0745	6.55947	6.26127	7.8913	8.78197	9.17399	6.96508	8.61575	0.808413	-0.306836	0.0948882	TE-non
ENSMUSG00000003119	Cdk12	0.425218	0.878677	0.421515	1.00876	0.981307	1.17226	0.575137	1.05411	0.545615	-0.874046	0.260339	0.331145	0.528425	1.3537	1.31802	1.48193	0.373303	1.38455	0.26962	-1.891	1.01695	TE-up
ENSMUSG00000003123	Lipe	52.9432	53.6449	86.6277	71.2826	64.7962	68.974	64.4053	68.351	0.942273	-0.0857829	58.0209	49.1073	44.1286	73.7556	85.4666	85.3351	50.4189	81.5191	0.618492	-0.693173	0.60739	TE-up
ENSMUSG00000003131	Pafah1b2	90.4473	106.659	81.1482	78.6748	85.2392	70.1549	92.7516	78.023	1.18877	0.249473	74.1647	76.0821	93.041	70.8691	59.0963	68.9496	81.096	66.305	1.22307	0.290512	-0.0410394	TE-non
ENSMUSG00000003135	Cnot11	0.474841	1.23986	0.60857	1.38837	1.04651	1.33346	0.774423	1.25611	0.616524	-0.697772	0.376958	0.581477	0.778853	1.34366	1.54404	1.27882	0.579096	1.38884	0.416964	-1.262	0.564233	TE-non
ENSMUSG00000003153	Slc2a3	121.281	159.146	204.43	256.655	248.391	233.259	161.619	246.102	0.656716	-0.606658	157.438	169.359	136.628	254.609	279.686	269.149	154.475	267.814	0.576799	-0.79386	0.187202	TE-non
ENSMUSG00000003166	Dgcr2	57.9647	62.6568	88.5941	61.1158	61.3996	59.4407	69.7386	60.652	1.14981	0.2014	49.7351	54.9641	48.1486	57.0983	62.4678	60.838	50.9493	60.1347	0.847252	-0.239136	0.440537	TE-non
ENSMUSG00000003184	Irf3	6.71909	8.938	7.70515	7.49832	7.55636	6.66684	7.78742	7.24051	1.07553	0.105054	7.36589	8.50926	7.81628	7.1882	7.54362	6.79646	7.89714	7.17609	1.10048	0.138132	-0.0330784	TE-non
ENSMUSG00000003190	Bcl2l12	14.3183	21.0386	14.2933	13.2859	12.7855	10.6379	16.5501	12.2364	1.35252	0.435651	14.5901	15.9917	13.4795	13.6494	11.8404	11.2963	14.6871	12.262	1.19777	0.260352	0.175299	TE-non
ENSMUSG00000003200	Sh3gl1	54.0849	99.7876	66.6371	88.3975	91.2634	72.5719	73.5032	84.0776	0.87423	-0.193915	74.6935	82.4146	70.5644	81.0676	83.3368	80.8537	75.8909	81.7527	0.928298	-0.10734	-0.0865744	TE-non
ENSMUSG00000003208	Ccdc94	1.42208	1.69733	2.22577	1.84273	1.82665	1.45534	1.78173	1.70824	1.04302	0.0607668	2.15622	1.97735	1.58848	1.78959	1.56439	2.14264	1.90735	1.83221	1.04101	0.0579873	0.00277946	TE-non
ENSMUSG00000003226	Ranbp2	3.48323	2.42892	5.67353	13.5739	12.7214	13.9152	3.86189	13.4035	0.288126	-1.79523	3.30138	1.82314	2.61272	11.2289	13.8235	14.7724	2.57908	13.2749	0.194282	-2.36378	0.56855	TE-non
ENSMUSG00000003234	Abcf3	26.4484	32.6632	32.4844	41.8332	42.6385	37.7027	30.532	40.7248	0.749715	-0.415587	32.1675	25.106	25.2003	34.5104	40.8035	35.1252	27.4913	36.813	0.746781	-0.421242	0.00565585	TE-non
ENSMUSG00000003235	Eif2b5	13.2865	12.5612	22.0495	20.087	15.5569	19.5423	15.9657	18.3954	0.867919	-0.204368	14.8128	12.4123	12.6762	17.0067	21.4512	20.7979	13.3004	19.752	0.673371	-0.570527	0.366159	TE-non
ENSMUSG00000003269	Cyth2	98.2474	130.36	92.4539	104.24	105.042	99.5132	107.02	102.932	1.03972	0.0561969	106.744	81.4729	96.4566	96.5374	100.81	100.313	94.8913	99.22	0.956373	-0.0643551	0.120552	TE-non
ENSMUSG00000003271	Sult2b1	0.692796	0.965578	0.726763	0.798317	1.07767	0.551919	0.795046	0.809302	0.982384	-0.0256404	1.11287	0.673114	1.28339	0.970377	0.886651	0.836197	1.02312	0.897742	1.13966	0.188607	-0.214248	TE-non
ENSMUSG00000003299	Mrpl4	28.1132	38.482	31.5755	20.3219	22.6149	18.4463	32.7236	20.461	1.59931	0.677451	23.7378	28.7321	27.415	16.2576	13.5254	18.6363	26.6283	16.1398	1.64986	0.72234	-0.0448892	TE-non
ENSMUSG00000003308	Keap1	13.6573	21.1245	23.7	23.0762	26.5639	22.9091	19.4939	24.1831	0.806099	-0.31097	16.3961	20.7859	13.4882	22.5249	24.4515	23.4371	16.8901	23.4712	0.719611	-0.474712	0.163741	TE-non
ENSMUSG00000003309	Ap1m2	0.420589	0.374985	0.446751	0.936556	0.416734	0.55103	0.414108	0.634773	0.652372	-0.616233	0.433719	0.171522	0.512616	0.26768	0.612083	0.21792	0.372619	0.365894	1.01838	0.0262742	-0.642507	TE-down
ENSMUSG00000003316	Glg1	0.32439	0.49434	0.309569	0.4819	0.498435	0.582669	0.3761	0.521001	0.721879	-0.470172	0.370261	0.377165	0.372288	0.910473	0.579969	0.528125	0.373238	0.672856	0.554707	-0.850201	0.380029	TE-non
ENSMUSG00000003341	Atp8b3	351.158	447.595	691.122	840.941	781.369	724.186	496.625	782.165	0.634936	-0.655317	406.632	440.854	305.154	677.683	855.308	741.622	384.213	758.205	0.506741	-0.980681	0.325363	TE-non
ENSMUSG00000003344	Btbd2	2.89505	4.0123	4.06124	3.10231	3.02554	3.70464	3.6562	3.2775	1.11555	0.15775	3.51347	4.12741	2.92722	4.47436	3.54794	3.51868	3.5227	3.84699	0.915702	-0.127049	0.284799	TE-non
ENSMUSG00000003345	Csnk1g2	104.101	146.578	137.401	116.719	126.7	106.021	129.36	116.48	1.11058	0.151311	114.465	124.821	96.8134	110.341	123.662	114.938	112.033	116.314	0.963198	-0.0540959	0.205407	TE-non
ENSMUSG00000003346	Abhd17a	56.2543	71.9698	42.2768	44.2861	43.5058	40.4698	56.8336	42.7539	1.32932	0.410689	56.2691	63.7725	64.9326	38.0172	40.3356	39.1721	61.6581	39.175	1.57392	0.654358	-0.243669	TE-non
ENSMUSG00000003348	Mob3a	0.966301	1.229	1.90742	2.16807	2.10458	1.53293	1.36757	1.93519	0.706685	-0.500861	1.28831	0.856916	1.09496	1.70315	1.63258	1.80026	1.08006	1.712	0.630879	-0.664566	0.163705	TE-non
ENSMUSG00000003354	Ccdc65	175.498	231.829	186.599	212.557	214.293	207.059	197.975	211.303	0.936926	-0.0939929	210.747	171.308	187.256	181.592	180.662	173.487	189.77	178.58	1.06266	0.0876845	-0.181677	TE-non
ENSMUSG00000003360	Ddx23	0.300745	0.380903	0.111905	0.862758	0.837368	1.25512	0.264518	0.985081	0.268524	-1.89688	0.241727	0.103469	0.268431	1.45972	1.06083	1.26524	0.204542	1.26193	0.162087	-2.62516	0.728283	TE-up
ENSMUSG00000003363	Pld3	5.20421	7.65375	10.5964	9.86989	10.3403	10.0307	7.81811	10.0803	0.775584	-0.366645	5.49192	5.95136	5.16215	7.6079	8.22055	8.04639	5.53514	7.95828	0.69552	-0.523836	0.157191	TE-non
ENSMUSG00000003378	Grik5	0.690008	0.472279	1.03003	0.967144	2.86213	2.15963	0.730774	1.9963	0.366064	-1.44983	0.418862	0.543073	0.379896	1.85036	2.23281	3.95573	0.447277	2.67963	0.166917	-2.5828	1.13296	TE-up
ENSMUSG00000003380	Rabac1	231.628	280.706	166.2	101.967	102.618	97.3393	226.178	100.641	2.24737	1.16824	183.724	213.136	207.682	99.5589	90.1292	102.584	201.514	97.4241	2.06842	1.04853	0.119706	TE-non
ENSMUSG00000003402	Prkcsh	5.82363	8.11277	9.97382	11.1469	11.5653	9.91041	7.97007	10.8742	0.732934	-0.448245	7.81721	7.4893	5.19097	9.56338	11.3692	10.5534	6.83249	10.4953	0.651003	-0.619265	0.17102	TE-non
ENSMUSG00000003420	Fcgrt	0.229348	0.426237	0.297558	0.507048	0.842466	0.551673	0.317714	0.633729	0.501341	-0.996136	0.446641	0.176562	0.046549	0.450799	0.313775	0.222534	0.223251	0.329036	0.678499	-0.559581	-0.436555	TE-non
ENSMUSG00000003421	Nosip	46.1154	63.443	47.3819	43.5675	48.4376	38.2883	52.3134	43.4311	1.20451	0.268452	45.5428	49.896	50.5638	33.9857	35.4803	36.505	48.6675	35.3237	1.37776	0.462324	-0.193872	TE-non
ENSMUSG00000003423	Pih1d1	165.307	231.77	173.507	190.371	205.032	171.114	190.195	188.839	1.00718	0.0103183	149.525	158.546	163.224	148.311	146.347	158.108	157.098	150.922	1.04093	0.0578672	-0.047549	TE-non
ENSMUSG00000003429	Rps11	163.312	174.73	126.733	90.4919	97.0197	92.4221	154.925	93.3112	1.66031	0.731449	150.724	142.34	176.837	70.5819	60.6521	74.0457	156.634	68.4266	2.28908	1.19477	-0.463318	TE-non
ENSMUSG00000003435	Supt5	39.4219	55.4007	69.3062	105.5	85.0005	98.3038	54.7096	96.2683	0.568304	-0.815266	43.6138	31.8094	28.738	85.4649	109.394	103.881	34.7204	99.5798	0.348669	-1.52007	0.704804	TE-up
ENSMUSG00000003436	Dll3	23.5045	36.9648	21.5063	17.6729	18.4436	15.2751	27.3252	17.1305	1.59512	0.673662	22.3903	29.1638	23.7814	18.9896	12.9273	15.1587	25.1118	15.6919	1.60031	0.678348	-0.00468624	TE-non
ENSMUSG00000003437	Paf1	49.4177	61.399	78.524	82.4911	82.8993	76.4885	63.1136	80.6263	0.782791	-0.3533	52.9321	45.3647	41.1096	72.2096	78.0309	75.2269	46.4688	75.1558	0.618299	-0.693623	0.340322	TE-non
ENSMUSG00000003438	Timm50	7.39789	11.1662	10.5897	6.86205	10.6068	7.91687	9.71795	8.4619	1.14844	0.19967	7.13955	7.00617	6.77995	6.56122	6.77026	6.47637	6.97522	6.60261	1.05643	0.0792015	0.120469	TE-non
ENSMUSG00000003444	Med29	60.416	69.914	55.5497	32.2864	35.8113	30.948	61.9599	33.0152	1.87671	0.908203	43.5935	45.5588	51.5864	27.6049	20.0215	23.3865	46.9129	23.671	1.98188	0.986867	-0.0786639	TE-non
ENSMUSG00000003458	Ncstn	10.5643	9.71322	15.689	13.3212	13.9526	14.0446	11.9888	13.7728	0.87047	-0.200133	10.3443	9.66441	10.0627	13.0989	15.4613	15.9272	10.0238	14.8291	0.675954	-0.565002	0.364869	TE-non
ENSMUSG00000003464	Pex19	8.11258	8.53453	7.77156	8.74046	9.24908	7.89634	8.13956	8.62863	0.94332	-0.0841804	7.75033	6.52523	8.35427	7.47092	6.32089	7.42804	7.54328	7.07328	1.06645	0.0928116	-0.176992	TE-non
ENSMUSG00000003500	Impdh1	0.519285	1.50549	1.48773	1.37082	1.0256	1.32644	1.17083	1.24095	0.943497	-0.0839097	0.819692	0.896931	0.762546	1.19287	1.22555	1.01902	0.82639	1.14581	0.721225	-0.471478	0.387569	TE-non
ENSMUSG00000003518	Dusp3	49.9433	52.7479	44.0753	26.0288	30.3703	24.6464	48.9222	27.0152	1.81091	0.856717	38.5843	42.6696	48.7835	22.4902	19.1272	22.395	43.3458	21.3375	2.03144	1.0225	-0.165786	TE-non
ENSMUSG00000003527	Dgcr14	8.92926	15.1571	13.6836	15.294	16.8251	14.4135	12.59	15.5109	0.81169	-0.300999	8.56831	10.5554	8.68947	11.2176	12.8744	13.0184	9.27106	12.3702	0.74947	-0.416057	0.115058	TE-non
ENSMUSG00000003528	Slc25a1	7.38173	9.73452	16.7641	14.546	12.7074	13.2677	11.2934	13.507	0.836118	-0.258221	4.59318	5.8523	5.01382	8.56445	10.3747	11.4919	5.1531	10.1437	0.508009	-0.977073	0.718852	TE-up
ENSMUSG00000003531	Dgcr6	53.5192	113.305	94.9011	140.181	140.812	127.036	87.2418	136.01	0.641438	-0.640618	51.4134	78.9853	50.181	112.541	104.056	121.372	60.1932	112.656	0.534309	-0.904254	0.263636	TE-non
ENSMUSG00000003534	Ddr1	0.419077	0.572571	0.797462	0.635731	0.724765	0.652193	0.59637	0.670896	0.888915	-0.169882	0.45735	0.573508	0.297561	0.784751	0.547744	0.552974	0.442806	0.62849	0.704556	-0.505213	0.335331	TE-non
ENSMUSG00000003545	Fosb	0.102446	0.113371	0.078132	0.366911	0.262855	0.455583	0.097983	0.361783	0.270834	-1.88452	0.096146	0.058652	0.030403	0.452951	0.498303	0.228996	0.0617337	0.393417	0.156917	-2.67193	0.787407	TE-up
ENSMUSG00000003546	Klc4	11.6784	17.2689	16.7337	17.0361	19.12	16.2782	15.227	17.4781	0.871204	-0.198918	13.2943	13.9387	12.9838	17.0735	21.2033	17.1017	13.4056	18.4595	0.726218	-0.461526	0.262608	TE-non
ENSMUSG00000003549	Ercc1	20.0761	23.3147	19.596	21.32	22.9225	20.0301	20.9956	21.4242	0.979995	-0.0291536	19.9453	18.7615	18.5911	16.5239	15.25	17.9658	19.0993	16.5799	1.15195	0.204083	-0.233237	TE-non
ENSMUSG00000003555	Cyp17a1	2.61394	3.01493	2.72927	4.44766	4.25261	3.66789	2.78605	4.12272	0.675779	-0.565378	0.89886	1.04281	1.1724	1.8385	1.43784	1.68317	1.03802	1.65317	0.627899	-0.671396	0.106018	TE-non
ENSMUSG00000003559	As3mt	6.05415	8.8404	5.92649	5.63322	6.67617	5.604	6.94035	5.97113	1.16232	0.217003	6.70671	6.28158	6.17664	5.83852	5.67955	5.4923	6.38831	5.67012	1.12666	0.172054	0.0449493	TE-non
ENSMUSG00000003575	Crtc1	0.601851	0.604521	1.08328	1.2131	1.39352	1.17814	0.763219	1.26159	0.604967	-0.725072	0.574177	0.578086	0.531157	0.833394	1.21383	0.972319	0.56114	1.00652	0.557507	-0.842937	0.117865	TE-non
ENSMUSG00000003604	Aven	24.5367	19.9676	20.3715	14.3146	15.3075	14.2718	21.6253	14.6313	1.47802	0.563661	19.2534	16.211	21.5643	12.8764	11.3534	13.7765	19.0096	12.6688	1.50051	0.58545	-0.0217881	TE-non
ENSMUSG00000003623	Crot	0.698429	0.721025	0.541921	0.685662	0.870028	0.771926	0.653792	0.775872	0.842654	-0.246988	1.18599	0.574868	0.450084	0.586313	0.789971	0.635174	0.736981	0.670486	1.09917	0.13642	-0.383407	TE-non
ENSMUSG00000003644	Rps6ka1	31.8031	27.9458	68.4898	36.3463	34.3817	35.9114	42.7462	35.5465	1.20255	0.266091	28.9875	26.7959	21.2927	30.4278	40.0219	34.8812	25.692	35.1103	0.731751	-0.450575	0.716666	TE-up
ENSMUSG00000003660	Snrnp200	5.26715	6.47168	11.416	37.4778	27.2183	31.6552	7.71829	32.1171	0.240317	-2.05699	7.84238	7.14496	5.08945	31.7182	46.5345	39.1508	6.69226	39.1345	0.171007	-2.54787	0.490885	TE-non
ENSMUSG00000003662	Ciao1	7.69357	7.31111	5.25124	4.54753	5.52551	4.54787	6.75197	4.87364	1.38541	0.470311	7.74043	6.97847	6.4185	4.33732	4.3887	4.22237	7.0458	4.31613	1.63243	0.707025	-0.236714	TE-non
ENSMUSG00000003680	Taf6l	49.8073	57.7285	77.1314	51.7527	56.0802	46.3556	61.5557	51.3961	1.19767	0.260234	48.3049	56.2639	43.7372	43.3855	46.6365	49.2153	49.4353	46.4124	1.06513	0.0910312	0.169203	TE-non
ENSMUSG00000003721	Insig2	18.4357	26.9403	20.3945	16.1534	14.7618	14.9725	21.9235	15.2959	1.43329	0.519335	18.1165	14.7203	19.0632	12.6006	11.8596	14.9945	17.3	13.1516	1.31543	0.395534	0.1238	TE-non
ENSMUSG00000003731	Kpna6	154.719	141.684	149.542	136.372	144.663	119.224	148.648	133.42	1.11414	0.155931	153.91	126.782	146.657	112.542	118.908	110.574	142.45	114.008	1.24947	0.321314	-0.165383	TE-non
ENSMUSG00000003752	Itpkc	2.15797	3.3861	2.48272	2.95697	3.41854	2.25563	2.6756	2.87705	0.929979	-0.104729	3.14586	2.81011	3.68405	3.0264	3.48134	2.9539	3.21334	3.15388	1.01885	0.0269433	-0.131673	TE-non
ENSMUSG00000003762	Coq8b	5.59636	7.27462	7.28928	7.5627	6.60507	7.18983	6.72009	7.1192	0.943939	-0.083235	4.09945	6.50182	4.17812	7.11377	7.62292	7.11456	4.92646	7.28375	0.676363	-0.564129	0.480894	TE-non
ENSMUSG00000003778	Brd8	6.25169	4.92734	7.94292	10.972	12.232	10.3739	6.37398	11.1926	0.569481	-0.812281	7.23684	5.07244	6.21315	10.6709	12.2658	11.1652	6.17414	11.3673	0.54315	-0.880578	0.0682968	TE-non
ENSMUSG00000003779	Kif20a	37.4634	42.1159	46.0559	56.1965	59.901	45.5315	41.8784	53.8763	0.777306	-0.363445	48.2237	39.3815	43.6678	45.2216	56.8695	48.6608	43.7577	50.2507	0.870788	-0.199607	-0.163838	TE-non
ENSMUSG00000003808	Farsa	19.5286	23.8024	26.5881	19.0759	20.8427	16.5866	23.3064	18.8351	1.23739	0.307301	24.6784	25.5211	23.4367	18.0453	20.5136	17.4437	24.5454	18.6675	1.31487	0.39492	-0.0876189	TE-non
ENSMUSG00000003810	Mast2	7.3302	6.36501	17.6662	24.7448	19.0738	23.6397	10.4538	22.4861	0.4649	-1.10501	6.67888	7.61966	5.44645	20.106	27.6669	25.7442	6.58166	24.5057	0.268577	-1.89659	0.791586	TE-up
ENSMUSG00000003813	Rad23a	39.7123	62.7885	46.9314	43.0561	48.7857	38.3646	49.8107	43.4021	1.14766	0.198691	43.6661	45.2233	40.971	36.9345	35.282	35.8758	43.2868	36.0308	1.20138	0.264697	-0.066006	TE-non
ENSMUSG00000003814	Calr	60.1969	78.6544	76.8036	76.0947	73.3826	69.3206	71.885	72.9326	0.985635	-0.0208743	61.6706	55.4051	52.461	60.4434	56.9593	63.796	56.5122	60.3996	0.93564	-0.095975	0.0751007	TE-non
ENSMUSG00000003824	Syce2	66.1417	75.6247	48.7747	31.6644	37.0099	27.7077	63.5137	32.1273	1.97694	0.983267	40.4042	47.7374	49.4475	26.4267	23.3425	27.0974	45.863	25.6222	1.78997	0.839939	0.143328	TE-non
ENSMUSG00000003847	Nfat5	0.092166	0.100111	0.09232	0.273134	0.272115	0.75597	0.0948657	0.43374	0.218716	-2.19287	0.106706	0.049839	0.054982	0.219844	0.387641	0.845205	0.070509	0.48423	0.145611	-2.77981	0.586942	TE-up
ENSMUSG00000003848	Nob1	5.19443	5.80889	4.41608	4.81772	3.98138	4.37218	5.1398	4.39043	1.17068	0.22735	5.58703	5.88246	6.87785	4.46006	3.86438	3.6155	6.11578	3.97998	1.53664	0.619775	-0.392425	TE-non
ENSMUSG00000003868	Ruvbl2	220.307	284.153	219.907	184.938	207.544	161.084	241.456	184.522	1.30855	0.387967	225.511	223.745	247.169	153.185	151.577	157.004	232.142	153.922	1.50818	0.59281	-0.204842	TE-non
ENSMUSG00000003873	Bax	0.142535	0.694675	0.565974	0.190537	0.552013	0.632203	0.467728	0.458251	1.02068	0.0295318	0.127752	0.184925	0.187753	0.365618	0.129362	0.25761	0.16681	0.250863	0.664944	-0.588696	0.618228	TE-up
ENSMUSG00000003923	Tfam	104.703	94.157	42.3196	60.2219	60.6432	65.3792	80.3932	62.0814	1.29496	0.372912	88.4625	90.0733	122.835	75.4206	50.5857	64.2697	100.457	63.4253	1.58386	0.663444	-0.290532	TE-non
ENSMUSG00000003929	Zfp81	1.02288	0.765521	0.928512	1.04296	1.03396	0.877088	0.905638	0.984671	0.919737	-0.120707	1.11557	0.643615	1.23739	0.7711	0.57852	0.768689	0.998857	0.706103	1.4146	0.500399	-0.621106	TE-down
ENSMUSG00000003955	Fam162a	100.09	140.664	90.6524	49.3706	58.3719	50.6382	110.469	52.7936	2.09246	1.0652	77.9247	102.869	112.274	49.5399	38.1097	40.7443	97.6892	42.798	2.28257	1.19066	-0.125454	TE-non
ENSMUSG00000003970	Rpl8	158.182	186.07	159.463	108.871	88.998	109.082	167.905	102.317	1.64103	0.714603	149.03	168.544	149.282	94.6348	91.0352	93.8086	155.619	93.1595	1.67045	0.740239	-0.0256364	TE-non
ENSMUSG00000003992	Ssbp2	1.4406	1.78607	1.3242	1.21282	1.31401	1.5965	1.51696	1.37444	1.10369	0.142331	1.30707	1.69586	2.11011	1.0918	1.41229	1.40066	1.70435	1.30158	1.30944	0.38895	-0.246618	TE-non
ENSMUSG00000004018	Fancl	20.3366	23.1464	14.1899	10.6662	12.3918	11.4078	19.2243	11.4886	1.67334	0.742727	17.9977	15.3158	21.5471	10.9537	8.87147	10.0815	18.2869	9.96888	1.8344	0.875305	-0.132578	TE-non
ENSMUSG00000004032	Gstm5	973.202	982.653	781.605	1212.12	1359	1138.1	912.487	1236.41	0.738014	-0.43828	1019.72	813.1	1181.24	980.37	902.655	1077.86	1004.69	986.962	1.01796	0.0256797	-0.46396	TE-non
ENSMUSG00000004035	Gstm7	0.247694	0.32459	0.452764	0.662641	0.964912	0.641685	0.341683	0.756413	0.451715	-1.14652	0.597559	0.102095	0.172323	0.554747	0.407895	0.568522	0.290659	0.510388	0.569486	-0.812267	-0.33425	TE-non
ENSMUSG00000004040	Stat3	1.0495	0.851421	1.12414	1.42388	1.62209	1.32265	1.00835	1.45621	0.692452	-0.530214	0.952801	0.744688	0.718285	1.60148	1.39952	2.01706	0.805258	1.67269	0.481416	-1.05465	0.524431	TE-non
ENSMUSG00000004054	Map3k11	8.1392	12.1287	24.1572	16.1518	12.8896	14.4421	14.8084	14.4945	1.02165	0.0309063	8.34721	8.68012	6.29452	12.5908	17.6384	16.0155	7.77395	15.4149	0.504314	-0.987607	1.01851	TE-up
ENSMUSG00000004056	Akt2	6.44073	8.02727	13.3783	12.2248	12.6337	11.9582	9.28209	12.2723	0.756347	-0.40288	7.97453	7.89048	6.10969	9.60516	11.8567	11.4839	7.3249	10.9819	0.666996	-0.58425	0.18137	TE-non
ENSMUSG00000004069	Dnaja3	17.2682	21.0437	20.7661	22.7582	24.3062	20.2547	19.6927	22.4397	0.877584	-0.188391	18.4413	18.486	17.4651	19.4746	19.3851	20.9612	18.1308	19.9403	0.909254	-0.137245	-0.0511464	TE-non
ENSMUSG00000004070	Hmox2	269.66	260.217	261.769	292.352	320.122	273.026	263.882	295.167	0.89401	-0.161638	278.824	219.568	287.569	246.042	236.874	281.265	261.987	254.727	1.0285	0.0405413	-0.202179	TE-non
ENSMUSG00000004071	Cdip1	13.3795	13.7507	21.1837	19.966	21.0071	19.9238	16.1046	20.299	0.793371	-0.333932	16.7312	14.6825	13.3284	21.5429	18.761	20.5551	14.914	20.2864	0.735176	-0.443839	0.109908	TE-non
ENSMUSG00000004085	Map3k20	0.295325	0.297445	0.349066	0.572622	0.737837	0.718895	0.313945	0.676451	0.464106	-1.10747	0.35906	0.376236	0.451106	0.586389	0.986336	0.62815	0.395467	0.733625	0.539059	-0.891484	-0.215989	TE-non
ENSMUSG00000004096	Cwc15	83.1834	91.4557	53.5318	40.5107	47.0698	39.1271	76.057	42.2359	1.80077	0.848611	78.7262	68.9867	90.4991	35.3106	27.9113	34.3942	79.404	32.5387	2.44029	1.28705	-0.438442	TE-non
ENSMUSG00000004099	Dnmt1	0.241205	0.54707	0.795039	1.17871	1.02161	1.23064	0.527771	1.14365	0.461478	-1.11566	0.393039	0.326806	0.274247	1.22287	1.81542	1.19405	0.331364	1.41078	0.23488	-2.09	0.974339	TE-up
ENSMUSG00000004100	Ppan	5.76874	6.84729	5.35158	5.1182	6.37368	4.22999	5.9892	5.24062	1.14284	0.192627	5.38579	5.95419	5.95998	4.99417	4.95502	5.05321	5.76665	5.0008	1.15315	0.205575	-0.0129482	TE-non
ENSMUSG00000004105	Angptl2	0.568275	0.599664	0.818798	0.790639	0.572681	0.404717	0.662246	0.589346	1.1237	0.168252	0.435424	0.413018	0.4042	0.341893	0.398996	0.466916	0.417547	0.402602	1.03712	0.0525866	0.115666	TE-non
ENSMUSG00000004127	Trmt10a	35.7474	39.2448	33.0669	35.4681	41.9904	35.6492	36.0197	37.7025	0.955365	-0.0658757	39.3492	37.866	36.1188	35.8916	28.5594	35.7053	37.778	33.3855	1.13157	0.178327	-0.244203	TE-non
ENSMUSG00000004151	Etv1	1.64396	1.97589	2.78064	3.20506	2.07672	3.25002	2.1335	2.84393	0.750193	-0.414666	2.19504	1.50368	2.09103	2.36986	3.54433	3.29704	1.92992	3.07041	0.628554	-0.669892	0.255226	TE-non
ENSMUSG00000004207	Psap	1.9668	2.18699	2.68251	4.44767	3.81363	4.39435	2.27877	4.21855	0.540178	-0.888494	2.29853	1.64293	1.06989	2.81921	3.33037	2.86496	1.67045	3.00485	0.555918	-0.847055	-0.0414389	TE-non
ENSMUSG00000004231	Pax2	0.319933	0.419573	0.297314	0.47615	0.265762	0.53971	0.345607	0.427207	0.80899	-0.305805	0.191509	0.128114	0.091504	0.726052	0.567409	0.60204	0.137042	0.631834	0.216896	-2.20492	1.89912	TE-up
ENSMUSG00000004263	Atn1	1.10527	2.07772	2.36093	3.75116	2.92008	3.50727	1.84797	3.39284	0.544669	-0.876547	0.517698	1.32694	0.992807	3.31395	1.99557	3.84101	0.945815	3.05018	0.310085	-1.68926	0.812716	TE-up
ENSMUSG00000004264	Phb2	16.6289	29.1117	20.0565	16.8305	23.1843	17.5013	21.9324	19.172	1.14398	0.194058	17.2531	18.86	16.7464	16.0375	14.572	16.3493	17.6198	15.6529	1.12566	0.170767	0.0232907	TE-non
ENSMUSG00000004268	Emg1	29.5979	31.6861	19.5014	13.2524	14.7385	11.8021	26.9285	13.2643	2.03015	1.02158	30.2189	25.8481	31.3695	10.2261	9.18558	10.14	29.1455	9.85055	2.95876	1.565	-0.543412	TE-non
ENSMUSG00000004270	Lpcat3	85.7098	117.658	108.693	106.562	111.37	98.1472	104.02	105.36	0.987288	-0.0184574	94.9253	94.1374	95.6429	94.3817	97.537	98.8817	94.9019	96.9334	0.979041	-0.0305582	0.0121009	TE-non
ENSMUSG00000004285	Atp6v1f	252.658	324.682	234.94	114.463	119.422	108.179	270.76	114.021	2.37465	1.24771	185.821	216.271	224.735	90.1787	71.5198	89.637	208.942	83.7785	2.49399	1.31845	-0.070739	TE-non
ENSMUSG00000004319	Clcn3	6.25582	5.40986	7.11177	8.96471	9.22842	8.60252	6.25915	8.93188	0.700765	-0.512997	7.38966	5.07907	5.96773	9.75119	10.7004	8.96841	6.14549	9.80665	0.626665	-0.674234	0.161237	TE-non
ENSMUSG00000004328	Hif3a	0.106311	0.198112	0.187924	0.177226	0.207504	0.429881	0.164116	0.271537	0.604395	-0.726436	0.109221	0.128327	0.09964	0.477201	0.638871	0.4689	0.112396	0.528324	0.212741	-2.23283	1.5064	TE-up
ENSMUSG00000004341	Gpx6	32.7681	26.7643	23.8906	15.0748	18.3006	16.3533	27.8076	16.5762	1.67756	0.746367	24.9667	22.7536	33.5911	17.4303	11.165	15.5149	27.1038	14.7034	1.84337	0.882346	-0.135978	TE-non
ENSMUSG00000004347	Pde1c	55.6735	56.5506	52.7917	62.2949	68.7635	62.2539	55.0053	64.4374	0.853623	-0.228328	62.7266	53.1998	63.8299	62.487	61.1429	56.8104	59.9188	60.1468	0.996209	-0.00547939	-0.222849	TE-non
ENSMUSG00000004356	Utp20	0.170148	0.410484	0.483469	0.83813	0.814103	0.771608	0.3547	0.807947	0.439014	-1.18766	0.391453	0.387668	0.180972	0.747527	1.03198	0.922453	0.320031	0.900652	0.355333	-1.49276	0.305098	TE-non
ENSMUSG00000004364	Cul3	4.29243	5.34339	4.07926	6.97151	8.61638	7.48095	4.57169	7.68961	0.594528	-0.750182	7.04434	2.9613	5.84504	8.16015	5.9096	7.9437	5.28356	7.33782	0.720045	-0.473841	-0.276341	TE-non
ENSMUSG00000004371	Il11	3.78541	5.54727	5.05635	5.37026	2.74915	3.70584	4.79634	3.94175	1.21681	0.283099	2.89924	5.93717	6.298	4.21823	2.54104	4.08757	5.0448	3.61561	1.39528	0.480559	-0.19746	TE-non
ENSMUSG00000004393	Ddx56	19.5852	23.2192	23.9677	23.5074	24.3915	21.6079	22.2573	23.169	0.960654	-0.0579112	19.9903	19.8123	21.3412	19.5597	20.0492	21.49	20.3813	20.3663	1.00074	0.0010621	-0.0589733	TE-non
ENSMUSG00000004394	Tmed4	24.9976	26.1306	24.2833	20.7267	23.5419	18.7181	25.1372	20.9956	1.19726	0.259737	32.6324	23.6181	34.2206	20.471	17.1993	20.9959	30.157	19.5554	1.54213	0.624927	-0.36519	TE-non
ENSMUSG00000004415	Col26a1	0.545354	0.472181	0.277558	0.767755	0.594479	1.19108	0.431698	0.851106	0.50722	-0.979318	0.220189	0.2151	0.152649	1.46361	1.32798	1.06917	0.195979	1.28692	0.152286	-2.71515	1.73583	TE-up
ENSMUSG00000004455	Ppp1cc	28.7322	38.0255	28.5842	45.1225	37.7379	48.3345	31.7806	43.7316	0.72672	-0.460529	34.6921	24.9685	34.4255	46.5024	44.0098	43.8137	31.362	44.7753	0.700431	-0.513684	0.053155	TE-non
ENSMUSG00000004460	Dnajb11	15.3993	23.2137	18.8083	25.347	30.5511	23.712	19.1404	26.5367	0.72128	-0.471369	15.2171	15.0308	14.6741	26.1025	19.4045	23.1013	14.974	22.8694	0.654762	-0.610959	0.13959	TE-non
ENSMUSG00000004462	Tbccd1	5.3624	5.95317	6.34377	6.1542	6.4498	6.10773	5.88645	6.23724	0.943758	-0.0835117	6.0053	6.40927	8.26872	5.03511	5.80615	6.25472	6.89443	5.69866	1.20983	0.274809	-0.358321	TE-non
ENSMUSG00000004473	Clec11a	1.23744	2.04926	0.828744	0.597713	0.704949	0.562511	1.37182	0.621724	2.20647	1.14174	0.667441	1.20483	1.06696	0.285575	0.491887	0.381433	0.979742	0.386298	2.53623	1.34269	-0.200947	TE-non
ENSMUSG00000004508	Gab2	2.77956	2.45371	6.36593	10.2412	7.39167	10.519	3.8664	9.38396	0.412022	-1.27921	2.80026	3.6855	2.44204	10.9785	11.7073	12.8152	2.97593	11.8336	0.251481	-1.99148	0.712273	TE-up
ENSMUSG00000004535	Tax1bp1	49.5082	61.0554	65.7796	110.81	108.598	128.427	58.7811	115.945	0.506973	-0.98002	68.1782	39.5945	54.917	143.282	152.473	154.799	54.2299	150.185	0.361088	-1.46958	0.489557	TE-non
ENSMUSG00000004542	Psg19	2.59367	2.25182	3.81414	1.90494	2.34786	2.35545	2.88654	2.20275	1.31043	0.390038	2.50344	2.23472	2.49789	2.16075	1.55103	2.51955	2.41202	2.07711	1.16123	0.215659	0.174379	TE-non
ENSMUSG00000004558	Ndrg2	0.325732	0.138619	0.490971	0.59409	1.44043	1.07828	0.318441	1.0376	0.306901	-1.70416	0.376811	0.048514	0.468971	1.41999	0.716615	0.908954	0.298099	1.01519	0.29364	-1.76788	0.0637251	TE-non
ENSMUSG00000004561	Mettl17	2.99304	4.33785	3.65152	3.20988	3.50289	3.35576	3.6608	3.35618	1.09077	0.125341	4.07347	3.29621	3.74785	2.9951	3.0515	2.34737	3.70584	2.79799	1.32447	0.40541	-0.280069	TE-non
ENSMUSG00000004562	Arhgef40	1.12877	1.57036	1.63641	1.13905	0.775626	0.855658	1.44518	0.923444	1.56499	0.646152	0.785042	1.20588	0.666617	1.23645	1.03218	0.984806	0.885846	1.08448	0.816841	-0.291874	0.938026	TE-up
ENSMUSG00000004567	Mcoln1	0.356345	0.425912	1.10633	0.770528	0.732961	0.692686	0.629529	0.732058	0.859944	-0.217685	0.298072	0.720583	0.384976	0.770521	0.567279	0.949847	0.467877	0.762549	0.61357	-0.704701	0.487016	TE-non
ENSMUSG00000004568	Arhgef18	0.160103	0.165736	0.295749	0.913077	0.42227	0.493123	0.207196	0.60949	0.33995	-1.55661	0.159682	0.203006	0.129325	0.384043	0.616838	0.569126	0.164004	0.523336	0.313383	-1.674	0.117396	TE-non
ENSMUSG00000004591	Pkn2	2.60334	2.65482	2.57519	4.62634	3.82484	4.37533	2.61112	4.2755	0.610715	-0.711428	2.98819	1.71886	2.1488	5.97488	4.39227	4.92896	2.28529	5.09871	0.448209	-1.15776	0.446329	TE-non
ENSMUSG00000004609	Cd33	1.34756	0.889468	1.18284	1.19738	0.943779	0.954503	1.13996	1.03189	1.10473	0.143689	1.54623	0.892374	0.971879	1.27736	0.801137	1.51122	1.13683	1.19657	0.950069	-0.0738965	0.217586	TE-non
ENSMUSG00000004610	Etfb	1.70125	1.82454	1.75074	4.12971	6.53031	7.51251	1.75884	6.05751	0.290357	-1.7841	0.652183	0.621678	1.20766	12.7633	8.70518	8.25637	0.827175	9.90827	0.0834833	-3.58237	1.79827	TE-up
ENSMUSG00000004626	Stxbp2	33.5993	40.8123	42.1714	47.9878	45.9659	41.7703	38.861	45.2414	0.85897	-0.219321	49.1265	44.5467	42.2601	34.7053	39.7707	36.7346	45.3111	37.0702	1.2223	0.289604	-0.508924	TE-non
ENSMUSG00000004633	Chn2	241.114	242.058	237.324	199.182	220.926	200.145	240.165	206.751	1.16162	0.216133	235.131	190.539	247.21	203.285	184.543	213.374	224.293	200.401	1.11922	0.162498	0.0536343	TE-non
ENSMUSG00000004637	Wwox	5.14724	7.04518	6.63541	6.28944	7.31595	5.67635	6.27594	6.42725	0.976459	-0.0343687	6.54381	5.60161	6.36842	6.19271	6.37224	6.41135	6.17128	6.32543	0.97563	-0.0355945	0.00122574	TE-non
ENSMUSG00000004642	Slbp	60.2714	70.8905	53.6915	63.1442	78.4295	64.7632	61.6178	68.779	0.895882	-0.15862	64.5336	53.8551	73.34	61.4396	51.9058	53.0665	63.9096	55.4706	1.15213	0.204307	-0.362927	TE-non
ENSMUSG00000004661	Arid3b	14.9008	22.4879	41.7778	31.3504	28.1492	35.3605	26.3888	31.62	0.834561	-0.26091	13.2965	19.9797	12.6357	31.4569	41.0966	37.7439	15.304	36.7658	0.416255	-1.26446	1.00355	TE-up
ENSMUSG00000004667	Polr2e	29.2709	51.3461	28.5735	23.7822	26.3751	20.9306	36.3968	23.6959	1.53599	0.619171	30.2831	40.6864	40.5681	19.7446	20.6433	19.3475	37.1792	19.9118	1.86719	0.900869	-0.281698	TE-non
ENSMUSG00000004677	Myo9b	0.43185	0.240572	1.07186	0.697137	0.485233	0.595685	0.581427	0.592685	0.981006	-0.0276667	0.337902	0.205958	0.324254	0.800326	1.09424	0.896974	0.289371	0.930512	0.310981	-1.6851	1.65744	TE-up
ENSMUSG00000004698	Hdac9	1.5239	1.13508	1.14443	0.895076	1.43022	1.06258	1.2678	1.12929	1.12266	0.166915	1.17401	1.376	1.64747	1.07127	1.41982	0.963685	1.39916	1.15159	1.21498	0.28093	-0.114015	TE-non
ENSMUSG00000004707	Ly9	2.79478	2.41893	2.46636	2.08159	2.50797	2.0141	2.56002	2.20122	1.163	0.217852	2.70548	1.82667	3.11747	1.9042	1.77998	1.86016	2.54987	1.84811	1.37972	0.464373	-0.246521	TE-non
ENSMUSG00000004709	Cd244	1.12648	0.547186	0.756834	0.464426	0.682892	0.456786	0.810167	0.534701	1.51518	0.599487	0.755101	0.506168	1.33201	0.575166	0.290833	0.395988	0.864428	0.420662	2.05492	1.03908	-0.439597	TE-non
ENSMUSG00000004748	Mtfp1	2.62935	2.99427	4.30318	2.67967	2.69043	2.3891	3.30893	2.5864	1.27936	0.355421	3.2046	3.02986	2.96139	2.97972	3.12185	2.62269	3.06529	2.90809	1.05406	0.0759513	0.27947	TE-non
ENSMUSG00000004768	Rab23	4.64419	6.89509	5.19487	7.17283	7.21873	6.369	5.57805	6.92018	0.806055	-0.311049	4.65345	5.34902	5.05981	6.99489	6.57332	7.28161	5.02076	6.94994	0.722418	-0.469094	0.158045	TE-non
ENSMUSG00000004771	Rab11a	50.4368	55.612	52.2613	40.8385	42.0213	39.9498	52.77	40.9365	1.28907	0.36633	45.4267	41.8768	50.3628	35.6511	28.3348	33.2315	45.8887	32.4058	1.41607	0.501889	-0.135558	TE-non
ENSMUSG00000004788	Eif2b2	15.8929	21.9973	19.5333	20.6788	24.5412	18.9824	19.1412	21.4008	0.894413	-0.160987	18.2033	17.668	19.421	16.4246	15.8475	19.1325	18.4307	17.1348	1.07563	0.105181	-0.266168	TE-non
ENSMUSG00000004789	Dlst	23.9223	28.7964	33.8439	45.6781	39.7164	44.7344	28.8542	43.3763	0.665206	-0.588128	29.3366	29.0782	27.6031	41.4102	49.4132	44.1561	28.6726	44.9932	0.637266	-0.650032	0.0619036	TE-non
ENSMUSG00000004791	Pgf	2.15722	3.30057	2.11515	3.53963	3.3184	2.66906	2.52431	3.1757	0.794884	-0.331184	2.98388	3.02009	3.30316	2.45355	2.23741	2.96162	3.10238	2.55086	1.21621	0.282391	-0.613575	TE-down
ENSMUSG00000004798	Ulk2	4.2376	5.74006	7.15448	12.6128	9.43063	12.9232	5.71072	11.6555	0.489958	-1.02927	5.63048	4.92759	4.55694	13.0972	14.8547	14.0518	5.03834	14.0012	0.35985	-1.47453	0.445264	TE-non
ENSMUSG00000004843	Chmp2b	66.4243	89.9071	76.1479	90.4741	94.4748	86.7861	77.4931	90.5784	0.855536	-0.225099	76.3232	71.9039	74.0095	95.9643	93.8614	93.4536	74.0789	94.4264	0.784514	-0.350128	0.12503	TE-non
ENSMUSG00000004846	Plod3	0.174013	0.131187	0.571216	0.712213	0.525515	0.707945	0.292139	0.648558	0.450444	-1.15058	0.18946	0.044242	0.161217	0.804983	0.830147	0.877707	0.13164	0.837612	0.157161	-2.66969	1.51911	TE-up
ENSMUSG00000004849	Ap1s1	6.20384	5.9744	4.99172	4.97116	4.52546	4.66057	5.72332	4.71906	1.21281	0.278352	6.18681	5.89939	5.48927	4.10859	3.28839	4.10044	5.85849	3.83247	1.52864	0.612253	-0.3339	TE-non
ENSMUSG00000004865	Srpk1	43.6716	62.8692	53.7984	66.3162	70.8233	63.4621	53.4464	66.8672	0.799292	-0.323206	58.9737	48.8651	51.8341	58.9013	61.6448	63.0664	53.2243	61.2042	0.869619	-0.201545	-0.121661	TE-non
ENSMUSG00000004880	Lbr	1.21969	0.933916	2.22087	2.12826	2.28427	2.02723	1.45816	2.14659	0.679292	-0.557896	1.1401	1.08523	1.46229	1.63663	2.04275	2.6363	1.22921	2.10522	0.583885	-0.776244	0.218348	TE-non
ENSMUSG00000004894	Hapln2	6.77498	12.1836	11.6674	8.23491	7.63825	7.58164	10.2086	7.81827	1.30574	0.38487	6.67008	17.478	12.1203	9.1803	5.99678	6.71809	12.0895	7.29839	1.65646	0.728099	-0.343229	TE-non
ENSMUSG00000004895	Prcc	0.911674	0.932198	1.71753	0.723763	1.00266	0.974059	1.18713	0.900159	1.3188	0.39923	0.888737	0.921346	1.00278	1.3464	0.871735	1.05306	0.937621	1.0904	0.859887	-0.21778	0.61701	TE-up
ENSMUSG00000004896	Rrnad1	3.00897	5.34419	3.93792	4.34553	4.41878	4.27136	4.09703	4.34522	0.94288	-0.0848532	2.58541	3.87147	3.80393	4.84382	4.15938	3.99559	3.42027	4.33293	0.789368	-0.34123	0.256377	TE-non
ENSMUSG00000004897	Hdgf	45.9209	80.2792	70.1676	109.339	114.97	101.783	65.4559	108.697	0.602186	-0.73172	52.8378	64.4493	46.9817	107.252	100.819	103.766	54.7563	103.946	0.526777	-0.924735	0.193015	TE-non
ENSMUSG00000004929	Thop1	144.455	232.466	234.592	263.046	259.127	223.147	203.838	248.44	0.82047	-0.285477	165.623	187.529	126.662	223.116	257.375	228.327	159.938	236.273	0.67692	-0.562943	0.277466	TE-non
ENSMUSG00000004931	Apba3	19.6043	31.9125	29.4663	18.439	17.9021	15.7294	26.9944	17.3568	1.55526	0.637158	16.412	26.1144	17.8787	14.827	17.9275	17.9879	20.135	16.9141	1.19043	0.251478	0.38568	TE-non
ENSMUSG00000004933	Matk	0.730507	1.85033	1.052	1.23239	1.377	1.01924	1.21095	1.20954	1.00116	0.00167605	0.900759	0.87266	0.425286	0.904375	1.16718	1.17955	0.732902	1.0837	0.676296	-0.564274	0.56595	TE-non
ENSMUSG00000004934	Pias4	95.6197	155.998	139.294	137.04	139.506	117.843	130.304	131.463	0.991182	-0.0127775	117.434	134.126	98.2321	118.403	129.635	117.269	116.597	121.769	0.957527	-0.0626153	0.0498379	TE-non
ENSMUSG00000004936	Map2k1	0.442954	0.745671	0.510419	1.14406	1.45236	1.24276	0.566348	1.27973	0.442554	-1.17607	0.522801	0.474028	0.366336	1.34206	1.64859	1.06	0.454388	1.35022	0.33653	-1.57119	0.395117	TE-non
ENSMUSG00000004937	Sgta	69.0036	114.864	99.9564	96.4061	111.525	85.2438	94.6079	97.7248	0.968105	-0.0467645	85.7324	93.0137	78.7537	80.7332	89.3979	83.4259	85.8333	84.519	1.01555	0.0222613	-0.0690258	TE-non
ENSMUSG00000004945	Tmem242	22.7334	21.8807	31.7205	23.4287	22.1981	24.7359	25.4449	23.4542	1.08487	0.117526	21.9364	20.918	24.6078	22.1583	20.909	23.3813	22.4874	22.1495	1.01525	0.0218401	0.0956863	TE-non
ENSMUSG00000004947	Dtx2	22.9013	29.2357	30.6742	29.1453	29.3922	24.6167	27.6037	27.718	0.995875	-0.00596277	25.6886	28.5229	22.6503	24.3352	28.2842	26.3727	25.6206	26.3307	0.973033	-0.0394397	0.0334769	TE-non
ENSMUSG00000004951	Hspb1	1.83857	3.98261	2.72106	2.68224	2.30092	2.07996	2.84741	2.35438	1.20941	0.274306	2.76703	3.29235	1.82876	1.24412	1.42564	1.31181	2.62938	1.32719	1.98116	0.986349	-0.712042	TE-down
ENSMUSG00000004961	Syt5	19.3126	13.3073	29.3926	10.9996	9.44703	10.4934	20.6708	10.3134	2.00428	1.00308	13.3159	14.6137	15.3685	6.82386	7.58078	8.66051	14.4327	7.68839	1.87721	0.908589	0.0944921	TE-non
ENSMUSG00000004980	Hnrnpa2b1	38.0519	49.2893	40.1413	53.0776	47.8147	59.891	42.4942	53.5944	0.792884	-0.334818	36.9106	31.219	33.577	68.034	47.1185	66.7233	33.9022	60.6253	0.559209	-0.838541	0.503723	TE-non
ENSMUSG00000004994	Ccdc130	45.938	55.8724	45.5441	44.9896	49.386	37.4586	49.1182	43.9447	1.11773	0.160567	58.1727	48.8124	52.6366	36.6653	39.0015	38.9327	53.2072	38.1999	1.39286	0.478055	-0.317488	TE-non
ENSMUSG00000004996	Mri1	1.87959	3.02949	1.72554	1.77296	1.40903	1.49795	2.21154	1.55998	1.41767	0.503523	2.17521	2.58982	1.67689	1.08024	1.49144	1.29958	2.14731	1.29042	1.66404	0.734688	-0.231165	TE-non
ENSMUSG00000005043	Sgsh	0.343798	0.198533	0.50506	0.744221	0.412793	0.73053	0.34913	0.629181	0.554896	-0.84971	0.403792	0.531372	0.185565	0.642133	0.931259	0.732746	0.373576	0.768713	0.485977	-1.04104	0.191331	TE-non
ENSMUSG00000005045	Chd5	4.91944	7.97169	8.13068	20.6427	20.5903	20.0894	7.00727	20.4408	0.342808	-1.54453	5.26809	5.02158	3.97885	24.776	22.9902	22.242	4.75617	23.3361	0.203812	-2.29469	0.750161	TE-up
ENSMUSG00000005054	Cstb	1.82651	2.87688	1.40683	0.262948	0.986397	0.822626	2.03674	0.690657	2.94899	1.56022	0.606085	1.42194	1.44895	0.813223	0.363117	0.192229	1.15899	0.45619	2.54059	1.34517	0.215054	TE-non
ENSMUSG00000005057	Sh2b2	0.297689	0.573665	0.461346	0.438917	0.489398	0.611169	0.444233	0.513161	0.86568	-0.208095	0.141833	0.262985	0.401672	0.522627	0.673392	0.770649	0.26883	0.655556	0.410079	-1.28602	1.07793	TE-up
ENSMUSG00000005069	Pex5	2.31797	2.85622	3.01798	3.97325	4.44258	4.60236	2.73072	4.3394	0.629286	-0.668212	3.1225	1.98266	0.787501	4.91977	3.88892	4.15569	1.96422	4.32146	0.454527	-1.13756	0.469348	TE-non
ENSMUSG00000005089	Slc1a2	8.61492	10.0112	11.8964	10.2684	12.4867	8.15999	10.1742	10.305	0.9873	-0.0184397	8.71345	6.18398	8.86167	7.09778	10.1564	10.0363	7.9197	9.09683	0.8706	-0.199918	0.181478	TE-non
ENSMUSG00000005103	Wdr1	29.9341	36.0887	45.3982	44.0406	45.5436	43.4478	37.1404	44.344	0.837551	-0.255751	34.4612	27.4682	28.7891	38.3989	39.5075	43.5295	30.2395	40.4786	0.747048	-0.420727	0.164976	TE-non
ENSMUSG00000005131	4930550C14Rik	118.864	94.2021	70.7554	60.4008	66.3565	53.7725	94.6072	60.1766	1.57216	0.652747	120.508	72.1193	125.003	51.857	42.5139	53.0786	105.877	49.1498	2.15416	1.10713	-0.454379	TE-non
ENSMUSG00000005142	Man2b1	1.23259	2.09943	1.8102	2.67058	2.59429	2.28805	1.71407	2.51764	0.680825	-0.554644	2.02833	1.68113	1.40534	2.27326	2.25268	2.05116	1.70493	2.19237	0.777666	-0.362777	-0.191867	TE-non
ENSMUSG00000005148	Klf5	5.6779	10.0127	7.37158	7.26872	9.40863	6.72387	7.68739	7.8004	0.985512	-0.0210553	6.04525	5.38145	4.77569	5.55525	6.24438	5.5153	5.4008	5.77165	0.935747	-0.0958102	0.0747549	TE-non
ENSMUSG00000005150	Wdr83	7.89881	9.16931	6.02166	6.4707	6.35821	5.34744	7.69659	6.05878	1.27032	0.345192	7.50455	5.40227	6.38245	4.25755	5.43536	5.41571	6.42976	5.03621	1.27671	0.352427	-0.00723557	TE-non
ENSMUSG00000005161	Prdx2	2.31698	2.9625	1.57311	2.06546	2.30982	2.04505	2.2842	2.14011	1.06733	0.0940054	1.94792	1.74026	2.41586	1.35243	1.62376	1.87228	2.03468	1.61615	1.25897	0.332239	-0.238233	TE-non
ENSMUSG00000005198	Polr2a	2.22385	2.77415	5.84783	11.666	8.54634	12.3306	3.61527	10.8477	0.333277	-1.58521	2.02351	1.82955	1.26486	9.7701	13.0126	12.0211	1.70597	11.6012	0.147051	-2.76562	1.18041	TE-up
ENSMUSG00000005204	Senp3	4.37232	6.15163	6.3958	5.59803	5.29309	5.76558	5.63992	5.55224	1.01579	0.022605	4.02051	4.06775	3.43597	6.02459	6.55834	6.45872	3.84141	6.34722	0.605212	-0.724488	0.747093	TE-up
ENSMUSG00000005220	Corin	0.53623	0.568965	1.33378	0.871999	1.05645	0.974196	0.812992	0.967547	0.840262	-0.251089	0.712687	0.556862	0.895124	1.31562	1.05582	0.975468	0.721558	1.11563	0.646769	-0.628677	0.377587	TE-non
ENSMUSG00000005225	Plekha8	2.18624	1.93284	2.44677	2.08471	1.96345	2.15092	2.18862	2.06636	1.05916	0.0829272	2.11243	1.93839	2.84827	2.4651	1.78427	1.88057	2.29969	2.04331	1.12547	0.170534	-0.0876065	TE-non
ENSMUSG00000005233	Spc25	31.0495	27.5819	20.4272	24.8825	29.1123	22.9115	26.3529	25.6354	1.02798	0.0398192	39.8696	25.316	37.3056	25.8325	19.2384	25.9701	34.1638	23.6803	1.44271	0.528777	-0.488958	TE-non
ENSMUSG00000005237	Dnah2	2.55264	3.4283	5.88491	14.6443	11.9327	14.8758	3.95528	13.8176	0.286249	-1.80466	2.36578	2.56758	2.18556	14.7645	23.7785	17.4839	2.37298	18.6756	0.127063	-2.97639	1.17173	TE-up
ENSMUSG00000005262	Ufd1	36.7674	43.3244	36.0009	33.2621	33.5478	38.7287	38.6975	35.1795	1.1	0.137506	39.7948	25.8265	40.4762	35.7285	27.301	32.8322	35.3659	31.9539	1.10678	0.146365	-0.00885895	TE-non
ENSMUSG00000005267	Zfp287	0.088556	0.155805	0.320621	0.611311	0.531834	0.777449	0.188327	0.640198	0.29417	-1.76528	0.157355	0.51153	0.110579	0.724317	0.67032	0.624504	0.259821	0.673047	0.386037	-1.37319	-0.392088	TE-non
ENSMUSG00000005299	Letm1	4.96615	8.33454	9.64994	11.8405	13.5166	11.2915	7.65021	12.2162	0.626235	-0.675224	2.20924	1.94197	1.69918	3.34327	3.97807	3.69435	1.95013	3.6719	0.531097	-0.912953	0.23773	TE-non
ENSMUSG00000005312	Ubqln1	9.36754	14.0107	11.1543	20.9349	17.9611	22.1575	11.5109	20.3512	0.565612	-0.822115	13.415	8.23902	11.7868	23.9104	30.2809	28.4901	11.1469	27.5604	0.404454	-1.30595	0.483838	TE-non
ENSMUSG00000005320	Fgfr4	0.303275	0.799821	0.479578	0.469977	0.331947	0.670899	0.527558	0.490941	1.07459	0.10378	0.449117	0.464587	0.479434	0.692838	0.342097	0.627306	0.464379	0.55408	0.838108	-0.254791	0.358571	TE-non
ENSMUSG00000005354	Txn2	37.1763	43.7499	43.0127	41.7665	45.4266	37.7321	41.3129	41.6418	0.992104	-0.0114373	34.5887	32.5014	32.3148	32.8286	30.5635	37.6486	33.1349	33.6803	0.983809	-0.0235496	0.0121123	TE-non
ENSMUSG00000005362	Crbn	43.9363	35.6466	40.6389	50.7165	63.3192	51.9438	40.0739	55.3265	0.724317	-0.465307	53.7224	35.8829	60.14	44.0035	38.2232	47.7179	49.9151	43.3149	1.15238	0.204613	-0.66992	TE-down
ENSMUSG00000005370	Msh6	0.94804	1.07804	1.05651	3.9928	3.22158	3.49713	1.02753	3.5705	0.287784	-1.79694	1.20334	0.864838	0.944566	3.40998	3.5986	3.6651	1.00425	3.55789	0.282259	-1.82491	0.027964	TE-non
ENSMUSG00000005374	Tbl2	18.8463	21.8102	27.0797	18.8896	18.0862	16.2151	22.5787	17.7303	1.27345	0.348747	15.9832	16.6539	15.095	13.6882	14.7815	15.8826	15.9107	14.7841	1.0762	0.10595	0.242797	TE-non
ENSMUSG00000005378	Bud23	10.7503	11.3338	10.7403	10.7837	12.2539	9.56165	10.9415	10.8664	1.00691	0.00992885	10.9014	13.8316	15.918	11.3347	10.5898	10.8401	13.5503	10.9215	1.2407	0.311156	-0.301227	TE-non
ENSMUSG00000005410	Mcm5	2.14709	2.02468	2.74056	3.53418	2.48102	2.09	2.30411	2.70173	0.852827	-0.229675	2.55363	2.00118	1.91026	2.25221	3.07006	2.66242	2.15502	2.66156	0.809683	-0.304571	0.0748959	TE-non
ENSMUSG00000005417	Mprip	66.4988	96.4462	118.331	99.1648	108.102	95.7579	93.7586	101.008	0.928227	-0.107451	54.3573	72.3724	61.5885	98.0991	125.4	111.679	62.7727	111.726	0.561846	-0.831753	0.724302	TE-up
ENSMUSG00000005442	Cic	1.72088	1.93695	4.73082	6.64939	4.34079	6.70165	2.79622	5.89728	0.474154	-1.07657	1.12496	1.91356	1.01899	5.97683	8.17249	7.80195	1.3525	7.31709	0.184842	-2.43564	1.35907	TE-up
ENSMUSG00000005447	Pafah1b3	24.4265	27.4356	20.5738	13.2412	13.6846	13.4065	24.1453	13.4441	1.79598	0.844767	23.0346	19.312	18.8517	10.1391	9.99184	10.5655	20.3994	10.2321	1.99366	0.995421	-0.150653	TE-non
ENSMUSG00000005469	Prkaca	102.97	85.1767	184.648	125.897	117.083	122.824	124.265	121.935	1.01911	0.0273083	78.9412	71.233	72.6783	98.5577	110.133	121.555	74.2842	110.082	0.674808	-0.56745	0.594759	TE-up
ENSMUSG00000005470	Asf1b	15.3325	15.0149	11.4402	12.3647	15.657	10.6757	13.9292	12.8991	1.07985	0.110837	15.1992	14.0342	16.0366	11.5031	10.336	11.0306	15.09	10.9566	1.37725	0.461795	-0.350958	TE-non
ENSMUSG00000005474	Myl10	700.85	616.488	424.15	208.346	214.734	210.385	580.496	211.155	2.74914	1.45898	457.429	432.052	641.959	193.119	139.562	198.476	510.48	177.052	2.88322	1.52768	-0.0686962	TE-non
ENSMUSG00000005481	Ddx39	16.101	19.0135	14.9325	13.8524	13.9692	11.7554	16.6823	13.1923	1.26455	0.338619	16.2323	13.5871	16.9305	12.724	11.4748	11.2802	15.5833	11.8263	1.31768	0.398001	-0.0593818	TE-non
ENSMUSG00000005483	Dnajb1	98.9768	143.895	125.706	153.957	167.804	133.236	122.859	151.665	0.810066	-0.303888	110.029	106.573	100.712	126.072	127.589	130.572	105.772	128.078	0.825839	-0.276068	-0.0278196	TE-non
ENSMUSG00000005493	Msh4	2.90678	3.77571	4.04861	5.18935	5.74303	5.38394	3.57703	5.43878	0.65769	-0.604519	3.74014	2.44746	4.118	6.83689	5.23388	4.74288	3.4352	5.60455	0.612931	-0.706204	0.101685	TE-non
ENSMUSG00000005501	Usp40	0.407113	0.17725	0.442816	0.990702	0.754228	0.96076	0.342393	0.901897	0.379637	-1.39731	0.365488	0.283121	0.252135	0.661157	0.948522	1.18947	0.300248	0.933051	0.321792	-1.6358	0.238492	TE-non
ENSMUSG00000005505	Kbtbd4	28.2656	25.8216	36.0173	27.669	24.8353	23.3717	30.0348	25.292	1.18752	0.247954	28.87	24.0946	26.649	19.5102	22.5885	19.418	26.5378	20.5056	1.29418	0.372036	-0.124082	TE-non
ENSMUSG00000005506	Celf1	0.554265	1.0983	0.525303	1.05669	1.18317	1.18724	0.725955	1.14236	0.635484	-0.654071	1.36999	0.574942	0.9065	1.08715	1.4763	1.2273	0.950476	1.26359	0.752205	-0.410803	-0.243269	TE-non
ENSMUSG00000005510	Ndufs3	92.2144	106.279	87.5688	69.4741	73.3619	68.0259	95.3542	70.2873	1.35664	0.440033	84.5744	77.5168	89.8775	54.4413	54.1594	59.2875	83.9895	55.9627	1.50081	0.585743	-0.14571	TE-non
ENSMUSG00000005514	Por	5.62474	7.53073	7.62502	6.61526	5.95885	6.22141	6.92683	6.26517	1.10561	0.144841	8.36654	6.4694	5.78023	5.22999	6.34958	5.07714	6.87206	5.55224	1.23771	0.307673	-0.162832	TE-non
ENSMUSG00000005534	Insr	1.05381	0.813077	1.84838	1.47353	1.43886	1.56194	1.23843	1.49144	0.830353	-0.268204	0.850044	0.720472	0.673283	1.27475	1.37846	1.47487	0.747933	1.37602	0.543547	-0.879523	0.611319	TE-up
ENSMUSG00000005566	Trim28	30.4553	34.0017	37.1193	49.4188	36.5429	48.0548	33.8588	44.6722	0.757939	-0.399846	36.3515	24.549	30.0226	46.307	60.7331	54.8805	30.3077	53.9736	0.561528	-0.832569	0.432723	TE-non
ENSMUSG00000005575	Ube2m	10.1454	12.8202	15.0473	21.8111	16.8337	22.882	12.671	20.5089	0.617829	-0.694721	9.50361	10.1968	7.87281	24.5111	24.0904	27.3024	9.19106	25.3013	0.363265	-1.46091	0.766186	TE-up
ENSMUSG00000005609	Ctr9	14.2756	16.1319	18.571	39.9205	38.9661	32.7693	16.3262	37.2186	0.438656	-1.18884	20.1449	13.575	13.4397	37.2009	40.6503	39.8303	15.7199	39.2271	0.40074	-1.31926	0.130424	TE-non
ENSMUSG00000005610	Eif4g2	14.631	26.7162	31.2046	70.2224	74.6285	72.8612	24.1839	72.5707	0.333246	-1.58534	18.0524	18.2143	17.0897	68.4544	74.5012	73.9172	17.7855	72.2909	0.246027	-2.02311	0.437776	TE-non
ENSMUSG00000005615	Pcyt1a	34.7324	33.2729	35.9134	33.2633	36.5384	28.636	34.6396	32.8126	1.05568	0.0781708	32.6372	28.2564	28.5347	32.5075	30.0371	30.2635	29.8095	30.936	0.963583	-0.0535184	0.131689	TE-non
ENSMUSG00000005621	Zfp592	1.95349	2.08677	4.6093	4.10316	4.15416	4.38286	2.88319	4.21339	0.684291	-0.547319	1.75003	1.94227	1.375	4.20121	4.73078	4.67368	1.6891	4.53522	0.37244	-1.42492	0.8776	TE-up
ENSMUSG00000005625	Psmd4	101.899	159.425	125.637	125.158	142.668	109.846	128.987	125.891	1.02459	0.035053	105.465	123.722	103.349	104.65	111.217	105.641	110.845	107.17	1.0343	0.0486508	-0.0135978	TE-non
ENSMUSG00000005628	Tmod4	8.94787	7.74913	6.35079	2.86045	2.96714	2.82476	7.6826	2.88412	2.66376	1.41346	5.88336	6.13412	10.7179	3.1721	1.79175	4.00617	7.57846	2.99001	2.5346	1.34176	0.0717068	TE-non
ENSMUSG00000005656	Snx6	2.1953	2.87231	1.99227	2.40896	3.63716	2.59936	2.35329	2.88183	0.816597	-0.292303	1.57978	1.64251	1.82296	2.51153	2.81914	3.05226	1.68175	2.79431	0.601849	-0.732526	0.440223	TE-non
ENSMUSG00000005667	Mthfd2	12.2905	11.6616	16.0541	13.7804	14.7872	13.2676	13.3354	13.9451	0.956281	-0.0644937	15.2828	12.5889	14.3402	11.4949	11.6332	13.3586	14.0707	12.1622	1.15692	0.210285	-0.274779	TE-non
ENSMUSG00000005672	Kit	0.429239	0.633641	0.379737	0.698304	0.812079	0.658886	0.480872	0.72309	0.665024	-0.588521	0.204812	0.282588	0.397559	0.793241	0.579743	0.668721	0.294986	0.680568	0.433441	-1.20609	0.617571	TE-up
ENSMUSG00000005674	Tomm40l	0.820447	0.809155	1.26504	0.623345	0.543718	0.506602	0.964879	0.557888	1.72952	0.790372	0.878895	0.826214	0.697708	0.519422	0.57411	0.612439	0.800939	0.568657	1.40847	0.494134	0.296238	TE-non
ENSMUSG00000005682	Pan2	3.56481	3.83816	7.13456	6.76786	6.41306	7.46519	4.84584	6.88203	0.704129	-0.506088	4.22084	3.78407	3.2449	6.73348	8.8254	7.71586	3.74994	7.75825	0.483348	-1.04887	0.542777	TE-non
ENSMUSG00000005683	Cs	7.71044	8.9332	9.05654	10.5978	9.20201	9.5888	8.56673	9.79621	0.874494	-0.193479	7.65952	6.52992	8.08825	9.03696	9.63978	8.69494	7.4259	9.12389	0.813896	-0.297084	0.103605	TE-non
ENSMUSG00000005687	Bcas2	204.449	238.169	175.539	91.4399	117.432	94.1335	206.052	101.002	2.04009	1.02863	158.779	157.956	182.316	83.111	62.3433	71.7406	166.35	72.3983	2.29771	1.2002	-0.171567	TE-non
ENSMUSG00000005698	Ctcf	0.607494	0.652919	1.00487	1.0037	1.36749	1.47578	0.755096	1.28232	0.588849	-0.764031	0.966776	0.834364	0.820163	1.65491	1.23303	1.37319	0.873768	1.42038	0.615167	-0.700951	-0.06308	TE-non
ENSMUSG00000005699	Pard6a	33.0107	49.9779	34.5081	34.8358	31.5094	31.7311	39.1655	32.6921	1.19801	0.260644	31.4346	34.2965	35.168	25.6771	31.174	27.8323	33.633	28.2278	1.19149	0.252764	0.00787969	TE-non
ENSMUSG00000005732	Ranbp1	25.3979	44.784	24.0773	41.8415	47.3375	35.3897	31.4197	41.5229	0.756684	-0.402237	22.7186	23.954	29.5034	43.0997	31.5797	37.5534	25.392	37.411	0.678732	-0.559087	0.15685	TE-non
ENSMUSG00000005763	Cd247	4.60773	6.58721	5.54447	4.5538	7.56015	5.4023	5.5798	5.83875	0.95565	-0.0654455	5.54186	3.62714	4.13429	5.74148	2.14212	3.73107	4.43443	3.87155	1.14539	0.195835	-0.26128	TE-non
ENSMUSG00000005774	Rfx5	0.216672	0.655358	0.533177	0.350365	0.472451	0.523953	0.468402	0.448923	1.04339	0.0612802	0.436736	0.291398	0.530837	0.650783	0.789746	0.77224	0.419657	0.73759	0.568957	-0.813608	0.874888	TE-up
ENSMUSG00000005779	Psmb4	92.9578	100.079	68.9526	55.1883	54.5996	46.7402	87.3297	52.176	1.67375	0.743085	96.0323	89.1696	103.448	39.1844	38.6986	41.4273	96.2167	39.7701	2.41932	1.2746	-0.531519	TE-non
ENSMUSG00000005802	Slc30a4	1.53105	2.0723	1.83122	5.34968	4.01606	5.26196	1.81152	4.8759	0.371526	-1.42846	1.51871	1.34419	1.77383	6.37631	7.01514	6.1831	1.54558	6.52485	0.236876	-2.0778	0.649335	TE-up
ENSMUSG00000005803	Sqor	234.641	240.55	198.502	197.983	227.842	169.385	224.564	198.403	1.13186	0.178692	241.859	173.659	250.041	158.647	156.135	160.787	221.853	158.523	1.3995	0.484914	-0.306222	TE-non
ENSMUSG00000005804	Bloc1s6	2.74259	3.39564	2.86904	2.67841	2.70562	2.34587	3.00242	2.57664	1.16525	0.220638	1.92316	2.79949	2.75616	2.56086	2.04946	3.27875	2.49294	2.62969	0.947996	-0.0770476	0.297686	TE-non
ENSMUSG00000005813	Metap1	10.1012	12.3829	13.8056	16.3805	17.639	15.586	12.0966	16.5352	0.731567	-0.450938	12.4771	10.97	11.9188	16.8838	16.2666	17.5025	11.7886	16.8843	0.6982	-0.518287	0.0673488	TE-non
ENSMUSG00000005823	Gpr108	16.9504	21.5749	21.939	20.0468	25.286	19.4303	20.1548	21.5877	0.933622	-0.0990893	19.6722	18.6647	19.4634	18.1597	18.3988	20.1098	19.2668	18.8894	1.01998	0.0285357	-0.127625	TE-non
ENSMUSG00000005836	Gata6	6.08903	5.66565	5.21149	2.3154	2.56086	2.18337	5.65539	2.35321	2.40327	1.265	4.23479	3.50662	5.48396	1.62241	1.47565	1.52165	4.40846	1.5399	2.86282	1.51744	-0.252439	TE-non
ENSMUSG00000005846	Rsl1d1	10.2805	8.23033	7.00254	8.19415	8.49156	7.04838	8.50446	7.91136	1.07497	0.104293	11.723	6.57731	13.4193	7.4885	5.99807	7.5068	10.5732	6.99779	1.51093	0.595441	-0.491148	TE-non
ENSMUSG00000005873	Reep5	1.66995	3.26205	2.23471	2.22678	2.52931	1.90541	2.3889	2.2205	1.07584	0.105463	1.40834	1.56698	1.52269	1.91055	1.28143	1.96618	1.49934	1.71939	0.872019	-0.197568	0.303031	TE-non
ENSMUSG00000005881	Ergic3	97.7019	139.362	120.3	97.2099	107.676	88.5487	119.121	97.8117	1.21786	0.284351	86.3826	105.694	97.7595	84.7019	83.4122	87.6251	96.6121	85.2464	1.13333	0.180564	0.103787	TE-non
ENSMUSG00000005882	Uqcc1	33.4606	27.116	28.4023	21.0655	23.8466	23.4445	29.6596	22.7855	1.30169	0.380385	28.3172	20.7955	27.3453	23.9589	20.272	21.1613	25.486	21.7974	1.16922	0.225549	0.154836	TE-non
ENSMUSG00000005883	Spo11	57.179	40.5707	41.2466	23.3888	26.4858	20.833	46.3321	23.5692	1.96579	0.975109	55.3374	43.2198	73.8008	20.0303	19.709	21.4219	57.4526	20.3871	2.81809	1.49472	-0.519611	TE-non
ENSMUSG00000005886	Ncoa2	10.6297	7.38701	25.2269	17.5889	15.1669	15.1924	14.4145	15.9828	0.901879	-0.148994	8.48657	7.2845	4.47145	15.6754	22.7633	16.7332	6.7475	18.3906	0.366899	-1.44655	1.29755	TE-up
ENSMUSG00000005892	Trh	0.472346	0.260521	0.393552	0.595084	0.749867	0.865743	0.375473	0.736898	0.509532	-0.972756	0.342309	0.45449	0.378357	1.41454	0.993193	1.07219	0.391719	1.15997	0.337697	-1.5662	0.593445	TE-up
ENSMUSG00000005893	Nr2c2	0.893545	0.936049	1.34329	1.66701	1.74131	1.44561	1.05763	1.61798	0.653672	-0.613362	0.963375	0.566526	0.685117	1.91873	2.45279	1.5198	0.738339	1.96377	0.37598	-1.41127	0.79791	TE-up
ENSMUSG00000005897	Nr2c1	5.57652	8.63851	8.46965	9.55156	8.48249	8.69322	7.56156	8.90909	0.848747	-0.236594	6.96751	7.15634	6.67119	8.79629	9.86528	9.14678	6.93168	9.26945	0.747798	-0.419279	0.182685	TE-non
ENSMUSG00000005899	Smpd4	16.6567	25.4752	33.4901	38.8206	40.4243	38.046	25.2073	39.097	0.644738	-0.633214	18.6036	21.3617	17.5671	36.1118	39.9544	37.9463	19.1775	38.0042	0.504615	-0.986744	0.35353	TE-non
ENSMUSG00000005907	Pex1	0.288082	0.457186	0.735816	0.495854	0.755163	0.858352	0.493695	0.703123	0.702146	-0.510158	0.379226	0.368923	0.439885	0.656174	1.28452	1.1516	0.396011	1.03076	0.384192	-1.3801	0.869942	TE-up
ENSMUSG00000005936	Kctd20	3.80418	5.89484	5.18271	8.45376	10.2445	9.01694	4.96058	9.2384	0.536952	-0.897135	3.59713	4.6102	3.17767	11.9664	8.86082	10.2052	3.795	10.3442	0.366874	-1.44664	0.549509	TE-non
ENSMUSG00000005947	Itgae	28.232	34.2201	26.8236	21.1836	22.9841	20.9796	29.7585	21.7158	1.37037	0.454561	28.1541	33.1146	37.3915	20.31	17.9508	19.7336	32.8867	19.3315	1.7012	0.766554	-0.311993	TE-non
ENSMUSG00000005949	Ctns	1.08208	0.954392	1.69402	1.05492	2.11451	1.71848	1.2435	1.6293	0.763208	-0.389852	1.29057	1.54067	0.984465	2.79156	1.47669	1.76234	1.2719	2.0102	0.632724	-0.660352	0.2705	TE-non
ENSMUSG00000005952	Trpv1	1.49645	1.55652	2.26715	1.98071	1.68386	1.85686	1.77337	1.84048	0.963539	-0.0535845	1.85175	1.44771	1.67233	1.78388	2.65096	1.97038	1.65726	2.13507	0.776207	-0.365486	0.311902	TE-non
ENSMUSG00000005968	Tuft1	10.2911	10.3735	12.0341	12.701	12.7336	10.496	10.8996	11.9768	0.910055	-0.135974	13.1971	11.3569	14.676	11.5559	12.4197	11.2516	13.0766	11.7424	1.11363	0.155264	-0.291239	TE-non
ENSMUSG00000005981	Trap1	36.4676	48.0525	40.7305	56.6271	61.0589	47.7336	41.7502	55.1398	0.757169	-0.401312	50.6942	36.6688	43.8761	47.0148	46.9038	46.8548	43.7464	46.9245	0.932273	-0.101175	-0.300137	TE-non
ENSMUSG00000005982	Naa60	41.5104	60.813	61.866	46.459	59.015	50.8457	54.7298	52.1066	1.05034	0.0708614	40.2793	37.4608	37.5844	55.165	50.757	59.7615	38.4415	55.2278	0.696053	-0.522731	0.593592	TE-up
ENSMUSG00000005983	1700037C18Rik	95.582	126.854	109.481	89.5041	100.798	92.1553	110.639	94.1524	1.17511	0.23279	75.7999	85.5284	91.0381	84.8458	70.8463	83.3688	84.1221	79.6869	1.05566	0.0781425	0.154648	TE-non
ENSMUSG00000005986	Ankrd13d	0.250673	0.453393	0.655016	0.598604	0.672728	0.713383	0.453027	0.661572	0.684774	-0.546299	0.490264	0.439164	0.468903	0.533258	0.76774	0.700136	0.46611	0.667045	0.698769	-0.517112	-0.0291875	TE-non
ENSMUSG00000006005	Tpr	0.729947	0.939427	0.928212	2.58537	2.39319	3.03758	0.865862	2.67205	0.324045	-1.62574	0.896613	0.741541	0.605094	3.47173	3.47295	3.05983	0.747749	3.33483	0.224224	-2.15699	0.531252	TE-non
ENSMUSG00000006010	BC003331	0.593809	0.573239	0.624763	0.638361	0.791744	0.756144	0.59727	0.72875	0.819582	-0.287039	0.677504	0.502856	0.96896	0.700595	0.443501	1.19462	0.71644	0.779572	0.919017	-0.121837	-0.165202	TE-non
ENSMUSG00000006019	Dhx34	8.09957	14.1256	15.7572	15.7295	14.3971	13.3517	12.6608	14.4928	0.873595	-0.194964	10.1413	12.3812	6.07471	12.6407	15.5516	14.2633	9.53243	14.1519	0.673581	-0.570076	0.375113	TE-non
ENSMUSG00000006021	Kptn	6.98547	7.10165	7.39436	7.18458	8.95662	5.49871	7.16049	7.2133	0.992678	-0.0106018	6.33833	6.84502	5.27218	4.63732	5.47729	5.38562	6.15184	5.16674	1.19066	0.251764	-0.262366	TE-non
ENSMUSG00000006024	Napa	58.4258	66.8221	62.889	63.378	71.5553	57.5377	62.7123	64.157	0.977482	-0.0328576	63.0763	54.01	61.74	48.7953	51.6372	54.5431	59.6088	51.6585	1.1539	0.206518	-0.239376	TE-non
ENSMUSG00000006050	Sra1	21.3555	29.9324	22.4313	18.016	19.7225	18.7056	24.5731	18.8147	1.30606	0.385216	19.2699	22.58	22.2712	18.0623	15.3838	15.7834	21.3737	16.4099	1.30249	0.381273	0.0039437	TE-non
ENSMUSG00000006057	Atp5g1	13.2612	29.8475	10.9445	10.5921	12.9218	10.3478	18.0177	11.2872	1.59629	0.674724	11.6402	13.5319	13.6007	12.2436	6.56662	9.97205	12.9243	9.59409	1.34711	0.429865	0.244859	TE-non
ENSMUSG00000006058	Snf8	2.79248	4.37743	1.95466	4.49946	2.80275	3.75514	3.04152	3.68578	0.825204	-0.277178	3.73994	2.00458	2.49194	2.33403	2.91398	3.48035	2.74549	2.90945	0.943643	-0.083687	-0.193491	TE-non
ENSMUSG00000006095	Tbcb	50.6794	74.4661	56.5099	41.7465	46.6909	37.2594	60.5518	41.899	1.44519	0.531256	49.0115	51.3235	47.7559	30.4062	30.8748	34.7495	49.3637	32.0102	1.54213	0.62492	-0.093664	TE-non
ENSMUSG00000006127	Inpp5k	41.2804	54.7016	63.3943	64.7053	71.4016	61.1764	53.1254	65.7611	0.807855	-0.307832	47.7372	46.2145	42.967	58.9926	66.0085	63.8146	45.6396	62.9386	0.725145	-0.463659	0.155827	TE-non
ENSMUSG00000006134	Crkl	2.01754	1.66201	3.01478	3.10342	3.45411	2.76013	2.23144	3.10589	0.718457	-0.477027	1.6039	2.21585	2.11464	3.74745	3.45195	3.50339	1.97813	3.56759	0.554473	-0.850812	0.373785	TE-non
ENSMUSG00000006143	Upk3bl	28.9741	34.4336	31.6748	16.7814	19.9041	16.6935	31.6942	17.793	1.78127	0.832907	24.1961	28.9524	34.6013	17.0419	15.1177	14.7429	29.2499	15.6342	1.8709	0.903729	-0.0708218	TE-non
ENSMUSG00000006169	Clint1	9.15	10.6667	10.3463	9.36599	10.5266	8.97507	10.0543	9.62254	1.04487	0.0633255	8.98021	8.83118	8.34676	9.2952	8.83907	8.50714	8.71938	8.88047	0.981861	-0.0264095	0.089735	TE-non
ENSMUSG00000006191	Cdkal1	16.9694	19.2064	23.2941	22.9994	22.5284	25.2621	19.8233	23.5966	0.84009	-0.251383	22.5785	16.2254	18.2233	22.7777	21.7465	24.7952	19.0091	23.1065	0.822674	-0.281607	0.0302236	TE-non
ENSMUSG00000006205	Htra1	0.124126	0.557318	0.248436	0.574596	0.682947	0.250881	0.30996	0.502808	0.616458	-0.697926	0.026179	0.077273	0.192646	0.131696	0.053402	0.105834	0.0986993	0.0969773	1.01776	0.0253928	-0.723318	TE-down
ENSMUSG00000006215	Zbtb17	15.9816	13.3925	32.1862	19.9429	20.4991	16.9549	20.5201	19.1323	1.07254	0.101028	12.1985	13.5764	10.8184	15.0571	16.5175	17.7333	12.1978	16.436	0.742138	-0.430241	0.531269	TE-non
ENSMUSG00000006218	Fam131c	0.784111	1.16605	1.07967	0.692982	0.711121	0.996435	1.00994	0.800179	1.26214	0.335876	0.773564	0.731209	0.503154	1.01957	1.10728	1.12362	0.669309	1.08349	0.617734	-0.694942	1.03082	TE-up
ENSMUSG00000006221	Hspb7	18.0581	29.2933	35.8708	24.1297	22.3567	24.1314	27.7407	23.5393	1.17849	0.236938	17.7684	20.0617	12.5741	21.6417	25.0003	24.0555	16.8014	23.5658	0.712957	-0.488114	0.725051	TE-up
ENSMUSG00000006235	Epor	2.51261	2.95706	2.18702	1.47968	2.20786	1.25257	2.55223	1.6467	1.5499	0.632177	2.00658	2.37246	1.95154	1.18445	1.27447	1.21619	2.11019	1.22503	1.72256	0.78455	-0.152373	TE-non
ENSMUSG00000006241	Ccdc159	34.5467	38.5936	33.9645	31.0719	33.6408	32.1381	35.7016	32.2836	1.10587	0.145187	32.9185	32.5155	34.65	32.9176	33.3602	32.5713	33.3613	32.9497	1.01249	0.0179104	0.127277	TE-non
ENSMUSG00000006262	Mob1b	3.67488	6.32066	3.77206	4.02481	4.46487	3.41518	4.5892	3.96828	1.15647	0.209727	3.85663	4.86852	4.06316	3.6466	3.8876	3.49328	4.26277	3.67583	1.15968	0.213722	-0.00399522	TE-non
ENSMUSG00000006269	Atp6v1b1	10.3683	13.6261	13.2049	9.38339	8.21469	9.30882	12.3998	8.96897	1.38252	0.4673	10.4254	8.79779	9.66345	8.23151	9.18949	8.29982	9.62887	8.57361	1.12308	0.167464	0.299837	TE-non
ENSMUSG00000006273	Atp6v1b2	12.5128	13.433	14.1712	18.94	19.5652	17.006	13.3723	18.5038	0.722683	-0.468565	14.7996	12.4753	13.9352	18.2864	18.3629	20.57	13.7367	19.0731	0.720213	-0.473504	0.00493911	TE-non
ENSMUSG00000006281	Tep1	0.934801	1.19336	1.93121	3.2681	3.12994	3.24287	1.35312	3.21364	0.421057	-1.24791	0.908909	0.623545	0.599941	2.94387	3.38583	3.83789	0.710798	3.38919	0.209725	-2.25343	1.00552	TE-up
ENSMUSG00000006288	Ttc5	0.738128	0.609671	0.419507	0.718943	0.873036	0.614855	0.589102	0.735611	0.800833	-0.320426	0.306317	0.54864	0.609055	0.48261	0.332177	0.459132	0.488004	0.42464	1.14922	0.200654	-0.52108	TE-non
ENSMUSG00000006289	Osgep	7.54696	12.0113	11.9138	11.9635	7.7671	7.53104	10.4907	9.08722	1.15444	0.207197	12.8464	7.94289	7.65169	6.84869	9.05271	6.78682	9.48032	7.56274	1.25356	0.326027	-0.11883	TE-non
ENSMUSG00000006299	Aamp	134.999	188.067	146.37	145.544	124.389	132.467	156.479	134.134	1.16659	0.222296	118.779	133.171	127.762	120.483	127.274	136.252	126.571	128.003	0.988811	-0.0162336	0.23853	TE-non
ENSMUSG00000006304	Arpc2	64.0893	93.8748	62.4704	69.7828	72.5571	66.23	73.4782	69.5233	1.05689	0.0798197	68.5319	53.6662	76.2316	60.0682	58.9483	60.8612	66.1432	59.9592	1.10314	0.141612	-0.061792	TE-non
ENSMUSG00000006307	Kmt2b	0.146137	0.480081	0.296858	0.579142	0.381937	0.689787	0.307692	0.550289	0.559147	-0.838702	0.231151	0.282057	0.124094	0.533145	0.566737	0.544845	0.212434	0.548242	0.387482	-1.3678	0.529097	TE-non
ENSMUSG00000006310	Zbtb32	24.9741	31.6671	27.7981	24.7206	27.6038	25.7106	28.1464	26.0117	1.08207	0.113794	23.8375	28.5547	25.8744	27.6874	23.9881	23.663	26.0889	25.1128	1.03887	0.0550107	0.0587833	TE-non
ENSMUSG00000006311	Etv2	0.779142	1.76038	0.602119	0.760279	0.783766	1.15588	1.04721	0.899975	1.1636	0.218598	0.523095	0.613492	0.553122	0.90159	1.19903	1.18734	0.563236	1.09599	0.513907	-0.96042	1.17902	TE-up
ENSMUSG00000006315	Tmem147	27.5392	36.7031	30.4922	19.029	21.3206	18.5284	31.5781	19.626	1.609	0.686161	24.825	31.327	24.5511	17.7368	16.5	16.5126	26.901	16.9165	1.59023	0.669234	0.0169269	TE-non
ENSMUSG00000006333	Rps9	236.286	275.233	221.942	144.214	148.322	131.91	244.487	141.482	1.72804	0.78914	220.636	206.328	249.5	126.664	95.981	120.261	225.488	114.302	1.97273	0.980196	-0.191056	TE-non
ENSMUSG00000006335	Tfpt	22.5392	32.5999	18.6522	16.7124	21.3417	15.994	24.5971	18.016	1.36529	0.449209	19.5042	19.015	19.3518	17.4726	17.1838	18.7343	19.2903	17.7969	1.08392	0.116254	0.332955	TE-non
ENSMUSG00000006345	Ggt1	0.433756	0.688152	1.04917	1.01077	0.562397	0.450242	0.723693	0.674471	1.07298	0.101621	0.389839	0.830942	0.360102	0.664654	0.440058	0.435907	0.526961	0.51354	1.02613	0.0372205	0.0644009	TE-non
ENSMUSG00000006356	Crip2	3.76668	5.87018	6.59633	7.39372	6.89507	9.51117	5.41106	7.93332	0.682068	-0.552013	3.73842	4.0489	3.42526	9.03785	8.95835	9.44028	3.73753	9.1455	0.408674	-1.29098	0.738964	TE-up
ENSMUSG00000006360	Crip1	3.66283	3.77173	3.54409	2.60872	2.1175	2.24002	3.65955	2.32208	1.57598	0.656248	2.06434	2.47435	2.65464	3.2199	1.61489	2.71508	2.39778	2.51662	0.952775	-0.0697918	0.72604	TE-up
ENSMUSG00000006373	Pgrmc1	13.6067	22.4419	14.3616	10.5711	12.3596	10.1268	16.8034	11.0192	1.52492	0.608738	9.4841	11.9089	9.80991	8.78677	6.69351	7.49849	10.401	7.65959	1.3579	0.44138	0.167359	TE-non
ENSMUSG00000006390	Elovl1	0.257788	0.091641	0.481969	0.355757	0.657251	0.513941	0.277133	0.508983	0.544483	-0.877041	0.408407	0.656716	0.153137	0.697718	0.194699	0.429471	0.406087	0.440629	0.921606	-0.117778	-0.759263	TE-down
ENSMUSG00000006392	Med8	39.6681	40.5964	30.6513	27.5415	27.0169	23.0858	36.9719	25.8814	1.42851	0.514516	44.4583	37.4547	44.6784	22.4166	21.0442	20.8327	42.1971	21.4312	1.96896	0.977433	-0.462917	TE-non
ENSMUSG00000006398	Cdc20	120.54	158.631	114.599	135.141	150.006	116.019	131.257	133.722	0.981565	-0.0268441	156.835	137.734	144.067	114.06	124.404	121.605	146.212	120.023	1.2182	0.284748	-0.311592	TE-non
ENSMUSG00000006411	Nectin4	3.26175	3.11827	2.57474	2.24426	2.35497	1.81021	2.98492	2.13648	1.39712	0.482457	2.7245	2.60489	2.99011	2.54947	2.46473	2.59389	2.77317	2.53603	1.09351	0.128961	0.353496	TE-non
ENSMUSG00000006412	Pfdn2	3.98443	3.49334	2.79296	2.40476	2.52658	2.11792	3.42358	2.34976	1.45699	0.542994	3.35002	3.19473	4.22734	2.74893	2.23379	2.72901	3.5907	2.57058	1.39684	0.48217	0.0608238	TE-non
ENSMUSG00000006418	Rnf114	11.3838	15.9331	16.1596	16.5216	17.8961	15.8514	14.4922	16.7564	0.864875	-0.209436	13.9952	14.6536	13.7387	15.6303	15.2905	17.0231	14.1292	15.9813	0.884106	-0.177709	-0.0317273	TE-non
ENSMUSG00000006423	C330007P06Rik	0.595442	0.541675	0.301229	0.518897	0.447422	0.518908	0.479449	0.495076	0.968435	-0.0462727	0.280356	0.269921	0.337074	1.17573	0.582874	0.597836	0.295784	0.785481	0.376564	-1.40903	1.36276	TE-up
ENSMUSG00000006435	Neurl1a	0.866784	0.746797	1.19951	0.997834	1.05876	0.898602	0.937695	0.985064	0.951913	-0.0710987	0.911298	0.995365	0.581211	1.29941	1.39407	1.54282	0.829291	1.4121	0.587276	-0.76789	0.696792	TE-up
ENSMUSG00000006442	Srm	0.303172	1.08787	0.663977	1.32727	2.03945	1.42162	0.685007	1.59611	0.429172	-1.22037	0.369735	0.578388	0.462795	1.35755	1.49578	1.46175	0.470306	1.43836	0.326974	-1.61275	0.392381	TE-non
ENSMUSG00000006456	Rbm14	12.3326	21.6375	20.5018	25.6159	24.1674	22.2506	18.1573	24.0113	0.756198	-0.403164	17.5734	16.0797	13.2456	21.842	24.8062	22.549	15.6329	23.0658	0.677753	-0.561168	0.158004	TE-non
ENSMUSG00000006464	Bbs1	1.06666	1.18257	2.05028	2.49658	2.1752	2.57897	1.43317	2.41692	0.592976	-0.753954	1.46498	1.17169	1.08931	2.60115	2.99514	2.62699	1.24199	2.74109	0.4531	-1.1421	0.388143	TE-non
ENSMUSG00000006471	Ndor1	1.13332	2.24341	2.83276	2.05727	2.48931	1.73411	2.06983	2.09356	0.988663	-0.0164499	1.15655	1.12514	0.911887	2.25322	2.58212	2.52863	1.06453	2.45466	0.433677	-1.20531	1.18886	TE-up
ENSMUSG00000006476	Nsmf	1.30781	1.13335	2.77676	4.84191	6.12944	6.67979	1.7393	5.88371	0.295613	-1.75822	1.60584	1.26848	1.28992	9.702	7.73713	7.78982	1.38808	8.40965	0.165058	-2.59896	0.840739	TE-up
ENSMUSG00000006498	Ptbp1	27.9168	31.9258	44.0991	41.0399	40.0294	40.8482	34.6472	40.6392	0.852558	-0.230131	34.3998	37.7852	30.7654	41.7549	55.3887	44.3622	34.3168	47.1686	0.727535	-0.458911	0.228781	TE-non
ENSMUSG00000006517	Mvd	0.590079	0.688509	0.718405	0.592327	1.02185	0.640612	0.665664	0.751597	0.885666	-0.175165	0.707557	0.927927	0.153227	0.368147	0.761985	0.663501	0.596237	0.597878	0.997256	-0.00396442	-0.171201	TE-non
ENSMUSG00000006527	Sfmbt1	19.8326	22.4972	39.1983	45.4542	39.4898	42.7148	27.176	42.5529	0.638641	-0.646923	25.0157	20.5421	20.5864	46.8864	52.9805	52.2533	22.0481	50.7067	0.434815	-1.20153	0.554602	TE-non
ENSMUSG00000006567	Atp7b	0.41666	0.390515	0.756274	1.09241	1.18248	1.28179	0.52115	1.18556	0.43958	-1.1858	0.474049	0.379008	0.251123	1.17711	1.564	1.48035	0.36806	1.40715	0.261563	-1.93477	0.748967	TE-up
ENSMUSG00000006575	Rundc3a	16.2938	27.177	17.8599	19.9906	21.1724	17.3384	20.4436	19.5005	1.04836	0.0681385	15.0073	16.7125	16.1445	18.6693	16.1512	18.9308	15.9548	17.9171	0.890478	-0.167347	0.235486	TE-non
ENSMUSG00000006586	Runx1t1	2.40312	1.34989	1.96766	2.84715	2.77952	2.37086	1.90689	2.66584	0.715305	-0.48337	2.40596	1.18136	2.39201	2.44041	2.41056	2.74151	1.99311	2.53083	0.787534	-0.344586	-0.138783	TE-non
ENSMUSG00000006587	Snai3	1.16424	1.93639	1.58167	1.35634	0.940618	1.39123	1.56076	1.2294	1.26954	0.344301	1.00429	1.43808	1.07404	1.49697	1.84753	1.69279	1.17214	1.6791	0.698076	-0.518543	0.862845	TE-up
ENSMUSG00000006589	Aprt	311.45	426.109	390.267	262.014	280.276	239.926	375.942	260.738	1.44184	0.527907	293.61	345.201	305.36	221.578	210.748	221.599	314.724	217.975	1.44385	0.529923	-0.00201594	TE-non
ENSMUSG00000006599	Gtf2h1	10.9791	19.3659	19.1565	45.229	50.8519	44.6785	16.5005	46.9198	0.351675	-1.50769	14.3126	14.7597	15.5462	49.6424	46.4865	45.6069	14.8728	47.2453	0.3148	-1.66749	0.159803	TE-non
ENSMUSG00000006651	Aplp1	1.66017	1.06706	2.89651	2.01457	3.30505	2.99557	1.87458	2.77173	0.676321	-0.56422	1.51864	1.4771	1.59268	2.68691	2.37601	3.09515	1.52947	2.71936	0.562439	-0.830231	0.26601	TE-non
ENSMUSG00000006673	Qrich1	89.5594	101.914	147.862	163.87	164.221	146.905	113.112	158.332	0.714396	-0.485205	105.022	97.8986	91.4973	151.3	162.086	165.096	98.1392	159.494	0.615316	-0.7006	0.215395	TE-non
ENSMUSG00000006675	P4htm	1.12471	2.15896	1.38277	2.37835	2.30883	1.93469	1.55548	2.20729	0.7047	-0.504919	1.36153	1.1221	1.16445	1.38271	1.78231	2.336	1.21603	1.83367	0.663165	-0.592561	0.087642	TE-non
ENSMUSG00000006676	Usp19	11.8402	16.8667	24.8664	36.4558	26.4864	32.421	17.8578	31.7877	0.561782	-0.831917	13.6392	13.8255	9.61391	33.2877	44.8247	37.6042	12.3596	38.5722	0.320426	-1.64194	0.810018	TE-up
ENSMUSG00000006699	Cdc42	5.11829	5.76395	4.14885	3.993	4.31199	3.8333	5.01036	4.0461	1.23832	0.308384	4.9899	3.72444	5.46747	4.02257	2.56268	3.60396	4.72727	3.3964	1.39184	0.476999	-0.168614	TE-non
ENSMUSG00000006705	Pknox1	17.2051	18.4175	21.8699	18.4897	19.6411	16.9044	19.1642	18.3451	1.04465	0.0630186	18.4173	19.3423	18.1713	18.627	18.122	19.3255	18.6437	18.6915	0.997441	-0.00369644	0.0667151	TE-non
ENSMUSG00000006711	D130043K22Rik	0.561473	0.38824	0.357747	0.304364	0.496431	0.233351	0.43582	0.344715	1.26429	0.338327	0.326512	0.413206	0.220978	0.521333	0.375812	0.199448	0.320232	0.365531	0.876073	-0.190876	0.529203	TE-non
ENSMUSG00000006715	Gmnn	14.8355	18.4962	10.9686	11.6018	12.5031	10.8087	14.7668	11.6379	1.26885	0.343525	15.9941	16.2516	15.3397	12.5452	9.70523	10.7594	15.8618	11.0033	1.44155	0.527625	-0.1841	TE-non
ENSMUSG00000006720	Zfp184	0.348677	0.790276	0.451826	1.16798	1.73978	1.42779	0.53026	1.44518	0.366915	-1.44648	0.296617	0.241916	0.365033	1.93285	1.04958	1.83779	0.301189	1.60674	0.187453	-2.4154	0.968916	TE-up
ENSMUSG00000006728	Cdk4	2.26635	3.30949	2.66852	1.84883	2.13179	2.04153	2.74812	2.00738	1.36901	0.453129	2.0835	1.19795	1.75107	1.88208	1.16096	1.54105	1.67751	1.52803	1.09782	0.134646	0.318483	TE-non
ENSMUSG00000006731	B4galnt1	6.7921	11.7964	9.8532	9.85152	9.39922	8.70186	9.48058	9.31753	1.0175	0.0250275	7.10652	8.8069	6.03793	7.35411	8.55255	7.75462	7.31712	7.88709	0.927733	-0.108218	0.133245	TE-non
ENSMUSG00000006732	Mettl1	0.370968	0.152289	0.209737	0.339145	0.455703	0.330449	0.244331	0.375099	0.651378	-0.618433	0.297346	0.139246	0.215194	0.436298	0.954646	0.607673	0.217262	0.666206	0.326119	-1.61653	0.998099	TE-up
ENSMUSG00000006736	Tspan31	0.756473	0.411244	0.764779	1.05825	0.788847	0.552897	0.644165	0.799997	0.805209	-0.312564	0.410274	0.317679	0.846356	0.362005	0.159506	0.521728	0.52477	0.347746	1.50906	0.593649	-0.906213	TE-down
ENSMUSG00000006763	Saal1	5.57556	6.57249	6.14521	5.12907	5.41518	5.08656	6.09776	5.21027	1.17033	0.226921	6.36935	4.97019	7.24472	4.66413	5.39974	4.53402	6.19475	4.86596	1.27308	0.348321	-0.121401	TE-non
ENSMUSG00000006777	Krt23	0.7085	0.839292	0.651567	0.544758	0.294882	0.415337	0.73312	0.418326	1.75251	0.809422	0.411061	0.594248	0.639012	0.56976	0.315264	0.24282	0.548107	0.375948	1.45793	0.543924	0.265498	TE-non
ENSMUSG00000006784	Ttc25	91.3177	127.868	104.744	151.997	170.374	140.377	107.977	154.249	0.700013	-0.514546	118.032	104.109	99.9615	135.466	143.632	132.662	107.367	137.254	0.782255	-0.35429	-0.160256	TE-non
ENSMUSG00000006800	Sulf2	0.650865	0.887161	1.11694	0.850532	0.867201	0.884434	0.884987	0.867389	1.02029	0.0289777	0.643032	0.524862	0.622892	0.622779	0.88354	0.585191	0.596929	0.69717	0.856217	-0.223952	0.25293	TE-non
ENSMUSG00000006818	Sod2	69.0519	74.0617	59.6261	43.5258	46.2419	38.5249	67.5799	42.7642	1.58029	0.660191	63.7826	64.9531	65.3923	35.689	33.6632	38.8467	64.7093	36.0663	1.79418	0.843323	-0.183133	TE-non
ENSMUSG00000006850	Tmco6	0.606776	0.641878	0.819653	1.20745	1.21094	0.954763	0.689436	1.12438	0.613169	-0.705644	0.591827	1.15927	0.752697	0.897007	1.3337	1.37639	0.834598	1.20237	0.69413	-0.526723	-0.178922	TE-non
ENSMUSG00000006906	Stambp	1.57186	2.55462	2.69497	2.57237	2.51208	2.26702	2.27382	2.45049	0.927901	-0.107957	1.67721	1.22376	2.26875	2.39205	2.83679	1.96134	1.72324	2.39673	0.718998	-0.47594	0.367983	TE-non
ENSMUSG00000006920	Ezh1	1.87284	2.1718	5.47832	5.52287	4.8731	4.8714	3.17432	5.08912	0.623746	-0.680969	2.16311	2.05026	2.0426	4.57016	5.02107	4.44659	2.08532	4.67927	0.445651	-1.16601	0.485044	TE-non
ENSMUSG00000006930	Hap1	9.3851	15.7872	18.1546	17.466	12.8094	17.7689	14.4423	16.0148	0.90181	-0.149104	9.70859	12.1924	7.11644	15.8637	19.0891	17.4146	9.67249	17.4558	0.554112	-0.851749	0.702645	TE-up
ENSMUSG00000006931	P3h4	0.413628	0.910701	0.572726	0.638491	0.56541	0.428287	0.632352	0.544063	1.16228	0.216954	0.699331	0.370318	0.258415	0.543218	0.749972	0.515137	0.442688	0.602776	0.734416	-0.445331	0.662285	TE-up
ENSMUSG00000006932	Ctnnb1	1.03198	0.922563	1.04889	1.37165	1.5506	1.64306	1.00114	1.52177	0.65788	-0.604103	1.34093	0.577011	0.990451	1.3196	2.06163	2.29915	0.969466	1.89346	0.512008	-0.965761	0.361658	TE-non
ENSMUSG00000006941	Eif1b	91.1057	128.742	80.5078	85.8243	83.0379	74.9775	100.119	81.2799	1.23178	0.30074	94.4369	100.127	101.069	85.9944	84.7638	93.1229	98.5443	87.9604	1.12033	0.163918	0.136822	TE-non
ENSMUSG00000006998	Psmd2	90.1774	112.546	127.576	190.695	202.815	161.489	110.1	184.999	0.595137	-0.748707	112.999	90.0902	88.5956	161.086	175.702	171.489	97.2283	169.426	0.57387	-0.801205	0.0524977	TE-non
ENSMUSG00000007029	Vars	50.0395	78.6017	107.609	139.481	108.257	122.594	78.7502	123.444	0.637942	-0.648502	51.5323	61.3518	38.3809	127.96	149.707	145.973	50.4217	141.213	0.35706	-1.48576	0.837259	TE-up
ENSMUSG00000007033	Hspa1l	41.36	62.3085	52.7967	52.6977	51.216	46.9961	52.1551	50.3033	1.03681	0.0521548	46.8509	37.0615	35.5816	52.6912	55.57	54.1193	39.8313	54.1268	0.735889	-0.442441	0.494595	TE-non
ENSMUSG00000007035	Msh5	2.3114	3.14705	3.29285	3.72081	3.97248	2.94214	2.9171	3.54514	0.822844	-0.28131	2.90416	2.95037	2.77861	3.65936	3.8067	3.60561	2.87771	3.69056	0.77975	-0.358916	0.0776064	TE-non
ENSMUSG00000007036	Abhd16a	20.4987	37.5995	30.7954	53.0076	59.4796	45.1411	29.6312	52.5428	0.563945	-0.826374	21.4027	26.3508	19.3973	42.37	40.0423	44.4416	22.3836	42.2846	0.529355	-0.917693	0.0913187	TE-non
ENSMUSG00000007039	Ddah2	0.363967	0.514608	0.377878	0.920277	0.409561	0.376851	0.418818	0.568896	0.736193	-0.441843	0.570675	0.516993	0.33014	0.288901	0.25761	0.598682	0.472603	0.381731	1.23805	0.308071	-0.749915	TE-down
ENSMUSG00000007041	Clic1	5.18408	6.11518	5.69864	4.23758	3.55813	3.4881	5.66597	3.76127	1.5064	0.591101	4.70896	4.97682	6.85038	3.80499	3.33669	3.38553	5.51206	3.50907	1.5708	0.651502	-0.0604013	TE-non
ENSMUSG00000007050	Lsm2	276.543	301.532	248.043	162.573	190.924	147.251	275.372	166.916	1.64977	0.722262	245.536	257.788	261.852	150.06	116.849	140.227	255.058	135.712	1.8794	0.910276	-0.188014	TE-non
ENSMUSG00000007080	Pole	12.1335	13.1829	12.2578	10.8439	13.8619	8.8137	12.5247	11.1732	1.12097	0.164742	14.8508	9.9756	12.3907	8.34069	7.99173	12.3692	12.4057	9.56721	1.29669	0.374833	-0.210091	TE-non
ENSMUSG00000007107	Atp1a4	134.299	137.036	225.537	194.513	189.752	173.624	165.624	185.963	0.89063	-0.167102	160.205	135.822	117.999	178.668	223.483	198.449	138.009	200.2	0.689354	-0.536683	0.369581	TE-non
ENSMUSG00000007122	Casq1	0	0	0.065109	0.336805	0.303199	0.356903	0.021703	0.332302	0.065311	-3.93653	0	0.043059	0.087433	0.753056	0.378122	0.526428	0.0434973	0.552535	0.0787232	-3.66707	-0.269462	TE-non
ENSMUSG00000007216	Zfp775	0.554278	0.543482	0.742177	0.682278	1.01682	0.64463	0.613312	0.781243	0.785047	-0.349149	0.800006	0.562331	0.739457	0.742317	0.986772	0.564143	0.700598	0.764411	0.91652	-0.125761	-0.223388	TE-non
ENSMUSG00000007279	Scube2	6.67177	7.4517	8.40799	7.03389	7.26433	6.22593	7.51049	6.84138	1.0978	0.134619	8.48053	5.31778	6.84064	5.16014	6.78812	5.64684	6.87965	5.86503	1.17299	0.230197	-0.0955774	TE-non
ENSMUSG00000007338	Mrpl49	2.10939	1.9225	1.5388	1.60402	1.91231	1.56726	1.8569	1.69453	1.09582	0.13201	0.883988	1.44511	1.05106	1.52303	1.09035	1.12814	1.12672	1.24717	0.903417	-0.146536	0.278546	TE-non
ENSMUSG00000007411	Mark3	3.94997	4.04717	3.93771	6.84591	7.95649	7.45447	3.97828	7.41896	0.536232	-0.899071	4.60999	2.63043	4.85291	8.2875	8.32535	8.54729	4.03111	8.38671	0.480654	-1.05693	0.157858	TE-non
ENSMUSG00000007415	Gatad1	6.16529	7.3093	4.50835	5.59293	6.32701	7.83009	5.99431	6.58334	0.910527	-0.135226	5.28587	4.77038	9.36254	7.71643	6.39672	8.58556	6.47293	7.56624	0.855502	-0.225157	0.0899309	TE-non
ENSMUSG00000007458	M6pr	7.1871	6.56608	7.5124	7.46859	7.49497	6.46732	7.08853	7.14363	0.992287	-0.0111714	7.4193	6.34176	8.11948	5.47288	5.7421	7.04432	7.29351	6.08643	1.19832	0.261017	-0.272188	TE-non
ENSMUSG00000007564	Ppp2r1a	6.02778	5.58366	8.00781	7.35833	7.84773	6.28225	6.53975	7.16277	0.91302	-0.131282	5.43199	5.72642	5.15957	5.82688	7.09894	7.34257	5.43933	6.75613	0.805095	-0.312769	0.181487	TE-non
ENSMUSG00000007589	Tinf2	35.4762	26.3583	45.8771	29.8749	26.028	28.5137	35.9039	28.1389	1.27595	0.351575	26.6823	22.5671	24.3486	23.7668	24.2351	26.5524	24.5327	24.8514	0.987173	-0.0186254	0.370201	TE-non
ENSMUSG00000007591	Tssk4	110.413	124.011	110.91	90.3024	102.19	88.0618	115.111	93.518	1.2309	0.299714	104.581	92.0218	104.76	71.7723	69.1873	71.2578	100.454	70.7391	1.42007	0.505959	-0.206245	TE-non
ENSMUSG00000007603	Dus3l	4.1401	5.9291	5.21732	4.53465	5.85574	3.92671	5.09551	4.77237	1.06771	0.0945207	4.71097	5.545	4.15397	4.11247	3.88501	4.015	4.80332	4.00416	1.19958	0.262532	-0.168011	TE-non
ENSMUSG00000007613	Tgfbr1	10.7363	9.02187	11.6768	9.19103	13.0323	9.82986	10.4784	10.6844	0.980716	-0.0280926	8.25662	5.6328	10.3974	8.423	7.69296	8.59748	8.09561	8.23782	0.982737	-0.0251225	-0.00297009	TE-non
ENSMUSG00000007617	Homer1	3.4512	5.11876	4.62195	3.66126	3.73749	4.08066	4.39731	3.82647	1.14918	0.200605	3.55046	3.11952	4.59703	3.63384	3.6975	4.11738	3.75567	3.81624	0.984127	-0.0230838	0.223689	TE-non
ENSMUSG00000007646	Rad51c	8.47259	9.72744	9.74637	6.83254	4.90887	6.92804	9.31547	6.22315	1.49691	0.581984	9.20606	5.90907	9.16083	5.8393	6.05829	8.00082	8.09199	6.6328	1.21999	0.286875	0.295109	TE-non
ENSMUSG00000007656	Arpp19	8.28574	10.9636	7.78049	5.28388	5.62272	7.43181	9.00995	6.1128	1.47395	0.559685	9.40197	8.53855	8.73536	6.88207	5.25484	10.0643	8.89196	7.4004	1.20155	0.264898	0.294787	TE-non
ENSMUSG00000007659	Bcl2l1	16.3014	20.6444	30.6812	40.387	35.6352	40.0873	22.5423	38.7032	0.582441	-0.779816	17.1031	17.0121	13.3486	37.8586	40.1817	40.1084	15.8213	39.3829	0.401729	-1.31571	0.535889	TE-non
ENSMUSG00000007721	Ccdc124	22.7249	54.0097	31.7381	41.4753	48.9598	39.1264	36.1576	43.1872	0.837229	-0.256305	20.175	31.2154	23.0917	35.2416	30.6892	36.8788	24.8274	34.2699	0.724466	-0.46501	0.208705	TE-non
ENSMUSG00000007739	Cct4	213.162	228.87	228.114	294.359	312.934	252.172	223.382	286.488	0.779725	-0.358963	261.039	197.778	233.807	234.872	251.649	232.934	230.874	239.818	0.962706	-0.0548322	-0.304131	TE-non
ENSMUSG00000007777	0610009B22Rik	94.9459	93.3036	57.1735	40.496	49.4268	39.1532	81.8077	43.0253	1.90138	0.92705	82.7428	74.5105	111.425	36.6397	27.1428	36.4884	89.5593	33.4236	2.67952	1.42197	-0.494925	TE-non
ENSMUSG00000007783	Cpt1c	47.6388	58.7718	79.5276	59.7617	58.1458	49.0049	61.9794	55.6374	1.11399	0.155733	48.8158	52.2568	35.9423	45.2329	55.2198	50.0057	45.6716	50.1528	0.91065	-0.135032	0.290765	TE-non
ENSMUSG00000007812	Zfp655	0.747068	0.576877	0.623738	1.05368	1.06031	0.90934	0.649228	1.00778	0.644217	-0.634381	0.831741	0.567597	0.625905	1.16321	0.939539	0.85	0.675081	0.984249	0.685884	-0.543963	-0.0904173	TE-non
ENSMUSG00000007815	Rhoa	11.0065	15.2392	12.5489	18.2256	18.1772	17.7758	12.9315	18.0595	0.716052	-0.481864	12.0334	9.72728	12.7616	18.347	17.5533	17.4707	11.5074	17.7903	0.646837	-0.628526	0.146661	TE-non
ENSMUSG00000007817	Zmiz1	0.567844	0.591908	0.618506	0.662582	1.16604	1.02268	0.592753	0.950432	0.623666	-0.681154	0.619583	0.393661	0.395556	1.24418	0.910077	1.24574	0.4696	1.13333	0.414353	-1.27107	0.589915	TE-up
ENSMUSG00000007833	Aldh16a1	1.10284	2.16564	2.17728	3.23242	2.37155	2.26279	1.81525	2.62225	0.692249	-0.530637	1.29089	2.15735	0.950577	1.75783	2.41381	1.48717	1.46627	1.88627	0.777338	-0.363385	-0.167252	TE-non
ENSMUSG00000007837	Prrg2	2.81883	4.36304	4.79506	4.11344	4.86658	5.48486	3.99231	4.82162	0.828001	-0.272296	2.96815	4.76914	3.51944	5.05543	5.90597	3.92426	3.75224	4.96188	0.756213	-0.403135	0.130839	TE-non
ENSMUSG00000007850	Hnrnph1	9.29442	12.9481	10.7129	16.6227	21.0078	19.2273	10.9851	18.9526	0.579612	-0.786841	10.6312	7.02999	8.54788	24.3582	17.8883	19.3892	8.73636	20.5452	0.425226	-1.2337	0.446858	TE-non
ENSMUSG00000007867	Ift43	379.919	384.962	281.387	196.278	222.942	179.267	348.756	199.496	1.74819	0.805861	325.418	297.263	343.513	154.226	132.395	150.266	322.065	145.629	2.21154	1.14505	-0.339193	TE-non
ENSMUSG00000007872	Id3	0.174537	0.683131	0.558117	0.867015	0.746187	0.562804	0.471928	0.725335	0.650635	-0.62008	0	0.150862	0	0.443491	0	0.131302	0.0502873	0.191598	0.262463	-1.92981	1.30973	TE-up
ENSMUSG00000007880	Arid1a	4.24574	4.36712	7.8277	6.77517	5.02622	5.7962	5.48019	5.86586	0.934251	-0.0981181	2.55716	2.17218	1.55451	4.57156	6.23141	6.19509	2.09461	5.66602	0.36968	-1.43565	1.33753	TE-up
ENSMUSG00000007888	Crlf1	19.9978	32.702	22.441	30.8628	17.7966	26.8678	25.0469	25.1757	0.994883	-0.0074009	23.7322	30.5233	31.78	27.2425	25.4839	30.2319	28.6785	27.6528	1.03709	0.0525463	-0.0599472	TE-non
ENSMUSG00000007891	Ctsd	0.71397	0.609568	0.753759	0.917018	0.925624	1.14314	0.692432	0.995259	0.695731	-0.523399	0.507767	0.248518	0.239788	0.818885	0.801925	0.838444	0.332024	0.819751	0.405031	-1.3039	0.780498	TE-up
ENSMUSG00000007892	Rplp1	218.213	208.002	145.277	98.5257	95.4644	107.703	190.498	100.564	1.89429	0.921654	197.24	251.675	219.653	101.445	78.861	101.798	222.856	94.0348	2.36993	1.24485	-0.323192	TE-non
ENSMUSG00000007907	Cabs1	240.503	226.761	192.374	372.085	427.828	369.016	219.879	389.643	0.564309	-0.825444	300.525	149.553	285.295	388.891	351.145	417.093	245.124	385.71	0.635515	-0.654002	-0.171442	TE-non
ENSMUSG00000007950	Abhd8	102.096	173.126	146.765	131.182	136.781	117.491	140.662	128.485	1.09478	0.130639	108.889	153.263	101.315	109.645	130.656	117.564	121.156	119.288	1.01566	0.0224107	0.108228	TE-non
ENSMUSG00000007987	Ift22	49.4185	51.1175	52.221	36.9309	39.3373	33.6688	50.919	36.6457	1.3895	0.474562	38.4654	41.5089	45.9592	30.6886	26.2717	32.1291	41.9778	29.6964	1.41356	0.499337	-0.0247749	TE-non
ENSMUSG00000008028	1700008O03Rik	56.1059	85.5154	54.5645	52.0335	50.4679	46.5425	65.3953	49.6813	1.3163	0.396483	47.2468	56.9566	51.6105	49.9321	38.3922	44.5827	51.9379	44.3023	1.17235	0.229406	0.167077	TE-non
ENSMUSG00000008036	Ap2s1	119.653	163.02	142.636	108.235	122.698	106.644	141.77	112.526	1.25989	0.333295	97.5914	133.269	110.177	96.3972	82.7952	95.0177	113.679	91.4034	1.24371	0.314648	0.0186464	TE-non
ENSMUSG00000008090	Fgfrl1	3.15521	1.94331	4.09554	3.50376	3.57773	2.65321	3.06469	3.2449	0.944463	-0.0824338	3.38102	2.95409	2.64579	3.30583	3.2912	3.16287	2.99363	3.2533	0.920184	-0.120006	0.0375726	TE-non
ENSMUSG00000008129	4930432K21Rik	55.3093	63.5399	69.9673	66.4536	67.678	56.3559	62.9388	63.4958	0.991228	-0.0127118	62.823	56.7473	62.4606	51.1087	57.6967	57.7527	60.677	55.5194	1.0929	0.128157	-0.140869	TE-non
ENSMUSG00000008136	Fhl2	0.308248	0.513925	0.120667	0.430259	0.494004	0.572656	0.31428	0.498973	0.629854	-0.666911	0.238155	0.192226	0.146896	0.214629	0.193012	0.084072	0.192426	0.163904	1.17401	0.231447	-0.898359	TE-down
ENSMUSG00000008140	Emc10	7.78943	11.1856	9.19594	7.57655	6.40092	8.7027	9.39032	7.56006	1.2421	0.312777	7.98335	7.28346	7.351	8.4713	9.82953	10.5056	7.53927	9.60214	0.785166	-0.348931	0.661708	TE-up
ENSMUSG00000008167	Fbxw9	21.5907	23.9566	24.959	23.6489	25.3678	21.0959	23.5021	23.3709	1.00562	0.00807989	21.1084	23.1156	23.233	24.0804	23.0876	22.8868	22.4857	23.3516	0.962918	-0.0545145	0.0625944	TE-non
ENSMUSG00000008200	Fnbp4	3.48002	4.67388	4.80926	6.82734	6.69699	6.91049	4.32105	6.81161	0.634366	-0.656612	3.9711	3.68947	3.09733	7.38391	7.41716	7.58735	3.58597	7.46281	0.480512	-1.05736	0.400744	TE-non
ENSMUSG00000008301	Phax	0.812695	0.633446	0.701455	2.05029	2.47777	1.95964	0.715865	2.16257	0.331026	-1.59498	0.625472	0.328234	0.497801	3.98764	2.97433	3.4133	0.483836	3.45842	0.139901	-2.83753	1.24254	TE-up
ENSMUSG00000008307	1700109H08Rik	186.045	193.108	93.7126	94.2246	108.166	89.1617	157.622	97.1841	1.62189	0.697676	143.087	82.2168	147.143	82.7488	56.0391	76.4701	124.149	71.7527	1.73024	0.79097	-0.0932937	TE-non
ENSMUSG00000008333	Snrpb2	27.2209	24.2738	13.1077	14.3748	13.7311	12.5829	21.5341	13.5629	1.58772	0.666956	26.8156	19.2463	32.7087	12.8905	8.92437	13.1806	26.2569	11.6651	2.25088	1.17049	-0.503535	TE-non
ENSMUSG00000008348	Ubc	240.367	283.16	236.815	252.79	245.177	209.641	253.447	235.869	1.07452	0.103698	261.843	263.436	217.757	209.464	235.659	208.54	247.679	217.888	1.13673	0.184884	-0.0811862	TE-non
ENSMUSG00000008373	Prpf31	6.65574	8.48882	7.41526	10.6959	10.3112	8.40022	7.51994	9.80246	0.767149	-0.382422	8.1842	6.26698	5.73307	9.48664	9.98077	9.84306	6.72808	9.77016	0.688636	-0.538186	0.155764	TE-non
ENSMUSG00000008384	Sertad1	3.72208	4.70989	3.29257	3.64467	2.76553	2.67867	3.90818	3.02962	1.28999	0.367361	3.28095	3.84405	4.35967	2.58075	3.32652	3.50435	3.82822	3.13721	1.22026	0.287194	0.080167	TE-non
ENSMUSG00000008393	Carhsp1	39.1411	47.4627	35.4296	29.8822	34.4398	29.8563	40.6778	31.3928	1.29577	0.373809	31.8751	34.6214	36.7888	27.2873	23.0089	28.1314	34.4285	26.1425	1.31695	0.397203	-0.023394	TE-non
ENSMUSG00000008398	Elk3	0.445468	0.264143	0.340118	0.169216	0.426283	0.341133	0.34991	0.312211	1.12075	0.164463	0.164493	0.497429	1.13261	0.404283	0.288326	0.290605	0.598178	0.327738	1.82517	0.868031	-0.703568	TE-down
ENSMUSG00000008429	Herpud2	13.9117	19.9061	19.1711	28.7933	29.777	30.9998	17.6629	29.8567	0.591591	-0.757328	13.4561	12.7614	12.0585	33.3448	34.8633	37.2625	12.7587	35.1569	0.362907	-1.46233	0.705001	TE-up
ENSMUSG00000008438	Adam21	18.3781	17.6374	20.022	16.0376	18.4615	16.6784	18.6792	17.0592	1.09496	0.130882	18.7564	14.0244	16.7089	16.0375	16.0193	16.4493	16.4966	16.1687	1.02028	0.0289639	0.101918	TE-non
ENSMUSG00000008450	Nutf2	7.6249	13.9956	7.40532	5.63438	6.08382	4.67653	9.67528	5.46491	1.77044	0.824107	7.99078	7.67273	11.0307	4.14666	3.68217	5.35903	8.89806	4.39596	2.02415	1.01731	-0.193207	TE-non
ENSMUSG00000008461	Fut1	0.486288	0.77493	1.08105	0.967862	0.737327	0.83098	0.780757	0.84539	0.923547	-0.114743	0.51802	0.528813	0.355967	1.10673	1.14091	0.777792	0.4676	1.00848	0.463669	-1.10883	0.99409	TE-up
ENSMUSG00000008475	Arpc5	1.35399	0.783633	0.838432	1.11562	1.64182	1.15914	0.992019	1.30553	0.759861	-0.396193	0.997587	0.980033	0.790645	1.37941	1.01915	1.03231	0.922755	1.14362	0.806869	-0.309594	-0.0865993	TE-non
ENSMUSG00000008482	Rnf151	457.649	547.547	437.574	316.163	372.184	303.661	480.924	330.669	1.4544	0.540419	373.409	375.328	416.423	257.268	233.966	278.96	388.387	256.731	1.51281	0.597234	-0.0568142	TE-non
ENSMUSG00000008540	Mgst1	1.51084	1.71345	0.675062	0.689125	0.747109	1.042	1.29978	0.826079	1.57344	0.653921	0.297298	0.137447	0.690952	0.408333	0.408816	0.205511	0.375232	0.340887	1.10075	0.138492	0.515429	TE-non
ENSMUSG00000008604	Ubqln4	1.74846	3.31045	2.83534	3.79102	5.77568	5.45081	2.63142	5.00584	0.52567	-0.927771	1.59827	1.46182	1.73971	6.36176	4.92998	4.79295	1.59993	5.36157	0.298408	-1.74464	0.816873	TE-up
ENSMUSG00000008668	Rps18	210.804	162.671	125.256	93.059	88.7589	86.4908	166.244	89.4362	1.8588	0.894369	195.73	179.373	239.002	74.7161	68.104	78.3013	204.702	73.7071	2.77723	1.47365	-0.579279	TE-down
ENSMUSG00000008682	Rpl10	3.40252	3.06144	2.87785	2.25367	2.89784	2.46306	3.11394	2.53819	1.22683	0.294941	2.17578	2.56255	1.82762	1.4317	1.69665	2.16006	2.18865	1.7628	1.24157	0.312169	-0.0172284	TE-non
ENSMUSG00000008683	Rps15a	46.8379	34.4579	39.841	12.1283	11.7193	24.3507	40.379	16.0661	2.5133	1.32958	34.1057	26.1855	80.5331	16.6634	17.4312	19.0272	46.9414	17.7073	2.65097	1.40652	-0.0769389	TE-non
ENSMUSG00000008690	Ncaph2	4.01668	3.93542	4.86674	4.79928	6.06755	5.17399	4.27295	5.34694	0.799138	-0.323483	4.20258	4.2739	4.88457	5.99094	5.90135	5.20423	4.45368	5.69884	0.781506	-0.355671	0.0321877	TE-non
ENSMUSG00000008730	Hipk1	26.3425	25.8803	56.8038	38.71	35.4045	40.1347	36.3422	38.0831	0.954288	-0.0675031	27.745	25.6544	18.5296	39.3732	53.9337	43.3681	23.9763	45.5583	0.526278	-0.926104	0.858601	TE-up
ENSMUSG00000008734	Gprc5b	7.64805	12.7471	4.22989	3.28668	3.64455	3.82316	8.20836	3.5848	2.28977	1.1952	3.97059	4.54144	4.21881	3.47834	2.20702	3.59565	4.24361	3.09367	1.37171	0.455974	0.739229	TE-up
ENSMUSG00000008763	Man1a2	2.24027	2.71622	5.09339	6.05709	5.53505	5.54633	3.34996	5.71283	0.586392	-0.770062	2.3477	2.3853	2.14243	5.7367	5.922	6.27391	2.29181	5.97754	0.383404	-1.38306	0.613	TE-up
ENSMUSG00000008813	Tppp2	10.3749	20.148	9.56917	10.2851	9.70427	10.2404	13.364	10.0766	1.32624	0.407344	8.49888	6.41498	12.4151	10.7771	8.41373	11.05	9.10965	10.0803	0.903711	-0.146067	0.553411	TE-non
ENSMUSG00000008822	Acyp1	1283.2	1338.78	510.936	313.376	363.079	286.058	1044.3	320.837	3.25493	1.70263	973.073	941.756	1332.62	279.814	192.012	268.318	1082.48	246.715	4.38758	2.13343	-0.430797	TE-non
ENSMUSG00000008843	Cldn13	3.21714	3.63906	2.40422	1.90469	2.45485	1.86897	3.0868	2.07617	1.48678	0.572191	2.69543	2.1061	2.84643	2.29319	1.88702	2.15941	2.54932	2.11321	1.20638	0.270679	0.301512	TE-non
ENSMUSG00000008855	Hdac5	21.9642	21.1587	19.372	14.1391	16.2371	12.7252	20.8316	14.3671	1.44995	0.536006	18.2303	21.0812	40.8181	15.1925	11.2076	11.748	26.7098	12.716	2.10048	1.07072	-0.534716	TE-non
ENSMUSG00000008859	Rala	3.7786	6.09836	3.89524	6.07598	6.82826	5.89269	4.59073	6.26564	0.732683	-0.448739	3.47024	4.14052	2.72868	5.7612	4.18461	5.2437	3.44648	5.06317	0.680696	-0.554916	0.106177	TE-non
ENSMUSG00000008874	Clec3a	1.35235	0.257029	0.64884	0.326259	0.685015	0.387972	0.75274	0.466415	1.61388	0.690537	0.676854	1.06976	0.962864	0.575702	0.81302	0.715512	0.903159	0.701411	1.28763	0.36472	0.325817	TE-non
ENSMUSG00000008892	Vdac3	279.778	259.517	234.679	274.009	301.932	254.683	257.991	276.875	0.931797	-0.101912	315.931	214	315.468	220.241	203.648	228.605	281.8	217.498	1.29564	0.373667	-0.475579	TE-non
ENSMUSG00000008932	Slc1a7	0.638329	0.39981	0.565216	0.727703	1.1	0.897299	0.534452	0.908333	0.588387	-0.765162	0.298424	0.437227	0.324353	1.0814	1.24089	1.34862	0.353335	1.22364	0.288758	-1.79207	1.0269	TE-up
ENSMUSG00000008958	Vps72	17.9735	29.4884	20.7145	16.7351	18.6308	15.6141	22.7255	16.9933	1.33732	0.41934	16.1271	20.2497	17.4417	12.8252	14.22	14.5625	17.9395	13.8692	1.29347	0.371252	0.0480879	TE-non
ENSMUSG00000008976	Gabpa	5.71156	6.61801	4.60256	8.35394	10.4154	8.57034	5.64404	9.11322	0.619325	-0.691232	9.01561	5.77403	9.04849	9.29089	6.17448	7.52815	7.94604	7.66451	1.03673	0.0520438	-0.743276	TE-down
ENSMUSG00000009013	Dynll1	560.372	545.076	334.515	185.463	203.129	166.777	479.988	185.123	2.59281	1.37451	430.979	449.142	529.265	169.44	131.696	167.675	469.795	156.27	3.0063	1.58799	-0.213474	TE-non
ENSMUSG00000009030	Pdcl	0.258463	0.072266	0.199981	0.398235	0.46518	0.532904	0.176903	0.46544	0.380078	-1.39563	0.291771	0.135951	0.34197	0.606203	0.4687	0.436055	0.256564	0.503653	0.509407	-0.97311	-0.422523	TE-non
ENSMUSG00000009035	Tmem184b	0.103407	0.035031	0.222798	0.347495	0.43281	0.330294	0.120412	0.3702	0.325262	-1.62032	0.088291	0.200968	0.167424	0.398345	0.399104	0.421025	0.152228	0.406158	0.374799	-1.41581	-0.204514	TE-non
ENSMUSG00000009070	Rsph14	54.8472	48.8854	69.3346	49.1792	43.1897	48.2839	57.6891	46.8843	1.23046	0.299194	42.3094	35.67	41.5612	38.9451	38.0105	43.1962	39.8469	40.0506	0.994913	-0.00735704	0.306551	TE-non
ENSMUSG00000009073	Nf2	10.2246	14.9205	23.9391	38.0306	35.5778	36.3013	16.3614	36.6366	0.446587	-1.16299	8.59907	13.0753	8.6128	36.2342	37.3481	39.9614	10.0957	37.8479	0.266744	-1.90647	0.743482	TE-up
ENSMUSG00000009076	Zmat5	22.414	23.6194	17.8266	10.5494	14.9994	11.439	21.2866	12.3293	1.72651	0.78786	17.2085	18.615	22.7784	10.4121	10.6159	9.56763	19.534	10.1986	1.91537	0.93762	-0.14976	TE-non
ENSMUSG00000009079	Ewsr1	125.63	208.656	149.575	238.766	218.581	177.305	161.287	211.551	0.762403	-0.391375	157.912	144.634	142.171	176.441	193.814	193.098	148.239	187.784	0.789413	-0.341149	-0.050226	TE-non
ENSMUSG00000009090	Ap1b1	7.11428	10.1728	14.5121	21.8004	18.3831	19.0762	10.5997	19.7532	0.536607	-0.898062	9.59357	9.31349	6.31321	18.4245	22.2786	21.7547	8.40675	20.8193	0.403797	-1.3083	0.410237	TE-non
ENSMUSG00000009092	Derl3	16.2849	21.9392	28.0838	19.8767	16.625	19.4945	22.1026	18.6654	1.18415	0.243851	18.4167	24.1545	17.7069	20.8809	22.3212	21.8267	20.0927	21.6763	0.926944	-0.109446	0.353297	TE-non
ENSMUSG00000009093	Gstt4	410.73	450.777	381.824	353.515	428.324	320.488	414.444	367.442	1.12791	0.173657	369.028	314.785	415.765	284.877	236.541	300.827	366.526	274.082	1.33729	0.41931	-0.245653	TE-non
ENSMUSG00000009097	Tbx1	0.21228	0.800971	0.458744	0.696933	0.441442	0.619142	0.490665	0.585839	0.837542	-0.255766	0.200855	0.30274	0.64541	0.888443	1.02176	0.834338	0.383002	0.914846	0.418652	-1.25618	1.00041	TE-up
ENSMUSG00000009112	Bcl2l13	2.76609	3.5035	4.27457	4.26419	4.07705	4.06005	3.51472	4.13376	0.850247	-0.234046	3.15956	3.40539	3.11117	4.34083	5.07971	3.91355	3.22537	4.44469	0.725668	-0.462618	0.228572	TE-non
ENSMUSG00000009115	Spatc1l	208.641	269.724	217.878	174.636	192.514	156.798	232.081	174.649	1.32884	0.410167	204.212	205.644	215.266	152.898	144.178	151.233	208.374	149.436	1.3944	0.479644	-0.0694763	TE-non
ENSMUSG00000009207	Lnpk	27.3985	22.8776	21.8071	23.3941	33.7628	25.1704	24.0277	27.4425	0.875568	-0.191709	28.4625	26.4902	37.1415	29.0094	23.52	28.9431	30.6981	27.1575	1.13037	0.176797	-0.368507	TE-non
ENSMUSG00000009246	Trpm5	1.2807	1.89154	0.957257	1.03029	1.20476	0.942347	1.3765	1.05913	1.29965	0.378121	1.07313	1.49539	1.14076	0.890201	1.00436	1.59179	1.23643	1.16212	1.06394	0.0894225	0.288698	TE-non
ENSMUSG00000009291	Pttg1ip	59.1502	76.5947	59.8127	45.4358	53.454	45.019	65.1859	47.9696	1.3589	0.442438	53.3415	53.4974	53.3228	45.9792	39.1907	42.8977	53.3872	42.6892	1.2506	0.322623	0.119815	TE-non
ENSMUSG00000009293	Ube2g2	26.8051	37.9531	26.0744	25.4824	27.1767	22.5717	30.2775	25.0769	1.20739	0.271886	25.4432	24.9293	26.859	24.9923	23.8275	26.0178	25.7438	24.9459	1.03199	0.0454252	0.226461	TE-non
ENSMUSG00000009350	Mpo	2.43625	2.45852	2.32703	1.78578	1.80093	1.93885	2.40727	1.84186	1.30698	0.386235	2.041	1.77775	1.74635	1.30132	0.959629	1.76528	1.85503	1.34208	1.38221	0.466976	-0.0807404	TE-non
ENSMUSG00000009394	Syn2	0.426198	0.766606	0.478886	0.585144	0.493053	0.583807	0.55723	0.554001	1.00583	0.00838348	0.259376	0.505689	0.414811	0.574699	0.335846	0.742348	0.393292	0.550964	0.713825	-0.486358	0.494742	TE-non
ENSMUSG00000009470	Tnpo1	6.58812	9.31169	12.4352	19.5105	19.7257	19.6844	9.445	19.6402	0.480902	-1.05619	8.49084	11.7368	6.79256	19.5402	20.9266	20.0617	9.00672	20.1762	0.446404	-1.16358	0.107393	TE-non
ENSMUSG00000009535	Rnmt	2.4769	2.92088	0.962404	2.50876	4.05149	3.1015	2.12006	3.22058	0.658284	-0.603218	2.71467	2.18831	2.4684	4.14222	2.08426	2.75384	2.45713	2.99344	0.820836	-0.284834	-0.318384	TE-non
ENSMUSG00000009549	Srp14	716.16	611.094	321.434	203.933	223.821	164.253	549.563	197.335	2.78492	1.47763	678.975	625.857	809.203	165.331	135.514	161.45	704.678	154.098	4.57291	2.19311	-0.715479	TE-down
ENSMUSG00000009555	Cdk9	0.291799	0.692219	0.136953	0.32414	0.295054	0.333563	0.373657	0.317586	1.17655	0.234569	0.378849	0.456458	0.030507	0.306057	0.59836	0.310972	0.288605	0.40513	0.712376	-0.489289	0.723858	TE-up
ENSMUSG00000009563	Tor2a	1.06376	0.761725	0.801045	0.665584	0.640433	0.969495	0.875509	0.758504	1.15426	0.206965	1.15168	0.944994	0.796577	0.637709	0.582202	0.640931	0.964416	0.620281	1.55481	0.636734	-0.429769	TE-non
ENSMUSG00000009566	Fpgs	23.2896	27.4863	29.9724	22.2359	23.6136	20.227	26.9161	22.0255	1.22204	0.289294	27.3483	25.6158	22.7959	19.5224	21.7263	19.4141	25.2534	20.2209	1.24887	0.320627	-0.0313331	TE-non
ENSMUSG00000009569	Mkl2	1.93374	2.53254	2.99875	2.45109	3.41543	3.01058	2.48834	2.95903	0.840931	-0.249941	1.90535	1.82698	2.07644	2.83899	3.1531	3.08884	1.93625	3.02698	0.639666	-0.64461	0.394668	TE-non
ENSMUSG00000009575	Cbx5	3.23365	3.45882	3.10312	4.28129	4.00753	4.07293	3.2652	4.12059	0.792411	-0.33568	3.71903	2.99927	3.79763	4.17122	3.45647	4.42207	3.50531	4.01659	0.872709	-0.196427	-0.139253	TE-non
ENSMUSG00000009596	Taf7l	11.5934	10.0717	9.36675	11.6373	14.4851	12.3658	10.344	12.8294	0.80627	-0.310665	9.60914	5.85287	8.36908	11.7223	7.90935	9.68339	7.9437	9.77167	0.812932	-0.298794	-0.0118711	TE-non
ENSMUSG00000009621	Vav2	1.26144	1.04977	1.60732	2.61386	2.45414	2.26015	1.30617	2.44272	0.534722	-0.90314	1.40647	1.47947	1.18569	3.54097	2.77239	2.74875	1.35721	3.0207	0.449302	-1.15424	0.251102	TE-non
ENSMUSG00000009628	Tex15	1.43489	1.74652	1.72462	9.74492	8.12394	10.2769	1.63534	9.38191	0.174308	-2.52029	2.34261	0.997362	1.61275	11.2956	10.4924	10.8323	1.65091	10.8734	0.151829	-2.71948	0.199191	TE-non
ENSMUSG00000009630	Ppp2cb	15.0807	23.0483	14.4389	20.3469	19.1252	20.2594	17.5226	19.9105	0.88007	-0.18431	15.2616	12.6549	15.9905	17.5388	18.1617	20.0575	14.6357	18.586	0.787459	-0.344723	0.160413	TE-non
ENSMUSG00000009640	Dmap1	54.4361	74.8168	50.5761	55.6853	58.4106	46.5393	59.943	53.545	1.11949	0.162838	55.2303	57.6837	57.9599	43.6022	47.9225	43.9692	56.958	45.1646	1.26112	0.334704	-0.171866	TE-non
ENSMUSG00000009647	Mcu	20.2273	16.1479	17.0589	10.6675	12.8831	12.4965	17.8114	12.0157	1.48234	0.567876	15.9854	12.7092	18.6063	11.2311	8.40544	11.948	15.767	10.5282	1.4976	0.582651	-0.0147745	TE-non
ENSMUSG00000009670	Tex11	0.35588	0.457031	0.484955	0.571388	0.984552	0.708234	0.432622	0.754725	0.573218	-0.802843	0.522793	0.330109	0.740258	0.562663	0.4986	0.559638	0.531053	0.5403	0.982885	-0.0249048	-0.777939	TE-down
ENSMUSG00000009681	Bcr	1.5185	1.06237	1.97014	2.85037	2.84208	2.8369	1.517	2.84312	0.53357	-0.906251	1.26243	1.02002	0.952773	2.71736	2.86102	3.4048	1.07841	2.99439	0.360142	-1.47336	0.56711	TE-non
ENSMUSG00000009687	Fxyd5	6.15336	3.92828	3.6079	2.70056	2.22918	2.55131	4.56318	2.49368	1.8299	0.871763	4.01968	4.12909	6.22028	0.923233	2.32597	2.61415	4.78969	1.95445	2.45066	1.29317	-0.421405	TE-non
ENSMUSG00000009733	Tfcp2	1.3854	2.35031	2.30475	2.89678	2.639	2.50158	2.01349	2.67912	0.751546	-0.412066	1.99843	1.53532	1.95888	2.81189	3.01687	2.485	1.83088	2.77125	0.660668	-0.598002	0.185936	TE-non
ENSMUSG00000009734	Pou6f2	3.40575	4.16174	3.81251	2.82037	2.738	3.07594	3.79333	2.8781	1.318	0.398349	2.06912	2.26526	2.87542	3.10187	3.19959	2.75947	2.40327	3.02031	0.795702	-0.3297	0.728049	TE-up
ENSMUSG00000009739	Pou6f1	1.62893	2.05012	2.80588	2.5593	2.3443	2.28995	2.16164	2.39785	0.901492	-0.149613	1.60854	1.6534	1.62676	2.29313	2.25603	2.43152	1.62957	2.3269	0.700318	-0.513917	0.364305	TE-non
ENSMUSG00000009741	Ubp1	20.254	20.4458	23.0831	19.9894	26.3681	18.8641	21.261	21.7405	0.977942	-0.0321789	20.4821	15.4149	22.3642	17.9206	20.6565	20.5014	19.4204	19.6928	0.986168	-0.0200945	-0.0120845	TE-non
ENSMUSG00000009828	Ick	4.76962	3.96292	5.55231	5.35578	5.58642	4.84397	4.76162	5.26205	0.904897	-0.144175	5.44697	5.60142	5.9183	5.11494	6.08338	5.9351	5.65556	5.71114	0.990268	-0.0141087	-0.130066	TE-non
ENSMUSG00000009863	Sdhb	129.558	164.212	103.153	87.2344	97.3169	74.4991	132.308	86.3501	1.53222	0.615627	113.716	100.565	123.933	63.93	58.542	63.1525	112.738	61.8748	1.82203	0.865546	-0.24992	TE-non
ENSMUSG00000009894	Snap47	5.8643	6.41504	6.68006	6.029	6.44496	6.43021	6.3198	6.30139	1.00292	0.0042088	6.13925	6.29024	6.3056	6.00056	6.35484	6.38788	6.24503	6.24776	0.999563	-0.000629917	0.00483872	TE-non
ENSMUSG00000009900	Wnt3a	0.415582	0.251875	0.462859	0.583896	0.745747	1.11593	0.376772	0.815192	0.462188	-1.11345	0.249771	0.192421	0.161143	0.897612	0.848381	0.902208	0.201112	0.882734	0.227828	-2.13398	1.02053	TE-up
ENSMUSG00000009907	Vps4b	2.11683	2.86283	2.66374	3.89892	3.85761	3.53376	2.5478	3.76343	0.676988	-0.562797	2.87379	2.10139	2.72769	4.24756	3.55359	3.24983	2.56763	3.68366	0.697032	-0.520704	-0.0420932	TE-non
ENSMUSG00000009927	Rps25	124.855	116.412	74.0827	55.7989	48.859	53.1631	105.117	52.607	1.99815	0.998663	108.137	99.2859	117.13	51.8428	33.3514	52.3475	108.184	45.8472	2.35967	1.23859	-0.239923	TE-non
ENSMUSG00000009941	Nxf2	4.35401	4.12146	3.29746	9.25244	11.3168	8.55264	3.92431	9.70729	0.404264	-1.30663	4.88995	2.98295	4.42106	10.1161	8.18433	8.58163	4.09799	8.96069	0.457329	-1.12869	-0.177936	TE-non
ENSMUSG00000010021	Kif19a	1.02537	1.2988	1.69495	2.17406	1.51996	1.5761	1.33971	1.7567	0.762625	-0.390953	0.508774	0.757453	0.677392	2.47991	2.26752	2.20097	0.647873	2.31613	0.279722	-1.83793	1.44698	TE-up
ENSMUSG00000010025	Aldh3a2	5.94542	5.59171	5.95319	9.18528	9.70066	8.71724	5.83011	9.20106	0.633634	-0.658277	8.28236	5.6227	6.65464	8.16069	8.43251	7.98239	6.85323	8.19187	0.83659	-0.257407	-0.40087	TE-non
ENSMUSG00000010044	Zmynd10	158.739	187.562	193.888	200.48	215.337	182.328	180.063	199.382	0.903106	-0.147033	182.868	166.285	175.649	174.968	191.162	190.433	174.934	185.521	0.942934	-0.0847711	-0.062262	TE-non
ENSMUSG00000010045	Tmem115	6.43405	15.6636	10.3632	25.8608	24.8451	22.8861	10.8203	24.5307	0.441092	-1.18085	7.88884	10.3107	6.51757	20.7738	22.6597	22.4522	8.23905	21.9619	0.375152	-1.41445	0.233605	TE-non
ENSMUSG00000010047	Hyal2	0.821577	0.661329	0.8953	0.605717	0.812525	0.554036	0.792735	0.657426	1.20582	0.270011	1.11597	0.866079	1.29272	0.566041	0.484667	0.647514	1.09159	0.566074	1.92835	0.947365	-0.677354	TE-down
ENSMUSG00000010048	Ifrd2	4.34333	6.40934	5.59001	3.95062	4.35793	3.4901	5.44756	3.93288	1.38513	0.470022	5.34551	4.40477	4.74777	4.54378	4.86184	5.75373	4.83268	5.05312	0.956377	-0.0643494	0.534372	TE-non
ENSMUSG00000010051	Hyal1	0.078824	0.094338	0.133815	0.774267	1.00306	1.04763	0.102326	0.941654	0.108666	-3.20203	0.804139	0.044353	0.109177	1.34967	0.736132	1.02588	0.319223	1.03723	0.307765	-1.7001	-1.50193	TE-down
ENSMUSG00000010054	Tusc2	4.68338	11.699	7.53654	6.06154	6.7896	6.60047	7.97298	6.48387	1.22966	0.298264	3.32596	7.69523	4.57633	4.83669	5.68112	6.06552	5.19917	5.52777	0.940555	-0.0884162	0.38668	TE-non
ENSMUSG00000010057	Nprl2	23.7636	25.8841	24.8782	21.2282	22.0895	17.8117	24.842	20.3765	1.21915	0.285876	26.6041	23.6141	27.5905	18.2112	17.015	17.0105	25.9362	17.4122	1.48954	0.574867	-0.288992	TE-non
ENSMUSG00000010066	Cacna2d2	0.286447	0.27057	0.596902	0.319685	0.303701	0.610408	0.38464	0.411265	0.935261	-0.0965596	0.2822	0.169938	0.085349	0.452946	0.59823	0.537951	0.179162	0.529709	0.338228	-1.56393	1.46737	TE-up
ENSMUSG00000010067	Rassf1	5.65775	9.87791	7.07822	10.0069	10.5259	9.65262	7.53796	10.0618	0.749164	-0.416647	4.45603	6.78922	5.04147	10.5242	8.35698	8.75497	5.42891	9.21204	0.589327	-0.762859	0.346213	TE-non
ENSMUSG00000010080	Epn3	0.128621	0.252399	0.273554	0.323557	0.449592	0.261506	0.218191	0.344885	0.63265	-0.660522	0.10345	0.176291	0.08985	0.203969	0.526603	0.511748	0.123197	0.414107	0.297501	-1.74904	1.08851	TE-up
ENSMUSG00000010086	Rnf112	0.500569	1.52247	1.17093	1.58453	1.14724	1.63483	1.06466	1.45553	0.731455	-0.451159	0.832743	0.560018	0.431559	2.1224	2.08515	2.03277	0.608107	2.0801	0.292344	-1.77426	1.3231	TE-up
ENSMUSG00000010095	Slc3a2	11.602	13.6566	14.7145	17.3079	19.6426	17.0811	13.3243	18.0105	0.739809	-0.434775	12.8256	12.8482	8.97168	16.4157	17.8826	16.3827	11.5485	16.8937	0.683598	-0.548779	0.114004	TE-non
ENSMUSG00000010097	Nxf1	24.1808	24.2933	29.3353	38.8633	35.1314	39.5484	25.9365	37.8477	0.685285	-0.545224	29.6588	19.7591	26.6611	45.2017	48.0012	47.3239	25.3597	46.8423	0.541384	-0.885277	0.340053	TE-non
ENSMUSG00000010110	Stx5a	22.8849	28.8863	26.9375	27.3331	28.7041	25.7435	26.2362	27.2602	0.962436	-0.0552372	23.7414	19.1949	21.4102	22.9959	23.7786	24.8313	21.4488	23.8686	0.898621	-0.154215	0.0989774	TE-non
ENSMUSG00000010136	Pifo	208.619	162.829	140.22	86.2207	92.2459	80.7549	170.556	86.4071	1.97387	0.981024	158.977	131.61	217.481	75.7514	53.7866	71.0144	169.356	66.8508	2.53334	1.34104	-0.360017	TE-non
ENSMUSG00000010154	Spire2	5.31164	7.03657	5.90037	7.05875	6.41916	6.62163	6.08286	6.69985	0.90791	-0.139379	7.65518	6.72638	5.36878	6.35326	6.99219	6.92315	6.58345	6.7562	0.97443	-0.0373688	-0.10201	TE-non
ENSMUSG00000010175	Prox1	1.1613	1.68846	1.97666	2.17341	2.49984	2.56909	1.60881	2.41412	0.666416	-0.585505	0.994032	1.09254	0.883973	1.78098	1.81598	1.80122	0.990182	1.79939	0.550286	-0.861745	0.276241	TE-non
ENSMUSG00000111497	Raver1	24.0802	27.5169	70.8703	63.7674	50.123	58.7139	40.8225	57.5348	0.709527	-0.49507	18.4877	31.169	15.3624	52.2034	55.469	59.8144	21.673	55.8289	0.388204	-1.36511	0.870042	TE-up
ENSMUSG00000010277	2610507B11Rik	18.7023	18.1436	39.088	47.1732	39.6124	46.1109	25.3113	44.2989	0.571376	-0.807488	19.3483	19.8831	15.5322	46.994	63.6929	57.3207	18.2545	56.0026	0.325959	-1.61724	0.80975	TE-up
ENSMUSG00000010290	AI597479	4.27662	4.19197	4.90173	4.80168	4.96565	5.11473	4.45677	4.96069	0.898419	-0.15454	4.05312	3.21003	4.34785	5.8865	5.66458	5.4926	3.87033	5.68123	0.681249	-0.553746	0.399206	TE-non
ENSMUSG00000010307	Tmem86a	0.582287	0.600013	1.16796	1.66751	2.26519	2.50972	0.78342	2.14747	0.36481	-1.45478	0.472739	0.76122	0.606176	2.77839	3.21058	3.07988	0.613378	3.02295	0.202907	-2.30111	0.846325	TE-up
ENSMUSG00000010342	Tex14	6.38202	5.57179	7.79519	13.2435	12.494	11.5934	6.583	12.4436	0.529025	-0.918591	7.05415	6.01234	6.10793	13.1998	12.9816	13.4868	6.39147	13.2227	0.48337	-1.0488	0.130208	TE-non
ENSMUSG00000010376	Nedd8	84.8784	85.8158	82.3032	55.34	66.4654	55.7887	84.3325	59.198	1.42458	0.51054	91.975	83.413	84.9139	54.1509	48.2593	53.9054	86.7673	52.1052	1.66523	0.735723	-0.225183	TE-non
ENSMUSG00000010392	Gosr1	13.4396	13.9639	9.91366	10.4528	11.5802	9.63067	12.439	10.5546	1.17855	0.237008	14.8554	11.8336	16.2535	8.36105	8.60222	9.21615	14.3142	8.72647	1.64031	0.713972	-0.476964	TE-non
ENSMUSG00000010406	Mrpl52	34.1948	36.6822	21.2691	13.0098	15.3881	16.3243	30.7154	14.9074	2.06041	1.04293	25.6657	39.6825	36.0476	19.4994	12.9294	19.5139	33.7986	17.3142	1.95207	0.965004	0.0779284	TE-non
ENSMUSG00000010435	Spaca7	138.63	175.075	131.051	109.436	156.177	132.4	148.252	132.671	1.11744	0.1602	136.692	132.787	172.996	136.015	88.584	120.415	147.492	115.005	1.28249	0.358942	-0.198742	TE-non
ENSMUSG00000010453	Kansl3	4.22325	4.40527	7.03684	8.4901	9.04407	10.1001	5.22179	9.21143	0.566881	-0.818881	4.87324	5.35522	3.66304	9.70359	10.7805	11.2099	4.6305	10.5647	0.4383	-1.19001	0.371127	TE-non
ENSMUSG00000010461	Eya4	26.8794	20.1298	31.5414	22.2778	25.7141	24.7778	26.1835	24.2565	1.07944	0.110286	26.2723	17.9899	24.0764	25.0035	24.7	26.429	22.7796	25.3775	0.897627	-0.155811	0.266097	TE-non
ENSMUSG00000010505	Myt1	0.158258	0.091639	0.26969	0.986632	1.09539	1.39595	0.173196	1.15932	0.149394	-2.74281	0.079725	0.128909	0.175349	1.91537	1.64175	1.25027	0.127994	1.60246	0.0798735	-3.64614	0.903331	TE-up
ENSMUSG00000010517	Faf1	2.48556	3.72534	2.39793	5.72376	4.37071	6.05254	2.86961	5.38233	0.533154	-0.907376	4.2218	1.74263	3.12157	6.05739	8.23736	7.09684	3.02867	7.13053	0.424746	-1.23533	0.327951	TE-non
ENSMUSG00000010538	Tsacc	346.058	313.852	233.62	192.678	206.823	192.81	297.844	197.437	1.50855	0.59316	243.36	263.685	279.471	164.722	131.891	187.383	262.172	161.332	1.62505	0.700482	-0.107321	TE-non
ENSMUSG00000010554	Mettl16	1.05345	2.09676	1.69473	1.34749	1.75359	1.25819	1.61498	1.45309	1.11141	0.152391	1.49937	1.42986	1.01853	1.84519	1.82476	1.60796	1.31592	1.7593	0.747977	-0.418935	0.571326	TE-non
ENSMUSG00000010592	Dazl	1.5253	1.47768	1.48545	2.53494	2.82835	2.32706	1.49614	2.56345	0.583644	-0.77684	1.7004	1.05446	1.59332	2.35439	1.87213	2.61961	1.44939	2.28204	0.63513	-0.654875	-0.121964	TE-non
ENSMUSG00000010607	Pigyl	44.0315	65.8186	50.1625	37.4023	39.8685	31.8679	53.3376	36.3796	1.46614	0.552023	34.7889	47.2048	41.9594	29.2453	27.7764	28.4788	41.3177	28.5002	1.44974	0.53579	0.0162336	TE-non
ENSMUSG00000010608	Rbm25	13.1592	23.914	18.9457	43.7618	44.907	41.6069	18.673	43.4253	0.430003	-1.21758	20.968	12.0519	15.7957	42.9037	39.9728	42.4614	16.2719	41.7793	0.389472	-1.36041	0.142827	TE-non
ENSMUSG00000010660	Plcd1	2.12208	3.19218	2.08546	2.28699	3.50041	2.07732	2.46657	2.62157	0.940876	-0.087924	2.5882	2.49186	2.64886	2.98902	2.74292	2.20657	2.5763	2.64617	0.973598	-0.0386024	-0.0493216	TE-non
ENSMUSG00000010663	Fads1	0.352747	0.402365	0.476659	0.902901	0.837367	0.745726	0.41059	0.828665	0.495484	-1.01309	0.654902	0.209358	0.306109	0.636504	0.740424	0.528722	0.390123	0.635217	0.614157	-0.70332	-0.309769	TE-non
ENSMUSG00000010721	Lmbr1	13.8874	10.4053	14.936	11.1421	13.449	12.7785	13.0762	12.4565	1.04975	0.0700463	15.4743	10.3397	15.0153	12.6708	13.9917	11.8228	13.6098	12.8284	1.06091	0.0852974	-0.015251	TE-non
ENSMUSG00000010755	Cars	4.61956	5.39805	6.8443	10.5345	10.3293	9.678	5.62063	10.1806	0.552093	-0.857017	6.28618	4.4413	4.77914	11.1203	11.111	11.7157	5.16888	11.3157	0.456789	-1.1304	0.273382	TE-non
ENSMUSG00000010796	Asz1	10.1062	7.51762	6.74518	8.15255	9.5998	6.97727	8.12301	8.24321	0.985418	-0.0211916	8.89662	5.89318	10.0667	7.34299	6.14979	7.34419	8.2855	6.94566	1.1929	0.254478	-0.27567	TE-non
ENSMUSG00000010797	Wnt2	1.05	1.01734	0.720576	0.62458	1.20689	0.767509	0.929304	0.866326	1.0727	0.101241	1.13623	0.757858	0.985372	0.973827	0.659306	0.888509	0.95982	0.840547	1.1419	0.191435	-0.0901942	TE-non
ENSMUSG00000010841	1700006E09Rik	88.646	81.6831	48.0523	57.5534	70.5775	67.6154	72.7938	65.2488	1.11563	0.157864	70.5665	55.2334	89.1347	64.5692	42.1827	57.6021	71.6449	54.7847	1.30775	0.387091	-0.229227	TE-non
ENSMUSG00000010911	Apip	16.2169	17.3994	11.4667	9.76506	11.9041	10.5899	15.0277	10.753	1.39753	0.48288	16.0565	13.0594	19.5802	9.59386	8.03119	10.7262	16.232	9.45041	1.7176	0.780395	-0.297515	TE-non
ENSMUSG00000010914	Pdhx	33.5192	35.6953	46.5587	43.7552	43.5254	41.331	38.5911	42.8705	0.900177	-0.151719	34.6561	26.8813	29.8457	32.9347	35.8188	36.996	30.461	35.2498	0.864147	-0.210651	0.0589325	TE-non
ENSMUSG00000010936	Vac14	0.448066	0.519396	0.46221	0.580396	0.938639	0.578639	0.476557	0.699225	0.681551	-0.553106	0.19313	0.315657	0.195786	0.318183	0.857811	0.692735	0.234858	0.62291	0.377033	-1.40724	0.85413	TE-up
ENSMUSG00000011052	1700049J03Rik	1.0758	5.89099	2.83724	2.85873	1.728	3.01568	3.26801	2.53414	1.28959	0.366917	2.08732	3.27315	2.39108	2.97476	2.0197	3.24142	2.58385	2.74529	0.941193	-0.0874375	0.454355	TE-non
ENSMUSG00000011096	Akt1s1	11.4492	19.4128	13.5826	10.5495	11.6525	10.1887	14.8148	10.7969	1.37214	0.456431	11.8354	15.2263	10.3683	11.7254	10.8897	11.1735	12.4767	11.2629	1.10777	0.14766	0.308771	TE-non
ENSMUSG00000011114	Tbrg1	78.0016	92.795	79.3186	87.9185	94.4635	86.8968	83.3717	89.7596	0.928833	-0.106508	80.6788	70.9406	76.8513	78.3932	71.4145	76.6786	76.1569	75.4955	1.00876	0.0125855	-0.119094	TE-non
ENSMUSG00000011148	Adssl1	3.93941	3.58201	3.19457	2.95387	2.5076	2.40555	3.572	2.62234	1.36214	0.445876	3.21693	3.27416	4.13752	2.30432	1.27155	1.90768	3.54287	1.82785	1.93827	0.95477	-0.508894	TE-non
ENSMUSG00000011154	Cfap161	139.119	152.774	112.061	134.223	145.686	116.689	134.651	132.199	1.01855	0.026515	157.107	112.817	143.653	112.679	105.948	120.051	137.859	112.893	1.22115	0.288238	-0.261723	TE-non
ENSMUSG00000011158	Brf1	19.8429	28.2677	25.7267	29.6297	31.2559	26.5717	24.6124	29.1524	0.844267	-0.244229	21.7772	21.1336	18.4819	28.2247	30.0876	29.6203	20.4643	29.3109	0.69818	-0.518329	0.2741	TE-non
ENSMUSG00000011179	Odc1	46.6936	48.7272	72.2415	82.2851	62.1321	86.6385	55.8874	77.0186	0.725636	-0.462683	49.4308	48.7231	45.808	84.9449	101.499	93.9178	47.9873	93.454	0.513486	-0.961604	0.498922	TE-non
ENSMUSG00000011254	Thg1l	12.1599	9.92705	11.0257	7.0025	7.82887	8.06314	11.0375	7.63151	1.44631	0.53238	9.91197	8.30154	11.2274	8.32207	7.02852	6.84456	9.81362	7.39838	1.32646	0.407576	0.124804	TE-non
ENSMUSG00000011263	Exoc3l2	9.03255	10.9742	21.4068	14.0953	13.1918	13.7408	13.8045	13.676	1.0094	0.0134946	10.0029	13.431	7.76395	13.6693	15.4044	15.1158	10.3993	14.7298	0.706003	-0.502255	0.515749	TE-non
ENSMUSG00000011267	Zfp296	7.93585	10.638	6.93214	6.28494	5.32974	5.26929	8.502	5.62799	1.51066	0.595183	9.72518	10.0539	11.1661	5.26979	6.0363	6.12802	10.315	5.81137	1.77498	0.827799	-0.232616	TE-non
ENSMUSG00000011306	Sugp1	37.6308	51.2064	48.6889	64.3654	68.7874	58.0629	45.842	63.7386	0.71922	-0.475495	39.3749	39.5094	35.8621	58.6198	63.5975	56.4577	38.2488	59.5583	0.642208	-0.638888	0.163393	TE-non
ENSMUSG00000011349	Dmrtc2	40.1325	53.3045	54.0595	44.6206	48.8204	41.6894	49.1655	45.0435	1.09151	0.126328	49	48.9597	45.5326	48.0968	48.0422	49.5561	47.8307	48.565	0.984881	-0.0219788	0.148306	TE-non
ENSMUSG00000011350	Gm5893	36.0999	48.2667	45.1275	48.2825	57.1394	48.6995	43.1647	51.3738	0.840209	-0.251179	41.9614	32.5856	39.8807	48.6477	44.9832	48.9965	38.1426	47.5424	0.802285	-0.317814	0.0666343	TE-non
ENSMUSG00000011486	Slc25a41	21.6309	28.2002	21.8086	21.4413	23.5229	21.234	23.8799	22.0661	1.0822	0.113965	21.1141	18.7795	19.5204	20.8045	15.5351	18.5595	19.8047	18.2997	1.08224	0.114021	-5.58127e-05	TE-non
ENSMUSG00000011632	Pinlyp	3.95288	4.75138	2.98736	3.54121	3.7185	3.85366	3.89721	3.70446	1.05203	0.0731786	4.14096	4.213	2.97857	4.79996	4.19102	3.41826	3.77751	4.13642	0.913233	-0.130944	0.204123	TE-non
ENSMUSG00000011658	Fuz	12.923	22.0293	15.7707	12.3354	8.52107	11.5352	16.9077	10.7972	1.56593	0.64702	11.6903	12.5172	10.2563	10.0769	11.4478	10.2098	11.4879	10.5782	1.086	0.119024	0.527997	TE-non
ENSMUSG00000011751	Sptbn4	2.64593	3.7372	2.55663	1.91608	1.79808	1.91963	2.97992	1.87793	1.58681	0.66613	2.53462	2.29864	2.84555	1.70927	1.73666	2.00842	2.55961	1.81812	1.40783	0.493477	0.172652	TE-non
ENSMUSG00000011752	Pgam1	1.87088	2.55333	1.74154	1.82302	2.80594	1.98093	2.05525	2.20329	0.932807	-0.10035	1.79641	1.19499	1.19655	1.53196	1.91628	2.04386	1.39598	1.8307	0.762542	-0.391111	0.290762	TE-non
ENSMUSG00000011831	Evi5	0.440664	0.610746	0.605147	2.19471	1.7465	2.84404	0.552186	2.26175	0.244141	-2.03421	0.752236	0.894447	1.14547	2.21771	2.53485	2.58471	0.930718	2.44575	0.380544	-1.39386	-0.64035	TE-down
ENSMUSG00000011832	Evi5l	30.353	27.8722	68.7045	68.0327	53.8194	70.0866	42.3099	63.9796	0.661303	-0.596617	26.1835	26.6827	20.5849	53.6763	68.2297	71.2129	24.4837	64.373	0.380341	-1.39463	0.798016	TE-up
ENSMUSG00000011837	Snapc2	2.50535	4.46962	3.66597	4.35735	3.51841	3.70818	3.54698	3.86131	0.918594	-0.122501	2.77591	2.96301	3.26206	2.4162	3.90275	3.98671	3.00033	3.43522	0.873402	-0.195283	0.0727822	TE-non
ENSMUSG00000011877	Git1	27.2582	36.6749	41.0111	43.4204	47.5078	42.8649	34.9814	44.5977	0.784377	-0.350381	34.5104	34.6046	27.8037	60.0704	56.773	56.2578	32.3062	57.7004	0.559897	-0.836768	0.486386	TE-non
ENSMUSG00000011958	Bnip2	8.60887	9.06072	9.11153	11.5405	12.4676	10.5843	8.92704	11.5308	0.774188	-0.369244	8.49563	6.97747	6.64559	10.0267	9.65434	11.0688	7.3729	10.25	0.71931	-0.475315	0.106071	TE-non
ENSMUSG00000011960	Ccnt1	2.87445	6.30435	5.94867	4.14671	3.86078	4.64265	5.04249	4.21671	1.19583	0.258018	3.6364	2.89795	2.72236	4.48444	3.97619	3.46599	3.08557	3.97554	0.776139	-0.365613	0.623631	TE-up
ENSMUSG00000012017	Scarf2	1.98849	2.94432	1.68232	1.50837	2.00048	1.82705	2.20504	1.77863	1.23974	0.31004	2.07123	2.44635	1.99095	2.09341	1.71775	1.3539	2.16951	1.72169	1.26011	0.333545	-0.0235055	TE-non
ENSMUSG00000012042	4930579F01Rik	185.212	204.21	160.918	145.751	167.738	142.855	183.447	152.115	1.20598	0.270201	194.593	152.754	206.104	119.601	108.132	124.602	184.483	117.445	1.57081	0.651507	-0.381306	TE-non
ENSMUSG00000012114	Med15	10.6888	20.3161	26.5359	23.9991	21.6265	23.8386	19.1802	23.1547	0.828351	-0.271687	13.1345	16.3047	10.3535	22.0021	23.5025	25.4507	13.2642	23.6518	0.560814	-0.834405	0.562719	TE-non
ENSMUSG00000012117	Dhdds	5.92616	4.68078	6.77783	7.46214	6.97589	7.37339	5.79492	7.27047	0.797049	-0.327259	6.0715	4.66285	4.29462	7.31298	7.01031	7.56361	5.00965	7.29564	0.686664	-0.542323	0.215063	TE-non
ENSMUSG00000012126	Ubxn11	162.259	207.075	198.837	186.892	222.732	172.616	189.39	194.08	0.975837	-0.0352882	167.975	169.366	154.839	163.418	163.172	169.418	164.06	165.336	0.992283	-0.0111768	-0.0241114	TE-non
ENSMUSG00000012187	Mogat1	0.761507	0.428886	0	0.404774	0.433351	1.18462	0.396798	0.674249	0.588503	-0.764878	0.174046	0.610131	0.680686	0.806386	0.404043	0.569261	0.488288	0.59323	0.8231	-0.28086	-0.484018	TE-non
ENSMUSG00000012211	Tex22	321.279	421.485	303.094	195.805	216.622	197.095	348.619	203.174	1.71587	0.778939	294.653	339.515	323.784	163.867	147.877	181.928	319.317	164.557	1.94046	0.956399	-0.177461	TE-non
ENSMUSG00000012296	Tjap1	6.98744	13.5538	13.6166	14.175	15.1937	12.8649	11.3859	14.0779	0.808781	-0.306179	10.5346	12.3208	8.49044	13.0734	16.0807	13.7029	10.4486	14.2857	0.731405	-0.451258	0.145079	TE-non
ENSMUSG00000012405	Rpl15	125.526	81.1192	59.3243	50.0081	46.7868	42.9556	88.6565	46.5835	1.90317	0.928407	101.2	91.9796	135.755	30.0627	29.2238	30.2075	109.645	29.8313	3.67549	1.87794	-0.94953	TE-down
ENSMUSG00000012422	Tmem167	0.921169	0.821046	0.618776	0.645012	0.662354	0.63888	0.786997	0.648749	1.2131	0.278698	0.676491	0.571742	0.945401	0.799249	0.646714	0.561874	0.731211	0.669279	1.09254	0.127681	0.151018	TE-non
ENSMUSG00000012429	Mplkip	37.4944	28.2204	21.5484	20.9733	21.6857	16.8724	29.0877	19.8438	1.46583	0.551721	33.2909	24.0798	36.1163	18.2791	16.8626	19.5966	31.1623	18.2461	1.70789	0.772215	-0.220494	TE-non
ENSMUSG00000012443	Kif11	1.85662	1.6706	2.09495	3.63913	3.56017	2.8559	1.87406	3.35173	0.559131	-0.838742	2.39026	1.68008	2.4655	3.06699	3.075	3.34136	2.17862	3.16112	0.689192	-0.537023	-0.301719	TE-non
ENSMUSG00000012483	Rpa3	1.48009	1.68055	0.870298	0.790433	1.11443	0.91578	1.34365	0.940215	1.42909	0.515092	0	1.30036	1.87317	1.40389	1.16935	1.04074	1.05784	1.20466	0.878126	-0.1875	0.702592	TE-up
ENSMUSG00000012519	Mlkl	0.677458	0.479395	1.07578	1.27258	1.47467	1.14907	0.744213	1.29877	0.573012	-0.803362	1.51362	0.74981	1.09931	1.42936	1.60425	1.07837	1.12091	1.37066	0.817789	-0.290199	-0.513163	TE-non
ENSMUSG00000012535	Tnpo3	2.23548	2.89423	2.64855	4.88321	4.95531	4.44104	2.59275	4.75985	0.544713	-0.876431	2.48998	1.82649	2.27544	4.56122	4.08489	4.23013	2.1973	4.29208	0.511944	-0.965943	0.0895117	TE-non
ENSMUSG00000012609	Ttll5	50.0234	53.5969	93.9217	83.0577	86.3339	89.0503	65.8473	86.1473	0.764357	-0.387682	45.1641	42.2473	38.3457	84.0986	94.8221	96.7185	41.919	91.8797	0.456238	-1.13214	0.744459	TE-up
ENSMUSG00000012640	Zfp715	3.9904	3.84186	5.46349	5.62651	5.64468	5.05488	4.43191	5.44202	0.814387	-0.296213	4.93938	2.81867	4.41213	4.26855	4.09852	5.06505	4.05673	4.47737	0.906051	-0.142336	-0.153877	TE-non
ENSMUSG00000012705	Retn	2.81856	2.10942	2.20586	1.28039	1.27395	1.56923	2.37794	1.37452	1.73002	0.790785	2.85469	3.26003	3.03903	2.03411	1.07459	2.12409	3.05125	1.74426	1.74931	0.806783	-0.0159976	TE-non
ENSMUSG00000012777	Acp4	10.7709	15.2865	11.8537	10.5854	12.8592	10.0735	12.637	11.1727	1.13106	0.177676	9.89281	9.24361	7.42006	9.25115	9.67027	9.9068	8.85216	9.60941	0.921197	-0.118418	0.296094	TE-non
ENSMUSG00000012819	Cdh23	4.11499	3.04411	8.77464	7.11632	6.67078	7.22292	5.31125	7.00334	0.758388	-0.398993	2.76288	3.54582	2.67274	7.36073	8.66853	6.89771	2.99381	7.64232	0.391741	-1.35203	0.953034	TE-up
ENSMUSG00000012848	Rps5	68.8364	68.5007	43.1372	47.3718	47.676	41.1471	60.1581	45.3983	1.32512	0.406121	76.67	75.0957	93.0282	36.8123	32.8034	35.5485	81.598	35.0547	2.32773	1.21892	-0.812803	TE-down
ENSMUSG00000013076	Amotl1	34.3631	39.7227	58.9263	47.7275	45.7819	43.3545	44.3374	45.6213	0.971857	-0.0411843	35.9486	30.9575	26.3155	43.4401	48.598	43.7734	31.0739	45.2705	0.686404	-0.542869	0.501685	TE-non
ENSMUSG00000013083	2200002J24Rik	94.0149	97.311	69.2615	40.2554	39.5953	35.1297	86.8625	38.3268	2.26636	1.18038	74.2642	68.9531	91.8767	30.2896	27.5784	34.2773	78.3647	30.7151	2.55134	1.35126	-0.170876	TE-non
ENSMUSG00000013091	Tmem190	265.934	292.603	226.035	113.194	127.956	127.569	261.524	122.906	2.12783	1.08938	188.168	185.452	237.732	113.277	73.49	99.1548	203.784	95.3073	2.13818	1.09638	-0.00699811	TE-non
ENSMUSG00000013155	Enkd1	87.9015	128.949	102.045	90.4023	94.8947	85.1441	106.298	90.147	1.17917	0.237769	96.7526	103.156	97.6948	79.1203	79.8683	91.0123	99.2013	83.3336	1.19041	0.25146	-0.0136916	TE-non
ENSMUSG00000013158	4933405L10Rik	105.457	146.621	119.983	87.4181	91.9056	73.5573	124.02	84.2937	1.47129	0.55708	101.383	115.42	97.121	71.772	73.1978	69.1978	104.641	71.3892	1.46579	0.551674	0.0054058	TE-non
ENSMUSG00000013160	Atp6v0d1	4.40041	7.65307	4.31978	3.92608	2.90689	3.81201	5.45775	3.54833	1.53812	0.621168	3.37826	3.15589	3.4692	3.28231	3.50663	3.83921	3.33445	3.54271	0.941213	-0.0874063	0.708575	TE-up
ENSMUSG00000013236	Ptprs	1.0077	1.32432	2.1494	2.55305	1.76917	2.00329	1.49381	2.1085	0.708469	-0.497223	1.3671	1.00149	0.77736	2.17756	3.14509	2.4944	1.04865	2.60569	0.402446	-1.31313	0.815909	TE-up
ENSMUSG00000013275	Slc41a1	2.32503	2.22438	3.66444	2.70634	2.55987	3.04769	2.73795	2.7713	0.987967	-0.0174652	2.12782	1.93649	1.60932	2.35304	2.89521	3.29458	1.89121	2.84761	0.66414	-0.590441	0.572976	TE-non
ENSMUSG00000013338	Fer1l4	0.053835	0.024462	0.109924	0.058938	0.117933	0.219241	0.0627403	0.132037	0.475171	-1.07348	0.112299	0.049688	0	0.317797	0.382283	0.288609	0.0539957	0.329563	0.16384	-2.60964	1.53616	TE-up
ENSMUSG00000013353	4931406B18Rik	5.68682	4.61106	6.97115	5.05756	5.3756	5.82367	5.75634	5.41894	1.06226	0.087141	5.53952	5.52309	5.97384	4.73944	5.4931	7.05605	5.67882	5.76286	0.985416	-0.0211948	0.108336	TE-non
ENSMUSG00000013415	Igf2bp1	0.758751	0.86965	0.948983	0.775904	0.848453	0.76151	0.859128	0.795289	1.08027	0.111394	0.709598	0.632245	0.609316	0.651296	0.608709	0.474209	0.650386	0.578071	1.1251	0.170049	-0.0586555	TE-non
ENSMUSG00000013465	Nelfb	1.49716	1.73802	1.78138	2.44925	2.33534	2.34169	1.67219	2.37543	0.703952	-0.506451	1.51577	1.75375	1.60113	2.87107	2.81341	1.95497	1.62355	2.54648	0.637565	-0.649355	0.142904	TE-non
ENSMUSG00000013483	Card14	0.075764	0.250019	0.333627	0.455728	0.304502	0.373025	0.219803	0.377752	0.581873	-0.781225	0.123476	0.324196	0.263459	0.474426	0.557223	0.527078	0.237044	0.519576	0.456225	-1.13218	0.350956	TE-non
ENSMUSG00000013495	Tmem175	33.4808	35.7122	53.6085	46.2216	59.2918	58.7506	40.9338	54.7547	0.747586	-0.419688	38.0041	32.9344	28.0881	52.7525	50.1854	57.644	33.0089	53.5273	0.616674	-0.69742	0.277732	TE-non
ENSMUSG00000013523	Bcas1	13.3853	19.2537	17.1013	12.9956	16.1719	13.4568	16.5801	14.2081	1.16695	0.222739	15.5694	15.7202	15.1952	17.4019	14.946	16.8037	15.4949	16.3838	0.945745	-0.0804768	0.303216	TE-non
ENSMUSG00000013539	Tango2	3.43948	4.14191	3.42647	3.15381	3.37	2.65741	3.66929	3.06041	1.19895	0.261776	4.02857	3.45307	4.86654	2.6188	2.20393	2.74974	4.11606	2.52415	1.63067	0.705464	-0.443688	TE-non
ENSMUSG00000013584	Aldh1a2	23.1004	39.605	60.5305	56.5426	55.3608	53.0488	41.0787	54.9841	0.747102	-0.420624	26.514	31.5516	20.8399	51.9814	54.3099	52.5479	26.3019	52.9464	0.496764	-1.00937	0.588744	TE-up
ENSMUSG00000013593	Ndufs2	75.6811	108.239	84.7431	94.8023	100.3	81.3601	89.5546	92.1543	0.97179	-0.0412839	94.2896	88.7897	92.3542	73.5659	79.928	78.2767	91.8112	77.2569	1.18839	0.249006	-0.29029	TE-non
ENSMUSG00000013622	Atraid	1.21507	0.869263	1.48028	0.654178	0.809385	0.696012	1.18821	0.719858	1.65061	0.723	0.891112	0.805215	0.292628	0.396384	0.564219	0.72871	0.662985	0.563104	1.17738	0.235574	0.487426	TE-non
ENSMUSG00000013629	Cad	0.086817	0.157731	0.377766	1.0764	0.360361	0.595918	0.207438	0.677558	0.306155	-1.70766	0.067129	0.068249	0.069215	0.606477	1.15097	0.684469	0.0681977	0.813972	0.0837838	-3.57718	1.86952	TE-up
ENSMUSG00000013643	Lypd8	0.993996	1.19101	1.13332	0.476713	0.373783	0.473341	1.10611	0.441279	2.5066	1.32573	0.877223	0.94305	0.937243	0.468891	0.149685	0.448976	0.919172	0.355851	2.58303	1.36906	-0.0433328	TE-non
ENSMUSG00000013646	Sh3bp5l	0.460586	0.558053	0.83093	0.842815	0.704292	0.854107	0.616523	0.800405	0.770264	-0.376575	0.121333	0.572317	0.496061	1.07183	1.1093	0.918965	0.39657	1.03336	0.383766	-1.3817	1.00513	TE-up
ENSMUSG00000013653	1810065E05Rik	8.17269	6.91666	6.12289	3.07609	3.21398	3.57301	7.07074	3.28769	2.15067	1.10479	6.98913	6.48397	8.35702	3.69299	2.41922	3.94853	7.27671	3.35358	2.16983	1.11758	-0.0127963	TE-non
ENSMUSG00000013662	Atad1	57.864	45.918	49.0555	36.2587	44.3306	39.8782	50.9458	40.1558	1.2687	0.343355	53.1666	33.4527	56.3019	39.6778	35.0019	39.3812	47.6404	38.0203	1.25302	0.325415	0.0179396	TE-non
ENSMUSG00000013663	Pten	0.849101	0.939136	0.939279	1.90304	1.6907	1.95925	0.909172	1.851	0.491179	-1.02568	1.18809	0.811247	1.24153	2.08595	1.91943	2.11307	1.08029	2.03948	0.529688	-0.916785	-0.108893	TE-non
ENSMUSG00000013668	4933402N03Rik	10.7016	14.3692	10.6197	15.2987	16.9478	13.6797	11.8968	15.3087	0.777127	-0.363778	14.1084	10.2727	11.9993	15.8116	14.5713	18.2635	12.1268	16.2155	0.747854	-0.419171	0.0553932	TE-non
ENSMUSG00000013698	Pea15a	0.434102	0.772216	0.821731	1.03197	1.0016	1.05872	0.676016	1.03076	0.65584	-0.608584	0.509159	0.687084	0.579178	1.32547	1.23178	0.927526	0.591807	1.16159	0.50948	-0.972904	0.364319	TE-non
ENSMUSG00000013701	Timm23	90.807	105.774	92.4722	60.4444	77.8653	60.1235	96.3509	66.1444	1.45668	0.542679	80.7767	81.7742	100.74	55.4586	46.6484	54.9286	87.7635	52.3452	1.67663	0.745564	-0.202884	TE-non
ENSMUSG00000013736	Trnt1	40.41	31.8689	41.0241	36.7141	46.4914	38.0001	37.7677	40.4019	0.9348	-0.0972698	44.6453	28.0921	45.3235	37.0245	27.8888	33.6853	39.3537	32.8662	1.19739	0.259894	-0.357163	TE-non
ENSMUSG00000013787	Ehmt2	12.351	16.4007	17.3444	18.5089	18.9498	14.9568	15.3654	17.4718	0.879438	-0.185346	21.9864	13.9648	11.6337	16.6182	17.782	16.4036	15.8616	16.9346	0.936641	-0.0944325	-0.0909131	TE-non
ENSMUSG00000013822	Elof1	688.55	947.025	774.424	701.527	750.905	665.846	803.333	706.092	1.13772	0.186141	611.01	723.661	715.327	619.959	570.986	621.394	683.332	604.113	1.13113	0.177769	0.00837254	TE-non
ENSMUSG00000013833	Med16	18.3847	26.4191	31.4297	38.4619	34.4087	36.9661	25.4112	36.6122	0.694063	-0.526862	22.8643	20.8756	17.0891	36.2288	46.7329	47.0195	20.2763	43.3271	0.467983	-1.09547	0.568609	TE-non
ENSMUSG00000013858	Tmem259	8.83241	14.4939	12.8556	10.3541	11.2011	10.1887	12.0607	10.5813	1.13981	0.188793	12.1752	14.535	10.247	8.87111	11.0123	9.52903	12.3191	9.80415	1.25652	0.329428	-0.140635	TE-non
ENSMUSG00000013878	Rnf170	1.24791	1.79736	1.47732	1.36565	1.4284	1.44372	1.50753	1.41259	1.06721	0.0938433	1.58845	1.12023	1.17738	1.40848	1.44884	1.10128	1.29535	1.31953	0.981677	-0.0266803	0.120524	TE-non
ENSMUSG00000013921	Clip3	0.192016	0.138975	0.444255	0.56986	0.371283	0.784413	0.258415	0.575185	0.449273	-1.15434	0.200657	0.233548	0.224179	0.407624	0.33547	0.294647	0.219461	0.345914	0.63444	-0.656445	-0.49789	TE-non
ENSMUSG00000013936	Myl2	1.50907	0.8672	0.698586	0.742495	0.419916	0.531184	1.02495	0.564532	1.81558	0.860428	1.12344	0.611367	1.26327	0.584822	0.445883	0.350099	0.99936	0.460268	2.17126	1.11853	-0.258103	TE-non
ENSMUSG00000013973	Dedd	61.7418	65.2127	81.8491	60.846	58.8457	50.4015	69.6012	56.6977	1.22758	0.295821	55.6929	57.241	59.1041	56.7629	48.1581	48.928	57.346	51.283	1.11823	0.161212	0.134609	TE-non
ENSMUSG00000013997	Nit1	29.3279	38.0939	31.2784	29.8126	27.1225	28.3294	32.9001	28.4215	1.15758	0.211109	30.5865	32.0669	27.2908	24.9926	25.0384	29.5001	29.9814	26.5104	1.13093	0.177511	0.0335984	TE-non
ENSMUSG00000014030	Pax5	2.25996	3.87026	6.44268	3.04628	3.56719	3.75002	4.19097	3.4545	1.21319	0.278806	1.26441	1.34633	0.97237	5.12051	4.16668	4.61547	1.19437	4.63422	0.257728	-1.95608	2.23488	TE-up
ENSMUSG00000014039	Prdm15	0.158741	0.144415	0.712732	1.19389	0.761082	1.03132	0.338629	0.995434	0.340183	-1.55562	0.313937	0.201151	0.121927	0.932184	1.31344	0.983967	0.212338	1.07653	0.197243	-2.34195	0.786336	TE-up
ENSMUSG00000014074	Rnf168	2.29142	1.86483	3.08438	4.58378	5.37905	4.89711	2.41354	4.95331	0.487258	-1.03724	1.56308	1.83842	1.85382	6.03967	5.10781	4.84593	1.75177	5.33114	0.328593	-1.60563	0.568385	TE-non
ENSMUSG00000014075	Tctex1d2	459.793	376.622	269.353	178.947	196.004	179.795	368.589	184.915	1.99329	0.99515	389.88	332.995	480.642	167.278	119.177	164.901	401.172	150.452	2.66644	1.41492	-0.419767	TE-non
ENSMUSG00000014077	Chp1	2.01125	2.12549	2.59911	3.04174	3.69734	3.30871	2.24528	3.34927	0.67038	-0.576948	1.84512	1.64632	2.2606	4.51557	3.77488	3.79054	1.91735	4.027	0.476123	-1.07059	0.493644	TE-non
ENSMUSG00000014104	Sval2	0.20018	0	0.887053	0.289417	0.764685	0.86409	0.362411	0.639397	0.566801	-0.819086	1.11125	0.41356	0.838574	1.02876	0.202143	0.530418	0.787794	0.587107	1.34182	0.424195	-1.24328	TE-down
ENSMUSG00000014164	Klhl3	0.742478	0.643216	0.698802	0.660875	0.655739	0.673326	0.694832	0.663313	1.04752	0.0669737	0.593131	0.539829	0.635408	0.73806	0.446386	0.639065	0.589456	0.607837	0.96976	-0.0443004	0.111274	TE-non
ENSMUSG00000014177	Tvp23b	4.78758	5.32562	4.01917	5.91272	7.6338	7.9872	4.71079	7.1779	0.65629	-0.607594	4.07657	3.8921	4.44487	10.5841	7.70913	9.87563	4.13785	9.38961	0.440684	-1.18218	0.57459	TE-non
ENSMUSG00000014195	Dnajc7	109.505	123.768	95.6552	146.439	164.745	137.229	109.643	149.471	0.73354	-0.447053	143.434	95.3601	121.191	155.229	142.789	153.992	119.995	150.67	0.796409	-0.328418	-0.118635	TE-non
ENSMUSG00000014226	Cacybp	54.1063	56.3498	36.9159	35.6496	46.9484	34.8246	49.124	39.1409	1.25506	0.327752	51.368	41.203	63.0557	38.2477	31.1754	30.6948	51.8755	33.3726	1.55444	0.636391	-0.308638	TE-non
ENSMUSG00000014232	Cluap1	24.0613	27.9168	22.6419	28.8421	33.7682	28.6838	24.8733	30.4314	0.817359	-0.290958	26.1609	21.3514	27.1557	27.9728	24.1849	28.3543	24.8893	26.8373	0.927415	-0.108713	-0.182245	TE-non
ENSMUSG00000014243	Zswim7	41.3387	45.9204	37.9363	36.3729	39.3118	35.6724	41.7318	37.119	1.12427	0.168988	36.485	37.2441	39.0133	29.3049	30.5729	31.0308	37.5808	30.3029	1.24017	0.310541	-0.141553	TE-non
ENSMUSG00000014245	Pigl	2.0026	3.19388	2.82809	2.73372	3.4405	2.97033	2.67485	3.04818	0.877524	-0.188489	2.55959	1.96671	2.16747	3.00789	2.38208	2.56688	2.23126	2.65228	0.841258	-0.249379	0.0608902	TE-non
ENSMUSG00000014294	Ndufa2	277.097	292.96	170.816	95.0942	107.361	111.16	246.957	104.539	2.36236	1.24023	241.294	283.393	307.058	131.579	80.3567	127.005	277.248	112.98	2.45396	1.29511	-0.0548834	TE-non
ENSMUSG00000014301	Pam16	591.986	749.297	460.357	197.583	219.65	192.838	600.547	203.357	2.95317	1.56226	439.221	555.8	574.885	179.442	137.384	181.002	523.302	165.943	3.15351	1.65696	-0.094694	TE-non
ENSMUSG00000014313	Cox6c	805.908	622.538	277.758	186.146	185.493	199.952	568.735	190.53	2.98501	1.57774	507.01	543.84	644.954	227.131	134.502	208.275	565.268	189.97	2.97557	1.57317	0.00456927	TE-non
ENSMUSG00000014329	Bicc1	0.490187	0.406565	0.555087	0.920374	0.73946	0.514394	0.483946	0.724743	0.667749	-0.582622	0.521519	0.539678	0.471567	1.15924	1.01941	0.618052	0.510921	0.932234	0.548061	-0.867591	0.28497	TE-non
ENSMUSG00000014349	Ube2z	0.343572	0.266032	0.249309	0.611184	0.507898	0.515263	0.286304	0.544782	0.52554	-0.928129	0.428661	0.383413	0.370308	0.495388	0.484385	0.472079	0.394127	0.483951	0.814396	-0.296198	-0.63193	TE-down
ENSMUSG00000014351	Gip	2.1375	1.8422	1.02104	2.33329	2.9507	3.03058	1.66691	2.77152	0.601443	-0.7335	1.03857	1.23129	1.55067	2.62755	1.41719	1.80634	1.27351	1.95036	0.652964	-0.614924	-0.118576	TE-non
ENSMUSG00000014355	Anapc1	0.319795	0.474469	0.668953	1.2323	0.972847	1.18734	0.487739	1.13083	0.431311	-1.2132	0.478	0.307362	0.223959	1.07145	1.22251	1.44725	0.33644	1.24707	0.269784	-1.89012	0.67692	TE-up
ENSMUSG00000014402	Tsg101	14.9078	23.1476	18.3877	14.3887	16.5555	16.1698	18.8144	15.7046	1.19802	0.260646	14.1695	15.4885	14.0589	13.8669	13.2941	13.6411	14.5723	13.6007	1.07143	0.0995405	0.161106	TE-non
ENSMUSG00000014418	Hps5	2.58252	3.34078	5.00123	5.75064	5.27513	5.99727	3.64151	5.67435	0.64175	-0.639917	2.52069	3.20676	2.21842	5.824	5.51568	5.86377	2.64862	5.73448	0.461877	-1.11442	0.474504	TE-non
ENSMUSG00000014426	Map3k4	0.411383	1.03801	1.14882	1.20299	1.03862	1.22992	0.866072	1.15718	0.748435	-0.418052	0.200161	0.34405	0.337816	1.48367	1.55668	1.37334	0.294009	1.47123	0.199839	-2.32309	1.90504	TE-up
ENSMUSG00000014470	Rnf166	5.77168	11.3156	9.51821	12.7843	9.40384	12.713	8.86848	11.6337	0.762309	-0.391551	5.3703	6.86965	6.33851	12.2938	12.7973	14.3177	6.19282	13.1363	0.471429	-1.08489	0.693335	TE-up
ENSMUSG00000014496	Ankrd28	7.43063	8.07379	8.53171	10.4751	10.5314	10.4055	8.01204	10.4706	0.765191	-0.386109	6.68334	7.24277	6.96705	9.7825	9.4337	9.67727	6.96439	9.63116	0.72311	-0.467713	0.0816037	TE-non
ENSMUSG00000014503	Pkd2l2	22.183	23.6782	25.751	26.7565	32.0607	25.608	23.8707	28.1417	0.848232	-0.237469	30.2434	20.9305	26.4278	24.4835	23.6939	24.9532	25.8672	24.3769	1.06114	0.0856118	-0.32308	TE-non
ENSMUSG00000014504	Srp19	137.501	140.299	114.62	43.8046	48.35	44.1226	130.807	45.4257	2.87957	1.52585	115.891	113.174	146.136	43.6342	29.2997	42.3511	125.067	38.4283	3.25455	1.70246	-0.176603	TE-non
ENSMUSG00000014529	Tmbim7	214.077	206.961	175.519	188.235	186.19	178.586	198.852	184.337	1.07874	0.109351	256.079	168.339	255.745	171.961	162.041	183.855	226.721	172.619	1.31342	0.393325	-0.283974	TE-non
ENSMUSG00000014550	Rbsn	0.176422	0.440425	0.326464	0.471996	0.398811	0.618721	0.314437	0.496509	0.633295	-0.65905	0.407877	0.389218	0.188564	0.5794	0.55203	0.477938	0.328553	0.536456	0.612451	-0.707334	0.0482839	TE-non
ENSMUSG00000014551	Mrps25	1.76108	2.08346	1.19399	1.27463	2.27501	1.85093	1.67951	1.80019	0.932962	-0.10011	1.91547	1.68899	1.89261	2.28647	1.03707	1.87097	1.83236	1.7315	1.05825	0.0816752	-0.181785	TE-non
ENSMUSG00000014592	Camta1	5.53782	5.67967	4.48514	3.62659	2.96762	2.85929	5.23421	3.15116	1.66104	0.732087	3.47932	3.93563	4.5914	3.47294	2.18775	2.59289	4.00212	2.75119	1.45468	0.540706	0.19138	TE-non
ENSMUSG00000014601	Strip1	1.82628	2.3539	2.70796	3.71961	3.37829	3.27167	2.29605	3.45652	0.664264	-0.590171	2.77096	2.28879	2.32261	3.84819	3.39507	3.25985	2.46079	3.50104	0.702873	-0.508664	-0.0815072	TE-non
ENSMUSG00000014602	Kif1a	1.17855	1.50681	1.25945	3.01939	2.18496	2.61561	1.31494	2.60666	0.504453	-0.987207	1.0691	1.40775	0.434371	3.26891	4.14076	3.40306	0.970408	3.60425	0.26924	-1.89303	0.905827	TE-up
ENSMUSG00000014606	Slc25a11	12.118	13.7172	9.96815	8.47468	7.82048	6.87815	11.9345	7.72444	1.54503	0.627634	11.702	8.86921	12.4438	6.11987	6.15766	6.5995	11.005	6.29235	1.74895	0.806493	-0.178859	TE-non
ENSMUSG00000014609	Chrne	129.14	167.931	115.923	87.3952	91.6002	94.1616	137.665	91.0524	1.51193	0.596392	98.9644	103.074	104.23	85.3334	61.6741	79.5616	102.09	75.523	1.35177	0.434848	0.161543	TE-non
ENSMUSG00000014633	Cmc2	22.7433	23.1648	21.3509	13.661	10.1632	9.70221	22.4196	11.1755	2.00615	1.00443	20.1268	20.4676	22.5817	9.93478	8.19465	10.8173	21.0587	9.64891	2.1825	1.12598	-0.121552	TE-non
ENSMUSG00000014668	Chfr	12.6324	11.021	20.645	16.7153	18.8731	17.3675	14.7661	17.652	0.836515	-0.257537	15.0318	13.0912	13.8138	19.2738	21.0078	19.6651	13.9789	19.9822	0.699569	-0.515462	0.257925	TE-non
ENSMUSG00000014747	Ankrd53	63.7141	69.894	88.6046	59.6767	66.8023	59.7463	74.0709	62.0751	1.19325	0.254893	57.6833	56.1572	53.6511	61.0129	59.6356	67.3923	55.8305	62.6803	0.890719	-0.166957	0.421851	TE-non
ENSMUSG00000014748	Tex261	21.5119	22.8705	21.5694	18.7136	20.5846	18.373	21.9839	19.2237	1.14358	0.193563	20.8353	20.1475	21.7128	16.9221	17.5325	18.1016	20.8985	17.5188	1.19292	0.254502	-0.0609386	TE-non
ENSMUSG00000014763	Fam120b	15.9802	15.3159	22.4242	22.8725	23.6062	21.4943	17.9067	22.6577	0.790318	-0.339495	16.9409	13.498	14.057	18.7075	23.4208	22.3074	14.832	21.4786	0.690547	-0.534189	0.194694	TE-non
ENSMUSG00000014767	Tbp	163.794	156.556	214.299	133.423	123.618	139.637	178.216	132.226	1.34782	0.430625	183.121	140.994	167.723	133.701	135.573	166.319	163.946	145.198	1.12912	0.175203	0.255423	TE-non
ENSMUSG00000014769	Psmb1	41.7773	47.0987	30.7301	25.2727	28.7953	23.5909	39.8687	25.8863	1.54015	0.62307	44.8615	36.1673	45.1843	21.7621	16.1507	22.3431	42.0711	20.0853	2.09462	1.06669	-0.443617	TE-non
ENSMUSG00000014778	Fhod1	0.523109	1.04702	0.644961	0.725017	0.658968	0.841315	0.738363	0.741767	0.995411	-0.00663518	0.609596	0.580039	0.418624	0.792549	0.824924	0.888469	0.536086	0.835314	0.641778	-0.639853	0.633218	TE-up
ENSMUSG00000014782	Plekhg4	0.227352	0.037477	0.226239	0.776714	0.79383	0.74582	0.163689	0.772121	0.211999	-2.23787	0.147754	0.506097	0.180055	0.829234	0.46223	0.664431	0.277969	0.651965	0.426355	-1.22987	-1.008	TE-down
ENSMUSG00000014786	Slc9a5	3.02351	6.72349	4.73435	5.42109	4.95791	5.2093	4.82712	5.1961	0.928989	-0.106267	3.33452	3.5269	2.40037	5.3967	5.35814	5.18984	3.08726	5.31489	0.58087	-0.783712	0.677445	TE-up
ENSMUSG00000014791	Elmo3	0.529722	1.15467	0.660392	1.0243	0.953126	0.990859	0.781595	0.989428	0.789947	-0.340173	0.467081	0.894952	0.465493	1.03312	1.32388	0.657973	0.609175	1.00499	0.60615	-0.722253	0.38208	TE-non
ENSMUSG00000014837	4931428F04Rik	31.2629	34.8315	42.8985	29.3862	29.8721	24.1741	36.3309	27.8108	1.30636	0.385554	26.9976	31.6957	24.8025	25.4718	28.3232	25.957	27.8319	26.584	1.04694	0.0661797	0.319374	TE-non
ENSMUSG00000014846	Tppp3	4.73859	7.07912	9.96598	7.42983	8.33851	6.89823	7.26123	7.55553	0.961049	-0.0573183	3.99322	6.50986	4.42295	7.5586	6.24237	6.32853	4.97535	6.70984	0.7415	-0.431481	0.374162	TE-non
ENSMUSG00000014850	Msh3	2.30078	3.2234	2.76704	5.59344	6.06048	4.90343	2.76374	5.51912	0.500758	-0.997815	2.84768	2.64567	2.93823	5.60904	5.16499	5.61222	2.81052	5.46208	0.514552	-0.958612	-0.0392026	TE-non
ENSMUSG00000014856	Tmem208	15.1443	14.675	7.92342	5.75225	6.50109	5.30329	12.5809	5.85221	2.14977	1.10418	13.1598	10.0253	15.8183	4.73106	4.94524	4.37542	13.0011	4.6839	2.77571	1.47286	-0.368672	TE-non
ENSMUSG00000014859	E2f4	0.786073	1.38139	0.920724	1.93767	1.59004	2.13775	1.0294	1.88849	0.54509	-0.875433	1.33654	0.921038	0.900362	2.60507	2.73502	2.20671	1.05265	2.5156	0.418447	-1.25688	0.381451	TE-non
ENSMUSG00000014867	Surf4	88.8646	76.5082	146.975	102.207	98.4563	97.1581	104.116	99.2739	1.04877	0.0687048	83.7206	77.2697	76.4245	83.2422	88.3618	96.5392	79.1383	89.3811	0.885403	-0.175594	0.244299	TE-non
ENSMUSG00000014873	Surf2	3.3966	3.77074	7.0065	7.00788	7.87414	7.35679	4.72461	7.41293	0.637347	-0.649848	3.31203	4.80254	3.14763	5.74251	7.18303	6.50649	3.75406	6.47734	0.579568	-0.786949	0.137101	TE-non
ENSMUSG00000014905	Dnajb9	52.4402	59.4337	45.638	54.0797	60.6533	48.2622	52.504	54.3318	0.966359	-0.0493691	56.6641	47.0426	63.2567	55.769	53.7486	53.5669	55.6544	54.3615	1.02378	0.0339121	-0.0832812	TE-non
ENSMUSG00000014907	Naf1	1.26027	2.02558	2.54356	3.81145	3.19871	4.4188	1.94314	3.80965	0.510056	-0.971273	1.35931	1.35183	1.34325	3.49471	2.79241	4.13261	1.35146	3.47324	0.389107	-1.36176	0.39049	TE-non
ENSMUSG00000014932	Yes1	0.131877	0.330509	0.33742	0.665536	1.04048	0.979866	0.266602	0.895292	0.297782	-1.74767	0.368864	0.177396	0.165563	0.868859	1.1945	0.803573	0.237274	0.955643	0.248288	-2.00992	0.262245	TE-non
ENSMUSG00000014956	Ppp1cb	0.354413	0.238723	0.476167	0.93471	0.880292	0.722054	0.356434	0.845685	0.421474	-1.24648	0.38341	0.142424	0.387534	0.749046	0.596347	0.72982	0.304456	0.691738	0.440132	-1.18399	-0.0624934	TE-non
ENSMUSG00000014959	Gorasp2	223.357	315.175	301.066	283.421	286.037	269.106	279.866	279.521	1.00123	0.00177804	198.014	228.493	199.298	224.627	223.406	226.96	208.602	224.998	0.927128	-0.109159	0.110937	TE-non
ENSMUSG00000014980	Tsen15	3.71974	3.1903	1.6099	1.04031	1.61611	1.41771	2.83998	1.35804	2.09123	1.06435	3.10423	2.54051	4.5478	1.49645	1.34672	2.10802	3.39752	1.6504	2.0586	1.04167	0.0226854	TE-non
ENSMUSG00000015002	Efr3a	14.2262	16.1825	22.4492	31.942	34.6832	28.0927	17.6193	31.5726	0.558056	-0.841519	15.2974	15.2842	14.1623	28.5604	27.6441	29.4085	14.9146	28.5377	0.52263	-0.936138	0.0946191	TE-non
ENSMUSG00000015013	Trappc2l	48.4402	46.1121	33.441	20.4415	21.5964	18.9374	42.6645	20.3251	2.0991	1.06977	39.8643	40.0827	51.2571	20.4849	15.0144	20.9763	43.7347	18.8252	2.3232	1.21611	-0.146341	TE-non
ENSMUSG00000015016	Acsf3	6.14492	11.0495	9.21186	10.7622	7.80896	9.58763	8.8021	9.38625	0.937765	-0.0927011	6.25393	5.72361	4.39832	7.55461	8.56906	8.13196	5.45862	8.08521	0.675136	-0.56675	0.474049	TE-non
ENSMUSG00000015023	Ddx19a	0.530382	0.67892	0.648107	0.417521	0.844341	0.556381	0.619136	0.606081	1.02154	0.0307465	0.63734	0.368815	0.454825	0.530013	0.558176	0.465465	0.486993	0.517885	0.940351	-0.0887288	0.119475	TE-non
ENSMUSG00000015027	Galns	1.50425	1.46862	1.33776	1.08241	0.796695	1.10928	1.43688	0.996129	1.44246	0.528531	1.04717	1.52478	1.38354	1.29812	0.978577	1.05859	1.3185	1.11176	1.18595	0.246045	0.282486	TE-non
ENSMUSG00000015053	Gata2	13.858	17.9878	14.3364	10.8474	11.8355	13.3567	15.3941	12.0132	1.28142	0.357749	11.5134	10.8904	11.6336	8.70881	8.72215	9.04033	11.3458	8.82376	1.28582	0.36269	-0.00494144	TE-non
ENSMUSG00000015083	C8g	45.3919	42.2213	40.7967	29.1573	30.6182	28.3179	42.8033	29.3644	1.45766	0.543651	38.7638	31.8977	44.4565	25.1453	21.0792	26.6085	38.3727	24.2777	1.58058	0.66045	-0.116799	TE-non
ENSMUSG00000015085	Entpd2	0.392128	0.118339	0.435037	0.834929	0.650894	0.738945	0.315168	0.741589	0.42499	-1.2345	0.119801	0.036534	0	0.157454	0.056453	0.396247	0.0521117	0.203385	0.256222	-1.96453	0.730033	TE-up
ENSMUSG00000015087	Rabl6	6.05744	7.94817	8.49136	11.8239	9.73303	10.2435	7.49899	10.6002	0.707441	-0.499318	6.81314	6.10491	4.80934	9.46086	10.0246	10.7987	5.90913	10.0947	0.58537	-0.77258	0.273262	TE-non
ENSMUSG00000015090	Ptgds	10.14	16.4673	11.7461	8.83343	10.2485	8.43491	12.7845	9.17226	1.39382	0.479042	1.48959	1.97819	2.18126	2.68744	1.87585	2.84059	1.88301	2.46796	0.762983	-0.390277	0.869319	TE-up
ENSMUSG00000015092	Edf1	116.698	235.502	153.135	199.536	215.207	178.876	168.445	197.873	0.85128	-0.232295	116.178	157.49	114.306	174.974	143.308	166.921	129.325	161.735	0.79961	-0.322631	0.0903363	TE-non
ENSMUSG00000015094	Npdc1	1.51669	1.71475	1.87605	1.3282	1.36226	1.21935	1.7025	1.30327	1.30633	0.385519	1.32723	1.74902	1.58452	1.03076	1.69905	1.34244	1.55359	1.35742	1.14452	0.194737	0.190782	TE-non
ENSMUSG00000015095	Fbxw5	169.918	214.706	297.72	235.672	232.23	207.396	227.448	225.099	1.01043	0.0149751	171.991	209.121	155.768	201.958	237.26	218.646	178.96	219.288	0.816097	-0.293188	0.308163	TE-non
ENSMUSG00000015120	Ube2i	215.532	433.563	246.107	232.412	247.46	208.464	298.401	229.445	1.30053	0.3791	198.891	252.293	215.047	195.726	183.561	204.367	222.077	194.551	1.14148	0.190911	0.188189	TE-non
ENSMUSG00000015126	Tsr3	11.809	19.495	15.0577	11.5529	13.2984	9.47951	15.4539	11.4436	1.35044	0.433432	13.1234	12.4562	12.1786	9.16913	9.69991	8.72744	12.586	9.19883	1.36822	0.452302	-0.0188701	TE-non
ENSMUSG00000015127	Unkl	2.35512	2.39413	3.37799	2.26405	2.01238	1.88602	2.70908	2.05415	1.31883	0.39926	1.74743	1.80937	1.8882	1.78625	1.66209	1.70021	1.815	1.71618	1.05758	0.0807672	0.318493	TE-non
ENSMUSG00000015143	Actn1	0.156893	0.514018	0.490458	0.425267	0.288599	0.70454	0.387123	0.472802	0.818785	-0.288444	0.12665	0.336891	0.130528	0.395637	0.636323	0.424426	0.198023	0.485462	0.407906	-1.29369	1.00525	TE-up
ENSMUSG00000015149	Sirt2	15.9161	25.9885	21.3692	28.5632	30.0183	26.4232	21.0913	28.3349	0.744357	-0.425934	18.5643	18.6011	17.6552	28.2956	26.6033	26.4292	18.2735	27.1094	0.674067	-0.569036	0.143101	TE-non
ENSMUSG00000015165	Hnrnpl	1.1925	2.03129	2.51818	1.90886	1.67959	1.93631	1.91399	1.84159	1.03932	0.0556337	1.38897	1.01976	1.08451	2.66706	1.93961	2.02992	1.16441	2.2122	0.526361	-0.925877	0.98151	TE-up
ENSMUSG00000015176	Nolc1	6.97902	11.1605	7.38339	14.3606	13.5719	13.5576	8.50763	13.83	0.615156	-0.700976	10.0726	9.24026	10.3012	12.9838	13.2519	13.6351	9.87137	13.2903	0.742752	-0.429047	-0.271929	TE-non
ENSMUSG00000015189	Casd1	0.725947	0.388133	0.671941	0.552906	0.801416	0.800268	0.59534	0.718197	0.828938	-0.270664	0.708998	0.405219	0.364059	0.926612	0.622256	0.537048	0.492759	0.695305	0.708694	-0.496765	0.226101	TE-non
ENSMUSG00000045095	Magi1	0.733536	0.478557	0.858598	0.561349	0.737502	0.649066	0.69023	0.649306	1.06303	0.0881801	0.933621	0.595294	0.668738	0.607647	0.852755	0.872619	0.732551	0.777674	0.941977	-0.0862357	0.174416	TE-non
ENSMUSG00000015214	Mtmr1	0.462181	0.228062	0.288231	0.310575	0.22601	0.278081	0.326158	0.271555	1.20107	0.264325	0.354155	0.275082	0.295429	0.546122	0.479625	0.394799	0.308222	0.473515	0.650923	-0.619441	0.883766	TE-up
ENSMUSG00000015222	Map2	14.3478	17.5024	15.9392	16.6337	17.5721	16.1971	15.9298	16.801	0.948145	-0.0768209	18.4698	13.1706	17.1625	17.5289	13.4712	16.7294	16.2676	15.9098	1.02249	0.0320842	-0.108905	TE-non
ENSMUSG00000015242	Nipsnap3a	170.228	158.937	167.836	105.661	116.525	100.494	165.667	107.56	1.54023	0.623144	136.384	92.3941	141.2	82.9399	76.4698	85.3747	123.326	81.5948	1.51144	0.595926	0.0272181	TE-non
ENSMUSG00000015290	Ubl4a	8.12773	14.0327	7.53327	5.46394	7.98799	6.89447	9.89791	6.78213	1.45941	0.545384	7.99822	6.19708	11.0563	5.20944	5.49842	4.66827	8.4172	5.12538	1.64226	0.715683	-0.170299	TE-non
ENSMUSG00000015305	Sash1	0.716857	0.414739	1.37106	1.19673	1.06452	1.04008	0.834219	1.10044	0.758076	-0.399585	0.636294	0.561655	0.397844	1.22514	1.76187	1.5403	0.531931	1.5091	0.352481	-1.50438	1.1048	TE-up
ENSMUSG00000015312	Gadd45b	0.620084	0.49873	0.379591	0.929655	1.0277	0.665395	0.499468	0.87425	0.571311	-0.807653	0.820995	0.778473	0.734726	0.637338	0.805504	0.914917	0.778065	0.78592	0.990005	-0.0144918	-0.793161	TE-down
ENSMUSG00000015316	Slamf1	1.0419	0.807627	0.879156	0.615602	0.700787	0.448494	0.909561	0.588294	1.5461	0.628632	0.95725	0.660649	0.915668	0.58391	0.67286	0.724922	0.844522	0.660564	1.27849	0.354437	0.274195	TE-non
ENSMUSG00000015335	Zdhhc12	69.9548	103.089	65.1698	41.6789	50.872	39.344	79.4044	43.965	1.80608	0.852865	72.0452	84.8534	76.1094	39.9871	38.4973	37.3145	77.6693	38.5996	2.01218	1.00876	-0.155893	TE-non
ENSMUSG00000015341	Golga7	6.87365	9.59277	7.08165	5.35928	6.37242	6.1963	7.84936	5.976	1.31348	0.393394	6.31505	7.43877	8.25608	6.39617	5.30621	5.09309	7.33664	5.59849	1.31047	0.39008	0.0033133	TE-non
ENSMUSG00000015342	Xk	3.7046	5.71224	7.00504	6.18754	5.6396	6.11407	5.47396	5.98041	0.915316	-0.127658	3.36355	3.49084	3.91651	5.68669	6.45131	6.06134	3.5903	6.06645	0.59183	-0.756746	0.629088	TE-up
ENSMUSG00000015354	Pcolce2	0.521405	0.549112	0.577972	0.426812	0.43752	0.341747	0.549496	0.402026	1.36682	0.45082	0.690985	0.563798	0.802011	0.388077	0.25935	0.401202	0.685598	0.349543	1.96141	0.971893	-0.521073	TE-non
ENSMUSG00000015357	Clpx	28.6112	29.4517	31.3342	39.7928	45.3529	38.9943	29.799	41.38	0.720131	-0.473668	37.5665	24.9139	34.3083	40.1235	38.1167	41.9323	32.2629	40.0575	0.805414	-0.312197	-0.161471	TE-non
ENSMUSG00000015363	Trabd	1.75287	1.53646	1.91614	3.9609	4.30597	3.96633	1.73516	4.07773	0.42552	-1.2327	2.07488	2.35145	1.52917	4.49409	5.76167	5.01584	1.98517	5.09054	0.389972	-1.35856	0.125855	TE-non
ENSMUSG00000015365	Mov10l1	2.22115	1.73409	3.42402	4.2573	5.08067	4.41955	2.45975	4.58584	0.53638	-0.898673	2.82462	2.24988	2.40023	5.19304	5.79702	5.3318	2.49158	5.44062	0.457959	-1.12671	0.228038	TE-non
ENSMUSG00000015377	Dennd6b	13.0497	15.9043	12.9064	13.6961	19.2216	14.9215	13.9535	15.9464	0.875023	-0.192607	11.5944	12.7321	13.4795	16.8546	13.5602	14.581	12.602	14.9986	0.840209	-0.251179	0.0585723	TE-non
ENSMUSG00000015443	Gzmn	34.3232	31.9689	27.5602	19.3931	19.2377	22.0804	31.2841	20.2371	1.54588	0.628429	27.6089	24.4079	30.1072	20.1374	16.5887	20.2902	27.3746	19.0055	1.44036	0.526427	0.102003	TE-non
ENSMUSG00000015451	C4a	0	0.065715	0.375081	0.185745	0.274582	0.356566	0.146932	0.272298	0.539601	-0.890036	0.007229	0.048579	0.070837	0.536174	0.397449	0.304257	0.042215	0.412627	0.102308	-3.28901	2.39897	TE-up
ENSMUSG00000015461	Atf6b	1.11591	2.52588	1.98586	1.66756	0.960511	1.48707	1.87588	1.37171	1.36754	0.451588	1.16854	0.89627	0.350387	1.03424	1.7103	1.28455	0.805066	1.34303	0.59944	-0.738314	1.1899	TE-up
ENSMUSG00000015468	Notch4	1.57235	2.49399	2.58475	1.35446	1.43551	3.47623	2.21703	2.08874	1.06142	0.0859979	4.42558	0.777887	1.96115	1.66506	5.21691	3.97521	2.38821	3.61906	0.659897	-0.599687	0.685685	TE-up
ENSMUSG00000015474	Ppt2	1.0816	2.18011	2.26933	1.80066	1.51605	1.40023	1.84368	1.57232	1.17259	0.229698	1.14309	1.04776	1.55906	0.36946	0.837939	1.55656	1.24997	0.921318	1.35672	0.440125	-0.210427	TE-non
ENSMUSG00000015478	Rnf5	8.28309	8.15203	8.7455	7.04792	6.84092	7.09442	8.39354	6.99442	1.20003	0.263075	7.93768	8.77094	8.72043	7.97487	7.62654	7.3902	8.47635	7.66387	1.10601	0.14537	0.117705	TE-non
ENSMUSG00000015488	Cacfd1	2.17358	1.12479	1.0452	0.995497	0.6387	0.890742	1.44786	0.841646	1.72027	0.782634	0.710586	1.32064	0.771865	1.34018	0.803271	0.902145	0.934362	1.0152	0.920374	-0.119707	0.902341	TE-up
ENSMUSG00000015522	Arnt	2.23093	2.76689	2.57607	3.44153	3.37025	3.09434	2.52463	3.30204	0.764567	-0.387286	1.9181	2.16429	1.86723	3.17661	3.98425	3.81091	1.98321	3.65726	0.542266	-0.882926	0.495641	TE-non
ENSMUSG00000015533	Itga2	1.07779	0.844944	1.14396	0.987371	0.893106	0.904832	1.02223	0.928436	1.10102	0.138845	1.06426	0.655246	1.22555	0.974967	0.657029	0.682267	0.981685	0.771421	1.27257	0.347742	-0.208897	TE-non
ENSMUSG00000015536	Mocs2	4.72158	5.15985	3.80745	4.81597	4.93499	2.88572	4.56296	4.21223	1.08327	0.115387	5.5664	4.85859	6.55096	4.49884	3.55911	4.00407	5.65865	4.02067	1.40739	0.493021	-0.377634	TE-non
ENSMUSG00000015542	Nat9	45.724	53.1925	36.483	39.5549	47.8633	38.8725	45.1332	42.0969	1.07213	0.100474	47.1789	37.1392	45.1374	43.3035	42.6191	41.0596	43.1518	42.3274	1.01948	0.027831	0.072643	TE-non
ENSMUSG00000015575	Atp6v0e	31.5885	27.1028	21.0684	9.9139	10.6364	9.13599	26.5865	9.89543	2.68675	1.42586	25.024	25.5099	34.9206	11.0696	7.60479	8.9211	28.4848	9.1985	3.09668	1.63072	-0.204861	TE-non
ENSMUSG00000015597	Zfp318	2.40286	2.70707	2.46293	4.94774	5.21739	5.59197	2.52429	5.25236	0.4806	-1.05709	2.79311	1.98511	2.89412	9.94495	6.61579	9.07239	2.55745	8.54438	0.299313	-1.74027	0.683179	TE-up
ENSMUSG00000015599	Ttbk1	2.40571	4.70537	5.82082	6.58915	5.10283	6.25244	4.31063	5.98147	0.720665	-0.4726	2.35108	2.76219	1.49479	5.49367	6.75177	6.69844	2.20268	6.31463	0.348823	-1.51943	1.04683	TE-up
ENSMUSG00000015605	Srf	9.33356	15.33	12.4721	9.58138	9.92874	9.19274	12.3786	9.56762	1.2938	0.371611	10.4041	9.22227	8.64459	9.93882	11.1419	9.85881	9.42365	10.3132	0.913749	-0.13013	0.501741	TE-non
ENSMUSG00000015647	Lama5	0.412762	0.287135	1.1387	1.40431	0.716029	1.26552	0.612864	1.12862	0.54302	-0.880921	0.283045	0.363999	0.19035	0.981995	1.66774	1.1303	0.279131	1.26001	0.221531	-2.17442	1.2935	TE-up
ENSMUSG00000015652	Steap1	2.80989	2.17616	1.47672	1.29557	1.32407	1.1234	2.15426	1.24768	1.72661	0.787942	2.83055	2.5254	5.08879	1.2119	1.01845	0.971357	3.48158	1.06723	3.26224	1.70586	-0.917923	TE-down
ENSMUSG00000015653	Steap2	2.4345	2.1023	3.60977	2.65142	3.1161	2.86052	2.71552	2.87601	0.944197	-0.0828408	2.70082	2.0109	2.84743	2.85779	3.44423	3.4502	2.51972	3.25074	0.775121	-0.367506	0.284665	TE-non
ENSMUSG00000015656	Hspa8	6.51384	9.47937	7.26391	15.1616	17.0134	12.7611	7.75237	14.9787	0.51756	-0.950203	9.36553	5.90327	6.95881	11.3315	12.8343	10.5991	7.4092	11.5883	0.639369	-0.645279	-0.304924	TE-non
ENSMUSG00000015659	Serac1	2.62838	3.16299	3.56381	3.2714	4.02765	3.14543	3.11839	3.48149	0.895705	-0.158904	2.26519	2.56252	2.3504	3.12059	2.87517	3.27552	2.3927	3.09043	0.774231	-0.369164	0.210261	TE-non
ENSMUSG00000015671	Psma2	12.4325	11.4835	4.96378	5.40853	6.04691	5.31516	9.6266	5.5902	1.72205	0.784127	11.1582	7.63775	14.1212	4.33043	3.69446	4.29491	10.9724	4.1066	2.67189	1.41786	-0.633735	TE-down
ENSMUSG00000015672	Mrpl32	29.116	24.9657	16.4687	13.5812	15.5598	11.6949	23.5168	13.612	1.72766	0.788815	24.5654	19.7582	27.1036	11.4721	8.7492	10.79	23.8091	10.3371	2.30326	1.20368	-0.414862	TE-non
ENSMUSG00000015697	Setdb1	2.88936	2.93965	4.93002	6.5115	5.36113	5.94017	3.58634	5.9376	0.604005	-0.727366	3.8792	2.95699	2.94042	5.70453	6.33748	7.02873	3.25887	6.35691	0.51265	-0.963954	0.236588	TE-non
ENSMUSG00000015702	Anxa9	0.228337	0.338336	0.30304	0.557785	0.476313	0.476546	0.289904	0.503548	0.575723	-0.796552	0.195433	0.140816	0.163425	0.760075	0.802787	0.488366	0.166558	0.683743	0.243597	-2.03743	1.24088	TE-up
ENSMUSG00000015709	Arnt2	0.309947	0.254778	0.319894	0.25393	0.484628	0.276977	0.294873	0.338512	0.871087	-0.199112	0.243034	0.18837	0.227837	0.357547	0.370565	0.587144	0.219747	0.438419	0.501226	-0.996466	0.797354	TE-up
ENSMUSG00000015711	Prune1	3.39751	4.56842	3.88151	3.87376	3.81582	3.74649	3.94915	3.81202	1.03597	0.0509841	3.92843	3.11824	3.76377	4.01732	3.78978	4.01922	3.60348	3.9421	0.914101	-0.129575	0.180559	TE-non
ENSMUSG00000015721	Nlrp5	0.364775	0.245422	0.463489	0.745443	0.972697	0.762605	0.357895	0.826915	0.432808	-1.2082	0.628077	0.24867	0.534496	0.673484	0.56105	0.740869	0.470414	0.658468	0.714408	-0.485181	-0.723021	TE-down
ENSMUSG00000015733	Capza2	6.07132	5.88135	5.0852	5.98933	7.52844	6.0504	5.67929	6.52272	0.870694	-0.199763	6.2083	4.99694	7.34782	7.42318	5.27857	5.47256	6.18436	6.0581	1.02084	0.0297567	-0.229519	TE-non
ENSMUSG00000015745	Plekho1	3.72752	6.76034	3.47814	5.07068	3.29425	3.35974	4.65533	3.90822	1.19116	0.252372	3.66404	4.71381	3.85752	4.86894	4.67262	4.10002	4.07846	4.54719	0.896917	-0.156953	0.409325	TE-non
ENSMUSG00000015747	Vps45	2.70476	2.05783	2.45364	2.50096	2.98652	2.67835	2.40541	2.72194	0.88371	-0.178355	2.07709	1.57487	1.59068	2.51013	2.43067	2.49271	1.74755	2.47784	0.705272	-0.503749	0.325395	TE-non
ENSMUSG00000015748	Prpf3	1.51654	2.50316	1.45714	3.13437	3.38014	2.55537	1.82561	3.02329	0.603848	-0.727742	2.97391	1.89288	2.38224	2.41136	2.92326	2.57293	2.41634	2.63585	0.916723	-0.125443	-0.602299	TE-down
ENSMUSG00000015755	Tab2	0.664315	0.606443	0.44114	0.598211	0.735428	0.760957	0.570633	0.698199	0.817293	-0.291075	0.555618	0.431346	0.446991	0.713424	0.622202	0.851333	0.477985	0.728986	0.655684	-0.608926	0.317851	TE-non
ENSMUSG00000015757	Ppil4	4.36192	3.04198	4.27099	7.53638	7.45015	6.62594	3.89163	7.20415	0.540193	-0.888454	4.53969	2.97907	4.50908	6.72684	6.36506	5.84991	4.00928	6.31394	0.634989	-0.655196	-0.233258	TE-non
ENSMUSG00000015759	Cnih1	0.811049	0.912385	0.97705	1.30005	1.34576	0.979485	0.900161	1.20843	0.744902	-0.424877	0.993159	0.86227	0.884333	0.523933	0.674678	0.954344	0.913254	0.717652	1.27256	0.347732	-0.77261	TE-down
ENSMUSG00000015776	Med22	4.68009	5.99833	4.0267	7.52587	6.54063	6.27793	4.90171	6.78148	0.722808	-0.468316	4.60184	4.94418	4.94938	5.94923	6.10365	7.60534	4.8318	6.55274	0.737371	-0.439538	-0.0287781	TE-non
ENSMUSG00000015790	Surf1	3.43749	3.39076	2.89003	2.02866	2.50959	1.78559	3.23943	2.10795	1.53677	0.6199	3.21842	3.47849	4.72771	2.47327	2.60485	2.10283	3.80821	2.39365	1.59096	0.669899	-0.0499994	TE-non
ENSMUSG00000015804	Med28	184.937	218.941	145.134	77.1336	86.8896	68.1589	183.004	77.394	2.36458	1.24158	146.347	175.717	186.787	56.9291	52.7411	57.5674	169.617	55.7459	3.04268	1.60534	-0.36376	TE-non
ENSMUSG00000015806	Qdpr	2.72712	2.58822	3.74158	2.48943	2.21958	2.4494	3.01897	2.38614	1.26521	0.339381	2.01223	2.5065	2.39018	1.79792	2.06777	1.89359	2.30297	1.91976	1.19961	0.262567	0.0768141	TE-non
ENSMUSG00000015812	Gnrh1	1.08639	0.575157	0.73642	0.714253	0.503608	0.273589	0.799323	0.49715	1.60781	0.685097	0.785709	0.338306	1.00061	0.360694	0	0.880191	0.708207	0.413628	1.71218	0.775836	-0.0907387	TE-non
ENSMUSG00000015837	Sqstm1	16.4905	19.3671	24.0761	22.5223	21.1394	17.9578	19.9779	20.5398	0.972642	-0.0400198	19.3188	16.8824	19.1785	16.6723	18.9807	18.8166	18.4599	18.1565	1.01671	0.0239048	-0.0639246	TE-non
ENSMUSG00000015839	Nfe2l2	1.73667	2.61804	2.27077	2.36424	3.22843	2.4085	2.20849	2.66706	0.828064	-0.272185	1.74952	2.04713	1.62868	2.1493	2.37099	2.4336	1.80844	2.31796	0.780187	-0.358109	0.0859236	TE-non
ENSMUSG00000015843	Rxrg	1.0365	0.844105	0.736467	0.441938	0.73275	0.663459	0.872358	0.612716	1.42376	0.509703	1.24369	0.701557	1.12251	0.625911	0.925764	0.586919	1.02258	0.712865	1.43447	0.520519	-0.0108162	TE-non
ENSMUSG00000015846	Rxra	15.0233	18.4316	24.8461	16.6651	17.4589	16.2801	19.4337	16.8014	1.15667	0.20998	13.5075	12.9501	10.1396	17.1168	17.1492	18.8485	12.1991	17.7048	0.689025	-0.537372	0.747351	TE-up
ENSMUSG00000015854	Cd5l	1.45869	1.3395	2.01116	2.35614	3.26662	2.23276	1.60311	2.6185	0.612225	-0.707866	1.84577	1.19712	1.08633	2.57485	2.72086	2.21669	1.3764	2.50413	0.549653	-0.863407	0.155541	TE-non
ENSMUSG00000015869	Prpsap1	16.7336	22.7635	22.7842	23.5298	22.083	22.3887	20.7604	22.6672	0.91588	-0.12677	18.4495	15.9361	16.4542	17.404	21.1458	20.1865	16.9466	19.5788	0.865559	-0.208296	0.0815264	TE-non
ENSMUSG00000015880	Ncapg	8.5002	7.11347	9.71387	16.0527	17.7489	16.2948	8.44251	16.6988	0.505576	-0.984	10.9255	6.25083	10.9941	16.3893	15.1543	18.6933	9.39013	16.7457	0.56075	-0.834569	-0.149431	TE-non
ENSMUSG00000015882	Lcorl	1.97158	2.24262	1.75477	2.13123	2.48368	2.22202	1.98966	2.27898	0.873047	-0.195868	2.54174	2.46328	2.09652	2.69278	2.40528	2.5799	2.36718	2.55932	0.924925	-0.112592	-0.0832762	TE-non
ENSMUSG00000015889	Lta4h	21.3202	13.7786	16.0888	12.2571	13.0353	13.4296	17.0625	12.9073	1.32193	0.402643	17.3895	11.4516	16.0164	13.6278	10.4235	12.1907	14.9525	12.0807	1.23772	0.307685	0.094958	TE-non
ENSMUSG00000015932	Dstn	3.93254	4.81443	4.52881	4.26502	6.51867	4.37389	4.42526	5.05253	0.875851	-0.191243	3.2588	3.19808	3.52791	3.88779	3.45594	3.91713	3.32827	3.75362	0.886682	-0.173512	-0.0177317	TE-non
ENSMUSG00000015937	H2afy	28.0019	41.9403	32.3874	25.745	28.1688	25.3652	34.1099	26.4263	1.29075	0.368214	27.3422	31.7948	30.9663	24.0999	21.0826	25.6279	30.0344	23.6035	1.27246	0.347617	0.0205967	TE-non
ENSMUSG00000015942	Gtf2ird2	5.29692	6.42767	9.21733	7.37307	7.77286	5.34562	6.98064	6.83052	1.02198	0.0313636	7.22245	6.72036	5.80082	5.77529	7.38208	6.39236	6.58121	6.51658	1.00992	0.0142382	0.0171254	TE-non
ENSMUSG00000015943	Bola1	47.5079	70.7051	47.4434	36.5682	37.8359	33.4771	55.2188	35.9604	1.53554	0.618749	48.7029	52.102	50.0078	32.1744	29.6368	31.3039	50.2709	31.0384	1.61964	0.695671	-0.0769217	TE-non
ENSMUSG00000015961	Adss	7.59135	9.72196	9.47304	19.1335	19.8244	19.5111	8.92879	19.4897	0.45813	-1.12617	9.76056	7.39529	9.25134	21.1994	17.5874	21.1505	8.8024	19.9791	0.440581	-1.18252	0.0563499	TE-non
ENSMUSG00000015962	1700016C15Rik	56.6917	47.2701	30.9269	26.2592	24.7904	23.8625	44.9629	24.9707	1.80062	0.848496	50.0708	39.94	58.2712	28.0427	16.6896	26.8689	49.4273	23.8671	2.07094	1.05029	-0.201791	TE-non
ENSMUSG00000015968	Cacna1d	0.410184	0.417901	0.742354	0.867776	0.830229	1.1236	0.52348	0.940535	0.556577	-0.845348	0.30546	0.333475	0.185287	1.19133	1.37624	1.33899	0.274741	1.30219	0.210984	-2.2448	1.39945	TE-up
ENSMUSG00000015970	Chdh	3.12961	3.00984	4.60848	7.54755	6.11925	6.1293	3.58265	6.5987	0.542932	-0.881156	3.76005	3.79841	3.27716	6.49681	6.05426	7.14474	3.61187	6.56527	0.550148	-0.862108	-0.0190483	TE-non
ENSMUSG00000015971	Actr8	44.3332	46.5641	50.3414	51.3033	54.2298	45.2108	47.0796	50.248	0.936945	-0.0939643	46.7288	38.3263	44.0243	39.3455	40.3482	43.2189	43.0265	40.9709	1.05017	0.0706257	-0.16459	TE-non
ENSMUSG00000015980	Lrrc27	285.072	320.207	365.357	302.435	338.517	301.778	323.546	314.243	1.0296	0.0420871	307.292	258.71	297.144	269.71	277.984	294.752	287.715	280.815	1.02457	0.0350216	0.00706553	TE-non
ENSMUSG00000015994	Fnta	6.17358	7.19811	4.97256	11.5467	7.90187	11.5583	6.11475	10.3356	0.591618	-0.757262	10.5946	3.64892	10.0371	12.4233	14.9122	14.7654	8.09355	14.0336	0.576725	-0.794044	0.0367822	TE-non
ENSMUSG00000016018	Skiv2l2	32.4416	33.6226	44.9365	75.4569	69.6499	68.1688	37.0002	71.0919	0.520457	-0.94215	38.6203	25.503	29.3629	61.6073	67.6879	67.2185	31.1621	65.5046	0.475724	-1.0718	0.129654	TE-non
ENSMUSG00000016128	Stard13	5.40015	4.82115	10.5154	10.5029	11.8272	10.697	6.91223	11.0091	0.627868	-0.671467	5.38562	5.49381	4.02797	9.63681	10.3282	10.7751	4.96913	10.2467	0.48495	-1.04409	0.372626	TE-non
ENSMUSG00000016179	Camk1g	2.46171	2.97543	4.21441	4.66414	4.64088	5.18838	3.21718	4.83113	0.665927	-0.586563	3.28298	3.16669	3.05007	5.16387	5.74175	5.24627	3.16658	5.38396	0.58815	-0.765744	0.179181	TE-non
ENSMUSG00000016252	Atp5e	369.714	339.108	176.235	131.059	131.156	142.494	295.019	134.903	2.1869	1.12889	234.509	298.385	326.945	144.807	92.0409	143.842	286.613	126.897	2.25863	1.17545	-0.0465635	TE-non
ENSMUSG00000016253	Nelfcd	3.77236	6.0716	5.26283	5.76119	5.37304	4.72448	5.0356	5.28624	0.952586	-0.0700785	5.79782	5.21037	4.88593	5.44236	5.82766	4.86731	5.29804	5.37911	0.984929	-0.0219087	-0.0481698	TE-non
ENSMUSG00000016257	Prelid3b	5.65607	11.3573	8.84045	11.3745	10.371	9.63049	8.61794	10.4586	0.824002	-0.27928	6.45102	7.75701	7.49497	9.67642	9.22341	10.3554	7.23433	9.75176	0.741849	-0.430802	0.151522	TE-non
ENSMUSG00000016308	Ube2a	21.905	34.1298	26.4203	18.4662	14.1616	14.601	27.485	15.7429	1.74587	0.803943	17.6232	13.1332	14.6659	12.0224	12.2264	8.98852	15.1407	11.0791	1.3666	0.450594	0.353349	TE-non
ENSMUSG00000016319	Slc25a5	2.46851	2.13747	1.2011	1.45818	2.24354	1.66062	1.93569	1.78744	1.08294	0.114953	0.934013	0.60834	0.880822	1.5182	1.01793	1.09083	0.807725	1.20899	0.6681	-0.581865	0.696818	TE-up
ENSMUSG00000016346	Kcnq2	0.879588	2.49638	2.4249	3.11813	3.14941	2.91071	1.93362	3.05942	0.632023	-0.661951	1.02908	1.03195	0.371486	2.8925	3.28284	2.90873	0.81084	3.02802	0.267779	-1.90089	1.23894	TE-up
ENSMUSG00000016356	Col20a1	27.9601	32.9825	21.6045	14.7112	14.0243	13.3331	27.5157	14.0229	1.9622	0.972471	20.6974	27.8107	26.9619	15.9667	12.4585	15.5851	25.1567	14.6701	1.71483	0.778063	0.194408	TE-non
ENSMUSG00000016427	Ndufa1	10.7025	12.3594	5.03354	2.28446	2.95302	3.73109	9.36513	2.98952	3.13265	1.64738	7.28397	8.1561	12.4704	2.54501	1.96779	3.62966	9.3035	2.71415	3.42777	1.77727	-0.129888	TE-non
ENSMUSG00000016487	Ppfibp1	0.822403	1.11671	1.2008	1.66874	1.74441	2.12594	1.04664	1.84636	0.566864	-0.818925	0.598232	0.533449	0.694307	1.99929	2.32114	2.49267	0.608663	2.27103	0.268012	-1.89963	1.08071	TE-up
ENSMUSG00000016493	Cd46	1.33237	0.66524	0.665114	1.85471	2.09524	1.385	0.887575	1.77832	0.499109	-1.00257	2.42215	1.19176	1.22637	1.21859	1.54187	1.65015	1.61343	1.4702	1.09742	0.134111	-1.13668	TE-down
ENSMUSG00000016494	Cd34	0.209898	0.025105	0.143187	0.725037	0.889892	0.620413	0.126063	0.745114	0.169187	-2.56331	0	0	0.091309	0.356708	0.227348	0.315126	0.0304363	0.299727	0.101547	-3.29978	0.736472	TE-up
ENSMUSG00000016503	Gtf3a	2.09827	3.44621	2.67842	2.29622	3.07335	2.83307	2.74097	2.73421	1.00247	0.00356108	1.96602	3.32434	1.22431	1.88363	2.7441	2.36914	2.17156	2.33229	0.931084	-0.103017	0.106578	TE-non
ENSMUSG00000016510	Mtif3	8.02238	9.37665	8.19705	8.93704	9.01203	7.05369	8.53203	8.33426	1.02373	0.0338348	9.90953	8.16547	12.254	7.68076	6.6997	9.01231	10.1097	7.79759	1.29651	0.374633	-0.340799	TE-non
ENSMUSG00000016520	Lnx2	2.5422	2.57789	4.66115	3.79944	4.18518	3.48529	3.26041	3.8233	0.852774	-0.229764	3.0221	3.41691	2.43907	3.98173	3.96714	4.35367	2.95936	4.10085	0.721645	-0.470638	0.240874	TE-non
ENSMUSG00000016526	Dyrk3	98.846	151.506	128.035	145.391	146.498	135.217	126.129	142.369	0.885931	-0.174734	109.06	96.9641	100.939	125.486	146.318	136.6	102.321	136.134	0.751618	-0.411928	0.237194	TE-non
ENSMUSG00000016528	Mapkapk2	0.68154	1.08963	0.830658	1.20128	0.766753	0.871195	0.867276	0.946408	0.916386	-0.125972	0.828987	0.606586	1.08213	1.073	0.758678	1.02076	0.839236	0.950813	0.88265	-0.180086	0.054114	TE-non
ENSMUSG00000016534	Lamp2	4.45808	4.68005	4.81015	6.57543	8.49687	6.9833	4.64943	7.35186	0.632415	-0.661056	4.66176	3.56257	4.39583	6.3451	6.2123	7.06415	4.20672	6.54052	0.643179	-0.636709	-0.0243473	TE-non
ENSMUSG00000016541	Atxn10	71.6264	83.7897	102.504	113.51	105.164	110.712	85.9734	109.795	0.783034	-0.352854	84.887	63.7068	76.2608	105.457	103.353	109.756	74.9515	106.189	0.705834	-0.502598	0.149745	TE-non
ENSMUSG00000016554	Eif3d	64.6673	83.5357	69.6249	73.4445	72.7188	65.7612	72.6093	70.6415	1.02786	0.0396377	75.7815	63.7122	68.613	58.3427	65.2528	63.4755	69.3689	62.357	1.11245	0.153738	-0.1141	TE-non
ENSMUSG00000016559	H3f3b	454.883	583.622	292.732	179.313	219.045	150.087	443.745	182.815	2.42729	1.27935	339.608	366.842	403.153	128.454	98.7391	124.451	369.868	117.214	3.15548	1.65786	-0.37851	TE-non
ENSMUSG00000016619	Nup50	50.8708	59.4383	54.8713	50.3366	53.3233	45.4317	55.0601	49.6972	1.10791	0.147843	57.6906	54.5049	50.3361	46.4384	51.6389	47.1491	54.1772	48.4088	1.11916	0.162417	-0.0145748	TE-non
ENSMUSG00000016626	Nlrp14	252.902	207.117	230.545	169.58	205.545	184.884	230.188	186.669	1.23313	0.302329	250.242	177.019	297.333	174.699	159.66	191.215	241.531	175.191	1.37867	0.463278	-0.160949	TE-non
ENSMUSG00000016637	Ift27	31.9635	44.5937	32.5263	30.3225	31.055	25.8942	36.3611	29.0906	1.24993	0.321846	25.8383	23.8298	22.3147	20.6366	19.7377	23.1681	23.9943	21.1808	1.13283	0.179932	0.141914	TE-non
ENSMUSG00000016664	Pacsin2	18.4889	24.7819	22.3314	20.4629	22.5649	21.7161	21.8674	21.5813	1.01326	0.0189988	18.8514	17.9451	18.0248	23.168	20.1923	19.8326	18.2738	21.0643	0.867524	-0.205025	0.224024	TE-non
ENSMUSG00000016831	Tox4	8.71363	10.3958	12.5867	15.5266	16.4791	14.082	10.5654	15.3626	0.687736	-0.540073	10.6645	9.57309	8.88257	13.9343	15.0922	13.669	9.70673	14.2318	0.682043	-0.552065	0.0119911	TE-non
ENSMUSG00000016833	Mrps18c	23.5368	17.5497	12.3265	10.9311	12.4097	10.2368	17.8044	11.1925	1.59074	0.669694	19.161	16.9405	23.812	7.24744	6.80787	8.07643	19.9712	7.37725	2.70713	1.43676	-0.767071	TE-down
ENSMUSG00000016918	Sulf1	0.698463	0.516245	0.767078	0.416646	0.517872	0.468157	0.660595	0.467558	1.41286	0.49862	0.74124	0.554963	0.812862	0.407058	0.252629	0.376399	0.703022	0.345362	2.03561	1.02546	-0.526839	TE-non
ENSMUSG00000016921	Srsf6	0.930075	1.09435	1.19167	3.62346	4.65954	4.73086	1.07203	4.33795	0.247129	-2.01667	0.660202	0.958483	1.10159	5.53614	4.25043	3.6164	0.906759	4.46766	0.202961	-2.30073	0.284061	TE-non
ENSMUSG00000016933	Plcg1	1.41526	0.950216	2.44878	4.13708	2.86848	4.4576	1.60475	3.82105	0.419977	-1.25162	1.36486	1.17319	1.08013	4.92905	5.41063	5.79789	1.20606	5.37919	0.224208	-2.15709	0.905472	TE-up
ENSMUSG00000016946	Kctd5	1.57984	2.1957	1.67909	1.33995	1.59784	1.64618	1.81821	1.52799	1.18994	0.250883	2.17443	1.1085	2.29454	2.29164	1.93778	1.72221	1.85916	1.98388	0.937132	-0.0936755	0.344559	TE-non
ENSMUSG00000016982	Pom121l2	131.035	122.481	315.244	296.642	279.494	308.169	189.587	294.768	0.643171	-0.636725	124.12	118.376	96.5766	273.098	317.576	319.887	113.024	303.52	0.372378	-1.42516	0.788436	TE-up
ENSMUSG00000016998	Svs4	1.62207	0.501354	1.66115	1.03766	0.507916	1.10375	1.26152	0.883108	1.42851	0.514507	1.14659	0.332252	0.723354	0.45425	0.396716	0.630746	0.734065	0.493904	1.48625	0.571677	-0.0571699	TE-non
ENSMUSG00000017049	Ccdc70	242.312	212.036	170.764	164.324	196.752	156.214	208.371	172.43	1.20844	0.273143	235.414	169.273	219.197	150.717	120.518	148.984	207.961	140.073	1.48466	0.570137	-0.296994	TE-non
ENSMUSG00000017119	Nbr1	110.657	78.6064	188.9	134.305	133.433	130.135	126.054	132.624	0.950463	-0.0732971	101.66	77.0625	85.229	116.889	136.803	141.374	87.9838	131.689	0.668119	-0.581823	0.508526	TE-non
ENSMUSG00000017132	Cyth1	14.4004	13.1726	10.4608	9.90937	11.4976	10.1265	12.6779	10.5112	1.20614	0.270396	13.0637	13.6099	15.0126	12.4121	9.78514	10.9498	13.8954	11.049	1.25762	0.330694	-0.0602986	TE-non
ENSMUSG00000017146	Brca1	0.121378	0.053059	0.197596	0.514262	1.00996	0.716109	0.124011	0.746776	0.166062	-2.59021	0.052141	0.289865	0.036719	1.36241	1.07073	1.17152	0.126242	1.20155	0.105066	-3.25064	0.660432	TE-up
ENSMUSG00000017176	Nt5c3b	43.89	49.7589	61.9178	50.5706	54.5464	47.4332	51.8556	50.8501	1.01977	0.0282497	40.6256	39.6295	39.2442	42.221	49.5015	49.4101	39.8331	47.0442	0.846717	-0.240049	0.268298	TE-non
ENSMUSG00000017188	Coa3	87.5813	97.3815	70.8069	40.2469	40.8239	37.7816	85.2566	39.6175	2.15199	1.10567	76.2037	81.7306	99.5072	36.5733	29.4778	32.1102	85.8138	32.7204	2.62264	1.39102	-0.285344	TE-non
ENSMUSG00000017195	Zpbp2	316.423	300.455	339.693	269.381	305.802	256.94	318.857	277.375	1.14955	0.201073	335.673	322.825	397.695	235.787	205.828	242.729	352.064	228.114	1.54337	0.626081	-0.425009	TE-non
ENSMUSG00000017204	Gsdma	3.8167	4.19268	3.40764	2.04591	2.47603	2.04795	3.80567	2.18996	1.73778	0.797246	3.23906	2.96994	4.3237	2.54429	2.35024	2.89186	3.5109	2.59546	1.35271	0.435849	0.361396	TE-non
ENSMUSG00000017210	Med24	33.3612	43.3075	55.9384	56.5177	54.1085	48.9433	44.2023	53.1899	0.83103	-0.267028	38.0298	38.0922	29.6382	47.5592	61.6037	45.2931	35.2534	51.4853	0.684727	-0.5464	0.279372	TE-non
ENSMUSG00000017221	Psmd3	29.3585	41.476	35.7686	38.023	38.8373	33.1629	35.5344	36.6744	0.968914	-0.0455593	33.7162	38.4303	28.491	35.7121	37.9771	35.8595	33.5458	36.5162	0.918655	-0.122404	0.076845	TE-non
ENSMUSG00000017264	Exosc10	28.247	37.9668	62.1091	66.5856	63.7315	61.683	42.7743	64	0.668348	-0.581328	34.2751	32.9489	27.8895	56.645	64.0426	65.7174	31.7045	62.135	0.510252	-0.970719	0.389391	TE-non
ENSMUSG00000017286	Glod4	23.4367	25.9636	17.5186	18.9188	20.1206	17.7703	22.3063	18.9366	1.17795	0.236275	24.1389	17.5993	23.2757	14.0696	11.2618	15.7365	21.6713	13.6893	1.58308	0.662738	-0.426464	TE-non
ENSMUSG00000017288	Vps53	2.93316	3.57773	2.90447	4.26255	3.87292	3.60506	3.13846	3.91351	0.801954	-0.318408	3.74292	2.2529	3.71742	3.32786	3.2168	3.40746	3.23775	3.31737	0.975997	-0.035051	-0.283357	TE-non
ENSMUSG00000017291	Taok1	0.400191	0.526405	0.40547	0.794434	0.906628	0.905639	0.444022	0.8689	0.511016	-0.96856	0.467068	0.205221	0.445921	0.953962	1.02336	1.12801	0.372737	1.03511	0.360094	-1.47356	0.504997	TE-non
ENSMUSG00000017299	Dnttip1	8.61875	10.4704	8.44836	7.96618	6.58329	7.56544	9.17918	7.37164	1.2452	0.316381	9.24495	10.2012	9.74258	8.93259	6.72823	8.0579	9.72957	7.90624	1.23062	0.299384	0.0169971	TE-non
ENSMUSG00000017307	Acot8	43.6341	55.6724	42.3236	32.6723	34.0621	26.4452	47.21	31.0599	1.51997	0.60404	43.8357	42.462	46.4069	25.7	28.7066	28.8782	44.2348	27.7616	1.59338	0.672092	-0.0680525	TE-non
ENSMUSG00000017309	Cd300lg	1.32382	1.20027	1.02266	0.710312	0.752736	0.632998	1.18225	0.698682	1.69212	0.758831	0.719053	1.30563	1.41203	0.671235	0.670221	1.10942	1.14557	0.81696	1.40224	0.487731	0.271099	TE-non
ENSMUSG00000017314	Mpp2	0.171359	0.068775	0.611576	0.26663	0.323602	0.49062	0.283903	0.360284	0.787999	-0.343735	0.260992	0.181401	0.150898	0.400417	0.449331	0.331272	0.197764	0.393673	0.502355	-0.993222	0.649487	TE-up
ENSMUSG00000017386	Traf4	0.404096	0.46492	0.30863	0.404591	0.603589	0.604392	0.392549	0.537524	0.73029	-0.453458	0.318667	0.306345	0.175651	0.374999	0.465441	0.294509	0.266888	0.378316	0.705462	-0.50336	0.0499028	TE-non
ENSMUSG00000017400	Stac2	0.162576	0.406028	0.732547	0.65196	0.552039	0.980457	0.433717	0.728152	0.595641	-0.747486	0.098687	0.20281	0.19666	0.93691	1.0471	0.940976	0.166052	0.974994	0.170311	-2.55376	1.80627	TE-up
ENSMUSG00000017404	Rpl19	117.976	117.298	73.2941	63.8433	55.5426	60.2019	102.856	59.8626	1.7182	0.780898	115.541	104.939	126.127	54.1818	43.3597	54.7007	115.536	50.7474	2.27668	1.18693	-0.406035	TE-non
ENSMUSG00000017405	Nek8	4.47251	5.10417	7.51572	9.4004	7.92921	7.88709	5.69747	8.40557	0.677821	-0.561024	4.69127	4.88039	4.29483	7.47884	10.6992	10.2919	4.62216	9.48998	0.487057	-1.03784	0.476812	TE-non
ENSMUSG00000017417	Plxdc1	26.3806	31.0995	35.3559	39.3184	39.0303	34.2424	30.9453	37.5304	0.824541	-0.278336	31.4121	27.6637	24.5735	33.2637	35.7658	34.8672	27.8831	34.6322	0.80512	-0.312724	0.034388	TE-non
ENSMUSG00000017418	Arl5b	12.7348	8.87714	14.871	7.40049	6.32266	6.66295	12.161	6.79537	1.7896	0.839638	10.5216	9.33665	8.6504	8.30687	3.76843	5.03369	9.50288	5.703	1.6663	0.736645	0.102993	TE-non
ENSMUSG00000017421	Zfp207	21.1957	19.9428	23.9084	27.4518	20.9905	24.5448	21.6823	24.3291	0.89121	-0.166163	24.956	13.3785	23.0731	21.0357	26.5261	27.3506	20.4692	24.9708	0.819726	-0.286786	0.120623	TE-non
ENSMUSG00000017428	Psmd11	33.7527	54.3117	40.5954	46.2316	48.8195	42.2122	42.8866	45.7544	0.937321	-0.0933849	37.9785	42.1522	40.7134	41.987	35.3662	37.6057	40.2814	38.3196	1.05119	0.0720292	-0.165414	TE-non
ENSMUSG00000017466	Timp2	3.96789	4.15973	3.40476	4.17197	4.46078	3.44185	3.84412	4.02487	0.955094	-0.0662859	4.38176	3.60676	4.33173	2.92945	2.80493	3.23422	4.10675	2.98953	1.37371	0.458078	-0.524363	TE-non
ENSMUSG00000017478	Zc3h18	2.65537	5.86763	4.7664	7.48971	5.72047	6.26948	4.4298	6.49322	0.682219	-0.551693	2.3823	2.97666	1.68881	7.74313	8.22389	6.89172	2.34925	7.61958	0.308318	-1.69751	1.14582	TE-up
ENSMUSG00000017499	Cdc6	1.29268	1.37185	1.38596	1.9182	2.18539	1.50617	1.35017	1.86992	0.722043	-0.469843	1.80114	1.2143	1.95621	1.70331	2.21007	1.77167	1.65721	1.89502	0.874512	-0.19345	-0.276393	TE-non
ENSMUSG00000017548	Suz12	0.416301	0.470561	0.405856	0.693767	0.789316	0.68888	0.430906	0.723988	0.595184	-0.748592	0.649286	0.261289	0.554847	0.99906	0.821088	0.875639	0.488474	0.898596	0.543597	-0.87939	0.130798	TE-non
ENSMUSG00000017615	Tnfaip1	2.32658	3.30458	2.87862	2.85264	3.16684	2.63871	2.8366	2.88607	0.982859	-0.0249434	2.8442	2.22393	2.30507	2.42886	2.43372	2.75624	2.45773	2.53961	0.967762	-0.0472761	0.0223327	TE-non
ENSMUSG00000017639	Rab11fip4	0.796752	0.830872	0.914734	1.57286	1.59029	1.65332	0.847453	1.60549	0.527847	-0.921809	0.586279	0.971209	0.713642	1.56391	2.02768	2.51296	0.757043	2.03485	0.372039	-1.42647	0.504663	TE-non
ENSMUSG00000017664	Slc35c2	9.40994	15.4413	21.9825	24.2672	24.9826	26.281	15.6112	25.1769	0.620062	-0.689516	9.89223	11.7744	8.71357	21.3568	21.9858	25.1506	10.1267	22.8311	0.443551	-1.17283	0.483313	TE-non
ENSMUSG00000017670	Elmo2	0.637864	1.02703	1.36289	2.01875	2.17485	1.62074	1.00926	1.93811	0.520745	-0.94135	0.605261	0.843872	0.406906	2.30381	2.23358	1.6302	0.61868	2.05586	0.300934	-1.73248	0.791131	TE-up
ENSMUSG00000017677	Wsb1	2.71714	1.76414	1.76167	2.95217	2.86985	2.98106	2.08098	2.93436	0.709177	-0.495782	2.7635	1.83454	3.05459	3.92445	3.10457	3.57129	2.55087	3.53343	0.721925	-0.47008	-0.0257022	TE-non
ENSMUSG00000017679	Ttpal	0.151118	0.018732	0.056475	0.166479	0.290875	0.246112	0.0754417	0.234489	0.321728	-1.63608	0.090457	0.132587	0.086485	0.369175	0.281772	0.602531	0.103176	0.417826	0.246936	-2.01779	0.381705	TE-non
ENSMUSG00000017686	Rhot1	4.41576	5.71318	6.48881	25.3311	22.3256	26.4749	5.53925	24.7105	0.224165	-2.15736	6.31893	4.19034	5.34152	25.1636	27.6574	28.6117	5.2836	27.1443	0.194649	-2.36105	0.203691	TE-non
ENSMUSG00000017697	Ada	1.87815	1.48242	1.26439	1.9474	1.60334	1.12731	1.54165	1.55935	0.988652	-0.0164658	1.0157	1.01005	1.05717	1.20804	0.827557	1.31583	1.02764	1.11714	0.919884	-0.120476	0.10401	TE-non
ENSMUSG00000017707	Serinc3	24.9222	26.7958	28.3907	30.8551	37.2444	31.0555	26.7029	33.0516	0.807915	-0.307725	23.72	19.5457	23.7472	29.3125	27.2961	27.0468	22.3376	27.8851	0.801059	-0.320019	0.0122942	TE-non
ENSMUSG00000017715	Pgs1	13.853	17.4448	19.1317	17.1455	18.2322	19.1977	16.8098	18.1918	0.924035	-0.11398	14.9072	13.2634	12.4765	18.8768	22.6662	19.7651	13.5491	20.436	0.662999	-0.59292	0.47894	TE-non
ENSMUSG00000017716	Birc5	88.8105	101.385	76.983	60.4856	70.0013	58.4281	89.0595	62.9717	1.41428	0.500066	91.1765	90.2102	115.633	54.7084	50.8288	52.3054	99.0067	52.6142	1.88175	0.912075	-0.412009	TE-non
ENSMUSG00000017720	Trp53tg5	90.8144	89.429	72.6536	87.2789	93.2031	79.7185	84.299	86.7335	0.971931	-0.0410735	95.1081	76.9024	107.045	77.3837	68.7817	85.6444	93.0186	77.27	1.20381	0.267611	-0.308685	TE-non
ENSMUSG00000017721	Pigt	10.1367	12.389	18.4415	12.5911	9.73551	13.6293	13.6557	11.9853	1.13937	0.188239	8.7803	8.4238	7.29299	11.5053	14.7092	14.1068	8.1657	13.4404	0.607548	-0.718929	0.907169	TE-up
ENSMUSG00000017733	Eppin	4.25891	5.09209	4.10436	3.23318	3.14158	3.30329	4.48512	3.22601	1.3903	0.475394	5.89803	3.76957	5.07529	3.62443	2.30561	2.81356	4.9143	2.91453	1.68614	0.753721	-0.278326	TE-non
ENSMUSG00000017734	Dbndd2	0.439733	1.30495	0.335524	1.0321	1.77828	1.42741	0.693401	1.4126	0.49087	-1.02659	0.871086	1.36978	0.851799	3.03587	2.49949	0.968117	1.03089	2.16783	0.475541	-1.07236	0.0457706	TE-non
ENSMUSG00000017740	Slc12a5	0.567144	0.947251	2.39799	1.82863	1.26035	1.60464	1.30413	1.56454	0.833554	-0.262653	0.735449	0.757333	0.342157	1.70754	2.44222	2.08811	0.611646	2.07929	0.294161	-1.76532	1.50267	TE-up
ENSMUSG00000017754	Pltp	0.781706	1.32833	1.38103	2.60986	1.97886	2.09712	1.16369	2.22861	0.522159	-0.937439	0.715135	0.481749	0.36261	0.72844	0.813891	1.22754	0.519831	0.923291	0.56302	-0.828741	-0.108697	TE-non
ENSMUSG00000017756	Slc12a7	3.24785	4.04107	5.1253	4.71613	4.74974	4.21054	4.13807	4.5588	0.90771	-0.139697	3.58468	3.35985	2.98492	4.23029	5.93262	4.3821	3.30982	4.84834	0.68267	-0.550739	0.411042	TE-non
ENSMUSG00000017764	Zswim1	8.53876	14.1901	16.6524	13.9678	15.2099	13.9083	13.1271	14.362	0.914017	-0.129707	11.1311	11.459	9.55516	14.8444	17.2144	14.7966	10.7151	15.6185	0.686055	-0.543604	0.413897	TE-non
ENSMUSG00000017767	Spata25	98.7407	105.52	80.0568	58.1099	64.0195	57.0727	94.7725	59.734	1.58657	0.665915	76.2079	82.8419	80.4684	48.4778	44.6181	51.3264	79.8394	48.1407	1.65846	0.729843	-0.0639278	TE-non
ENSMUSG00000017774	Myo1c	8.29995	8.08369	16.798	15.8795	13.7894	15.7235	11.0605	15.1308	0.730996	-0.452065	8.54894	8.60595	8.05516	14.2241	19.8106	17.9516	8.40335	17.3288	0.484936	-1.04413	0.592068	TE-up
ENSMUSG00000017776	Crk	16.7341	18.1679	11.2081	10.6258	12.0469	11.1807	15.3701	11.2845	1.36205	0.445783	14.993	14.5113	14.3127	11.9833	9.66307	9.34564	14.6057	10.3307	1.41382	0.499596	-0.0538128	TE-non
ENSMUSG00000017778	Cox7c	587.109	557.307	248.898	149.2	146.972	150.975	464.438	149.049	3.11601	1.6397	398.747	435.598	555.426	144.829	93.546	151.151	463.257	129.842	3.56784	1.83505	-0.195352	TE-non
ENSMUSG00000017781	Pitpna	6.87159	6.42516	5.18925	4.92046	4.88053	5.20181	6.162	5.00093	1.23217	0.301201	5.42343	4.88322	5.8761	5.21216	4.98583	5.52813	5.39425	5.24204	1.02904	0.0412938	0.259907	TE-non
ENSMUSG00000017801	Mlx	2.83864	2.36971	2.83256	2.56426	2.30855	2.29688	2.6803	2.38989	1.12152	0.16545	2.60761	2.49776	4.1056	1.73066	1.98114	2.1483	3.07032	1.95337	1.57181	0.652425	-0.486975	TE-non
ENSMUSG00000017802	Retreg3	15.6055	16.3321	18.089	15.488	17.5928	15.5406	16.6755	16.2072	1.0289	0.0411023	12.6943	12.2056	13.0482	12.6716	15.8116	14.0468	12.6494	14.1767	0.892268	-0.164451	0.205553	TE-non
ENSMUSG00000017830	Dhx58	34.894	41.3451	36.3289	40.7537	44.5426	33.3437	37.5227	39.5467	0.94882	-0.0757939	47.9103	42.2059	44.4037	31.6974	40.3845	35.5865	44.84	35.8895	1.24939	0.321224	-0.397018	TE-non
ENSMUSG00000017831	Rab5a	0.57988	0.277114	0.336824	0.525564	0.786534	0.862965	0.397939	0.725021	0.548866	-0.865474	0.534238	0.31629	0.379986	0.99259	0.551117	0.787102	0.410171	0.776936	0.527934	-0.92157	0.0560954	TE-non
ENSMUSG00000017832	Hspb9	935.387	872.663	711.194	897.838	857.695	820.976	839.748	858.836	0.977774	-0.0324268	747.358	833.873	924.825	727.666	629.842	774.566	835.352	710.691	1.17541	0.233161	-0.265588	TE-non
ENSMUSG00000017837	Nkiras2	74.4528	90.5309	117.915	101.438	107.887	93.7542	94.2996	101.027	0.933413	-0.0994121	63.1335	83.2122	60.217	81.4097	95.9878	91.5522	68.8542	89.6499	0.768034	-0.380757	0.281345	TE-non
ENSMUSG00000017843	Ppp2r5c	12.5516	15.7313	20.0478	14.1778	27.2364	24.1298	16.1102	21.848	0.737377	-0.439525	10.1994	15.6479	17.8057	26.6967	21.472	25.8407	14.551	24.6698	0.589831	-0.761626	0.322101	TE-non
ENSMUSG00000017858	Ift52	17.5688	17.7668	20.5714	21.9091	24.2193	23.067	18.6357	23.0651	0.807959	-0.307646	19.4339	16.1338	19.7661	20.9275	21.8767	21.9055	18.4446	21.5699	0.85511	-0.225819	-0.081827	TE-non
ENSMUSG00000017861	Mybl2	1.99832	1.21448	2.94325	3.25069	2.91464	3.53405	2.05202	3.23313	0.634686	-0.655886	1.24246	1.5796	0.840195	3.87334	3.35348	3.94718	1.22075	3.72467	0.327748	-1.60934	0.953454	TE-up
ENSMUSG00000017922	Prl3c1	9.71885	6.40099	5.65451	3.70795	4.17905	2.80336	7.25812	3.56345	2.03682	1.02632	10.0375	3.90496	11.1156	2.32165	1.62837	2.42844	8.3527	2.12615	3.92855	1.974	-0.947678	TE-down
ENSMUSG00000017969	Ptgis	0.745015	0.712493	0.763832	0.941984	1.0364	0.79647	0.740447	0.924951	0.800525	-0.320982	0.600305	0.403131	0.873145	0.724796	0.969264	0.763088	0.625527	0.819049	0.763723	-0.388878	0.0678966	TE-non
ENSMUSG00000017978	Cadps2	0.35166	0.394339	0.49467	0.557558	0.629415	0.568385	0.413556	0.585119	0.70679	-0.500647	0.548143	0.237817	0.550818	0.418857	0.703217	0.55854	0.445593	0.560205	0.79541	-0.330229	-0.170419	TE-non
ENSMUSG00000017999	Ddx27	6.52612	8.68782	9.9311	13.0632	13.9579	11.7429	8.38168	12.9213	0.648672	-0.624439	8.64746	7.47917	6.30393	13.1885	12.9044	12.4093	7.47685	12.834	0.58258	-0.779472	0.155034	TE-non
ENSMUSG00000018001	Cyth3	3.94779	4.62406	3.44451	4.50044	5.48795	5.60523	4.00545	5.19787	0.770595	-0.375956	4.41059	3.27992	4.1944	6.07688	5.97232	6.26394	3.96164	6.10438	0.648983	-0.623748	0.247792	TE-non
ENSMUSG00000018040	Rrp7a	23.3607	32.4276	29.1717	28.5454	31.7127	25.1941	28.32	28.4841	0.994239	-0.008335	28.4096	30.365	28.6568	28.0363	30.0907	27.3236	29.1438	28.4835	1.02318	0.03306	-0.041395	TE-non
ENSMUSG00000018042	Cyb5r3	3.90807	5.87601	6.6728	5.26104	6.37506	4.86085	5.48563	5.49899	0.99757	-0.0035097	4.2664	5.53349	4.51563	5.15029	5.29519	5.09612	4.77184	5.18053	0.92111	-0.118555	0.115045	TE-non
ENSMUSG00000018068	Ints2	1.29234	1.32781	1.46453	1.57814	1.72934	1.45204	1.36156	1.58651	0.858216	-0.220588	1.15592	0.817784	1.17054	0.992925	1.64731	1.73586	1.04808	1.4587	0.718504	-0.476931	0.256343	TE-non
ENSMUSG00000018076	Med13l	0.207946	0.298622	0.438013	0.640435	0.613653	0.641728	0.31486	0.631939	0.498245	-1.00507	0.303774	0.244053	0.279524	0.770934	0.990836	0.802337	0.275784	0.854702	0.322666	-1.63189	0.626813	TE-up
ENSMUSG00000018143	Mafk	0.402687	1.37611	0.501186	1.27188	1.98661	2.21442	0.759996	1.8243	0.416595	-1.26328	0.392415	0.344718	0.331996	2.78377	2.2342	2.55841	0.356376	2.52546	0.141113	-2.82507	1.56179	TE-up
ENSMUSG00000018160	Med1	15.1554	14.0874	20.4432	22.4774	19.5281	20.9447	16.562	20.9834	0.789292	-0.341369	17.9765	16.8795	18.3553	20.5543	19.2353	24.2448	17.7371	21.3448	0.830981	-0.267113	-0.0742562	TE-non
ENSMUSG00000018167	Stard3	3.45576	5.01886	4.36894	4.10379	4.4214	3.9126	4.28119	4.14593	1.03263	0.0463165	4.01023	3.64861	2.65453	3.48748	3.86594	3.50245	3.43779	3.61863	0.950027	-0.07396	0.120277	TE-non
ENSMUSG00000018171	Vmp1	9.74504	7.8575	7.73688	8.94342	9.40512	7.18094	8.44647	8.50983	0.992555	-0.0107805	11.248	8.09412	12.146	7.36075	7.43404	7.5708	10.496	7.4552	1.40788	0.493528	-0.504309	TE-non
ENSMUSG00000018189	Uchl5	29.6085	35.3287	30.5472	40.3889	50.358	42.846	31.8281	44.531	0.714741	-0.484507	35.1802	22.3272	31.6223	42.9878	35.5444	41.4727	29.7099	40.0016	0.742718	-0.429114	-0.0553936	TE-non
ENSMUSG00000018196	Glrx2	169.714	126.293	137.53	80.6864	96.6741	80.6861	144.512	86.0155	1.68007	0.748522	148.877	123.741	191.511	83.0706	66.4909	86.0597	154.71	78.5404	1.96981	0.978056	-0.229534	TE-non
ENSMUSG00000018209	Stk4	3.71426	3.82954	4.13838	5.29711	5.56598	5.17098	3.89406	5.34469	0.728585	-0.45683	3.91863	3.91527	3.39295	5.42224	5.82082	5.53529	3.74228	5.59278	0.669128	-0.579647	0.122817	TE-non
ENSMUSG00000018238	Gdf9	18.0793	26.9407	17.4775	12.7288	15.1577	12.5845	20.8325	13.4904	1.54425	0.626907	18.5881	17.0635	20.9642	18.5852	12.1231	17.1107	18.8719	15.9396	1.18396	0.24362	0.383287	TE-non
ENSMUSG00000018239	Zcchc10	1.24212	0.912344	0.410953	0.547742	0.510518	0.577892	0.855139	0.545384	1.56796	0.648886	0.776516	0.654126	0.747134	0.668493	0.709934	0.276499	0.725925	0.551642	1.31594	0.396089	0.252797	TE-non
ENSMUSG00000018263	Tbx5	0.396095	0.709384	0.579028	0.478697	0.866898	0.559106	0.561502	0.6349	0.884394	-0.177238	0.573348	0.57591	0.486111	0.863035	0.580078	0.747108	0.545123	0.730074	0.746668	-0.42146	0.244222	TE-non
ENSMUSG00000018286	Psmb6	433.607	553.388	339.959	231.594	259.382	194.026	442.318	228.334	1.93716	0.95394	357.757	370.535	435.206	165.525	135.612	165.773	387.833	155.637	2.49191	1.31725	-0.363311	TE-non
ENSMUSG00000018287	Spag7	86.6609	112.449	64.4609	45.6454	55.9946	41.8502	87.857	47.8301	1.83686	0.877239	76.9291	67.1043	85.0238	37.6782	31.3266	36.4701	76.3524	35.1583	2.17168	1.11881	-0.241569	TE-non
ENSMUSG00000018293	Pfn1	44.7035	64.3551	48.7832	42.9981	42.5654	41.4744	52.6139	42.346	1.24248	0.31322	40.0074	50.4575	44.227	35.2535	28.6488	43.204	44.8973	35.7021	1.25755	0.33062	-0.0174005	TE-non
ENSMUSG00000018322	Tomm34	1.30154	1.71593	1.64301	2.77241	3.84681	3.12035	1.55349	3.24652	0.47851	-1.06338	1.11504	1.58618	1.1172	3.07982	2.97894	3.26797	1.27281	3.10891	0.409406	-1.28839	0.225016	TE-non
ENSMUSG00000018326	Ywhab	1.37246	2.2213	2.49119	5.89871	5.64034	5.2136	2.02832	5.58422	0.363223	-1.46107	1.55145	1.39153	1.61715	4.69413	5.36192	5.61789	1.52004	5.22464	0.290937	-1.78122	0.320149	TE-non
ENSMUSG00000018334	Ksr1	0.954291	0.848797	0.811633	0.447793	0.190826	0.608069	0.871574	0.415563	2.09733	1.06856	0.796721	0.88005	0.483799	0.720927	1.03148	0.668196	0.72019	0.806868	0.892574	-0.163956	1.23251	TE-up
ENSMUSG00000018339	Gpx3	1.41312	0.535827	1.1341	1.13318	0.83514	0.653981	1.02768	0.874099	1.17571	0.233528	0.06704	0.494569	0.419253	0	0.41766	0.46401	0.326954	0.29389	1.1125	0.153811	0.0797167	TE-non
ENSMUSG00000018340	Anxa6	0.713092	0.691986	0.979305	1.06076	1.08365	1.37937	0.794794	1.17459	0.676654	-0.563509	0.447799	0.776696	0.573752	2.02421	1.22729	1.99953	0.599416	1.75034	0.342456	-1.54601	0.982501	TE-up
ENSMUSG00000018347	Zkscan6	6.60548	10.3307	11.4991	13.7316	13.3138	12.5886	9.4784	13.2113	0.717446	-0.479058	9.37983	8.84173	6.59313	12.0052	13.291	12.5123	8.27157	12.6029	0.656324	-0.60752	0.128462	TE-non
ENSMUSG00000018362	Kpna2	363.962	368.915	304.294	329.53	367.071	288.325	345.724	328.308	1.05305	0.0745676	456.462	288.455	452.726	246.781	265.145	274.726	399.214	262.217	1.52246	0.606402	-0.531834	TE-non
ENSMUSG00000018363	Smurf2	1.79975	2.73362	3.41822	2.9158	2.98291	3.08162	2.65053	2.99344	0.885445	-0.175525	2.39191	2.01959	2.06547	2.97883	3.13549	3.1753	2.15899	3.09654	0.697227	-0.5203	0.344775	TE-non
ENSMUSG00000018372	Cep95	11.681	14.083	11.349	17.6368	16.7953	18.2895	12.371	17.5739	0.703942	-0.506471	13.1423	10.9762	11.2931	19.3045	18.7743	18.4712	11.8039	18.85	0.6262	-0.675305	0.168833	TE-non
ENSMUSG00000018379	Srsf1	1.99166	1.56062	1.23373	2.08676	1.94163	2.10884	1.59534	2.04574	0.779835	-0.35876	1.22546	1.47213	1.0257	2.30047	2.01373	2.653	1.2411	2.3224	0.534403	-0.903999	0.545239	TE-non
ENSMUSG00000018395	Kif3a	14.3008	22.679	19.1253	35.5568	39.6417	34.8719	18.7017	36.6901	0.509719	-0.972225	20.8335	15.3214	20.2819	37.3325	31.5447	40.8464	18.8123	36.5745	0.514355	-0.959164	-0.0130606	TE-non
ENSMUSG00000018401	Mtmr4	9.31521	9.7764	18.4964	18.5289	16.2608	16.8298	12.5293	17.2065	0.728176	-0.457641	8.76979	8.52256	7.68124	15.9329	19.9902	19.6423	8.32453	18.5218	0.449445	-1.15378	0.696144	TE-up
ENSMUSG00000018411	Mapt	0.498358	0.586582	0.369656	0.692032	0.518887	0.419961	0.484865	0.543627	0.891909	-0.165032	0.303315	0.373811	0.320944	0.801032	0.735023	0.863287	0.33269	0.799781	0.415977	-1.26543	1.10039	TE-up
ENSMUSG00000018412	Kansl1	7.48573	11.2394	7.24487	6.5886	5.46105	5.59518	8.65668	5.88161	1.47182	0.557602	6.04003	6.44712	7.70348	7.44465	6.98887	6.70449	6.73021	7.046	0.955181	-0.0661536	0.623756	TE-up
ENSMUSG00000018415	Gid4	2.9197	6.10064	3.79044	6.056	5.97993	8.5767	4.27026	6.87088	0.621502	-0.686169	4.04424	2.52944	3.26854	8.26163	8.47916	7.96895	3.28074	8.23658	0.398314	-1.32802	0.641854	TE-up
ENSMUSG00000018425	Dhx40	30.4587	35.7304	40.4558	52.2878	52.2748	50.0084	35.5483	51.5237	0.689941	-0.535456	41.1098	30.4398	33.2451	50.6266	49.9924	46.8479	34.9316	49.1556	0.710632	-0.492826	-0.0426302	TE-non
ENSMUSG00000018428	Akap1	152.379	203.241	265.253	256.236	271.256	217.609	206.958	248.367	0.833274	-0.263137	164.092	179.794	128.705	229.81	279.406	242.273	157.53	250.496	0.628873	-0.669159	0.406022	TE-non
ENSMUSG00000018433	Nol11	2.98598	1.65161	2.41139	3.36653	3.64682	2.85092	2.34966	3.28809	0.714596	-0.4848	3.69434	2.37928	2.89944	3.55317	2.96979	3.4394	2.99102	3.32079	0.900696	-0.150888	-0.333912	TE-non
ENSMUSG00000018442	Derl2	21.2138	19.6591	15.0066	13.058	15.528	12.5586	18.6265	13.7148	1.35813	0.441621	14.2279	18.2479	20.6026	13.2304	9.46411	11.8657	17.6928	11.5201	1.53583	0.619014	-0.177393	TE-non
ENSMUSG00000018446	C1qbp	5.00056	9.88494	4.24762	10.2357	10.8227	10.2443	6.37771	10.4342	0.61123	-0.710213	4.85111	6.67448	5.82255	10.8723	9.46621	9.47372	5.78271	9.93741	0.581913	-0.781124	0.070911	TE-non
ENSMUSG00000018449	Rpain	45.5527	49.7258	65.9132	48.9007	50.3432	50.6105	53.7306	49.9515	1.07566	0.105216	41.4684	41.489	42.2808	53.6676	50.6032	50.5401	41.746	51.6037	0.808975	-0.305834	0.41105	TE-non
ENSMUSG00000018470	Kcnab3	4.75779	3.54775	4.72581	4.19204	5.83535	4.90751	4.34378	4.9783	0.872543	-0.196702	4.91169	4.15245	3.17919	5.16922	5.66333	5.07461	4.08111	5.30239	0.769674	-0.37768	0.180978	TE-non
ENSMUSG00000018474	Chd3	0.676031	0.632938	0.916089	1.60289	1.74543	1.50809	0.741686	1.6188	0.45817	-1.12605	0.504272	0.713942	0.130568	1.80399	1.96145	1.4525	0.449594	1.73931	0.258489	-1.95182	0.825778	TE-up
ENSMUSG00000018476	Kdm6b	0.397844	0.42122	0.323517	0.494347	0.640527	0.668578	0.38086	0.601151	0.633552	-0.658465	0.474238	0.246513	0.57448	0.954084	0.878431	0.721972	0.431744	0.851496	0.507042	-0.979824	0.32136	TE-non
ENSMUSG00000018479	1700125H20Rik	86.0616	99.0428	65.173	58.5997	64.7664	52.5975	83.4258	58.6545	1.42232	0.508251	87.2583	72.3002	104.827	48.2094	39.8592	49.343	88.1287	45.8039	1.92404	0.944142	-0.435891	TE-non
ENSMUSG00000018481	Appbp2	11.3148	13.8531	11.0131	15.4987	16.3263	13.7604	12.0603	15.1952	0.793696	-0.333342	13.7567	9.32321	13.622	13.9017	14.5129	15.057	12.234	14.4905	0.844273	-0.244218	-0.0891238	TE-non
ENSMUSG00000018501	Ncor1	4.06888	5.67473	7.29586	11.8767	14.7133	17.3268	5.67982	14.6389	0.387994	-1.36589	4.49095	3.86558	3.0929	19.8426	19.9596	20.5543	3.81648	20.1189	0.189697	-2.39823	1.03234	TE-up
ENSMUSG00000018509	Cenpv	273.869	297.628	155.333	136.719	134.042	126.651	242.277	132.471	1.82891	0.870985	230.087	202.703	282.252	118.19	102.66	121.366	238.347	114.072	2.08945	1.06312	-0.192138	TE-non
ENSMUSG00000018541	Cwc25	1.42818	1.81219	1.74567	2.41296	2.51601	2.39074	1.66201	2.4399	0.68118	-0.553892	1.62718	1.49104	1.07422	2.79087	2.69301	2.66143	1.39748	2.7151	0.514706	-0.958179	0.404287	TE-non
ENSMUSG00000018543	1700001P01Rik	499.693	507.271	278.06	168.453	187.013	154.086	428.341	169.851	2.52187	1.33449	287.6	271.189	353.761	113.068	88.9823	123.23	304.183	108.427	2.80542	1.48822	-0.153725	TE-non
ENSMUSG00000018548	Trim37	61.3503	64.2806	93.1681	168.021	179.711	156.166	72.933	167.966	0.434213	-1.20352	66.0742	52.799	55.0687	160.327	165.124	172.663	57.9806	166.038	0.349201	-1.51787	0.314348	TE-non
ENSMUSG00000018554	Ybx2	57.4946	86.1394	69.5366	71.5716	68.495	63.8642	71.0569	67.9769	1.04531	0.0639295	55.0235	55.3944	42.9164	59.2249	54.9606	67.3406	51.1114	60.5087	0.844695	-0.243497	0.307426	TE-non
ENSMUSG00000018559	Ctdnep1	24.4185	21.9189	14.6994	6.89189	10.5283	8.62312	20.3456	8.68112	2.34366	1.22876	13.8723	16.1657	22.0354	6.91082	5.47877	8.61243	17.3578	7.00067	2.47945	1.31002	-0.0812579	TE-non
ENSMUSG00000018565	Elp5	100.526	100.08	110.501	84.3112	79.0145	79.99	103.702	81.1052	1.27862	0.354583	99.0662	82.6021	109.47	72.3581	78.6377	81.3377	97.0459	77.4445	1.2531	0.325506	0.0290778	TE-non
ENSMUSG00000018567	Gabarap	247.501	266.053	259.683	216.278	186.97	213.99	257.746	205.746	1.25274	0.325085	188.385	196.14	209.729	174.364	158.209	192.294	198.085	174.956	1.1322	0.179124	0.145961	TE-non
ENSMUSG00000018570	2810408A11Rik	108.004	119.831	119.102	114.16	131.638	117.114	115.645	120.97	0.955982	-0.0649444	103.722	89.5369	95.657	124.55	116.445	121.416	96.3052	120.804	0.797205	-0.326978	0.262034	TE-non
ENSMUSG00000018572	Phf23	0.954006	1.87847	1.45647	1.8896	1.61605	1.83216	1.42965	1.77927	0.803505	-0.315621	0.861991	1.68326	1.25129	1.50355	1.74437	1.44367	1.26551	1.56386	0.809223	-0.30539	-0.0102305	TE-non
ENSMUSG00000018574	Acadvl	4.03153	3.71191	3.70921	5.28644	5.37321	4.65141	3.81755	5.10369	0.747998	-0.418894	4.37643	3.00111	3.74602	4.51321	3.66465	4.70236	3.70785	4.29341	0.863615	-0.211539	-0.207354	TE-non
ENSMUSG00000018583	G3bp1	1.71719	2.42531	1.87795	2.41191	2.51382	2.00235	2.00682	2.30936	0.868993	-0.202584	2.10398	2.01673	2.39263	2.157	2.26117	2.15869	2.17111	2.19228	0.990344	-0.013999	-0.188585	TE-non
ENSMUSG00000018585	Atox1	112.441	117.778	77.2699	34.3138	39.8255	33.0365	102.496	35.7253	2.86902	1.52056	81.2584	98.4974	116.01	32.9203	23.6741	31.0937	98.5885	29.2293	3.37293	1.754	-0.233446	TE-non
ENSMUSG00000018593	Sparc	1.66821	1.46818	2.09061	2.25214	2.64671	2.67256	1.74233	2.5238	0.69036	-0.534579	0.956789	0.815756	0.649422	1.02001	1.12986	1.47455	0.807322	1.20814	0.668237	-0.581569	0.0469902	TE-non
ENSMUSG00000018634	Crhr1	0.531234	1.30856	0.696369	0.962929	0.554159	0.591321	0.845389	0.702803	1.20288	0.266496	0.487396	0.751634	0.476339	0.403284	0.599023	0.376222	0.57179	0.45951	1.24435	0.315389	-0.0488938	TE-non
ENSMUSG00000018651	Tada2a	0.129122	0.058282	0.266227	0.769587	0.502791	0.700264	0.15121	0.657547	0.229961	-2.12054	0.2383	0.155498	0.432899	0.726382	0.48929	0.567251	0.275566	0.594308	0.463675	-1.10881	-1.01172	TE-down
ENSMUSG00000018661	Cog1	11.6863	18.0438	20.8215	26.4662	28.0833	22.4525	16.8505	25.6674	0.656496	-0.607143	13.6258	14.731	9.70427	22.3981	23.9634	24.5935	12.687	23.6517	0.536412	-0.898587	0.291444	TE-non
ENSMUSG00000018666	Cbx1	2.43591	2.72313	1.56401	2.17049	1.78443	1.97342	2.24102	1.97612	1.13405	0.181487	1.70847	2.21312	2.02805	1.87899	1.2359	1.47697	1.98321	1.53062	1.29569	0.373724	-0.192237	TE-non
ENSMUSG00000018669	Cdk5rap3	60.0035	76.4093	67.3387	82.6861	93.7048	71.369	67.9172	82.5866	0.822375	-0.282132	71.0095	69.0364	63.6374	72.8318	75.9403	74.7124	67.8944	74.4948	0.911398	-0.133847	-0.148285	TE-non
ENSMUSG00000018677	Slc25a39	446.483	754.997	1423.43	1111.88	1047.26	1154.26	874.969	1104.47	0.792208	-0.336049	326.307	559.554	320.868	945.227	1028.91	1144.43	402.243	1039.52	0.38695	-1.36978	1.03373	TE-up
ENSMUSG00000018678	Sp2	1.24113	1.28859	1.78355	1.78373	1.67296	1.6506	1.43776	1.70243	0.844531	-0.243777	1.15411	0.948267	0.630791	1.39713	1.16961	1.73149	0.911057	1.43274	0.635883	-0.653167	0.409389	TE-non
ENSMUSG00000018697	Aatf	42.931	43.7203	28.6292	37.5746	43.0875	31.4854	38.4268	37.3825	1.02794	0.0397507	46.621	29.3413	39.7682	33.2768	31.4296	33.9456	38.5768	32.884	1.17312	0.230349	-0.190598	TE-non
ENSMUSG00000018698	Lhx1	1.58992	0.795447	1.76531	0.928637	0.732528	0.508709	1.38356	0.723291	1.91286	0.935734	1.21669	1.00316	0.522333	1.25343	0.786836	1.19852	0.91406	1.0796	0.846668	-0.240131	1.17587	TE-up
ENSMUSG00000018707	Dync1h1	4.92629	6.84241	9.93822	38.0682	29.1332	35.5845	7.23564	34.262	0.211186	-2.24342	6.46283	5.24665	3.82644	37.0753	49.3481	45.6716	5.17864	44.0317	0.117612	-3.0879	0.844482	TE-up
ENSMUSG00000018727	Cpsf4l	38.1449	46.397	44.773	31.0822	31.2396	28.79	43.1049	30.3706	1.4193	0.505177	28.9904	25.5921	27.9489	24.38	22.06	24.1112	27.5105	23.517	1.16981	0.226274	0.278903	TE-non
ENSMUSG00000018733	Pex12	30.1267	32.0725	34.3997	32.4021	32.8826	33.3231	32.1996	32.8693	0.979627	-0.0296961	30.9378	25.1423	28.9588	31.6747	27.4774	31.5502	28.3463	30.2341	0.93756	-0.0930163	0.0633202	TE-non
ENSMUSG00000018736	Ndel1	9.83693	10.8461	11.4075	19.4592	22.2534	22.131	10.6969	21.2812	0.502644	-0.992391	10.4712	8.64466	9.37969	29.5733	23.3706	23.5508	9.4985	25.4982	0.372516	-1.42463	0.432235	TE-non
ENSMUSG00000018740	Slc25a35	4.49471	5.44582	6.13178	5.81644	5.59157	6.73898	5.35744	6.049	0.885673	-0.175154	4.05142	5.79285	4.57354	8.11114	6.33751	5.98214	4.80594	6.81026	0.70569	-0.502893	0.327739	TE-non
ENSMUSG00000018761	Mpdu1	20.0613	24.4526	20.3495	14.9075	17.7272	14.6256	21.6211	15.7535	1.37247	0.456773	20.0717	19.6252	18.308	11.6013	15.2325	13.4176	19.335	13.4171	1.44106	0.527135	-0.0703626	TE-non
ENSMUSG00000018765	Fxr2	2.15554	3.62959	2.83779	2.69829	2.9343	2.33805	2.87431	2.65688	1.08184	0.113481	2.62406	1.9144	1.9822	2.72444	2.42161	2.73852	2.17355	2.62819	0.827015	-0.274015	0.387496	TE-non
ENSMUSG00000018770	Atp5g3	15.0091	21.7906	14.8887	10.6186	10.8597	10.1588	17.2294	10.5457	1.63379	0.708221	12.2258	12.3218	11.3334	10.3691	9.81382	11.2999	11.9603	10.4943	1.1397	0.188654	0.519567	TE-non
ENSMUSG00000018776	Slc35g3	68.3778	98.7163	78.2993	61.1551	65.9151	51.5171	81.7978	59.5291	1.37408	0.458467	53.9132	54.581	51.0695	41.737	41.6028	44.8849	53.1879	42.7416	1.24441	0.315459	0.143008	TE-non
ENSMUSG00000018796	Acsl1	192.518	182.637	283.273	236.454	252.651	219.213	219.476	236.106	0.929566	-0.105371	207.938	189.903	185.651	217.283	250.015	237.066	194.497	234.788	0.828396	-0.271607	0.166236	TE-non
ENSMUSG00000018800	Abca5	1.12726	0.77687	1.14973	2.11091	2.12316	1.93158	1.01795	2.05522	0.495303	-1.01362	1.29569	0.895208	0.89782	2.55865	2.50109	2.36308	1.02957	2.47427	0.416112	-1.26496	0.251341	TE-non
ENSMUSG00000018820	Zfyve27	0.514983	1.13916	0.786693	3.52749	4.03149	4.16201	0.813611	3.90699	0.208245	-2.26365	0.324336	0.876836	0.738588	7.08964	4.98121	3.81865	0.646587	5.2965	0.122078	-3.03412	0.770475	TE-up
ENSMUSG00000018821	Avpi1	15.138	18.4243	13.4026	10.8384	12.8334	10.6247	15.655	11.4322	1.36938	0.453523	14.6935	18.9847	18.6221	11.6207	9.03081	10.4805	17.4334	10.3774	1.67995	0.748415	-0.294892	TE-non
ENSMUSG00000018841	Rad51d	2.00681	1.04979	1.70856	0.953445	1.10548	1.60695	1.58839	1.22196	1.29987	0.37837	1.78604	0.991395	0.759306	1.27428	1.48501	1.15735	1.17891	1.30555	0.903004	-0.147196	0.525566	TE-non
ENSMUSG00000018844	Fndc8	28.9625	36.0854	30.0445	30.889	36.8089	28.6821	31.6974	32.1266	0.98664	-0.0194039	29.5787	25.2179	31.849	29.5596	27.8429	26.9671	28.8819	28.1232	1.02698	0.038403	-0.0578068	TE-non
ENSMUSG00000018845	Unc45b	1.90762	1.93915	1.9726	1.52124	1.54959	1.66021	1.93979	1.57701	1.23004	0.298709	1.54716	1.36022	2.04869	1.51689	1.9622	2.14386	1.65203	1.87432	0.881399	-0.182132	0.480841	TE-non
ENSMUSG00000018848	Rars	3.8571	4.13296	3.61888	5.76635	6.15524	6.0191	3.86965	5.98023	0.647074	-0.627998	4.94216	2.68588	4.33677	5.55238	4.7111	4.99941	3.98827	5.08763	0.783915	-0.351231	-0.276768	TE-non
ENSMUSG00000018858	Mrpl58	1.27175	1.93203	1.1683	1.02803	0.862181	1.04071	1.45736	0.976976	1.49171	0.576965	0.901069	0.603523	1.10611	0.795772	0.775289	0.999586	0.870234	0.856882	1.01558	0.0223068	0.554658	TE-non
ENSMUSG00000018861	Fdxr	1.26303	1.43422	1.70112	1.65199	1.52808	1.4783	1.46612	1.55279	0.944186	-0.0828569	1.4027	0.594541	1.24811	1.20561	1.49457	1.30295	1.08178	1.33438	0.810703	-0.302755	0.219898	TE-non
ENSMUSG00000018882	Mrpl45	3.55863	3.50015	3.57104	3.34612	3.24765	3.0864	3.54328	3.22672	1.0981	0.135014	2.80729	2.48744	3.27868	2.94	2.53493	2.54725	2.85781	2.67406	1.06871	0.0958754	0.0391388	TE-non
ENSMUSG00000018900	Slc22a5	2.67081	2.77592	3.20717	5.10035	5.821	4.97606	2.88463	5.29914	0.544358	-0.877371	3.18551	2.65838	2.58614	5.09198	5.29271	4.23057	2.81001	4.87175	0.576797	-0.793866	-0.0835054	TE-non
ENSMUSG00000018906	P4ha2	2.66322	2.93874	3.47716	2.25971	2.92089	2.33471	3.02637	2.5051	1.20808	0.272717	3.26089	2.69389	3.07012	2.76104	2.52597	2.45629	3.0083	2.5811	1.16551	0.220963	0.0517541	TE-non
ENSMUSG00000018909	Arrb1	0.378557	0.561816	0.516351	0.915206	1.12067	1.17096	0.485575	1.06895	0.454255	-1.13842	0.250688	0.329537	0.58701	1.81832	1.24925	1.36285	0.389078	1.47681	0.263459	-1.92435	0.785925	TE-up
ENSMUSG00000018919	Tm4sf5	0.548287	2.22919	0.72582	0.77934	0.763782	0.39931	1.16776	0.647477	1.80356	0.850848	0.187721	0.411738	0.526793	0.541831	0.447096	0.853335	0.375417	0.614087	0.611342	-0.709949	1.5608	TE-up
ENSMUSG00000018920	Cxcl16	0.545505	0.412622	0.894728	0.658587	0.957434	0.563316	0.617618	0.726446	0.850192	-0.234139	0.600271	0.632142	0.470378	0.476487	0.529365	0.998806	0.567597	0.668219	0.849417	-0.235455	0.00131544	TE-non
ENSMUSG00000018921	Pelp1	9.69825	15.7943	17.8049	18.6782	12.1239	18.5914	14.4325	16.4645	0.876579	-0.190044	8.66446	7.94808	6.83788	14.8864	18.0764	17.7078	7.8168	16.8902	0.462802	-1.11153	0.921489	TE-up
ENSMUSG00000018923	Med11	3.30459	3.66424	2.09193	1.43086	1.31108	1.07913	3.02025	1.27369	2.37127	1.24566	1.92748	2.50286	3.21077	1.12545	1.40862	1.58723	2.54704	1.37377	1.85405	0.890682	0.354976	TE-non
ENSMUSG00000018924	Alox15	0.453478	0.623889	0.367305	0.380824	0.188247	0.342162	0.481557	0.303744	1.5854	0.66485	0.504073	0.783886	0.914628	0.483028	0.312366	0.324818	0.734196	0.373404	1.96622	0.975427	-0.310577	TE-non
ENSMUSG00000018925	Heatr9	12.8926	15.2567	13.5725	14.6746	18.1416	14.8243	13.9073	15.8802	0.875763	-0.191387	14.9719	11.4448	15.0369	12.5667	11.4865	13.3485	13.8179	12.4672	1.10834	0.148397	-0.339784	TE-non
ENSMUSG00000018931	Natd1	2.6016	2.48514	5.57675	5.964	5.57378	6.80275	3.5545	6.11351	0.581416	-0.782357	2.87276	2.93507	1.97604	6.02392	6.67084	7.37936	2.59462	6.69138	0.387756	-1.36678	0.584422	TE-non
ENSMUSG00000018932	Map2k3	16.7165	25.5806	27.8158	24.3314	26.3634	23.1542	23.3709	24.6163	0.949408	-0.0748999	17.4073	21.3475	16.3976	23.2549	24.3129	24.5719	18.3842	24.0466	0.764524	-0.387366	0.312466	TE-non
ENSMUSG00000018965	Ywhah	0.94319	1.04601	0.869333	1.84459	1.92346	1.85537	0.952846	1.87447	0.508327	-0.976171	1.04065	0.536801	0.624098	1.99421	1.56614	1.78634	0.73385	1.78223	0.41176	-1.28012	0.303954	TE-non
ENSMUSG00000018974	Sart3	0.787135	0.446648	0.815143	1.47883	1.44133	1.40326	0.682975	1.44114	0.473913	-1.07731	0.761113	0.522979	0.84885	2.14642	2.48208	1.91128	0.710981	2.17993	0.326149	-1.6164	0.539091	TE-non
ENSMUSG00000018995	Nars2	0.995868	0.722499	1.04733	1.11986	1.2556	1.0725	0.921899	1.14932	0.802128	-0.318096	0.919503	0.76909	1.16715	1.25868	1.45805	1.32642	0.951916	1.34772	0.706318	-0.50161	0.183514	TE-non
ENSMUSG00000018999	Slc35b4	4.68466	4.19973	7.00789	5.78233	6.28346	5.88037	5.29743	5.98206	0.885553	-0.175349	5.55646	4.89697	4.26331	5.79011	6.78254	6.81304	4.90558	6.46189	0.759155	-0.397533	0.222184	TE-non
ENSMUSG00000019027	Dnah1	6.93053	8.58777	14.8858	41.4526	33.8765	35.7416	10.1347	37.0235	0.273736	-1.86914	8.8361	7.56851	6.10266	37.1918	53.3164	43.0172	7.50243	44.5085	0.168562	-2.56865	0.699508	TE-up
ENSMUSG00000019039	Dalrd3	39.9655	58.5958	50.3307	45.6617	49.0164	44.3299	49.6307	46.336	1.0711	0.0990988	44.8089	46.2098	39.3587	44.4053	42.4795	42.4766	43.4591	43.1205	1.00785	0.0112871	0.0878118	TE-non
ENSMUSG00000019054	Fis1	94.8903	72.1409	82.2221	43.5655	43.6163	39.6481	83.0844	42.2766	1.96526	0.974718	64.2727	65.6454	70.572	35.3784	30.1699	36.7299	66.8301	34.0927	1.96024	0.971033	0.00368512	TE-non
ENSMUSG00000019055	Plod1	0.181671	0.166206	0.425878	0.695139	0.545953	0.602731	0.257918	0.614608	0.419647	-1.25275	0.197051	0.187603	0.10377	0.587078	0.713056	0.511944	0.162808	0.604026	0.269538	-1.89144	0.638688	TE-up
ENSMUSG00000019066	Rab3d	0.093259	0.175932	0.272003	0.714366	0.79138	0.869538	0.180398	0.791761	0.227844	-2.13388	0.045099	0.228024	0.135875	1.34838	0.801303	1.21587	0.136333	1.12185	0.121525	-3.04068	0.906794	TE-up
ENSMUSG00000019080	Mfsd3	1.59642	1.59486	1.26445	0.751273	1.22564	1.26181	1.48524	1.07957	1.37577	0.460236	1.31462	1.36448	1.07786	0.797499	1.03804	1.23889	1.25232	1.02481	1.222	0.289248	0.170989	TE-non
ENSMUSG00000019132	BC005537	4.6151	4.37799	4.74267	5.79287	5.52353	6.93147	4.57859	6.08262	0.752732	-0.409791	5.09482	2.99802	4.49521	8.02765	9.40119	9.26489	4.19602	8.89791	0.471574	-1.08445	0.674654	TE-up
ENSMUSG00000019139	Isyna1	151.18	261.775	246.535	233.482	241.153	211.5	219.83	228.711	0.961167	-0.0571411	175.225	209.276	147.282	195.001	221.496	202.87	177.261	206.455	0.858592	-0.219956	0.162815	TE-non
ENSMUSG00000019143	Hars2	0.32401	0.702866	0.856439	0.931382	0.843984	0.692939	0.627772	0.822768	0.762999	-0.390246	0.674109	0.60343	0.576017	0.853466	0.765442	0.814462	0.617852	0.811123	0.761724	-0.39266	0.00241365	TE-non
ENSMUSG00000019173	Rab5c	4.37258	7.80303	5.39443	6.52631	5.64641	6.22626	5.85668	6.13299	0.954946	-0.0665091	3.96255	4.17892	3.78616	5.43365	5.58964	5.78105	3.97588	5.60145	0.709794	-0.494527	0.428018	TE-non
ENSMUSG00000019178	Styxl1	63.3815	82.5389	58.927	55.8855	58.2635	53.4065	68.2825	55.8519	1.22256	0.28991	60.2597	55.4044	71.4545	44.0458	44.1765	49.9995	62.3729	46.0739	1.35376	0.436969	-0.147058	TE-non
ENSMUSG00000019179	Mdh2	11.4105	13.2866	10.2781	9.48248	11.472	8.81005	11.6584	9.92152	1.17506	0.23274	10.0722	10.6391	10.1657	7.01526	6.63262	7.76821	10.2923	7.1387	1.44177	0.527839	-0.295098	TE-non
ENSMUSG00000019188	H13	29.4933	44.3461	44.718	34.8763	40.5042	29.696	39.5192	35.0255	1.1283	0.174147	29.7185	36.0514	30.6746	28.3039	32.7668	25.8835	32.1481	28.9847	1.10914	0.149443	0.0247036	TE-non
ENSMUSG00000019189	Rnf145	0.246909	0.455758	0.09258	0.487725	0.428856	0.468079	0.265082	0.461553	0.574327	-0.800057	0	0.173425	0.164766	0.623248	0.495418	0.606915	0.11273	0.575194	0.195987	-2.35117	1.55112	TE-up
ENSMUSG00000019210	Atp6v1e1	7.01848	7.77028	6.21218	6.17435	7.64376	6.9437	7.00031	6.9206	1.01152	0.0165212	7.78103	5.65523	8.25221	7.18332	5.85353	6.9043	7.22949	6.64705	1.08762	0.121179	-0.104658	TE-non
ENSMUSG00000019214	Chtf18	5.00384	10.1816	9.443	10.8424	10.9606	8.84821	8.20948	10.2171	0.803506	-0.315619	8.37486	7.63022	5.30985	9.05383	10.7893	8.79839	7.10497	9.54716	0.744198	-0.426242	0.110624	TE-non
ENSMUSG00000019254	Ppp1r12c	1.1555	2.21854	1.71763	2.02186	1.75702	2.08056	1.69722	1.95315	0.868968	-0.202625	1.56966	1.10763	1.23114	2.52322	2.15701	2.6456	1.30281	2.44194	0.533515	-0.9064	0.703775	TE-up
ENSMUSG00000019261	Map1s	2.75966	5.18693	7.84401	6.95885	5.40252	5.97214	5.26353	6.11117	0.861297	-0.215417	3.09563	4.04805	1.83575	5.71366	7.25138	7.22381	2.99314	6.72962	0.444772	-1.16886	0.953447	TE-up
ENSMUSG00000019278	Dpep1	0.423757	0.475398	0.335292	0.716345	0.754672	0.376453	0.411482	0.615823	0.668182	-0.581686	0.28914	0.229697	0.073696	0.266886	0.199005	0.190965	0.197511	0.218952	0.902074	-0.148682	-0.433004	TE-non
ENSMUSG00000019295	Tmem129	5.26479	6.76414	5.36871	5.68435	6.85681	5.58291	5.79921	6.04136	0.959919	-0.0590158	5.60466	4.81231	4.23972	5.25319	4.63336	5.91223	4.88556	5.26626	0.92771	-0.108254	0.0492378	TE-non
ENSMUSG00000019297	Nop9	67.3576	106.515	94.494	111.454	115.579	98.1112	89.4554	108.381	0.825375	-0.276878	80.3132	75.3729	70.7044	95.757	105.159	99.4814	75.4635	100.133	0.753636	-0.408061	0.131183	TE-non
ENSMUSG00000019302	Atp6v0a1	2.91397	2.85925	2.65718	3.0071	3.08965	3.06047	2.81013	3.05241	0.920628	-0.119309	3.15574	2.93655	2.54105	3.06841	2.62656	2.12899	2.87778	2.60799	1.10345	0.142019	-0.261328	TE-non
ENSMUSG00000019303	Psmc3ip	100.738	126.711	78.2583	71.2356	82.0717	64.8196	101.903	72.709	1.40151	0.486986	87.5528	93.6578	96.594	61.5583	46.4637	57.5365	92.6015	55.1862	1.67799	0.74673	-0.259744	TE-non
ENSMUSG00000019312	Grb7	4.40838	5.22834	4.48312	4.62959	4.00191	4.00776	4.70662	4.21309	1.11714	0.159813	3.62672	3.46195	2.17516	3.14252	3.24674	3.63466	3.08794	3.34131	0.924172	-0.113767	0.273579	TE-non
ENSMUSG00000019320	Noxo1	0.853049	0.415647	0.536701	0.630668	0.732634	1.13124	0.601799	0.831515	0.723738	-0.46646	0.461429	0.578492	0.430836	1.14812	1.10645	1.18059	0.490252	1.14505	0.428148	-1.22382	0.75736	TE-up
ENSMUSG00000019338	Zfp687	5.45547	7.67658	16.6479	14.2985	9.95154	15.6349	9.92665	13.295	0.746647	-0.421503	5.20748	5.00494	3.72284	15.821	17.8962	18.5168	4.64509	17.4113	0.266785	-1.90625	1.48475	TE-up
ENSMUSG00000019362	D8Ertd738e	83.9442	108.395	83.7078	53.2617	65.8843	54.2769	92.0157	57.8076	1.59176	0.67062	76.4158	95.7878	85.4669	53.0065	40.9009	51.7231	85.8901	48.5435	1.76934	0.823214	-0.152593	TE-non
ENSMUSG00000019370	Calm3	262.626	329.522	276.728	189.889	199.681	186.457	289.625	192.009	1.50839	0.593012	230.572	251.677	272.03	170.84	135.228	173.313	251.426	159.794	1.57344	0.653925	-0.0609121	TE-non
[truncated: 14,148 more rows]

## Sheet: GO of RNA level 
Functional enrichment analysis of differentially expressed genes at the RNA level in Igf2bp3-/- Round Spermatids
RNA down-regulated											RNA up-regulated
[truncated: 1,388 more rows]

## Sheet: GO of TE Changed genes
Functional enrichment analysis of Translation Efficiency Changed genes in Igf2bp3-/- Round Spermatids
[truncated: 2,743 more rows]

[truncated: 1 more sheets: Legend]
