# Supplementary material for: IGF2BP3 recognizes m6A to regulate histone-to-protamine replacement during mouse sperm development
Source: EMBO J. 2025 Dec 5;45(2):504–36. doi: 10.1038/s44318-025-00659-y (PMC12811620; doi:10.1038/s44318-025-00659-y)
Supplement: Supplementary file 6 — Dataset EV4 [file 44318_2025_659_MOESM6_ESM.xlsx]

## Sheet: TE-up targets
Translation Efficiency upregulated targets in Igf2bp3-/- Round Spermatids
gene	log2FC_RNA(Igf2bp3-/-/Igf2bp3+/-)	log2FC_TE(Igf2bp3-/-/Igf2bp3+/-)	m6A group
Coa5	-0.521417	0.728574779143117	Igf2bp3-m6A-1~3
Rev1	-0.575606	0.637775184115756	Igf2bp3-m6A-1~3
Dnah7b	-0.338841	0.746463200150995	Igf2bp3-m6A->3
Bzw1	-0.37958	0.637147580613935	Igf2bp3-m6A-1~3
Stradb	-0.550578	0.692018140135878	Igf2bp3-no-m6A
Zdbf2	-0.5746	1.10731504054921	Igf2bp3-m6A->3
Ppip5k2	-0.26975	0.731474891126384	Igf2bp3-m6A-1~3
Epb41l5	-0.329188	0.634421589743605	Igf2bp3-no-m6A
Ppp1r12b	-0.355123	0.625541100463446	Igf2bp3-no-m6A
Rabgap1l	-0.359875	0.715137476534693	Igf2bp3-m6A-1~3
Prrc2c	-0.329818	0.71347662753514	Igf2bp3-m6A->3
Pou2f1	-0.338744	1.31780434668678	Igf2bp3-no-m6A
Ahctf1	-0.280871	0.716997386457256	Igf2bp3-m6A->3
Slc30a1	-0.617906	0.588605739747294	Igf2bp3-m6A-1~3
Ahi1	-0.308336	0.796811612588186	Igf2bp3-m6A->3
Washc4	-0.5556	0.827139388215295	Igf2bp3-no-m6A
Chpt1	-0.924436	0.983611101790034	Igf2bp3-no-m6A
Cfap54	-0.401401	0.605721388927733	Igf2bp3-no-m6A
Ppfia2	-0.359025	0.97933671259273	Igf2bp3-no-m6A
Msrb3	-0.295119	0.632873351024772	Igf2bp3-m6A-1~3
Pmel	-0.297448	0.708554339405366	Igf2bp3-no-m6A
Sertad2	-0.28483	0.746034585379681	Igf2bp3-m6A->3
Ehbp1	-0.432366	0.908386830232344	Igf2bp3-m6A-1~3
Sox30	-0.294932	0.837892463178412	Igf2bp3-m6A-1~3
Ncor1	-0.410132	1.03234108849844	Igf2bp3-m6A->3
Ssh2	-0.395773	0.693526925615083	Igf2bp3-m6A->3
Nf1	-0.423381	0.891471293771608	Igf2bp3-m6A-1~3
Acaca	-0.321902	1.1973381007086	Igf2bp3-m6A->3
Casc3	-0.729235	0.98619408750137	Igf2bp3-m6A-1~3
Brca1	-0.716093	0.660431800339574	Igf2bp3-m6A-1~3
Tnrc6c	-0.446842	1.10181602032969	Igf2bp3-m6A->3
4933406C10Rik	-0.728788	0.760009194499616	Igf2bp3-m6A-1~3
Ralgapa1	-0.404552	0.932518729769764	Igf2bp3-m6A->3
Susd6	-0.778155	1.29423623602345	Igf2bp3-no-m6A
Sipa1l1	-0.309018	1.15284398845692	Igf2bp3-m6A->3
Atg2b	-0.309733	0.692442277690839	Igf2bp3-m6A-1~3
Cdk13	-0.433258	1.09413027931256	Igf2bp3-m6A->3
BC005537	-0.611436	0.674653820351205	Igf2bp3-m6A-1~3
Habp4	-0.57704	0.809911849918297	Igf2bp3-no-m6A
Flnb	-0.311489	0.905180672473774	Igf2bp3-m6A-1~3
Chd8	-0.407233	0.754732120215619	Igf2bp3-m6A-1~3
4930444M15Rik	-0.629096	1.20142774038924	Igf2bp3-m6A-1~3
Akap11	-0.455517	0.663509736856285	Igf2bp3-m6A-1~3
Golph3	-0.407563	0.645145771643497	Igf2bp3-m6A-1~3
Fam91a1	-0.366098	0.695430743285895	Igf2bp3-no-m6A
Rnf139	-0.619997	0.653300939230348	Igf2bp3-m6A-1~3
Tbx1	-0.696796	1.00041183962278	Igf2bp3-no-m6A
Cblb	-0.336676	0.899114597587454	Igf2bp3-m6A-1~3
Usp25	-0.317842	0.612176897850297	Igf2bp3-m6A-1~3
Scaf4	-0.419607	0.922576119885653	Igf2bp3-m6A->3
Scaf8	-0.447935	0.704447593325802	Igf2bp3-m6A-1~3
Tulp4	-0.400539	1.0370227129799	Igf2bp3-m6A->3
Afdn	-0.378986	1.02202837663197	Igf2bp3-no-m6A
Dnah8	-0.391131	0.644652705625335	Igf2bp3-m6A->3
Mdc1	-0.31859	1.20070067325021	Igf2bp3-m6A->3
Tdrd6	-0.301225	0.772890151613006	Igf2bp3-m6A->3
Birc6	-0.629142	1.16981625522258	Igf2bp3-m6A-1~3
Eml4	-0.574964	0.608086682470064	Igf2bp3-m6A-1~3
Kdm2a	-0.368083	1.32229328791267	Igf2bp3-m6A->3
Vps13a	-0.509399	1.19071654822492	Igf2bp3-m6A->3
Ide	-0.460186	0.596834695699659	Igf2bp3-m6A->3
Zfp518a	-0.468233	1.10142053927966	Igf2bp3-no-m6A
Zfyve27	-0.566072	0.770475131515559	Igf2bp3-m6A-1~3
Sec16a	-0.526255	1.16003150753139	Igf2bp3-m6A->3
Setx	-0.490161	0.795287001823136	Igf2bp3-m6A->3
Rc3h2	-0.665442	0.726276663242578	Igf2bp3-m6A-1~3
Epc2	-0.432573	1.21815762383396	Igf2bp3-m6A->3
Hoxd8	-0.456853	0.908952300773083	Igf2bp3-m6A-1~3
Fam98b	-0.612875	0.685420646923582	Igf2bp3-no-m6A
Mga	-0.432998	1.09389313109835	Igf2bp3-m6A->3
Slc30a4	-0.504153	0.649334741992402	Igf2bp3-m6A-1~3
Gpcpd1	-0.274465	0.729850884824254	Igf2bp3-no-m6A
Dhx35	-0.414752	0.66000950435233	Igf2bp3-m6A-1~3
Mybl2	-0.282247	0.953453791766148	Igf2bp3-no-m6A
Ncoa3	-0.323348	0.949114389565426	Igf2bp3-m6A-1~3
Naa15	-0.267089	0.692777340295406	Igf2bp3-m6A->3
Nbea	-0.501695	0.766775867829267	Igf2bp3-m6A-1~3
Fhdc1	-0.436138	0.683814426875595	Igf2bp3-m6A-1~3
Arhgef11	-0.422618	1.11876475962403	Igf2bp3-no-m6A
Hipk1	-0.314056	0.858600707370753	Igf2bp3-m6A-1~3
Adora3	-0.365853	0.846662949749319	Igf2bp3-no-m6A
Tmem64	-1.21936	1.48576310232934	Igf2bp3-no-m6A
Mdn1	-0.473274	0.681765432157543	Igf2bp3-m6A->3
Zdhhc21	-0.437504	0.954164674469447	Igf2bp3-no-m6A
Dennd4c	-0.414899	0.992541605542188	Igf2bp3-m6A-1~3
Nsun4	-0.263786	0.998750106677174	Igf2bp3-m6A-1~3
Txlna	-0.430356	0.951794551470101	Igf2bp3-m6A->3
Kif1b	-0.295846	0.923574844376326	Igf2bp3-m6A->3
Agap3	-0.712843	1.05370528500567	Igf2bp3-m6A-1~3
Htt	-0.437655	0.770735562111075	Igf2bp3-m6A->3
Med13l	-0.477597	0.626812517806284	Igf2bp3-m6A-1~3
Fam220a	-0.374848	0.709740109053572	Igf2bp3-m6A-1~3
Usp42	-0.375955	0.874615953506279	Igf2bp3-m6A-1~3
Hipk2	-0.431528	0.606965760310075	Igf2bp3-no-m6A
1700025N23Rik	-0.625728	1.00751901718147	Igf2bp3-no-m6A
Alms1	-0.370641	0.974588864865497	Igf2bp3-m6A->3
Setd5	-0.373994	1.04940124507555	Igf2bp3-m6A->3
Erc1	-0.302381	0.816230852072085	Igf2bp3-m6A->3
Cic	-0.40188	1.35906536895131	Igf2bp3-no-m6A
Herc2	-0.479631	1.08864442622521	Igf2bp3-m6A->3
Dnhd1	-0.443187	0.817491378759396	Igf2bp3-no-m6A
Fam53b	-0.407679	1.14462262185784	Igf2bp3-m6A-1~3
Zranb1	-0.353678	0.60465188537962	Igf2bp3-m6A-1~3
Zc3h18	-0.284968	1.14581602160694	Igf2bp3-m6A->3
Snai3	-0.502309	0.862844821839994	Igf2bp3-no-m6A
Fam76b	-0.621705	1.27732417689606	Igf2bp3-no-m6A
Myo9a	-0.415042	0.638915766037451	Igf2bp3-m6A->3
Dennd4a	-0.306468	0.663414985805814	Igf2bp3-m6A->3
Xrn1	-0.336064	0.768985434753031	Igf2bp3-m6A-1~3
Atp1b3	-0.391619	0.821526819267382	Igf2bp3-m6A-1~3
Lypla1	-0.0543549	0.72924814039719	Igf2bp3-no-m6A
Eif5b	-0.206358	0.676636594219892	Igf2bp3-m6A->3
Gls	-0.554288	0.934536719172454	Igf2bp3-no-m6A
Spata3	-0.07265	0.592604129476915	Igf2bp3-m6A-1~3
Pign	-0.200921	0.647310893719712	Igf2bp3-m6A-1~3
Rab3gap1	-0.221468	0.673243925372992	Igf2bp3-m6A-1~3
R3hdm1	-0.254981	0.94580938442378	Igf2bp3-m6A->3
Srgap2	-0.0922307	0.693320260299158	Igf2bp3-m6A-1~3
Dhx9	-0.152077	0.763391001965448	Igf2bp3-no-m6A
Abl2	-0.0983251	0.944252562907625	Igf2bp3-no-m6A
Adcy10	-0.233071	0.596084948343032	Igf2bp3-m6A-1~3
Enah	-0.0236364	0.885145668584089	Igf2bp3-m6A-1~3
Cdk19	-0.245548	0.761900542187218	Igf2bp3-m6A->3
Wasf1	-0.223418	0.966147820865724	Igf2bp3-no-m6A
Jmjd1c	-0.229208	0.885521493850697	Igf2bp3-m6A->3
Reep6	-0.105249	0.697878844085542	Igf2bp3-m6A-1~3
Eea1	-0.253599	0.72426439294986	Igf2bp3-m6A-1~3
Mbd6	-0.476103	1.68943937352715	Igf2bp3-m6A-1~3
Zc3h10	-0.0175296	0.590900152033992	Igf2bp3-m6A-1~3
Morc2a	-0.207484	0.674821541908005	Igf2bp3-m6A->3
Cep68	0.221476157499909	0.802880052617925	Igf2bp3-no-m6A
Mnt	-0.224704	0.891006370766008	Igf2bp3-m6A->3
Lig3	-0.202184	0.638771805177931	Igf2bp3-m6A-1~3
Med13	-0.226557	0.896406348819957	Igf2bp3-m6A->3
Mtmr4	-0.170474	0.696143951245938	Igf2bp3-m6A-1~3
Cdk12	-0.290733	1.01695218071867	Igf2bp3-m6A-1~3
Kansl1	-0.233227	0.62375610674881	Igf2bp3-m6A-1~3
Helz	-0.0461493	0.593010746699963	Igf2bp3-no-m6A
Gga3	-0.170586	1.21161653299565	Igf2bp3-no-m6A
Anapc11	0.119698230430736	0.60956160753495	Igf2bp3-no-m6A
Asxl2	-0.0246928	0.694282297153338	Igf2bp3-m6A->3
Dnmt3a	-0.271928	0.844628644754771	Igf2bp3-no-m6A
Cbll1	-0.185128	0.677766777895012	Igf2bp3-no-m6A
Ylpm1	-0.249718	1.02679895774641	Igf2bp3-m6A->3
Nek9	-0.274631	0.784917762619037	Igf2bp3-m6A->3
Btbd7	-0.233736	0.701705189329858	Igf2bp3-m6A-1~3
Btbd6	0.209235878643667	0.651192171605278	Igf2bp3-no-m6A
Pom121l2	-0.102645	0.788436463657029	Igf2bp3-m6A->3
Jarid2	-0.272556	0.913770488465996	Igf2bp3-m6A->3
Rnf144b	-0.239324	0.889288975732115	Igf2bp3-m6A-1~3
Spata31d1d	0.110147972356464	0.627468504551646	Igf2bp3-m6A-1~3
Polr3a	-0.317404	0.757448484198243	Igf2bp3-no-m6A
Mapk8	-0.230451	0.637184647198819	Igf2bp3-no-m6A
Gm5460	-0.180959	1.07360160369095	Igf2bp3-no-m6A
Zmym2	-0.0864171	0.625167061500957	Igf2bp3-m6A-1~3
Kif13b	-0.153902	0.851999547532242	Igf2bp3-m6A-1~3
Sorbs3	-0.212785	0.946069160200928	Igf2bp3-m6A-1~3
Fndc3a	-0.198485	0.74855462744316	Igf2bp3-m6A->3
Lrrc63	-0.149374	0.822819766883402	Igf2bp3-m6A-1~3
Odf1	-0.261969	0.745048182641763	Igf2bp3-m6A-1~3
Wbp2nl	-0.0907574	0.608156229116388	Igf2bp3-m6A-1~3
Rtl6	-0.101935	0.614765966092907	Igf2bp3-no-m6A
Mfsd5	0.43315515749881	0.657504317693931	Igf2bp3-no-m6A
Anks3	-0.239337	0.703031657289981	Igf2bp3-no-m6A
Zbtb11os1	-0.295316	0.778259047706348	Igf2bp3-no-m6A
Btg3	-0.484297	1.01699779190239	Igf2bp3-no-m6A
Dyrk1a	0.089769052352937	0.644458424730739	Igf2bp3-m6A-1~3
Cyp39a1	-0.455949	0.884492136856622	Igf2bp3-no-m6A
Runx2	-0.263996	0.799571423792491	Igf2bp3-m6A-1~3
Nfya	0.176131638816576	0.608070129838975	Igf2bp3-no-m6A
Jcad	-0.115847	0.701004453881976	Igf2bp3-no-m6A
Pggt1b	-0.502878	1.60752092779972	Igf2bp3-no-m6A
Zfp608	0.0106618536026611	0.656907086092739	Igf2bp3-m6A->3
Rbm22	0.410474724462393	0.744474424672372	Igf2bp3-no-m6A
Fbxo38	-0.0467465	0.651078107333088	Igf2bp3-m6A->3
Hif1an	-0.118109	0.689571462637463	Igf2bp3-m6A-1~3
Smc3	-0.153682	0.652843721860676	Igf2bp3-m6A->3
Cacul1	-0.130572	0.706176066184163	Igf2bp3-m6A->3
Abi1	-0.0879241	0.594400831169922	Igf2bp3-no-m6A
Qsox2	-0.408258	1.60911733263851	Igf2bp3-no-m6A
Inpp5e	-0.118403	0.590064187840036	Igf2bp3-m6A->3
Asb6	-0.199668	0.603686399737166	Igf2bp3-no-m6A
Phf21a	-0.213625	0.696152535836324	Igf2bp3-m6A-1~3
Trim44	-0.0941343	0.657911235644379	Igf2bp3-m6A-1~3
Tmem127	-0.0669871	0.622714210535462	Igf2bp3-m6A->3
Anapc1	-0.0917964	0.676920248449915	Igf2bp3-no-m6A
Itpa	0.307515347219182	0.768238632946243	Igf2bp3-no-m6A
Ralgapb	-0.299229	0.605133812479083	Igf2bp3-m6A-1~3
Pabpc1l	-0.406696	1.13494	Igf2bp3-no-m6A
Zfp217	-0.221521	0.699224765336565	Igf2bp3-m6A-1~3
Zfp704	-0.112349	0.632074325504585	Igf2bp3-no-m6A
4930594O21Rik	-0.223528	0.672925319585388	Igf2bp3-no-m6A
Jade1	-0.125833	0.789936220495307	Igf2bp3-no-m6A
Fbxw7	-0.29394	0.733541248944604	Igf2bp3-m6A-1~3
Bcl9	0.0662102208435001	0.712044038965414	Igf2bp3-no-m6A
Ankrd13c	-0.128588	0.612701641066488	Igf2bp3-m6A-1~3
Nsmaf	-0.0845446	0.695011113368523	Igf2bp3-m6A-1~3
Rnf38	-0.169356	0.993682122860796	Igf2bp3-m6A-1~3
E130308A19Rik	-0.412798	0.87280251073708	Igf2bp3-no-m6A
CK137956	-0.253109	0.938880766354093	Igf2bp3-m6A-1~3
Arid1a	-0.0678512	1.33753362338498	Igf2bp3-m6A->3
Lypla2	-0.249631	1.09067883373177	Igf2bp3-no-m6A
Rcc2	-0.407357	0.969033479792612	Igf2bp3-no-m6A
Tmem201	-0.298868	0.736877386497274	Igf2bp3-no-m6A
Prr14l	-0.123672	0.702540499305869	Igf2bp3-m6A->3
G6pd2	0.0631146589499603	0.726055315490785	Igf2bp3-no-m6A
P2rx2	-0.0984196	0.591893385144996	Igf2bp3-no-m6A
Atxn2	-0.073973	0.796034428127824	Igf2bp3-m6A-1~3
Zfp664	-0.225562	0.600302799509309	Igf2bp3-m6A-1~3
Sh2b2	-0.451295	1.07793006474543	Igf2bp3-no-m6A
Aak1	-0.251492	0.787604227267762	Igf2bp3-m6A->3
Nr2c2	-0.323096	0.797910367988182	Igf2bp3-m6A-1~3
9330102E08Rik	-0.0383859	0.930726391036827	Igf2bp3-m6A-1~3
Klk1	-0.390336	0.627536254906869	Igf2bp3-no-m6A
Zfp592	-0.172574	0.877599637219991	Igf2bp3-m6A->3
C2cd3	-0.233806	0.604366018845506	Igf2bp3-m6A->3
Stim1	-0.26265	0.760334986208495	Igf2bp3-m6A-1~3
Nup98	-0.27394	0.899574588132765	Igf2bp3-m6A->3
Dnah3	-0.25757	0.896526523953996	Igf2bp3-no-m6A
Rbbp6	-0.224766	0.594219808445807	Igf2bp3-m6A->3
Prr14	-0.0325138	0.812762777296936	Igf2bp3-m6A-1~3
Ikzf5	-0.272779	0.638279640858452	Igf2bp3-no-m6A
Fto	-0.182601	0.683770221167756	Igf2bp3-m6A-1~3
Zfp426	-0.266068	1.00367307648298	Igf2bp3-m6A-1~3
Fez1	-0.207258	0.71350588795942	Igf2bp3-no-m6A
Ddx6	-0.175683	0.630012114454594	Igf2bp3-m6A-1~3
Rnf214	0.0754210951321504	0.600690527639067	Igf2bp3-m6A-1~3
Csnk1g1	-0.201179	0.656578238147001	Igf2bp3-m6A-1~3
Aldh1a2	-0.0136285	0.588743858431256	Igf2bp3-m6A-1~3
Topbp1	-0.170027	0.798334535461262	Igf2bp3-no-m6A
Dcaf1	-0.243644	0.77745127818611	Igf2bp3-no-m6A
Actl11	0.0479603900355345	0.913054164396395	Igf2bp3-m6A-1~3
Fmr1	-0.36815	1.31483031945532	Igf2bp3-no-m6A
Hcfc1	-0.290673	1.19480734607954	Igf2bp3-m6A-1~3
Alg13	-0.242451	0.602795871009801	Igf2bp3-no-m6A
Ppp1ca	0.763316916554823	0.667398623466951	Igf2bp3-no-m6A
Catsper1	0.271306072249344	0.764688142808724	Igf2bp3-m6A-1~3
Fer1l5	-0.511875	0.9210166175846	Igf2bp3-m6A->3
Phlpp1	-0.33464	0.790473413997412	Igf2bp3-m6A-1~3
Akap12	-0.374601	0.882877835456497	Igf2bp3-m6A-1~3
Cabin1	-0.494702	1.20189915303878	Igf2bp3-m6A-1~3
Dot1l	-0.369666	0.897958420929331	Igf2bp3-m6A-1~3
Midn	-0.781723	0.859319314615145	Igf2bp3-m6A-1~3
Smarcc2	-0.323253	0.848462673369961	Igf2bp3-m6A->3
Myh10	-0.409948	0.678050124596634	Igf2bp3-m6A->3
Dnah2	-0.477192	1.17173074628642	Igf2bp3-m6A->3
Cacnb1	-0.419886	0.695821756788658	Igf2bp3-m6A-1~3
Mapt	-0.709848	1.10039378610763	Igf2bp3-no-m6A
Dnah17	-0.463616	0.775407505307346	Igf2bp3-m6A->3
Rptor	-0.303273	0.833773131290628	Igf2bp3-m6A-1~3
Fasn	-0.342948	0.738851108545723	Igf2bp3-no-m6A
Ccdc88c	-0.459337	0.812556473370831	Igf2bp3-m6A-1~3
Elovl2	-0.332219	0.678445240378185	Igf2bp3-m6A-1~3
Egr3	-0.595159	1.99254687322548	Igf2bp3-m6A-1~3
Ptp4a3	-0.445553	0.785093587811149	Igf2bp3-no-m6A
Col2a1	-0.328745	0.894898136384769	Igf2bp3-no-m6A
Ubn1	-0.344541	0.802358278988105	Igf2bp3-m6A->3
Ppm1f	-0.64884	1.14399677211236	Igf2bp3-m6A-1~3
Map3k4	-0.406823	1.90503631216969	Igf2bp3-m6A-1~3
Cacna1h	-0.42441	1.00007189274634	Igf2bp3-m6A->3
Cul9	-0.399735	1.28379652713045	Igf2bp3-no-m6A
Ttc7	-0.423404	1.16122855477112	Igf2bp3-m6A-1~3
Diaph1	-0.623161	0.629454133649013	Igf2bp3-no-m6A
Pacs1	-0.559165	1.21293209280551	Igf2bp3-m6A->3
Smarca2	-0.402411	0.627465852154588	Igf2bp3-m6A->3
Plpp6	-0.508035	1.42348659580708	Igf2bp3-no-m6A
Kcnip2	-0.425004	0.64040479967009	Igf2bp3-m6A-1~3
Neurl1a	-0.592751	0.696791621264294	Igf2bp3-no-m6A
Pnpla7	-0.272436	0.763873006302142	Igf2bp3-m6A-1~3
Nsmf	-0.589337	0.840738733691228	Igf2bp3-no-m6A
Crat	-0.498781	0.645914464692906	Igf2bp3-m6A->3
Mapkbp1	-0.330384	1.04776306135578	Igf2bp3-m6A->3
Ninl	-0.368726	0.729923279261069	Igf2bp3-no-m6A
Tbc1d20	-0.475993	0.735396490070373	Igf2bp3-m6A-1~3
Nol4l	-0.500617	1.08373842732376	Igf2bp3-m6A->3
Trp53inp2	-0.358371	1.31913804798679	Igf2bp3-m6A-1~3
Znfx1	-0.392755	0.686243127754934	Igf2bp3-m6A->3
Atp9a	-0.319566	0.74463081798384	Igf2bp3-m6A-1~3
Zfp512b	-0.405873	0.931143494765723	Igf2bp3-no-m6A
Smcp	-0.339921	0.886424261050143	Igf2bp3-no-m6A
Tmem8b	-0.332215	0.918650601001755	Igf2bp3-m6A->3
Lrp8	-0.615088	1.15657956174961	Igf2bp3-m6A-1~3
Ubr4	-0.364589	1.11412822806044	Igf2bp3-m6A->3
Mthfr	-0.330479	0.62562638497361	Igf2bp3-m6A-1~3
Rere	-0.359997	1.09290756472197	Igf2bp3-m6A->3
Per3	-0.577537	1.4267586123996	Igf2bp3-no-m6A
Cds1	-0.293453	0.61860266290326	Igf2bp3-m6A-1~3
Lrrc8b	-0.529631	1.08307803863981	Igf2bp3-m6A-1~3
Cit	-0.532279	1.14926963323154	Igf2bp3-m6A->3
Hectd4	-0.526629	1.22905902780763	Igf2bp3-no-m6A
Dnah10	-0.558906	0.929554156818841	Igf2bp3-m6A->3
Baz1b	-0.535821	0.782144306387207	Igf2bp3-m6A-1~3
Dnah6	-0.467998	0.863958827458318	Igf2bp3-m6A->3
Iqsec1	-0.421148	0.911193325727506	Igf2bp3-m6A->3
Hdac11	-0.298847	0.62571205928951	Igf2bp3-m6A-1~3
Ppp6r1	-0.265393	0.600894850625681	Igf2bp3-m6A-1~3
Hnrnpul1	-0.2766	0.628397572217776	Igf2bp3-m6A-1~3
Sipa1l3	-0.44677	1.51165342021097	Igf2bp3-m6A-1~3
Gm15517	-0.614329	1.01568941811068	Igf2bp3-no-m6A
Emc10	-0.406661	0.66170796593742	Igf2bp3-m6A-1~3
Atp10a	-0.548345	0.722069577450881	Igf2bp3-m6A->3
Polg	-0.418604	0.601196298761124	Igf2bp3-no-m6A
Gab2	-0.378198	0.712273499409024	Igf2bp3-m6A-1~3
Aqp11	-0.440338	1.02054720847277	Igf2bp3-m6A-1~3
Rbmxl2	-1.2471	1.1224480306227	Igf2bp3-m6A-1~3
Gtf3c1	-0.330464	0.811943187424105	Igf2bp3-m6A-1~3
Xpo6	-0.384754	1.01778768539838	Igf2bp3-m6A->3
Atxn2l	-0.276201	1.22546235161228	Igf2bp3-m6A-1~3
Fbrs	-0.745936	1.60115375512529	Igf2bp3-m6A-1~3
Setd1a	-0.564199	0.973395218318882	Igf2bp3-m6A-1~3
Arhgef10	-0.374372	0.849359943786154	Igf2bp3-m6A->3
Gm10638	-1.71664	1.66495379462266	Igf2bp3-no-m6A
Pkd1l3	-0.630301	1.42789413879142	Igf2bp3-m6A->3
Sipa1l2	-0.594186	0.995855396011595	Igf2bp3-m6A->3
Cep164	-0.368523	0.934825001495228	Igf2bp3-m6A-1~3
1700017B05Rik	-0.373457	0.713131324746724	Igf2bp3-m6A-1~3
Mapk6	-0.273213	0.841954802071415	Igf2bp3-m6A->3
Map4	-0.308731	1.16986849492221	Igf2bp3-m6A->3
Tns1	-0.236569	1.15908414784372	Igf2bp3-m6A->3
Cfap65	-0.118017	0.626124743419566	Igf2bp3-no-m6A
Glul	0.0301680681758637	0.626343133674605	Igf2bp3-no-m6A
Cdh23	-0.12538	0.953034469237837	Igf2bp3-m6A->3
Mex3d	-0.261949	0.681961364946885	Igf2bp3-m6A-1~3
Celf5	-0.166636	1.04852878628815	Igf2bp3-m6A-1~3
4933408J17Rik	-0.165445	0.729861114799747	Igf2bp3-no-m6A
Baz2a	-0.260068	0.897332710156469	Igf2bp3-m6A->3
4921536K21Rik	-0.179868	0.603523896515184	Igf2bp3-m6A-1~3
Gas2l1	-0.0609857	1.15317079269117	Igf2bp3-no-m6A
Zmiz2	-0.185552	0.938172436792821	Igf2bp3-m6A-1~3
Polr2a	-0.158382	1.18040843494656	Igf2bp3-m6A-1~3
Pelp1	-0.0996011	0.921489045589601	Igf2bp3-m6A-1~3
Myo1c	-0.257108	0.59206809935443	Igf2bp3-m6A-1~3
Hap1	-0.165643	0.702645098681085	Igf2bp3-m6A-1~3
Slc25a39	0.0397718552657146	1.03373279948459	Igf2bp3-no-m6A
Limd2	0.112647758202321	0.662068621537879	Igf2bp3-m6A-1~3
Foxj1	-0.0676383	1.07508735319942	Igf2bp3-m6A-1~3
Lpin1	-0.185834	0.661626138163112	Igf2bp3-m6A->3
Atxn7l1	-0.033727	0.661269857849098	Igf2bp3-m6A-1~3
Ttll5	-0.129663	0.744459153684378	Igf2bp3-m6A->3
Ccnk	-0.0120042	1.00027203817676	Igf2bp3-m6A->3
Crip2	-0.253444	0.738964169501606	Igf2bp3-no-m6A
Phf2	-0.224193	0.841509938855693	Igf2bp3-no-m6A
Rnf44	-0.159269	1.09610789168148	Igf2bp3-m6A-1~3
Spata31d1a	-0.241905	0.637135798421121	Igf2bp3-m6A->3
Antxrl	-0.0341237	0.618341010107563	Igf2bp3-m6A-1~3
Rab2b	-0.0793832	0.608671313450854	Igf2bp3-m6A-1~3
Acin1	-0.164828	0.795767607692943	Igf2bp3-m6A-1~3
Prr30	-0.121779	1.01804836935959	Igf2bp3-m6A-1~3
Taf2	-0.164971	0.79363477274761	Igf2bp3-m6A-1~3
Zc3h3	-0.152819	0.824671303133567	Igf2bp3-m6A->3
Spatc1	-0.185981	0.623008282527658	Igf2bp3-no-m6A
Desi1	0.00175821987293857	0.844500488141702	Igf2bp3-m6A-1~3
Arsa	-0.230038	0.847538749243371	Igf2bp3-m6A-1~3
Tmem50b	-0.104159	0.777570635848685	Igf2bp3-no-m6A
Tsc2	-0.260599	1.05889996500043	Igf2bp3-no-m6A
Brpf3	-0.366887	0.897325426863165	Igf2bp3-m6A->3
Bag6	-0.152202	0.840721112733345	Igf2bp3-m6A->3
Ly6g6c	0.0163484357197066	0.796465446480265	Igf2bp3-no-m6A
Abcf1	-0.101732	0.698287376243738	Igf2bp3-m6A-1~3
Nrm	0.106446635278829	0.68502200756404	Igf2bp3-m6A-1~3
Ccnd3	0.0142793160096334	0.586481730153715	Igf2bp3-m6A-1~3
Arl14epl	0.362488568276605	0.988594119817243	Igf2bp3-m6A-1~3
St8sia3	0.150208115218426	0.844132677419584	Igf2bp3-m6A-1~3
Lrp5	-0.216658	1.03037595856936	Igf2bp3-m6A-1~3
Klc2	-0.140817	0.95723692118535	Igf2bp3-m6A-1~3
Map3k11	-0.157096	1.01851305111212	Igf2bp3-m6A-1~3
Ehd1	-0.0261555	0.735538029901356	Igf2bp3-m6A-1~3
Gpr137	-0.152987	0.979203690625302	Igf2bp3-m6A-1~3
Bscl2	-0.00303553	0.699465127499457	Igf2bp3-m6A-1~3
Tkfc	-0.103732	0.863187490139913	Igf2bp3-no-m6A
Gbf1	-0.117676	0.921352608979701	Igf2bp3-m6A->3
Fam107b	0.000246142319363151	1.06221818464921	Igf2bp3-m6A-1~3
Rxra	-0.14821	0.74735144358236	Igf2bp3-no-m6A
Nup214	-0.247299	0.767457335999668	Igf2bp3-m6A-1~3
Fam78a	-0.215906	0.603269054463492	Igf2bp3-m6A-1~3
Raly	-0.230214	0.906456049246384	Igf2bp3-m6A-1~3
Pigt	-0.230445	0.907168598082042	Igf2bp3-no-m6A
Tmem131l	-0.167412	0.720218162359395	Igf2bp3-no-m6A
Igsf3	-0.161049	0.606248643168567	Igf2bp3-m6A-1~3
Mov10	0.0393020689351936	0.790420478790038	Igf2bp3-no-m6A
Ubap2	-0.234651	0.919990135409584	Igf2bp3-m6A->3
Rgs3	-0.146149	0.614730003318164	Igf2bp3-m6A-1~3
Cdk5rap2	-0.164554	0.70512995389103	Igf2bp3-m6A->3
Rps6ka1	-0.0566474	0.716666245684835	Igf2bp3-no-m6A
Stpg1	-0.0237734	0.753033465725077	Igf2bp3-m6A-1~3
Luzp1	-0.108081	0.717222038955879	Igf2bp3-m6A->3
Vwa5b1	-0.121393	0.676554328915121	Igf2bp3-m6A->3
Hspb7	-0.0681581	0.7250514500105	Igf2bp3-m6A-1~3
Prdm2	-0.271069	1.11845329830517	Igf2bp3-m6A->3
Chd5	-0.199981	0.750160832200201	Igf2bp3-m6A->3
Agbl5	-0.224228	0.811513791779394	Igf2bp3-m6A-1~3
Man2b2	-0.00108327	0.742384966977416	Igf2bp3-m6A-1~3
Slc34a2	-0.02739	0.962164000635546	Igf2bp3-m6A-1~3
Rnf10	-0.359609	1.25113456756726	Igf2bp3-no-m6A
Brap	-0.140733	0.648725641354611	Igf2bp3-m6A-1~3
Setd1b	-0.152055	0.985969263056357	Igf2bp3-m6A->3
Hip1r	-0.18801	0.641609078479473	Igf2bp3-m6A-1~3
Pitpnm2	-0.0907797	0.794348582536771	Igf2bp3-m6A-1~3
Bri3bp	-0.139974	0.644367813731594	Igf2bp3-no-m6A
Gtf2i	-0.109566	0.674943077570327	Igf2bp3-m6A->3
Pom121	-0.203654	1.05747939986641	Igf2bp3-m6A->3
Mad1l1	-0.0854633	0.702023604857823	Igf2bp3-no-m6A
Radil	-0.0835081	0.8560851709281	Igf2bp3-m6A-1~3
Fbxl18	-0.0514756	0.782588471449793	Igf2bp3-no-m6A
Cpa5	-0.0413467	0.964965626956092	Igf2bp3-m6A-1~3
Krba1	-0.145406	0.760899484261026	Igf2bp3-m6A-1~3
Sec61a1	-0.0011639	0.973612705506955	Igf2bp3-m6A-1~3
Ccdc97	-0.142566	0.68108300611126	Igf2bp3-m6A-1~3
Dyrk1b	-0.414212	1.06504219612281	Igf2bp3-m6A-1~3
Ggn	-0.0437097	1.0813573652974	Igf2bp3-m6A-1~3
Slc6a21	-0.167886	0.686030247749985	Igf2bp3-no-m6A
Man2a2	-0.290951	0.75752725032994	Igf2bp3-m6A-1~3
Gprc5b	0.153153815451388	0.739228967990912	Igf2bp3-no-m6A
BB014433	-0.000593075	0.657458591481618	Igf2bp3-m6A-1~3
Dusp4	0.00485934672924394	0.650924640379892	Igf2bp3-m6A-1~3
Irf2	0.266811595923144	0.751027275257995	Igf2bp3-m6A-1~3
Tmem59l	-0.123568	0.76917102590619	Igf2bp3-m6A-1~3
Rfx1	-0.133589	1.02460366611108	Igf2bp3-m6A-1~3
Prkaca	0.094273168256047	0.594758547927114	Igf2bp3-m6A-1~3
4930488L21Rik	0.0948107044711826	0.684514205212344	Igf2bp3-m6A-1~3
1700030J22Rik	0.0990643245338373	0.617575102248585	Igf2bp3-m6A->3
Ube4a	-0.183012	0.592026105981944	Igf2bp3-no-m6A
Cln6	-0.0851892	0.727895167602238	Igf2bp3-m6A-1~3
Ptpn23	-0.244165	0.853895165961653	Igf2bp3-m6A-1~3
Hhatl	-0.150743	0.719330027895506	Igf2bp3-no-m6A
Zmym3	-0.138344	0.900780703710378	Igf2bp3-m6A-1~3

## Sheet: TE-up targets GO
Functional enrichment analysis of Translation Efficiency upregulated targets in Igf2bp3-/- Round Spermatids
source	term_name	term_id	adjusted_p_value	negative_log10_of_adjusted_p_value	term_size	query_size	intersection_size	effective_domain_size	intersections
GO:BP	organelle organization	GO:0006996	9.209928561567507e-15	14.035743738471702	3518	402	118	26944	FER1L5,COA5,DNAH7B,STRADB,EPB41L5,PRRC2C,AHCTF1,WASHC4,CFAP54,SMARCC2,PMEL,SOX30,NCOR1,MYH10,DNAH2,SSH2,NF1,BRCA1,MAPT,DNAH17,SIPA1L1,CCDC88C,ATG2B,HABP4,FLNB,CHD8,AKAP11,GOLPH3,PPM1F,MAP3K4,DNAH8,CUL9,EML4,DIAPH1,VPS13A,ZFYVE27,NEURL1A,SEC16A,NINL,TBC1D20,TRP53INP2,MYBL2,FHDC1,MDN1,NSUN4,HTT,CDS1,CIT,BAZ1B,ALMS1,IQSEC1,ERC1,SIPA1L3,EMC10,POLG,AQP11,DNHD1,ATXN2L,ZRANB1,ARHGEF10,MYO9A,MAP4,EIF5B,C…
GO:BP	positive regulation of biological process	GO:0048518	6.262216794983467e-14	13.203271901389298	6589	402	175	26944	PPP1CA,STRADB,PHLPP1,EPB41L5,POU2F1,AKAP12,DOT1L,SMARCC2,PMEL,SERTAD2,SOX30,MYH10,SSH2,NF1,CACNB1,BRCA1,MAPT,RPTOR,CDK13,HABP4,CHD8,EGR3,AKAP11,GOLPH3,RNF139,PTP4A3,PPM1F,TBX1,CBLB,SCAF8,MAP3K4,AFDN,CACNA1H,BIRC6,DIAPH1,SMARCA2,PLPP6,ZFYVE27,KCNIP2,NEURL1A,NSMF,SETX,RC3H2,EPC2,HOXD8,FAM98B,MGA,TBC1D20,TRP53INP2,MYBL2,NCOA3,ZNFX1,NAA15,ARHGEF11,HIPK1,TMEM64,LRP8,NSUN4,KIF1B,RERE,HTT,CDS1,CIT,BAZ1B…
GO:BP	regulation of nitrogen compound metabolic process	GO:0051171	6.809715899633201e-14	13.16687100641252	5229	402	150	26944	PPP1CA,BZW1,STRADB,PHLPP1,POU2F1,DOT1L,SMARCC2,SERTAD2,SOX30,NCOR1,CASC3,BRCA1,MAPT,RPTOR,RALGAPA1,CCDC88C,CDK13,HABP4,CHD8,EGR3,AKAP11,RNF139,PTP4A3,PPM1F,TBX1,CBLB,USP25,SCAF4,SCAF8,MAP3K4,KDM2A,SMARCA2,ZFP518A,NEURL1A,NSMF,SETX,RC3H2,EPC2,HOXD8,MGA,TRP53INP2,MYBL2,NCOA3,ZFP512B,NAA15,ARHGEF11,HIPK1,LRP8,NSUN4,RERE,PER3,MED13L,BAZ1B,HIPK2,SETD5,ERC1,PPP6R1,CIC,AQP11,RBMXL2,ZC3H18,SNAI3,XRN1,EIF…
GO:BP	regulation of primary metabolic process	GO:0080090	9.395169374276047e-14	13.027095386116898	5407	402	153	26944	PPP1CA,BZW1,STRADB,PHLPP1,POU2F1,DOT1L,SMARCC2,SERTAD2,SOX30,NCOR1,CASC3,BRCA1,MAPT,RPTOR,RALGAPA1,CCDC88C,CDK13,HABP4,CHD8,EGR3,AKAP11,RNF139,PTP4A3,PPM1F,TBX1,CBLB,USP25,SCAF4,SCAF8,MAP3K4,KDM2A,SMARCA2,ZFP518A,NEURL1A,NSMF,SETX,RC3H2,EPC2,HOXD8,MGA,TRP53INP2,MYBL2,NCOA3,ZFP512B,NAA15,ARHGEF11,HIPK1,LRP8,NSUN4,UBR4,RERE,PER3,MED13L,BAZ1B,HIPK2,SETD5,ERC1,PPP6R1,CIC,AQP11,RBMXL2,ZC3H18,SNAI3,XRN…
GO:BP	regulation of metabolic process	GO:0019222	1.7640138717488049e-13	12.7535	6882	402	179	26944	PPP1CA,BZW1,STRADB,ZDBF2,PHLPP1,EPB41L5,POU2F1,AKAP12,DOT1L,SMARCC2,PMEL,SERTAD2,SOX30,NCOR1,NF1,CASC3,BRCA1,MAPT,RPTOR,RALGAPA1,CCDC88C,CDK13,HABP4,CHD8,EGR3,AKAP11,RNF139,PTP4A3,COL2A1,PPM1F,TBX1,CBLB,USP25,SCAF4,SCAF8,MAP3K4,AFDN,KDM2A,SMARCA2,IDE,ZFP518A,NEURL1A,NSMF,SETX,RC3H2,EPC2,HOXD8,FAM98B,MGA,MAPKBP1,TRP53INP2,MYBL2,NCOA3,ZNFX1,ZFP512B,NAA15,ARHGEF11,HIPK1,LRP8,NSUN4,UBR4,KIF1B,RERE,PE…
GO:BP	regulation of macromolecule metabolic process	GO:0060255	3.298531538005921e-13	12.48167935917593	6358	402	169	26944	PPP1CA,BZW1,STRADB,ZDBF2,PHLPP1,EPB41L5,POU2F1,AKAP12,DOT1L,SMARCC2,SERTAD2,SOX30,NCOR1,NF1,CASC3,BRCA1,MAPT,RPTOR,RALGAPA1,CCDC88C,CDK13,HABP4,CHD8,EGR3,AKAP11,RNF139,PTP4A3,COL2A1,PPM1F,TBX1,CBLB,USP25,SCAF4,SCAF8,MAP3K4,AFDN,KDM2A,SMARCA2,ZFP518A,NEURL1A,NSMF,SETX,RC3H2,EPC2,HOXD8,FAM98B,MGA,MAPKBP1,TRP53INP2,MYBL2,NCOA3,ZNFX1,ZFP512B,NAA15,ARHGEF11,HIPK1,LRP8,NSUN4,KIF1B,RERE,PER3,MED13L,BAZ1…
GO:BP	positive regulation of cellular process	GO:0048522	1.8291665137772815e-12	11.737746757769632	6078	402	162	26944	PPP1CA,STRADB,PHLPP1,EPB41L5,POU2F1,AKAP12,DOT1L,SMARCC2,PMEL,SERTAD2,SOX30,MYH10,SSH2,NF1,BRCA1,MAPT,RPTOR,CDK13,HABP4,CHD8,EGR3,AKAP11,GOLPH3,PTP4A3,PPM1F,TBX1,SCAF8,MAP3K4,AFDN,BIRC6,DIAPH1,SMARCA2,PLPP6,ZFYVE27,KCNIP2,NEURL1A,NSMF,SETX,RC3H2,EPC2,HOXD8,FAM98B,MGA,TBC1D20,TRP53INP2,MYBL2,NCOA3,NAA15,ARHGEF11,HIPK1,TMEM64,LRP8,NSUN4,KIF1B,RERE,HTT,CDS1,CIT,BAZ1B,HIPK2,ALMS1,IQSEC1,ERC1,EMC10,AT…
GO:BP	regulation of cellular process	GO:0050794	4.750519516280812e-12	11.323258893382183	12593	402	266	26944	PPP1CA,CATSPER1,FER1L5,BZW1,STRADB,ZDBF2,PHLPP1,EPB41L5,PPP1R12B,RABGAP1L,POU2F1,AHCTF1,SLC30A1,AKAP12,CABIN1,DOT1L,MIDN,WASHC4,PPFIA2,SMARCC2,PMEL,SERTAD2,SOX30,NCOR1,MYH10,SSH2,NF1,CACNB1,CASC3,BRCA1,MAPT,RPTOR,RALGAPA1,SIPA1L1,CCDC88C,CDK13,HABP4,CHD8,EGR3,AKAP11,GOLPH3,RNF139,PTP4A3,COL2A1,PPM1F,TBX1,CBLB,USP25,SCAF4,SCAF8,MAP3K4,AFDN,CUL9,BIRC6,DIAPH1,KDM2A,SMARCA2,PLPP6,IDE,ZFP518A,ZFYVE27,…
GO:BP	regulation of cellular metabolic process	GO:0031323	5.1475661162981595e-12	11.288398066514874	6425	402	167	26944	PPP1CA,BZW1,STRADB,ZDBF2,PHLPP1,EPB41L5,POU2F1,AKAP12,DOT1L,SMARCC2,PMEL,SERTAD2,SOX30,NCOR1,NF1,CASC3,BRCA1,MAPT,RPTOR,RALGAPA1,CCDC88C,CDK13,HABP4,CHD8,EGR3,AKAP11,RNF139,PTP4A3,COL2A1,PPM1F,TBX1,SCAF4,SCAF8,MAP3K4,AFDN,KDM2A,SMARCA2,IDE,ZFP518A,NEURL1A,NSMF,SETX,RC3H2,EPC2,HOXD8,FAM98B,MGA,MAPKBP1,TRP53INP2,MYBL2,NCOA3,ZNFX1,ZFP512B,NAA15,ARHGEF11,HIPK1,LRP8,NSUN4,UBR4,KIF1B,RERE,PER3,HTT,MED1…
GO:BP	regulation of biological process	GO:0050789	1.0435700057529837e-11	10.981478411866918	13144	402	273	26944	PPP1CA,CATSPER1,FER1L5,BZW1,STRADB,ZDBF2,PHLPP1,EPB41L5,PPP1R12B,RABGAP1L,POU2F1,AHCTF1,SLC30A1,AKAP12,CABIN1,DOT1L,MIDN,WASHC4,PPFIA2,SMARCC2,PMEL,SERTAD2,SOX30,NCOR1,MYH10,SSH2,NF1,CACNB1,CASC3,BRCA1,MAPT,RPTOR,RALGAPA1,SIPA1L1,CCDC88C,CDK13,HABP4,CHD8,EGR3,AKAP11,GOLPH3,RNF139,PTP4A3,COL2A1,PPM1F,TBX1,CBLB,USP25,SCAF4,SCAF8,MAP3K4,AFDN,CACNA1H,CUL9,BIRC6,DIAPH1,KDM2A,SMARCA2,PLPP6,IDE,ZFP518A,…
GO:BP	cellular component organization	GO:0016043	9.370057310418217e-11	10.028257752813154	7612	402	184	26944	CATSPER1,FER1L5,COA5,DNAH7B,STRADB,ZDBF2,EPB41L5,PRRC2C,AHCTF1,CABIN1,DOT1L,WASHC4,CFAP54,PPFIA2,SMARCC2,PMEL,SERTAD2,EHBP1,SOX30,NCOR1,MYH10,DNAH2,SSH2,NF1,ACACA,CACNB1,BRCA1,MAPT,DNAH17,RPTOR,SIPA1L1,CCDC88C,ATG2B,HABP4,FLNB,CHD8,AKAP11,GOLPH3,FAM91A1,COL2A1,UBN1,PPM1F,SCAF4,SCAF8,MAP3K4,AFDN,DNAH8,CUL9,EML4,DIAPH1,KDM2A,VPS13A,SMARCA2,ZFP518A,ZFYVE27,KCNIP2,NEURL1A,NSMF,SEC16A,SETX,EPC2,NINL,T…
GO:BP	regulation of nucleobase-containing compound metabolic process	GO:0019219	1.276880344274193e-10	9.893849798317019	3949	402	117	26944	POU2F1,DOT1L,SMARCC2,SERTAD2,SOX30,NCOR1,CASC3,BRCA1,RPTOR,RALGAPA1,CDK13,HABP4,CHD8,EGR3,PTP4A3,PPM1F,TBX1,SCAF4,SCAF8,MAP3K4,KDM2A,SMARCA2,ZFP518A,SETX,RC3H2,EPC2,HOXD8,MGA,TRP53INP2,MYBL2,NCOA3,ZFP512B,NAA15,ARHGEF11,HIPK1,LRP8,RERE,PER3,MED13L,BAZ1B,HIPK2,SETD5,ERC1,CIC,RBMXL2,ZC3H18,SNAI3,DHX9,ADCY10,JMJD1C,CELF5,ZC3H10,MORC2A,ZMIZ2,POLR2A,PELP1,MNT,MYO1C,LIG3,MED13,CDK12,KANSL1,FOXJ1,ASXL2,…
GO:BP	biological regulation	GO:0065007	1.6790503824958082e-10	9.774936271990821	13527	402	275	26944	PPP1CA,CATSPER1,FER1L5,BZW1,STRADB,ZDBF2,PHLPP1,EPB41L5,PPP1R12B,RABGAP1L,POU2F1,AHCTF1,SLC30A1,AKAP12,CABIN1,DOT1L,MIDN,WASHC4,PPFIA2,SMARCC2,PMEL,SERTAD2,SOX30,NCOR1,MYH10,SSH2,NF1,CACNB1,CASC3,BRCA1,MAPT,RPTOR,RALGAPA1,SIPA1L1,CCDC88C,CDK13,HABP4,CHD8,EGR3,AKAP11,GOLPH3,RNF139,PTP4A3,COL2A1,PPM1F,TBX1,CBLB,USP25,SCAF4,SCAF8,MAP3K4,AFDN,CACNA1H,CUL9,BIRC6,DIAPH1,KDM2A,SMARCA2,PLPP6,IDE,ZFP518A,…
GO:BP	cellular component organization or biogenesis	GO:0071840	2.826491509271129e-10	9.548752314814594	7815	402	186	26944	CATSPER1,FER1L5,COA5,DNAH7B,STRADB,ZDBF2,EPB41L5,PRRC2C,AHCTF1,CABIN1,DOT1L,WASHC4,CFAP54,PPFIA2,SMARCC2,PMEL,SERTAD2,EHBP1,SOX30,NCOR1,MYH10,DNAH2,SSH2,NF1,ACACA,CACNB1,BRCA1,MAPT,DNAH17,RPTOR,SIPA1L1,CCDC88C,ATG2B,HABP4,FLNB,CHD8,AKAP11,GOLPH3,FAM91A1,COL2A1,UBN1,PPM1F,SCAF4,SCAF8,MAP3K4,AFDN,DNAH8,CUL9,EML4,DIAPH1,KDM2A,VPS13A,SMARCA2,ZFP518A,ZFYVE27,KCNIP2,NEURL1A,NSMF,SEC16A,SETX,EPC2,NINL,T…
GO:BP	regulation of RNA metabolic process	GO:0051252	3.449243274670454e-10	9.46228	3653	402	110	26944	POU2F1,DOT1L,SMARCC2,SERTAD2,SOX30,NCOR1,CASC3,BRCA1,RPTOR,RALGAPA1,CDK13,HABP4,CHD8,EGR3,PTP4A3,PPM1F,TBX1,SCAF4,SCAF8,KDM2A,SMARCA2,ZFP518A,SETX,RC3H2,EPC2,HOXD8,MGA,TRP53INP2,MYBL2,NCOA3,ZFP512B,NAA15,ARHGEF11,HIPK1,LRP8,RERE,PER3,MED13L,BAZ1B,HIPK2,SETD5,ERC1,CIC,RBMXL2,ZC3H18,SNAI3,DHX9,JMJD1C,CELF5,ZC3H10,MORC2A,ZMIZ2,POLR2A,PELP1,MNT,MYO1C,MED13,CDK12,KANSL1,FOXJ1,ASXL2,DNMT3A,YLPM1,CCNK,J…
GO:BP	regulation of cellular biosynthetic process	GO:0031326	4.162733832449759e-10	9.380621357259718	5663	402	148	26944	PPP1CA,BZW1,ZDBF2,EPB41L5,POU2F1,AKAP12,DOT1L,SMARCC2,PMEL,SERTAD2,SOX30,NCOR1,NF1,CASC3,BRCA1,MAPT,RPTOR,RALGAPA1,CDK13,HABP4,CHD8,EGR3,RNF139,PTP4A3,COL2A1,PPM1F,TBX1,SCAF4,SCAF8,MAP3K4,AFDN,KDM2A,SMARCA2,ZFP518A,NEURL1A,SETX,RC3H2,EPC2,HOXD8,FAM98B,MGA,MAPKBP1,TRP53INP2,MYBL2,NCOA3,ZNFX1,ZFP512B,NAA15,ARHGEF11,HIPK1,LRP8,NSUN4,UBR4,KIF1B,RERE,PER3,MED13L,BAZ1B,HIPK2,SETD5,ERC1,CIC,RBMXL2,SETD1…
GO:BP	regulation of biosynthetic process	GO:0009889	7.778664154197599e-10	9.10909	5706	402	148	26944	PPP1CA,BZW1,ZDBF2,EPB41L5,POU2F1,AKAP12,DOT1L,SMARCC2,PMEL,SERTAD2,SOX30,NCOR1,NF1,CASC3,BRCA1,MAPT,RPTOR,RALGAPA1,CDK13,HABP4,CHD8,EGR3,RNF139,PTP4A3,COL2A1,PPM1F,TBX1,SCAF4,SCAF8,MAP3K4,AFDN,KDM2A,SMARCA2,ZFP518A,NEURL1A,SETX,RC3H2,EPC2,HOXD8,FAM98B,MGA,MAPKBP1,TRP53INP2,MYBL2,NCOA3,ZNFX1,ZFP512B,NAA15,ARHGEF11,HIPK1,LRP8,NSUN4,UBR4,KIF1B,RERE,PER3,MED13L,BAZ1B,HIPK2,SETD5,ERC1,CIC,RBMXL2,SETD1…
GO:BP	regulation of gene expression	GO:0010468	8.474472633526233e-10	9.071887318431747	5382	402	142	26944	PPP1CA,BZW1,ZDBF2,EPB41L5,POU2F1,AKAP12,DOT1L,SMARCC2,SERTAD2,SOX30,NCOR1,NF1,CASC3,BRCA1,MAPT,RPTOR,RALGAPA1,CDK13,HABP4,CHD8,EGR3,RNF139,PTP4A3,COL2A1,PPM1F,TBX1,SCAF4,SCAF8,MAP3K4,AFDN,KDM2A,SMARCA2,ZFP518A,NEURL1A,SETX,RC3H2,EPC2,HOXD8,FAM98B,MGA,MAPKBP1,TRP53INP2,MYBL2,NCOA3,ZNFX1,ZFP512B,NAA15,ARHGEF11,HIPK1,LRP8,NSUN4,KIF1B,RERE,PER3,MED13L,BAZ1B,HIPK2,SETD5,ERC1,CIC,RBMXL2,SETD1A,ZC3H18,S…
GO:BP	regulation of macromolecule biosynthetic process	GO:0010556	1.0477983729426233e-9	8.979722280274968	5506	402	144	26944	PPP1CA,BZW1,ZDBF2,EPB41L5,POU2F1,AKAP12,DOT1L,SMARCC2,SERTAD2,SOX30,NCOR1,NF1,CASC3,BRCA1,MAPT,RPTOR,RALGAPA1,CDK13,HABP4,CHD8,EGR3,RNF139,PTP4A3,COL2A1,PPM1F,TBX1,SCAF4,SCAF8,MAP3K4,AFDN,KDM2A,SMARCA2,ZFP518A,NEURL1A,SETX,RC3H2,EPC2,HOXD8,FAM98B,MGA,MAPKBP1,TRP53INP2,MYBL2,NCOA3,ZNFX1,ZFP512B,NAA15,ARHGEF11,HIPK1,LRP8,NSUN4,KIF1B,RERE,PER3,MED13L,BAZ1B,HIPK2,SETD5,ERC1,CIC,RBMXL2,SETD1A,ZC3H18,S…
GO:BP	positive regulation of metabolic process	GO:0009893	4.219387720307102e-9	8.374750565385314	3745	402	109	26944	STRADB,POU2F1,AKAP12,DOT1L,SMARCC2,PMEL,SERTAD2,SOX30,BRCA1,MAPT,RPTOR,CDK13,HABP4,CHD8,EGR3,AKAP11,RNF139,PPM1F,TBX1,CBLB,SCAF8,MAP3K4,AFDN,SMARCA2,NSMF,SETX,RC3H2,EPC2,HOXD8,FAM98B,MGA,TRP53INP2,MYBL2,NCOA3,NAA15,ARHGEF11,LRP8,NSUN4,KIF1B,RERE,HTT,BAZ1B,HIPK2,ALMS1,RBMXL2,SETD1A,ZC3H18,RAB3GAP1,DHX9,ADCY10,ZC3H10,ZMIZ2,POLR2A,PELP1,MYO1C,MED13,CDK12,KANSL1,GGA3,FOXJ1,ASXL2,LPIN1,CCNK,RNF144B,PH…
GO:BP	protein modification process	GO:0036211	5.248879132763321e-9	8.279933427723059	2728	402	88	26944	PPP1CA,STRADB,PHLPP1,SSH2,BRCA1,MAPT,RPTOR,CCDC88C,CDK13,AKAP11,RNF139,PTP4A3,PPM1F,CBLB,USP25,TULP4,MAP3K4,CUL9,BIRC6,PLPP6,NEURL1A,NSMF,RC3H2,FAM98B,HIPK1,ZDHHC21,LRP8,UBR4,CIT,BAZ1B,USP42,HIPK2,PPP6R1,HERC2,AQP11,ZRANB1,MAPK6,LYPLA1,PIGN,RAB3GAP1,GLUL,ABL2,ADCY10,CDK19,ZMIZ2,CDK12,ANAPC11,CBLL1,NEK9,TTLL5,RNF144B,PHF2,RNF44,MAPK8,DESI1,DYRK1A,BAG6,CCND3,PGGT1B,FBXO38,ST8SIA3,MAP3K11,CACUL1,ASB…
GO:BP	macromolecule modification	GO:0043412	7.504382129305657e-9	8.124685059433972	2937	402	92	26944	PPP1CA,STRADB,PHLPP1,SSH2,BRCA1,MAPT,RPTOR,CCDC88C,CDK13,AKAP11,RNF139,PTP4A3,PPM1F,CBLB,USP25,TULP4,MAP3K4,CUL9,BIRC6,PLPP6,NEURL1A,NSMF,RC3H2,FAM98B,HIPK1,ZDHHC21,LRP8,NSUN4,UBR4,CIT,BAZ1B,USP42,HIPK2,PPP6R1,HERC2,AQP11,ZRANB1,MAPK6,LYPLA1,PIGN,RAB3GAP1,GLUL,ABL2,ADCY10,CDK19,ZMIZ2,CDK12,ANAPC11,DNMT3A,CBLL1,NEK9,TTLL5,RNF144B,PHF2,RNF44,MAPK8,DESI1,DYRK1A,BAG6,CCND3,PGGT1B,FBXO38,ST8SIA3,MAP3K…
GO:BP	positive regulation of macromolecule metabolic process	GO:0010604	7.547762719548053e-9	8.12218	3427	402	102	26944	STRADB,POU2F1,AKAP12,DOT1L,SMARCC2,SERTAD2,SOX30,BRCA1,RPTOR,CDK13,HABP4,CHD8,EGR3,AKAP11,RNF139,PPM1F,TBX1,CBLB,SCAF8,MAP3K4,AFDN,SMARCA2,NSMF,SETX,RC3H2,EPC2,HOXD8,FAM98B,MGA,TRP53INP2,MYBL2,NCOA3,NAA15,ARHGEF11,LRP8,NSUN4,KIF1B,RERE,BAZ1B,HIPK2,RBMXL2,SETD1A,ZC3H18,RAB3GAP1,DHX9,ADCY10,ZC3H10,ZMIZ2,POLR2A,PELP1,MYO1C,MED13,CDK12,KANSL1,GGA3,FOXJ1,ASXL2,LPIN1,CCNK,RNF144B,PHF2,POLR3A,MAPK8,RAB2…
GO:BP	positive regulation of nitrogen compound metabolic process	GO:0051173	8.57417705572715e-9	8.06681	2944	402	92	26944	STRADB,POU2F1,DOT1L,SMARCC2,SERTAD2,SOX30,BRCA1,RPTOR,CDK13,HABP4,CHD8,EGR3,AKAP11,RNF139,PPM1F,TBX1,CBLB,SCAF8,MAP3K4,SMARCA2,NSMF,SETX,RC3H2,EPC2,HOXD8,MGA,TRP53INP2,MYBL2,NCOA3,NAA15,ARHGEF11,LRP8,NSUN4,RERE,BAZ1B,HIPK2,RBMXL2,ZC3H18,RAB3GAP1,DHX9,ADCY10,ZMIZ2,POLR2A,PELP1,MYO1C,MED13,CDK12,KANSL1,GGA3,FOXJ1,ASXL2,LPIN1,CCNK,RNF144B,PHF2,MAPK8,TAF2,WBP2NL,DYRK1A,BRPF3,BAG6,ABCF1,RUNX2,CCND3,NF…
GO:BP	RNA biosynthetic process	GO:0032774	1.01683143442455e-8	7.992751036425227	3494	402	103	26944	POU2F1,DOT1L,SMARCC2,SERTAD2,SOX30,NCOR1,BRCA1,RPTOR,RALGAPA1,CDK13,CHD8,EGR3,PTP4A3,PPM1F,TBX1,SCAF4,SCAF8,KDM2A,SMARCA2,ZFP518A,SETX,EPC2,HOXD8,MGA,TRP53INP2,MYBL2,NCOA3,ZFP512B,NAA15,ARHGEF11,HIPK1,LRP8,RERE,PER3,MED13L,BAZ1B,HIPK2,SETD5,ERC1,CIC,GTF3C1,SETD1A,SNAI3,DHX9,JMJD1C,MORC2A,ZMIZ2,POLR2A,PELP1,MNT,MYO1C,MED13,CDK12,KANSL1,FOXJ1,ASXL2,DNMT3A,YLPM1,CCNK,JARID2,PHF2,POLR3A,MAPK8,ZMYM2,S…
GO:BP	aromatic compound biosynthetic process	GO:0019438	3.317832569703937e-8	7.479145533889827	3973	402	111	26944	REV1,POU2F1,DOT1L,SMARCC2,PMEL,SERTAD2,SOX30,NCOR1,ACACA,BRCA1,RPTOR,RALGAPA1,CDK13,CHD8,EGR3,PTP4A3,PPM1F,TBX1,SCAF4,SCAF8,MAP3K4,KDM2A,SMARCA2,ZFP518A,SETX,EPC2,HOXD8,MGA,TRP53INP2,MYBL2,NCOA3,ZFP512B,NAA15,ARHGEF11,HIPK1,LRP8,RERE,PER3,MED13L,BAZ1B,HIPK2,SETD5,ERC1,CIC,POLG,GTF3C1,SETD1A,SNAI3,DHX9,ADCY10,JMJD1C,MORC2A,ZMIZ2,POLR2A,PELP1,MNT,MYO1C,LIG3,MED13,CDK12,SLC25A39,KANSL1,FOXJ1,ASXL2,D…
GO:BP	positive regulation of nucleobase-containing compound metabolic process	GO:0045935	3.682175924210109e-8	7.433895465943766	2083	402	72	26944	POU2F1,DOT1L,SMARCC2,SERTAD2,SOX30,BRCA1,RPTOR,CDK13,HABP4,CHD8,EGR3,TBX1,SCAF8,MAP3K4,SMARCA2,SETX,RC3H2,EPC2,HOXD8,MGA,TRP53INP2,MYBL2,NCOA3,NAA15,ARHGEF11,RERE,BAZ1B,HIPK2,RBMXL2,ZC3H18,DHX9,ADCY10,ZMIZ2,POLR2A,PELP1,MYO1C,MED13,CDK12,KANSL1,FOXJ1,ASXL2,LPIN1,CCNK,PHF2,MAPK8,TAF2,WBP2NL,DYRK1A,BRPF3,RUNX2,NFYA,RBM22,LRP5,RXRA,TRIM44,JADE1,BCL9,MOV10,CDK5RAP2,ARID1A,RPS6KA1,STPG1,PRDM2,P2RX2,RN…
GO:BP	DNA-templated transcription	GO:0006351	3.8192960198955086e-8	7.418016679719136	3471	402	101	26944	POU2F1,DOT1L,SMARCC2,SERTAD2,SOX30,NCOR1,BRCA1,RPTOR,RALGAPA1,CDK13,CHD8,EGR3,PTP4A3,PPM1F,TBX1,SCAF4,SCAF8,KDM2A,SMARCA2,ZFP518A,SETX,EPC2,HOXD8,MGA,TRP53INP2,MYBL2,NCOA3,ZFP512B,NAA15,ARHGEF11,HIPK1,LRP8,RERE,PER3,MED13L,BAZ1B,HIPK2,SETD5,ERC1,CIC,GTF3C1,SETD1A,SNAI3,DHX9,JMJD1C,ZMIZ2,POLR2A,PELP1,MNT,MYO1C,MED13,CDK12,KANSL1,FOXJ1,ASXL2,DNMT3A,YLPM1,CCNK,JARID2,PHF2,POLR3A,MAPK8,ZMYM2,SORBS3,T…
GO:BP	developmental process	GO:0032502	3.9726189671464403e-8	7.400923088204512	6854	402	163	26944	PPP1CA,CATSPER1,FER1L5,STRADB,ZDBF2,PHLPP1,EPB41L5,RABGAP1L,PRRC2C,POU2F1,AHCTF1,SLC30A1,CFAP54,PPFIA2,SMARCC2,SOX30,MYH10,SSH2,NF1,BRCA1,MAPT,FASN,SIPA1L1,CCDC88C,CDK13,FLNB,CHD8,EGR3,AKAP11,COL2A1,UBN1,TBX1,CBLB,MAP3K4,AFDN,BIRC6,TTC7,DIAPH1,VPS13A,SMARCA2,ZFYVE27,KCNIP2,NEURL1A,NSMF,SETX,RC3H2,HOXD8,MGA,GPCPD1,TBC1D20,TRP53INP2,DHX35,NCOA3,ATP9A,HIPK1,TMEM64,ZDHHC21,LRP8,MTHFR,KIF1B,RERE,CDS1,…
GO:BP	nucleobase-containing compound biosynthetic process	GO:0034654	4.4394073536842124e-8	7.352675002904253	3888	402	109	26944	REV1,POU2F1,DOT1L,SMARCC2,SERTAD2,SOX30,NCOR1,ACACA,BRCA1,RPTOR,RALGAPA1,CDK13,CHD8,EGR3,PTP4A3,PPM1F,TBX1,SCAF4,SCAF8,MAP3K4,KDM2A,SMARCA2,ZFP518A,SETX,EPC2,HOXD8,MGA,TRP53INP2,MYBL2,NCOA3,ZFP512B,NAA15,ARHGEF11,HIPK1,LRP8,RERE,PER3,MED13L,BAZ1B,HIPK2,SETD5,ERC1,CIC,POLG,GTF3C1,SETD1A,SNAI3,DHX9,ADCY10,JMJD1C,MORC2A,ZMIZ2,POLR2A,PELP1,MNT,MYO1C,LIG3,MED13,CDK12,KANSL1,FOXJ1,ASXL2,DNMT3A,YLPM1,CC…
GO:BP	positive regulation of cellular metabolic process	GO:0031325	4.780088096678899e-8	7.320564099298142	3434	402	100	26944	STRADB,POU2F1,AKAP12,DOT1L,SMARCC2,PMEL,SERTAD2,SOX30,BRCA1,MAPT,RPTOR,CDK13,HABP4,CHD8,EGR3,AKAP11,PPM1F,TBX1,SCAF8,MAP3K4,AFDN,SMARCA2,NSMF,SETX,RC3H2,EPC2,HOXD8,FAM98B,MGA,TRP53INP2,MYBL2,NCOA3,NAA15,ARHGEF11,LRP8,NSUN4,KIF1B,RERE,HTT,BAZ1B,HIPK2,RBMXL2,SETD1A,ZC3H18,RAB3GAP1,DHX9,ADCY10,ZC3H10,ZMIZ2,POLR2A,PELP1,MYO1C,MED13,CDK12,KANSL1,FOXJ1,ASXL2,LPIN1,CCNK,PHF2,POLR3A,MAPK8,RAB2B,TAF2,WBP2…
GO:BP	heterocycle biosynthetic process	GO:0018130	6.400482600783041e-8	7.193787278679364	3963	402	110	26944	REV1,POU2F1,DOT1L,SMARCC2,SERTAD2,SOX30,NCOR1,ACACA,BRCA1,RPTOR,RALGAPA1,CDK13,CHD8,EGR3,PTP4A3,PPM1F,TBX1,SCAF4,SCAF8,MAP3K4,KDM2A,SMARCA2,ZFP518A,SETX,EPC2,HOXD8,MGA,TRP53INP2,MYBL2,NCOA3,ZFP512B,NAA15,ARHGEF11,HIPK1,LRP8,RERE,PER3,MED13L,BAZ1B,HIPK2,SETD5,ERC1,CIC,POLG,GTF3C1,SETD1A,SNAI3,DHX9,ADCY10,JMJD1C,MORC2A,ZMIZ2,POLR2A,PELP1,MNT,MYO1C,LIG3,MED13,CDK12,SLC25A39,KANSL1,FOXJ1,ASXL2,DNMT3A…
GO:BP	anatomical structure development	GO:0048856	7.384686742384394e-8	7.131667922686407	6269	402	152	26944	PPP1CA,FER1L5,STRADB,ZDBF2,PHLPP1,EPB41L5,RABGAP1L,PRRC2C,POU2F1,AHCTF1,SLC30A1,CFAP54,PPFIA2,SMARCC2,SOX30,MYH10,NF1,BRCA1,MAPT,FASN,SIPA1L1,CCDC88C,CDK13,FLNB,CHD8,EGR3,AKAP11,COL2A1,UBN1,TBX1,CBLB,MAP3K4,AFDN,BIRC6,TTC7,DIAPH1,VPS13A,SMARCA2,ZFYVE27,KCNIP2,NEURL1A,NSMF,SETX,RC3H2,HOXD8,GPCPD1,TBC1D20,DHX35,NCOA3,ATP9A,HIPK1,TMEM64,ZDHHC21,LRP8,MTHFR,KIF1B,RERE,HIPK2,ALMS1,IQSEC1,HDAC11,SETD5,C…
GO:BP	organic cyclic compound biosynthetic process	GO:1901362	7.647443153658169e-8	7.116483742606681	4131	402	113	26944	REV1,POU2F1,DOT1L,SMARCC2,PMEL,SERTAD2,SOX30,NCOR1,ACACA,BRCA1,RPTOR,RALGAPA1,CDK13,CHD8,EGR3,PTP4A3,PPM1F,TBX1,SCAF4,SCAF8,MAP3K4,CACNA1H,KDM2A,SMARCA2,ZFP518A,SETX,EPC2,HOXD8,MGA,TRP53INP2,MYBL2,NCOA3,ZFP512B,NAA15,ARHGEF11,HIPK1,LRP8,RERE,PER3,MED13L,BAZ1B,HIPK2,SETD5,ERC1,CIC,POLG,GTF3C1,SETD1A,SNAI3,DHX9,ADCY10,JMJD1C,MORC2A,ZMIZ2,POLR2A,PELP1,MNT,MYO1C,LIG3,MED13,CDK12,SLC25A39,KANSL1,FOXJ1…
GO:BP	positive regulation of RNA metabolic process	GO:0051254	1.467455006431651e-7	6.8334352057587235	1877	402	66	26944	POU2F1,DOT1L,SMARCC2,SERTAD2,SOX30,BRCA1,RPTOR,CDK13,HABP4,CHD8,EGR3,TBX1,SCAF8,SMARCA2,SETX,RC3H2,EPC2,HOXD8,MGA,TRP53INP2,MYBL2,NCOA3,NAA15,ARHGEF11,RERE,BAZ1B,HIPK2,RBMXL2,ZC3H18,DHX9,ZMIZ2,POLR2A,PELP1,MYO1C,MED13,CDK12,KANSL1,FOXJ1,ASXL2,CCNK,PHF2,TAF2,WBP2NL,DYRK1A,RUNX2,NFYA,RBM22,LRP5,RXRA,TRIM44,JADE1,BCL9,MOV10,CDK5RAP2,ARID1A,RPS6KA1,PRDM2,P2RX2,RNF10,GTF2I,NR2C2,DYRK1B,NUP98,IRF2,FTO,…
GO:BP	microtubule-based process	GO:0007017	1.4703991393755554e-7	6.832564760150399	969	402	44	26944	CATSPER1,DNAH7B,CFAP54,NCOR1,DNAH2,BRCA1,MAPT,DNAH17,CCDC88C,DNAH8,CUL9,DIAPH1,VPS13A,NEURL1A,NINL,MYBL2,SMCP,KIF1B,HTT,DNAH10,DNAH6,ALMS1,DNHD1,ARHGEF10,MAP4,CFAP65,SRGAP2,ADCY10,WASF1,GAS2L1,CEP68,HAP1,FOXJ1,TTLL5,MAPK8,KIF13B,DYRK1A,MAP3K11,SMC3,CDK5RAP2,TMEM201,C2CD3,DNAH3,FEZ1
GO:BP	regulation of RNA biosynthetic process	GO:2001141	1.565460672276766e-7	6.805357838317092	3354	402	97	26944	POU2F1,DOT1L,SMARCC2,SERTAD2,SOX30,NCOR1,BRCA1,RPTOR,RALGAPA1,CDK13,CHD8,EGR3,PTP4A3,PPM1F,TBX1,SCAF4,SCAF8,KDM2A,SMARCA2,ZFP518A,SETX,EPC2,HOXD8,MGA,TRP53INP2,MYBL2,NCOA3,ZFP512B,NAA15,ARHGEF11,HIPK1,LRP8,RERE,PER3,MED13L,BAZ1B,HIPK2,SETD5,ERC1,CIC,SNAI3,DHX9,JMJD1C,MORC2A,ZMIZ2,PELP1,MNT,MYO1C,MED13,CDK12,KANSL1,FOXJ1,ASXL2,DNMT3A,YLPM1,CCNK,JARID2,PHF2,MAPK8,ZMYM2,SORBS3,TAF2,WBP2NL,DYRK1A,BRP…
GO:BP	cellular nitrogen compound biosynthetic process	GO:0044271	1.6281540647411765e-7	6.7883	4715	402	123	26944	PPP1CA,REV1,BZW1,POU2F1,DOT1L,SMARCC2,SERTAD2,SOX30,NCOR1,ACACA,CASC3,BRCA1,RPTOR,RALGAPA1,CDK13,HABP4,CHD8,EGR3,RNF139,PTP4A3,PPM1F,TBX1,SCAF4,SCAF8,MAP3K4,KDM2A,SMARCA2,ZFP518A,NEURL1A,SETX,EPC2,HOXD8,MGA,TRP53INP2,MYBL2,NCOA3,ZFP512B,NAA15,ARHGEF11,HIPK1,LRP8,NSUN4,RERE,PER3,MED13L,BAZ1B,HIPK2,SETD5,ERC1,CIC,POLG,GTF3C1,SETD1A,SNAI3,XRN1,EIF5B,DHX9,ADCY10,JMJD1C,MORC2A,ZMIZ2,POLR2A,PELP1,MNT,M…
GO:BP	regulation of DNA-templated transcription	GO:0006355	3.0449366771214164e-7	6.516421734578791	3344	402	96	26944	POU2F1,DOT1L,SMARCC2,SERTAD2,SOX30,NCOR1,BRCA1,RPTOR,RALGAPA1,CDK13,CHD8,EGR3,PTP4A3,PPM1F,TBX1,SCAF4,SCAF8,KDM2A,SMARCA2,ZFP518A,SETX,EPC2,HOXD8,MGA,TRP53INP2,MYBL2,NCOA3,ZFP512B,NAA15,ARHGEF11,HIPK1,LRP8,RERE,PER3,MED13L,BAZ1B,HIPK2,SETD5,ERC1,CIC,SNAI3,DHX9,JMJD1C,ZMIZ2,PELP1,MNT,MYO1C,MED13,CDK12,KANSL1,FOXJ1,ASXL2,DNMT3A,YLPM1,CCNK,JARID2,PHF2,MAPK8,ZMYM2,SORBS3,TAF2,WBP2NL,DYRK1A,BRPF3,RUNX…
GO:BP	cellular localization	GO:0051641	3.3425141850118953e-7	6.475926740996623	3502	402	99	26944	STRADB,EPB41L5,RABGAP1L,AHCTF1,SLC30A1,MIDN,WASHC4,CFAP54,PPFIA2,EHBP1,MYH10,NF1,CACNB1,CASC3,BRCA1,MAPT,CCDC88C,AKAP11,GOLPH3,FAM91A1,RNF139,PTP4A3,PPM1F,AFDN,EML4,TTC7,DIAPH1,PACS1,VPS13A,ZFYVE27,SEC16A,SLC30A4,TBC1D20,TRP53INP2,ATP9A,NBEA,MDN1,ZDHHC21,DENND4C,KIF1B,HTT,ALMS1,IQSEC1,ERC1,EMC10,AQP11,XPO6,FAM53B,ATP1B3,MAP4,LYPLA1,RAB3GAP1,DHX9,GLUL,ADCY10,WASF1,REEP6,GAS2L1,CEP68,MYO1C,HAP1,GGA…
GO:BP	negative regulation of cellular process	GO:0048523	3.509432171113648e-7	6.45476	5599	402	138	26944	FER1L5,STRADB,PHLPP1,EPB41L5,POU2F1,SLC30A1,CABIN1,DOT1L,MIDN,SMARCC2,SERTAD2,SOX30,NCOR1,SSH2,NF1,CASC3,BRCA1,MAPT,RPTOR,RALGAPA1,CCDC88C,CDK13,CHD8,EGR3,GOLPH3,RNF139,COL2A1,PPM1F,TBX1,CBLB,USP25,SCAF4,SCAF8,AFDN,BIRC6,DIAPH1,KDM2A,SMARCA2,NEURL1A,SETX,RC3H2,HOXD8,MAPKBP1,TRP53INP2,ZNFX1,ATP9A,ZFP512B,NAA15,HIPK1,ADORA3,TMEM64,UBR4,RERE,PER3,HTT,CIT,BAZ1B,HIPK2,ALMS1,SETD5,CIC,AQP11,SNAI3,XRN1,…
GO:BP	chromatin remodeling	GO:0006338	9.540614844005553e-7	6.020423636327926	624	402	33	26944	ZDBF2,CABIN1,DOT1L,SMARCC2,BRCA1,CHD8,UBN1,KDM2A,SMARCA2,NCOA3,ZNFX1,MTHFR,RERE,BAZ1B,HDAC11,SETD5,SETD1A,JMJD1C,MORC2A,MYO1C,DNMT3A,JARID2,PHF2,DYRK1A,BRPF3,PABPC1L,JADE1,ARID1A,PRDM2,CHD5,SETD1B,DCAF1,HCFC1
GO:BP	chromatin organization	GO:0006325	1.07386e-06	5.969051529561496	768	402	37	26944	ZDBF2,CABIN1,DOT1L,SMARCC2,BRCA1,CHD8,UBN1,KDM2A,SMARCA2,ZFP518A,EPC2,NCOA3,ZNFX1,MTHFR,RERE,BAZ1B,HDAC11,SETD5,SETD1A,JMJD1C,MORC2A,MYO1C,KANSL1,DNMT3A,JARID2,PHF2,DYRK1A,BRPF3,BAG6,PABPC1L,JADE1,ARID1A,PRDM2,CHD5,SETD1B,DCAF1,HCFC1
GO:BP	positive regulation of cellular biosynthetic process	GO:0031328	1.69795e-06	5.770075153681235	2799	402	83	26944	POU2F1,AKAP12,DOT1L,SMARCC2,PMEL,SERTAD2,SOX30,BRCA1,RPTOR,CDK13,HABP4,CHD8,EGR3,PPM1F,TBX1,SCAF8,MAP3K4,AFDN,SMARCA2,SETX,EPC2,HOXD8,FAM98B,MGA,TRP53INP2,MYBL2,NCOA3,NAA15,ARHGEF11,NSUN4,KIF1B,RERE,BAZ1B,HIPK2,RBMXL2,SETD1A,RAB3GAP1,DHX9,ADCY10,ZC3H10,ZMIZ2,POLR2A,PELP1,MYO1C,MED13,CDK12,KANSL1,FOXJ1,ASXL2,CCNK,PHF2,POLR3A,MAPK8,RAB2B,TAF2,WBP2NL,DYRK1A,ABCF1,RUNX2,NFYA,RBM22,LRP5,RXRA,TRIM44,PA…
GO:BP	negative regulation of biological process	GO:0048519	1.9653e-06	5.7065705959261175	5966	402	142	26944	FER1L5,STRADB,PHLPP1,EPB41L5,POU2F1,SLC30A1,CABIN1,DOT1L,MIDN,SMARCC2,SERTAD2,SOX30,NCOR1,SSH2,NF1,CASC3,BRCA1,MAPT,RPTOR,RALGAPA1,CCDC88C,CDK13,CHD8,EGR3,GOLPH3,RNF139,COL2A1,PPM1F,TBX1,CBLB,USP25,SCAF4,SCAF8,AFDN,BIRC6,DIAPH1,KDM2A,SMARCA2,NEURL1A,SETX,RC3H2,HOXD8,MAPKBP1,TRP53INP2,ZNFX1,ATP9A,ZFP512B,NAA15,HIPK1,ADORA3,TMEM64,UBR4,RERE,PER3,HTT,CIT,BAZ1B,HIPK2,ALMS1,SETD5,CIC,AQP11,SNAI3,XRN1,…
GO:BP	organelle assembly	GO:0070925	2.35274e-06	5.628425973031557	980	402	42	26944	DNAH7B,PRRC2C,CFAP54,SOX30,NCOR1,MYH10,DNAH2,DNAH17,SIPA1L1,ATG2B,DNAH8,NEURL1A,TBC1D20,TRP53INP2,MYBL2,FHDC1,MDN1,NSUN4,HTT,CDS1,ALMS1,DNHD1,ATXN2L,ARHGEF10,MAP4,EIF5B,CFAP65,RAB3GAP1,HAP1,FOXJ1,TTLL5,MAPK8,WBP2NL,EHD1,BSCL2,SMC3,CDK5RAP2,C2CD3,FEZ1,DDX6,PTPN23,FMR1
GO:BP	positive regulation of biosynthetic process	GO:0009891	2.7285e-06	5.564076090511655	2827	402	83	26944	POU2F1,AKAP12,DOT1L,SMARCC2,PMEL,SERTAD2,SOX30,BRCA1,RPTOR,CDK13,HABP4,CHD8,EGR3,PPM1F,TBX1,SCAF8,MAP3K4,AFDN,SMARCA2,SETX,EPC2,HOXD8,FAM98B,MGA,TRP53INP2,MYBL2,NCOA3,NAA15,ARHGEF11,NSUN4,KIF1B,RERE,BAZ1B,HIPK2,RBMXL2,SETD1A,RAB3GAP1,DHX9,ADCY10,ZC3H10,ZMIZ2,POLR2A,PELP1,MYO1C,MED13,CDK12,KANSL1,FOXJ1,ASXL2,CCNK,PHF2,POLR3A,MAPK8,RAB2B,TAF2,WBP2NL,DYRK1A,ABCF1,RUNX2,NFYA,RBM22,LRP5,RXRA,TRIM44,PA…
GO:BP	positive regulation of macromolecule biosynthetic process	GO:0010557	3.68359e-06	5.4337285317962065	2697	402	80	26944	POU2F1,AKAP12,DOT1L,SMARCC2,SERTAD2,SOX30,BRCA1,RPTOR,CDK13,HABP4,CHD8,EGR3,PPM1F,TBX1,SCAF8,MAP3K4,AFDN,SMARCA2,SETX,EPC2,HOXD8,FAM98B,MGA,TRP53INP2,MYBL2,NCOA3,NAA15,ARHGEF11,NSUN4,KIF1B,RERE,BAZ1B,HIPK2,RBMXL2,SETD1A,RAB3GAP1,DHX9,ZC3H10,ZMIZ2,POLR2A,PELP1,MYO1C,MED13,CDK12,KANSL1,FOXJ1,ASXL2,CCNK,PHF2,POLR3A,MAPK8,RAB2B,TAF2,WBP2NL,DYRK1A,ABCF1,RUNX2,NFYA,RBM22,LRP5,RXRA,TRIM44,PABPC1L,JADE1,…
GO:BP	regulation of cell communication	GO:0010646	4.18633e-06	5.378166516422206	3616	402	98	26944	PPP1CA,STRADB,PHLPP1,SLC30A1,AKAP12,DOT1L,MIDN,PPFIA2,SOX30,NCOR1,NF1,BRCA1,MAPT,RPTOR,RALGAPA1,SIPA1L1,CCDC88C,CDK13,CHD8,GOLPH3,PTP4A3,COL2A1,TBX1,CBLB,MAP3K4,AFDN,BIRC6,NEURL1A,NSMF,RC3H2,MAPKBP1,HIPK1,ADORA3,TMEM64,DENND4C,LRP8,HTT,CIT,HIPK2,IQSEC1,ERC1,SIPA1L3,FAM53B,ZRANB1,SIPA1L2,DENND4A,RAB3GAP1,GLUL,ADCY10,WASF1,MNT,MYO1C,HAP1,ASXL2,CCNK,MAPK8,SORBS3,ZC3H3,DYRK1A,TSC2,RUNX2,JCAD,LRP5,MAP…
GO:BP	protein-DNA complex organization	GO:0071824	5.9779e-06	5.223451500447325	856	402	38	26944	ZDBF2,CABIN1,DOT1L,SMARCC2,BRCA1,CHD8,UBN1,KDM2A,SMARCA2,ZFP518A,EPC2,NCOA3,ZNFX1,MTHFR,RERE,BAZ1B,HDAC11,SETD5,SETD1A,JMJD1C,MORC2A,MYO1C,KANSL1,DNMT3A,JARID2,PHF2,TAF2,DYRK1A,BRPF3,BAG6,PABPC1L,JADE1,ARID1A,PRDM2,CHD5,SETD1B,DCAF1,HCFC1
GO:BP	multicellular organism development	GO:0007275	6.12473e-06	5.212913267519005	4879	402	121	26944	PPP1CA,PHLPP1,EPB41L5,POU2F1,SLC30A1,PPFIA2,SMARCC2,MYH10,NF1,BRCA1,MAPT,SIPA1L1,CHD8,EGR3,AKAP11,COL2A1,TBX1,CBLB,MAP3K4,AFDN,BIRC6,DIAPH1,VPS13A,ZFYVE27,KCNIP2,NEURL1A,NSMF,SETX,RC3H2,HOXD8,TBC1D20,DHX35,NCOA3,ATP9A,HIPK1,TMEM64,ZDHHC21,LRP8,MTHFR,KIF1B,RERE,HIPK2,ALMS1,IQSEC1,HDAC11,SETD5,CIC,SIPA1L3,EMC10,AQP11,SETD1A,ARHGEF10,MYO9A,MAPK6,MAP4,RAB3GAP1,SRGAP2,GLUL,ABL2,ADCY10,ENAH,WASF1,CDH23…
GO:BP	cell differentiation	GO:0030154	6.79539e-06	5.167785474632565	4777	402	119	26944	CATSPER1,FER1L5,ZDBF2,EPB41L5,RABGAP1L,PRRC2C,AHCTF1,CFAP54,PPFIA2,SMARCC2,SOX30,MYH10,SSH2,NF1,MAPT,FASN,SIPA1L1,CCDC88C,CDK13,FLNB,EGR3,AKAP11,COL2A1,UBN1,MAP3K4,AFDN,TTC7,DIAPH1,SMARCA2,ZFYVE27,KCNIP2,NEURL1A,NSMF,SETX,RC3H2,MGA,TBC1D20,TRP53INP2,NCOA3,ATP9A,HIPK1,TMEM64,ZDHHC21,LRP8,RERE,CDS1,USP42,HIPK2,ALMS1,IQSEC1,HDAC11,SIPA1L3,GAB2,DNHD1,SETD1A,ARHGEF10,MYO9A,MAPK6,MAP4,CFAP65,SRGAP2,ABL…
GO:BP	cellular developmental process	GO:0048869	6.88172e-06	5.162303227068449	4778	402	119	26944	CATSPER1,FER1L5,ZDBF2,EPB41L5,RABGAP1L,PRRC2C,AHCTF1,CFAP54,PPFIA2,SMARCC2,SOX30,MYH10,SSH2,NF1,MAPT,FASN,SIPA1L1,CCDC88C,CDK13,FLNB,EGR3,AKAP11,COL2A1,UBN1,MAP3K4,AFDN,TTC7,DIAPH1,SMARCA2,ZFYVE27,KCNIP2,NEURL1A,NSMF,SETX,RC3H2,MGA,TBC1D20,TRP53INP2,NCOA3,ATP9A,HIPK1,TMEM64,ZDHHC21,LRP8,RERE,CDS1,USP42,HIPK2,ALMS1,IQSEC1,HDAC11,SIPA1L3,GAB2,DNHD1,SETD1A,ARHGEF10,MYO9A,MAPK6,MAP4,CFAP65,SRGAP2,ABL…
GO:BP	regulation of signaling	GO:0023051	8.90479e-06	5.050376133571064	3616	402	97	26944	PPP1CA,STRADB,PHLPP1,SLC30A1,AKAP12,DOT1L,MIDN,PPFIA2,SOX30,NCOR1,NF1,BRCA1,MAPT,RPTOR,RALGAPA1,SIPA1L1,CCDC88C,CDK13,CHD8,GOLPH3,PTP4A3,COL2A1,TBX1,CBLB,MAP3K4,AFDN,BIRC6,NEURL1A,NSMF,RC3H2,MAPKBP1,HIPK1,ADORA3,TMEM64,DENND4C,LRP8,HTT,CIT,HIPK2,IQSEC1,ERC1,SIPA1L3,FAM53B,ZRANB1,SIPA1L2,DENND4A,RAB3GAP1,GLUL,ADCY10,WASF1,MNT,MYO1C,HAP1,ASXL2,CCNK,MAPK8,SORBS3,ZC3H3,DYRK1A,TSC2,RUNX2,JCAD,LRP5,MAP…
GO:BP	transcription by RNA polymerase II	GO:0006366	1.21044e-05	4.917055456085314	2571	402	76	26944	POU2F1,DOT1L,SMARCC2,SOX30,NCOR1,BRCA1,RALGAPA1,CDK13,CHD8,EGR3,SCAF4,SCAF8,SMARCA2,ZFP518A,SETX,EPC2,HOXD8,MGA,MYBL2,NCOA3,ZFP512B,HIPK1,PER3,MED13L,BAZ1B,HIPK2,CIC,SETD1A,SNAI3,DHX9,JMJD1C,ZMIZ2,POLR2A,PELP1,MNT,MYO1C,MED13,CDK12,FOXJ1,ASXL2,DNMT3A,YLPM1,CCNK,JARID2,PHF2,SORBS3,TAF2,DYRK1A,BRPF3,RUNX2,CCND3,NFYA,ZFP608,LRP5,RXRA,RALY,PABPC1L,ZFP217,ZFP704,JADE1,BCL9,ARID1A,RPS6KA1,PRDM2,CHD5,P2…
GO:BP	positive regulation of DNA-templated transcription	GO:0045893	1.31921e-05	4.879685565369272	1726	402	58	26944	POU2F1,DOT1L,SMARCC2,SERTAD2,SOX30,BRCA1,RPTOR,CDK13,CHD8,EGR3,TBX1,SCAF8,SMARCA2,SETX,EPC2,HOXD8,MGA,TRP53INP2,MYBL2,NCOA3,NAA15,ARHGEF11,RERE,BAZ1B,HIPK2,DHX9,ZMIZ2,PELP1,MYO1C,MED13,CDK12,KANSL1,FOXJ1,ASXL2,CCNK,PHF2,TAF2,WBP2NL,DYRK1A,RUNX2,NFYA,LRP5,RXRA,TRIM44,JADE1,BCL9,CDK5RAP2,ARID1A,RPS6KA1,PRDM2,P2RX2,RNF10,GTF2I,NR2C2,DYRK1B,NUP98,IRF2,HCFC1
GO:BP	positive regulation of RNA biosynthetic process	GO:1902680	1.40416e-05	4.852584497764793	1729	402	58	26944	POU2F1,DOT1L,SMARCC2,SERTAD2,SOX30,BRCA1,RPTOR,CDK13,CHD8,EGR3,TBX1,SCAF8,SMARCA2,SETX,EPC2,HOXD8,MGA,TRP53INP2,MYBL2,NCOA3,NAA15,ARHGEF11,RERE,BAZ1B,HIPK2,DHX9,ZMIZ2,PELP1,MYO1C,MED13,CDK12,KANSL1,FOXJ1,ASXL2,CCNK,PHF2,TAF2,WBP2NL,DYRK1A,RUNX2,NFYA,LRP5,RXRA,TRIM44,JADE1,BCL9,CDK5RAP2,ARID1A,RPS6KA1,PRDM2,P2RX2,RNF10,GTF2I,NR2C2,DYRK1B,NUP98,IRF2,HCFC1
GO:BP	establishment of localization in cell	GO:0051649	1.80655e-05	4.743148909131856	2018	402	64	26944	STRADB,AHCTF1,SLC30A1,WASHC4,CFAP54,PPFIA2,MYH10,NF1,CASC3,BRCA1,MAPT,CCDC88C,FAM91A1,RNF139,EML4,DIAPH1,VPS13A,SEC16A,SLC30A4,TBC1D20,ATP9A,MDN1,KIF1B,HTT,ALMS1,IQSEC1,ERC1,XPO6,FAM53B,MAP4,RAB3GAP1,DHX9,WASF1,REEP6,MYO1C,HAP1,GGA3,POM121L2,MAPK8,KIF13B,DESI1,TMEM50B,RBM22,LRP5,EHD1,GBF1,NUP214,CDK5RAP2,RCC2,TMEM201,P2RX2,POM121,SH2B2,MAD1L1,AAK1,SEC61A1,STIM1,NUP98,PRKACA,FTO,FEZ1,PTPN23,FMR1,H…
GO:BP	cell development	GO:0048468	1.90404e-05	4.720324373627014	3202	402	88	26944	FER1L5,ZDBF2,EPB41L5,RABGAP1L,PRRC2C,AHCTF1,CFAP54,PPFIA2,SMARCC2,SOX30,MYH10,NF1,MAPT,FASN,SIPA1L1,CCDC88C,CDK13,FLNB,EGR3,AKAP11,AFDN,TTC7,DIAPH1,SMARCA2,ZFYVE27,KCNIP2,NEURL1A,NSMF,SETX,RC3H2,TBC1D20,ATP9A,TMEM64,ZDHHC21,LRP8,RERE,ALMS1,IQSEC1,HDAC11,SIPA1L3,GAB2,DNHD1,SETD1A,ARHGEF10,MYO9A,MAPK6,MAP4,CFAP65,SRGAP2,ABL2,ADCY10,ENAH,WASF1,CDH23,JMJD1C,GAS2L1,HAP1,FOXJ1,DNMT3A,TTLL5,CRIP2,MAPK8,…
GO:BP	regulation of transcription by RNA polymerase II	GO:0006357	3.36831e-05	4.47259	2485	402	73	26944	POU2F1,DOT1L,SMARCC2,SOX30,NCOR1,BRCA1,RALGAPA1,CDK13,CHD8,EGR3,SCAF4,SCAF8,SMARCA2,ZFP518A,SETX,EPC2,HOXD8,MGA,MYBL2,NCOA3,ZFP512B,HIPK1,PER3,MED13L,BAZ1B,HIPK2,CIC,SNAI3,DHX9,JMJD1C,ZMIZ2,PELP1,MNT,MYO1C,MED13,CDK12,FOXJ1,ASXL2,DNMT3A,YLPM1,CCNK,JARID2,PHF2,SORBS3,TAF2,DYRK1A,BRPF3,RUNX2,CCND3,NFYA,ZFP608,LRP5,RXRA,RALY,ZFP217,ZFP704,JADE1,BCL9,ARID1A,RPS6KA1,PRDM2,CHD5,P2RX2,RNF10,GTF2I,NR2C2,…
GO:BP	localization	GO:0051179	3.64748e-05	4.438006618639634	5364	402	127	26944	CATSPER1,FER1L5,STRADB,EPB41L5,RABGAP1L,AHCTF1,SLC30A1,MIDN,WASHC4,CFAP54,PPFIA2,EHBP1,SOX30,MYH10,NF1,CACNB1,CASC3,BRCA1,MAPT,CCDC88C,ATG2B,AKAP11,GOLPH3,FAM91A1,RNF139,PTP4A3,PPM1F,AFDN,CACNA1H,EML4,TTC7,DIAPH1,PACS1,VPS13A,ZFYVE27,KCNIP2,NEURL1A,SEC16A,SLC30A4,TBC1D20,TRP53INP2,ATP9A,NBEA,ADORA3,MDN1,ZDHHC21,DENND4C,LRP8,TXLNA,KIF1B,HTT,CDS1,LRRC8B,ALMS1,IQSEC1,ERC1,EMC10,ATP10A,AQP11,XPO6,FAM…
GO:BP	protein metabolic process	GO:0019538	3.90709e-05	4.408146962945673	4698	402	115	26944	PPP1CA,BZW1,STRADB,PHLPP1,MSRB3,SSH2,ACACA,CASC3,BRCA1,MAPT,RPTOR,CCDC88C,CDK13,HABP4,AKAP11,GOLPH3,RNF139,PTP4A3,COL2A1,PPM1F,CBLB,USP25,TULP4,MAP3K4,CUL9,BIRC6,VPS13A,PLPP6,IDE,NEURL1A,NSMF,RC3H2,FAM98B,TRP53INP2,HIPK1,ZDHHC21,LRP8,NSUN4,UBR4,CIT,BAZ1B,USP42,HIPK2,PPP6R1,HERC2,AQP11,ZRANB1,MAPK6,XRN1,LYPLA1,EIF5B,PIGN,RAB3GAP1,DHX9,GLUL,ABL2,ADCY10,CDK19,ZMIZ2,CDK12,HAP1,GGA3,ANAPC11,CBLL1,NEK9…
GO:BP	microtubule-based movement	GO:0007018	3.94572e-05	4.403873615013601	444	402	25	26944	CATSPER1,DNAH7B,CFAP54,DNAH2,MAPT,DNAH17,DNAH8,VPS13A,NEURL1A,SMCP,KIF1B,HTT,DNAH10,DNAH6,DNHD1,MAP4,CFAP65,ADCY10,WASF1,HAP1,TTLL5,KIF13B,TMEM201,DNAH3,FEZ1
GO:BP	regulation of signal transduction	GO:0009966	4.56778e-05	4.340295058992786	3005	402	83	26944	PPP1CA,STRADB,PHLPP1,AKAP12,DOT1L,SOX30,NCOR1,NF1,BRCA1,MAPT,RPTOR,RALGAPA1,SIPA1L1,CCDC88C,CDK13,CHD8,GOLPH3,PTP4A3,COL2A1,TBX1,CBLB,MAP3K4,AFDN,BIRC6,NEURL1A,RC3H2,MAPKBP1,HIPK1,TMEM64,DENND4C,HTT,CIT,HIPK2,IQSEC1,SIPA1L3,FAM53B,ZRANB1,SIPA1L2,DENND4A,RAB3GAP1,ADCY10,WASF1,MNT,MYO1C,HAP1,ASXL2,CCNK,MAPK8,SORBS3,ZC3H3,DYRK1A,TSC2,RUNX2,JCAD,MAP3K11,GPR137,TKFC,HIF1AN,GBF1,INPP5E,RXRA,TRIM44,TMEM…
GO:BP	cellular macromolecule localization	GO:0070727	4.68992e-05	4.328834244100075	2604	402	75	26944	STRADB,EPB41L5,RABGAP1L,AHCTF1,MIDN,WASHC4,EHBP1,MYH10,NF1,CACNB1,CASC3,BRCA1,MAPT,AKAP11,GOLPH3,FAM91A1,PTP4A3,PPM1F,AFDN,TTC7,DIAPH1,PACS1,VPS13A,ZFYVE27,SEC16A,TRP53INP2,NBEA,ZDHHC21,DENND4C,KIF1B,ERC1,EMC10,AQP11,XPO6,FAM53B,ATP1B3,LYPLA1,RAB3GAP1,DHX9,GLUL,ADCY10,GAS2L1,CEP68,MYO1C,HAP1,GGA3,FOXJ1,POM121L2,JARID2,MAPK8,RAB2B,DESI1,BAG6,RBM22,LRP5,EHD1,GBF1,INPP5E,NUP214,FBXW7,ANKRD13C,RCC2,T…
GO:BP	protein localization	GO:0008104	8.81891e-05	4.054585030254382	2594	402	74	26944	STRADB,EPB41L5,RABGAP1L,AHCTF1,MIDN,WASHC4,EHBP1,MYH10,NF1,CACNB1,BRCA1,MAPT,AKAP11,GOLPH3,FAM91A1,PTP4A3,PPM1F,AFDN,TTC7,DIAPH1,PACS1,VPS13A,ZFYVE27,SEC16A,TRP53INP2,NBEA,ZDHHC21,DENND4C,KIF1B,ERC1,EMC10,AQP11,XPO6,FAM53B,ATP1B3,LYPLA1,RAB3GAP1,DHX9,GLUL,ADCY10,GAS2L1,CEP68,MYO1C,HAP1,GGA3,FOXJ1,POM121L2,JARID2,MAPK8,RAB2B,DESI1,BAG6,RBM22,LRP5,EHD1,GBF1,INPP5E,NUP214,FBXW7,ANKRD13C,RCC2,TMEM201…
GO:BP	regulation of cellular component organization	GO:0051128	9.07035e-05	4.042375907872195	2546	402	73	26944	FER1L5,EPB41L5,WASHC4,PPFIA2,SMARCC2,SERTAD2,MYH10,SSH2,NF1,BRCA1,MAPT,RPTOR,SIPA1L1,GOLPH3,PPM1F,SCAF4,SCAF8,MAP3K4,AFDN,CUL9,DIAPH1,SMARCA2,ZFYVE27,NEURL1A,NSMF,SETX,LRP8,HTT,BAZ1B,ALMS1,IQSEC1,SETD5,ERC1,ATP10A,SETD1A,ARHGEF10,MYO9A,MAP4,RAB3GAP1,ABL2,ADCY10,WASF1,MORC2A,GAS2L1,MYO1C,HAP1,ANAPC11,CBLL1,YLPM1,PHF2,MAPK8,KIF13B,SORBS3,DYRK1A,FBXO38,LRP5,EHD1,ANAPC1,JADE1,FBXW7,MOV10,CDK5RAP2,ARI…
GO:BP	cytoskeleton organization	GO:0007010	0.00010604	3.97453	1466	402	50	26944	DNAH7B,STRADB,EPB41L5,WASHC4,NCOR1,MYH10,DNAH2,SSH2,NF1,BRCA1,MAPT,DNAH17,SIPA1L1,CCDC88C,FLNB,AKAP11,PPM1F,DNAH8,CUL9,DIAPH1,NEURL1A,NINL,MYBL2,FHDC1,HTT,ALMS1,IQSEC1,SIPA1L3,ZRANB1,ARHGEF10,MAP4,CFAP65,SRGAP2,ENAH,WASF1,GAS2L1,CEP68,MYO1C,LIMD2,FOXJ1,TTLL5,MAPK8,SORBS3,DYRK1A,SMC3,CDK5RAP2,HIP1R,SH2B2,C2CD3,ZMYM3
GO:BP	intracellular transport	GO:0046907	0.000114507	3.9411674116698876	1337	402	47	26944	STRADB,AHCTF1,WASHC4,PPFIA2,MYH10,NF1,CASC3,BRCA1,MAPT,CCDC88C,FAM91A1,RNF139,VPS13A,SEC16A,SLC30A4,TBC1D20,ATP9A,MDN1,KIF1B,HTT,ALMS1,ERC1,XPO6,FAM53B,DHX9,WASF1,REEP6,MYO1C,HAP1,GGA3,POM121L2,MAPK8,KIF13B,DESI1,TMEM50B,RBM22,EHD1,GBF1,NUP214,TMEM201,POM121,SEC61A1,NUP98,PRKACA,FEZ1,PTPN23,FMR1
GO:BP	regulation of response to stimulus	GO:0048583	0.00014997	3.8239946432776355	3987	402	100	26944	PPP1CA,STRADB,PHLPP1,AKAP12,DOT1L,SMARCC2,SOX30,NCOR1,NF1,BRCA1,MAPT,RPTOR,RALGAPA1,SIPA1L1,CCDC88C,CDK13,CHD8,GOLPH3,PTP4A3,COL2A1,PPM1F,TBX1,CBLB,USP25,MAP3K4,AFDN,BIRC6,DIAPH1,NEURL1A,RC3H2,EPC2,MAPKBP1,ZNFX1,HIPK1,TMEM64,DENND4C,LRP8,HTT,CIT,HIPK2,IQSEC1,SIPA1L3,AQP11,FAM53B,ZRANB1,SIPA1L2,DENND4A,RAB3GAP1,DHX9,ADCY10,WASF1,MNT,MYO1C,MTMR4,HAP1,FOXJ1,ASXL2,DNMT3A,CCNK,JARID2,MAPK8,SORBS3,ZC3H…
GO:BP	macromolecule localization	GO:0033036	0.000161174	3.7927061328555327	3092	402	83	26944	STRADB,EPB41L5,RABGAP1L,AHCTF1,MIDN,WASHC4,EHBP1,MYH10,NF1,CACNB1,CASC3,BRCA1,MAPT,ATG2B,AKAP11,GOLPH3,FAM91A1,PTP4A3,PPM1F,AFDN,TTC7,DIAPH1,PACS1,VPS13A,ZFYVE27,SEC16A,TRP53INP2,ATP9A,NBEA,ZDHHC21,DENND4C,KIF1B,CDS1,ERC1,EMC10,ATP10A,AQP11,XPO6,FAM53B,ATP1B3,LYPLA1,RAB3GAP1,DHX9,GLUL,ADCY10,GAS2L1,CEP68,MYO1C,HAP1,GGA3,FOXJ1,POM121L2,JARID2,MAPK8,RAB2B,ZC3H3,DESI1,BAG6,RBM22,LRP5,EHD1,BSCL2,GBF1…
GO:BP	system development	GO:0048731	0.000375983	3.424831863367384	4117	402	101	26944	PPP1CA,PHLPP1,EPB41L5,POU2F1,PPFIA2,SMARCC2,MYH10,NF1,BRCA1,MAPT,SIPA1L1,CHD8,EGR3,COL2A1,TBX1,CBLB,AFDN,DIAPH1,VPS13A,ZFYVE27,KCNIP2,NEURL1A,NSMF,SETX,RC3H2,HOXD8,TBC1D20,ATP9A,HIPK1,LRP8,MTHFR,RERE,HIPK2,ALMS1,IQSEC1,HDAC11,SETD5,CIC,SIPA1L3,EMC10,AQP11,SETD1A,ARHGEF10,MYO9A,MAPK6,MAP4,RAB3GAP1,SRGAP2,GLUL,ABL2,ADCY10,ENAH,WASF1,CDH23,JMJD1C,HAP1,FOXJ1,DNMT3A,LPIN1,TTLL5,BTBD7,BTBD6,JARID2,MAPK…
GO:BP	cell cycle	GO:0007049	0.000388777	3.4102995980566986	1808	402	56	26944	PPP1CA,STRADB,AHCTF1,DOT1L,SMARCC2,NCOR1,MYH10,BRCA1,RPTOR,CDK13,TBX1,MDC1,CUL9,BIRC6,EML4,EPC2,MYBL2,HTT,CIT,BAZ1B,ALMS1,ARHGEF10,MAPK6,MAP4,CDK19,GAS2L1,CEP68,MNT,CDK12,ANAPC11,NEK9,CCNK,MAPK8,TAF2,BTG3,BAG6,CCND3,PGGT1B,LRP5,MAP3K11,GBF1,SMC3,CACUL1,NUP214,ANAPC1,JADE1,FBXW7,CDK5RAP2,ARID1A,RCC2,MAD1L1,NR2C2,C2CD3,PRKACA,TOPBP1,HCFC1
GO:BP	establishment of localization	GO:0051234	0.00050051	3.3005871237698794	4696	402	111	26944	CATSPER1,FER1L5,STRADB,EPB41L5,RABGAP1L,AHCTF1,SLC30A1,MIDN,WASHC4,CFAP54,PPFIA2,EHBP1,SOX30,MYH10,NF1,CACNB1,CASC3,BRCA1,MAPT,CCDC88C,ATG2B,GOLPH3,FAM91A1,RNF139,PTP4A3,PPM1F,AFDN,CACNA1H,EML4,DIAPH1,VPS13A,ZFYVE27,KCNIP2,NEURL1A,SEC16A,SLC30A4,TBC1D20,ATP9A,NBEA,ADORA3,MDN1,ZDHHC21,DENND4C,LRP8,TXLNA,KIF1B,HTT,LRRC8B,ALMS1,IQSEC1,ERC1,EMC10,ATP10A,AQP11,XPO6,FAM53B,PKD1L3,ATP1B3,MAP4,LYPLA1,RAB…
GO:BP	nervous system development	GO:0007399	0.000698432	3.155875642264656	2529	402	70	26944	PPFIA2,SMARCC2,MYH10,NF1,MAPT,SIPA1L1,CHD8,EGR3,COL2A1,AFDN,DIAPH1,VPS13A,ZFYVE27,KCNIP2,NEURL1A,NSMF,SETX,ATP9A,HIPK1,LRP8,MTHFR,RERE,HIPK2,ALMS1,IQSEC1,HDAC11,SETD5,CIC,SETD1A,ARHGEF10,MYO9A,MAPK6,MAP4,RAB3GAP1,SRGAP2,ABL2,ADCY10,ENAH,WASF1,CDH23,HAP1,FOXJ1,DNMT3A,LPIN1,BTBD6,MAPK8,KIF13B,BAG6,RUNX2,FBXO38,LRP5,EHD1,ABI1,RXRA,PIGT,MOV10,CDK5RAP2,ARID1A,LUZP1,CHD5,RNF10,SH2B2,NR2C2,C2CD3,GPRC5B,…
GO:BP	protein localization to organelle	GO:0033365	0.000900079	3.045719421502372	996	402	37	26944	NF1,BRCA1,MAPT,AKAP11,GOLPH3,DIAPH1,PACS1,VPS13A,SEC16A,NBEA,EMC10,FAM53B,RAB3GAP1,DHX9,GLUL,ADCY10,GAS2L1,CEP68,GGA3,POM121L2,JARID2,BAG6,RBM22,EHD1,GBF1,INPP5E,NUP214,FBXW7,ANKRD13C,RCC2,TMEM201,POM121,SEC61A1,C2CD3,NUP98,PRKACA,PTPN23
GO:BP	cilium movement	GO:0003341	0.000960666	3.017427620256654	230	402	16	26944	CATSPER1,DNAH7B,CFAP54,DNAH2,DNAH17,DNAH8,VPS13A,NEURL1A,SMCP,DNAH10,DNAH6,DNHD1,CFAP65,ADCY10,TTLL5,DNAH3
GO:BP	establishment of protein localization	GO:0045184	0.00105308	2.9775376049871256	1722	402	53	26944	STRADB,EPB41L5,RABGAP1L,AHCTF1,MIDN,WASHC4,EHBP1,MYH10,NF1,CACNB1,BRCA1,MAPT,GOLPH3,FAM91A1,PTP4A3,PPM1F,AFDN,VPS13A,SEC16A,NBEA,ZDHHC21,DENND4C,ERC1,EMC10,AQP11,XPO6,FAM53B,LYPLA1,RAB3GAP1,GLUL,ADCY10,MYO1C,HAP1,GGA3,POM121L2,RAB2B,DESI1,BAG6,RBM22,LRP5,EHD1,GBF1,NUP214,FBXW7,RCC2,POM121,SEC61A1,STIM1,NUP98,PRKACA,FTO,PTPN23,HCFC1
GO:BP	cellular process	GO:0009987	0.00153155	2.8148692150408823	20967	402	351	26944	PPP1CA,CATSPER1,FER1L5,COA5,REV1,DNAH7B,BZW1,STRADB,ZDBF2,PPIP5K2,PHLPP1,EPB41L5,PPP1R12B,RABGAP1L,PRRC2C,POU2F1,AHCTF1,SLC30A1,AKAP12,CABIN1,DOT1L,MIDN,WASHC4,CHPT1,CFAP54,PPFIA2,SMARCC2,PMEL,SERTAD2,EHBP1,SOX30,NCOR1,MYH10,DNAH2,SSH2,NF1,ACACA,CACNB1,CASC3,BRCA1,MAPT,DNAH17,RPTOR,FASN,RALGAPA1,SUSD6,SIPA1L1,CCDC88C,ATG2B,CDK13,ELOVL2,HABP4,FLNB,CHD8,EGR3,AKAP11,GOLPH3,FAM91A1,RNF139,PTP4A3,COL2…
GO:BP	organonitrogen compound metabolic process	GO:1901564	0.00194872	2.710250205285476	5744	402	127	26944	PPP1CA,BZW1,STRADB,PHLPP1,CHPT1,MSRB3,NCOR1,SSH2,ACACA,CASC3,BRCA1,MAPT,RPTOR,FASN,CCDC88C,CDK13,ELOVL2,HABP4,AKAP11,GOLPH3,RNF139,PTP4A3,COL2A1,PPM1F,CBLB,USP25,TULP4,MAP3K4,CUL9,BIRC6,VPS13A,PLPP6,IDE,NEURL1A,PNPLA7,NSMF,CRAT,RC3H2,FAM98B,TRP53INP2,HIPK1,ZDHHC21,LRP8,NSUN4,UBR4,MTHFR,CIT,BAZ1B,USP42,HIPK2,PPP6R1,HERC2,AQP11,ZRANB1,MAPK6,XRN1,LYPLA1,EIF5B,GLS,PIGN,RAB3GAP1,DHX9,GLUL,ABL2,ADCY10,…
GO:BP	cilium movement involved in cell motility	GO:0060294	0.0021169	2.674299909276962	187	402	14	26944	CATSPER1,DNAH7B,CFAP54,DNAH2,DNAH8,VPS13A,NEURL1A,SMCP,DNAH10,DNAH6,DNHD1,CFAP65,TTLL5,DNAH3
GO:BP	negative regulation of RNA metabolic process	GO:0051253	0.00215468	2.666616755332169	1527	402	48	26944	POU2F1,SMARCC2,SOX30,NCOR1,BRCA1,RALGAPA1,CHD8,PPM1F,SCAF4,SCAF8,KDM2A,SMARCA2,HOXD8,ZFP512B,HIPK1,RERE,PER3,HIPK2,SETD5,CIC,SNAI3,DHX9,ZC3H10,MORC2A,MNT,FOXJ1,DNMT3A,YLPM1,JARID2,ACIN1,ZMYM2,SORBS3,DYRK1A,RUNX2,CCND3,ZFP608,RXRA,RALY,ZFP217,ARID1A,PRDM2,CHD5,NR2C2,IKZF5,PRKACA,DCAF1,FMR1,HCFC1
GO:BP	regulation of cellular localization	GO:0060341	0.00267201	2.573162646632893	1086	402	38	26944	EPB41L5,RABGAP1L,MIDN,MYH10,NF1,BRCA1,MAPT,GOLPH3,RNF139,PTP4A3,PPM1F,AFDN,TBC1D20,TRP53INP2,ATP9A,NBEA,LYPLA1,DHX9,GLUL,ADCY10,REEP6,MYO1C,HAP1,MAPK8,RBM22,LRP5,EHD1,GBF1,INPP5E,NUP214,FBXW7,AAK1,STIM1,PRKACA,FTO,FEZ1,PTPN23,HCFC1
GO:BP	cilium or flagellum-dependent cell motility	GO:0001539	0.00290203	2.537297461151417	192	402	14	26944	CATSPER1,DNAH7B,CFAP54,DNAH2,DNAH8,VPS13A,NEURL1A,SMCP,DNAH10,DNAH6,DNHD1,CFAP65,TTLL5,DNAH3
GO:BP	cilium-dependent cell motility	GO:0060285	0.00290203	2.537297461151417	192	402	14	26944	CATSPER1,DNAH7B,CFAP54,DNAH2,DNAH8,VPS13A,NEURL1A,SMCP,DNAH10,DNAH6,DNHD1,CFAP65,TTLL5,DNAH3
GO:BP	plasma membrane bounded cell projection organization	GO:0120036	0.00473602	2.324586591926046	1666	402	50	26944	DNAH7B,CFAP54,PPFIA2,MYH10,DNAH2,NF1,MAPT,DNAH17,SIPA1L1,GOLPH3,AFDN,DNAH8,DIAPH1,ZFYVE27,NEURL1A,NSMF,SETX,ATP9A,FHDC1,LRP8,RERE,HTT,ALMS1,IQSEC1,DNHD1,MYO9A,MAPK6,MAP4,CFAP65,SRGAP2,ABL2,ADCY10,ENAH,WASF1,CDH23,HAP1,FOXJ1,TTLL5,MAPK8,KIF13B,FBXO38,EHD1,ABI1,MOV10,RCC2,C2CD3,GPRC5B,FEZ1,PTPN23,FMR1
GO:BP	negative regulation of nitrogen compound metabolic process	GO:0051172	0.00572572	2.2421701895228616	2219	402	61	26944	POU2F1,SMARCC2,SOX30,NCOR1,BRCA1,MAPT,RALGAPA1,CHD8,RNF139,PPM1F,USP25,SCAF4,SCAF8,KDM2A,SMARCA2,HOXD8,ZFP512B,HIPK1,RERE,PER3,HIPK2,SETD5,CIC,AQP11,SNAI3,XRN1,DHX9,ZC3H10,MORC2A,MNT,LIG3,HAP1,GGA3,FOXJ1,DNMT3A,YLPM1,JARID2,ACIN1,ZMYM2,SORBS3,DYRK1A,BAG6,RUNX2,CCND3,ZFP608,INPP5E,RXRA,TRIM44,RALY,ZFP217,ARID1A,PRDM2,CHD5,NR2C2,IKZF5,PRKACA,DDX6,DCAF1,HHATL,FMR1,HCFC1
GO:BP	microtubule cytoskeleton organization	GO:0000226	0.00705605	2.151438571170839	665	402	27	26944	DNAH7B,NCOR1,DNAH2,BRCA1,MAPT,DNAH17,CCDC88C,DNAH8,CUL9,NEURL1A,NINL,MYBL2,HTT,ALMS1,ARHGEF10,MAP4,CFAP65,SRGAP2,GAS2L1,CEP68,FOXJ1,TTLL5,MAPK8,DYRK1A,SMC3,CDK5RAP2,C2CD3
GO:BP	regulation of termination of RNA polymerase II transcription, poly(A)-coupled	GO:2000804	0.00749273	2.1253601121818524	3	402	3	26944	SCAF4,SCAF8,SETX
GO:BP	termination of RNA polymerase II transcription, poly(A)-coupled	GO:0030846	0.00749273	2.1253601121818524	3	402	3	26944	SCAF4,SCAF8,SETX
GO:BP	negative regulation of nucleobase-containing compound metabolic process	GO:0045934	0.00822658	2.08478	1651	402	49	26944	POU2F1,SMARCC2,SOX30,NCOR1,BRCA1,RALGAPA1,CHD8,PPM1F,SCAF4,SCAF8,KDM2A,SMARCA2,HOXD8,ZFP512B,HIPK1,RERE,PER3,HIPK2,SETD5,CIC,SNAI3,DHX9,ZC3H10,MORC2A,MNT,LIG3,FOXJ1,DNMT3A,YLPM1,JARID2,ACIN1,ZMYM2,SORBS3,DYRK1A,RUNX2,CCND3,ZFP608,RXRA,RALY,ZFP217,ARID1A,PRDM2,CHD5,NR2C2,IKZF5,PRKACA,DCAF1,FMR1,HCFC1
GO:BP	cell projection organization	GO:0030030	0.00918954	2.03671	1706	402	50	26944	DNAH7B,CFAP54,PPFIA2,MYH10,DNAH2,NF1,MAPT,DNAH17,SIPA1L1,GOLPH3,AFDN,DNAH8,DIAPH1,ZFYVE27,NEURL1A,NSMF,SETX,ATP9A,FHDC1,LRP8,RERE,HTT,ALMS1,IQSEC1,DNHD1,MYO9A,MAPK6,MAP4,CFAP65,SRGAP2,ABL2,ADCY10,ENAH,WASF1,CDH23,HAP1,FOXJ1,TTLL5,MAPK8,KIF13B,FBXO38,EHD1,ABI1,MOV10,RCC2,C2CD3,GPRC5B,FEZ1,PTPN23,FMR1
GO:BP	establishment of organelle localization	GO:0051656	0.010787413717345776	1.9670826649481568	486	402	22	26944	PPFIA2,MYH10,MAPT,FAM91A1,EML4,SEC16A,ATP9A,MDN1,KIF1B,HTT,MAP4,RAB3GAP1,WASF1,MYO1C,HAP1,MAPK8,GBF1,CDK5RAP2,RCC2,TMEM201,MAD1L1,FEZ1
GO:BP	post-translational protein modification	GO:0043687	0.012691789349500255	1.8964771446640336	939	402	33	26944	BRCA1,RNF139,CBLB,USP25,TULP4,CUL9,BIRC6,NEURL1A,RC3H2,UBR4,BAZ1B,USP42,HERC2,ZRANB1,ZMIZ2,ANAPC11,CBLL1,RNF144B,RNF44,MAPK8,DESI1,FBXO38,ASB6,TRIM44,ANAPC1,FBXW7,RNF38,AGBL5,RNF10,BRAP,RBBP6,UBE4A,DCAF1
GO:BP	metabolic process	GO:0008152	0.013090902213256537	1.8830304212310358	14364	402	258	26944	PPP1CA,REV1,BZW1,STRADB,ZDBF2,PPIP5K2,PHLPP1,EPB41L5,POU2F1,AKAP12,DOT1L,CHPT1,MSRB3,SMARCC2,PMEL,SERTAD2,SOX30,NCOR1,SSH2,NF1,ACACA,CASC3,BRCA1,MAPT,RPTOR,FASN,RALGAPA1,CCDC88C,ATG2B,CDK13,ELOVL2,HABP4,CHD8,EGR3,AKAP11,GOLPH3,RNF139,PTP4A3,COL2A1,PPM1F,TBX1,CBLB,USP25,SCAF4,SCAF8,TULP4,MAP3K4,AFDN,CACNA1H,CUL9,BIRC6,TTC7,DIAPH1,KDM2A,VPS13A,SMARCA2,PLPP6,IDE,ZFP518A,NEURL1A,PNPLA7,NSMF,SEC16A,SE…
GO:BP	catabolic process	GO:0009056	0.015160955905218602	1.8192734153745547	2495	402	65	26944	PPP1CA,NCOR1,CASC3,MAPT,RPTOR,ATG2B,RNF139,CBLB,USP25,CUL9,VPS13A,PLPP6,IDE,PNPLA7,SEC16A,CRAT,RC3H2,GPCPD1,TRP53INP2,UBR4,HTT,HIPK2,HERC2,AQP11,ZC3H18,XRN1,LYPLA1,GLS,RAB3GAP1,DHX9,ADCY10,MTMR4,HAP1,GGA3,ANAPC11,RNF144B,MAPK8,DESI1,ARSA,TSC2,BAG6,CYP39A1,FBXO38,LRP5,GPR137,BSCL2,TKFC,CACUL1,ANAPC1,ITPA,FBXW7,MOV10,LYPLA2,MAN2B2,RNF10,FBXL18,RBBP6,PRKACA,FTO,FEZ1,UBE4A,CLN6,DCAF1,PTPN23,FMR1
GO:BP	positive regulation of catalytic activity	GO:0043085	0.0175788	1.7550113774876208	321	402	17	26944	STRADB,RALGAPA1,SIPA1L1,PPM1F,MAP3K4,TBC1D20,LRP8,MYO9A,RAB3GAP1,SRGAP2,FOXJ1,TSC2,CACUL1,FBXW7,RCC2,STIM1,GPRC5B
GO:BP	negative regulation of RNA biosynthetic process	GO:1902679	0.0198848	1.7014782018762382	1417	402	43	26944	POU2F1,SMARCC2,SOX30,NCOR1,BRCA1,RALGAPA1,CHD8,PPM1F,SCAF4,SCAF8,KDM2A,SMARCA2,HOXD8,ZFP512B,HIPK1,RERE,PER3,HIPK2,SETD5,CIC,SNAI3,MORC2A,MNT,FOXJ1,DNMT3A,YLPM1,JARID2,ZMYM2,SORBS3,RUNX2,CCND3,ZFP608,RXRA,RALY,ZFP217,ARID1A,PRDM2,CHD5,NR2C2,IKZF5,PRKACA,DCAF1,HCFC1
GO:BP	regulation of cell cycle	GO:0051726	0.020161435444545985	1.695478550428278	1049	402	35	26944	AHCTF1,DOT1L,SMARCC2,BRCA1,RPTOR,CDK13,TBX1,CUL9,BIRC6,EPC2,CIT,BAZ1B,ALMS1,CDK19,GAS2L1,MNT,CDK12,ANAPC11,NEK9,CCNK,MAPK8,BTG3,CCND3,PGGT1B,LRP5,GBF1,NUP214,ANAPC1,JADE1,CDK5RAP2,ARID1A,RCC2,MAD1L1,PRKACA,TOPBP1
GO:BP	positive regulation of GTPase activity	GO:0043547	0.020293942614382082	1.6926335720235768	91	402	9	26944	RALGAPA1,SIPA1L1,TBC1D20,MYO9A,RAB3GAP1,SRGAP2,FOXJ1,TSC2,RCC2
GO:BP	primary metabolic process	GO:0044238	0.0204017	1.6903330245586763	12727	402	233	26944	PPP1CA,REV1,BZW1,STRADB,PHLPP1,POU2F1,DOT1L,CHPT1,MSRB3,SMARCC2,SERTAD2,SOX30,NCOR1,SSH2,ACACA,CASC3,BRCA1,MAPT,RPTOR,FASN,RALGAPA1,CCDC88C,CDK13,ELOVL2,HABP4,CHD8,EGR3,AKAP11,GOLPH3,RNF139,PTP4A3,COL2A1,PPM1F,TBX1,CBLB,USP25,SCAF4,SCAF8,TULP4,MAP3K4,CACNA1H,CUL9,BIRC6,TTC7,KDM2A,VPS13A,SMARCA2,PLPP6,IDE,ZFP518A,NEURL1A,PNPLA7,NSMF,SETX,CRAT,RC3H2,EPC2,HOXD8,FAM98B,MGA,GPCPD1,TRP53INP2,MYBL2,NCOA…
GO:BP	regulation of localization	GO:0032879	0.021500887732205168	1.6675436084918858	2161	402	58	26944	CATSPER1,FER1L5,EPB41L5,RABGAP1L,SLC30A1,MIDN,PPFIA2,MYH10,NF1,CACNB1,BRCA1,MAPT,GOLPH3,RNF139,PTP4A3,PPM1F,AFDN,DIAPH1,KCNIP2,TBC1D20,TRP53INP2,ATP9A,NBEA,ADORA3,ALMS1,IQSEC1,ERC1,ATP1B3,LYPLA1,RAB3GAP1,DHX9,GLUL,ADCY10,REEP6,MYO1C,HAP1,CBLL1,MAPK8,RAB2B,RBM22,LRP5,EHD1,GBF1,INPP5E,NUP214,FBXW7,P2RX2,HIP1R,SH2B2,MAD1L1,AAK1,STIM1,PRKACA,FTO,FEZ1,PTPN23,FMR1,HCFC1
GO:BP	regulation of intracellular transport	GO:0032386	0.022183061931832396	1.6539785083077034	293	402	16	26944	NF1,BRCA1,MAPT,RNF139,TBC1D20,ATP9A,DHX9,REEP6,HAP1,MAPK8,RBM22,EHD1,NUP214,PRKACA,FEZ1,PTPN23
GO:BP	macromolecule metabolic process	GO:0043170	0.024576871652362324	1.6094733985277303	12286	402	226	26944	PPP1CA,REV1,BZW1,STRADB,ZDBF2,PHLPP1,EPB41L5,POU2F1,AKAP12,DOT1L,MSRB3,SMARCC2,SERTAD2,SOX30,NCOR1,SSH2,NF1,ACACA,CASC3,BRCA1,MAPT,RPTOR,RALGAPA1,CCDC88C,CDK13,HABP4,CHD8,EGR3,AKAP11,GOLPH3,RNF139,PTP4A3,COL2A1,PPM1F,TBX1,CBLB,USP25,SCAF4,SCAF8,TULP4,MAP3K4,AFDN,CUL9,BIRC6,DIAPH1,KDM2A,VPS13A,SMARCA2,PLPP6,IDE,ZFP518A,NEURL1A,NSMF,SETX,RC3H2,EPC2,HOXD8,FAM98B,MGA,MAPKBP1,TRP53INP2,MYBL2,NCOA3,ZNF…
GO:BP	transport	GO:0006810	0.0249356	1.6031809267095627	4397	402	99	26944	CATSPER1,FER1L5,STRADB,RABGAP1L,AHCTF1,SLC30A1,MIDN,WASHC4,CFAP54,PPFIA2,EHBP1,SOX30,MYH10,NF1,CACNB1,CASC3,BRCA1,MAPT,CCDC88C,ATG2B,GOLPH3,FAM91A1,RNF139,PPM1F,CACNA1H,DIAPH1,VPS13A,ZFYVE27,KCNIP2,NEURL1A,SEC16A,SLC30A4,TBC1D20,ATP9A,NBEA,ADORA3,MDN1,DENND4C,LRP8,TXLNA,KIF1B,HTT,LRRC8B,ALMS1,IQSEC1,ERC1,ATP10A,AQP11,XPO6,FAM53B,PKD1L3,ATP1B3,LYPLA1,RAB3GAP1,DHX9,GLUL,ADCY10,WASF1,CDH23,REEP6,EEA…
GO:BP	regulation of developmental process	GO:0050793	0.026861225146042562	1.5708741829542872	2698	402	68	26944	PPFIA2,SMARCC2,MYH10,NF1,BRCA1,MAPT,SIPA1L1,CDK13,EGR3,AKAP11,TBX1,AFDN,DIAPH1,ZFYVE27,NEURL1A,NSMF,RC3H2,NCOA3,TMEM64,ZDHHC21,LRP8,CDS1,HIPK2,ALMS1,EMC10,SETD1A,ZRANB1,MYO9A,MAPK6,GLUL,ADCY10,GAS2L1,CDK12,HAP1,FOXJ1,ASXL2,LPIN1,BTBD7,JARID2,MAPK8,ACIN1,KIF13B,BRPF3,BAG6,RUNX2,JCAD,ZFP608,LRP5,EHD1,GPR137,HIF1AN,RXRA,TMEM131L,FBXW7,MOV10,CDK5RAP2,ARID1A,CHD5,RNF10,GTF2I,NR2C2,STIM1,GPRC5B,PRKACA,…
GO:BP	macromolecule catabolic process	GO:0009057	0.026892359374840916	1.5703710937036632	1340	402	41	26944	PPP1CA,CASC3,RNF139,CBLB,USP25,CUL9,VPS13A,IDE,RC3H2,TRP53INP2,UBR4,HIPK2,HERC2,AQP11,ZC3H18,XRN1,LYPLA1,DHX9,ADCY10,GGA3,ANAPC11,RNF144B,MAPK8,DESI1,BAG6,FBXO38,CACUL1,ANAPC1,FBXW7,MOV10,LYPLA2,RNF10,FBXL18,RBBP6,PRKACA,FTO,UBE4A,CLN6,DCAF1,PTPN23,FMR1
GO:BP	positive regulation of molecular function	GO:0044093	0.028708942021507707	1.5419828117768244	479	402	21	26944	STRADB,RALGAPA1,SIPA1L1,PPM1F,MAP3K4,TBC1D20,HIPK1,LRP8,HIPK2,MYO9A,RAB3GAP1,SRGAP2,HAP1,FOXJ1,TSC2,LRP5,CACUL1,FBXW7,RCC2,STIM1,GPRC5B
GO:BP	regulation of termination of RNA polymerase II transcription	GO:1904594	0.029638001516491097	1.5281510840807528	4	402	3	26944	SCAF4,SCAF8,SETX
GO:BP	protein modification by small protein conjugation or removal	GO:0070647	0.036293	1.4401767313625242	900	402	31	26944	BRCA1,RNF139,CBLB,USP25,TULP4,CUL9,BIRC6,NEURL1A,RC3H2,UBR4,USP42,HERC2,ZRANB1,ZMIZ2,ANAPC11,CBLL1,RNF144B,RNF44,MAPK8,DESI1,FBXO38,ASB6,TRIM44,ANAPC1,FBXW7,RNF38,RNF10,BRAP,RBBP6,UBE4A,DCAF1
GO:BP	negative regulation of DNA-templated transcription	GO:0045892	0.0388531	1.4105743778928217	1409	402	42	26944	POU2F1,SMARCC2,SOX30,NCOR1,BRCA1,RALGAPA1,CHD8,PPM1F,SCAF4,SCAF8,KDM2A,SMARCA2,HOXD8,ZFP512B,HIPK1,RERE,PER3,HIPK2,SETD5,CIC,SNAI3,MNT,FOXJ1,DNMT3A,YLPM1,JARID2,ZMYM2,SORBS3,RUNX2,CCND3,ZFP608,RXRA,RALY,ZFP217,ARID1A,PRDM2,CHD5,NR2C2,IKZF5,PRKACA,DCAF1,HCFC1
GO:BP	transcription by RNA polymerase III	GO:0006383	0.0388789	1.4102864721085064	55	402	7	26944	RPTOR,CHD8,BAZ1B,SETD5,GTF3C1,MYO1C,POLR3A
GO:BP	regulation of protein metabolic process	GO:0051246	0.0395557	1.4027906745409235	1901	402	52	26944	PPP1CA,BZW1,STRADB,PHLPP1,CASC3,BRCA1,MAPT,RPTOR,CCDC88C,HABP4,AKAP11,RNF139,PPM1F,CBLB,USP25,MAP3K4,NEURL1A,NSMF,LRP8,NSUN4,HIPK2,PPP6R1,AQP11,XRN1,EIF5B,RAB3GAP1,DHX9,ADCY10,CDK12,HAP1,GGA3,RNF144B,MAPK8,DESI1,DYRK1A,BAG6,ABCF1,CCND3,CACUL1,INPP5E,RXRA,TRIM44,FBXW7,ZFP592,C2CD3,GPRC5B,PRKACA,DDX6,CLN6,DCAF1,HHATL,FMR1
GO:BP	DNA damage response	GO:0006974	0.0447836	1.348881022030932	866	402	30	26944	REV1,DOT1L,SMARCC2,BRCA1,MAPT,SUSD6,KDM2A,SETX,EPC2,HIPK1,BAZ1B,HIPK2,HERC2,POLG,SETD1A,DHX9,MORC2A,LIG3,CCNK,DYRK1A,BAG6,SMC3,FBXW7,ARID1A,DYRK1B,GGN,RBBP6,FTO,TOPBP1,FMR1
GO:BP	cell motility	GO:0048870	0.045059704520382576	1.346211660494747	1760	402	49	26944	CATSPER1,DNAH7B,EPB41L5,AKAP12,CFAP54,MYH10,DNAH2,SSH2,NF1,MAPT,EGR3,GOLPH3,PTP4A3,PPM1F,AFDN,DNAH8,DIAPH1,VPS13A,NEURL1A,NSMF,SMCP,ADORA3,LRP8,RERE,DNAH10,DNAH6,IQSEC1,EMC10,DNHD1,ZRANB1,TNS1,CFAP65,SRGAP2,GLUL,ENAH,MYO1C,FOXJ1,CBLL1,TTLL5,MAPK8,JCAD,LRP5,GBF1,FBXW7,RCC2,TMEM201,RADIL,DNAH3,PTPN23
GO:BP	organic substance metabolic process	GO:0071704	0.048249197192398396	1.3165099083888308	13942	402	249	26944	PPP1CA,REV1,BZW1,STRADB,ZDBF2,PPIP5K2,PHLPP1,EPB41L5,POU2F1,AKAP12,DOT1L,CHPT1,MSRB3,SMARCC2,PMEL,SERTAD2,SOX30,NCOR1,SSH2,NF1,ACACA,CASC3,BRCA1,MAPT,RPTOR,FASN,RALGAPA1,CCDC88C,CDK13,ELOVL2,HABP4,CHD8,EGR3,AKAP11,GOLPH3,RNF139,PTP4A3,COL2A1,PPM1F,TBX1,CBLB,USP25,SCAF4,SCAF8,TULP4,MAP3K4,AFDN,CACNA1H,CUL9,BIRC6,TTC7,DIAPH1,KDM2A,VPS13A,SMARCA2,PLPP6,IDE,ZFP518A,NEURL1A,PNPLA7,NSMF,SETX,CRAT,RC3H2…
GO:BP	nuclear export	GO:0051168	0.0484382	1.3148116830109138	183	402	12	26944	STRADB,CASC3,MDN1,XPO6,DHX9,POM121L2,DESI1,RBM22,NUP214,POM121,PRKACA,FMR1
GO:BP	neuron differentiation	GO:0030182	0.0494732	1.3056298116519864	1569	402	45	26944	PPFIA2,MYH10,NF1,MAPT,SIPA1L1,AFDN,DIAPH1,ZFYVE27,KCNIP2,NEURL1A,NSMF,SETX,ATP9A,HIPK1,LRP8,RERE,HIPK2,ALMS1,IQSEC1,MYO9A,MAPK6,MAP4,SRGAP2,ABL2,ADCY10,ENAH,WASF1,CDH23,HAP1,DNMT3A,MAPK8,KIF13B,RUNX2,FBXO38,EHD1,ABI1,PIGT,MOV10,CDK5RAP2,CHD5,GPRC5B,FEZ1,DDX6,ALDH1A2,FMR1
KEGG	Motor proteins	KEGG:04814	0.0164078	1.7849484493650194	196	189	13	9330	DNAH7B,MYH10,DNAH2,DNAH17,DNAH8,KIF1B,DNAH10,DNAH6,MYO9A,MYO1C,KIF13B,KLC2,DNAH3
TF	Factor: E2F-1; motif: GNGGGCGGGRMN; match class: 1	TF:M10209_1	1.6448406401667034e-32	31.783876172150954	10616	415	326	21629	PPP1CA,COA5,REV1,DNAH7B,BZW1,STRADB,ZDBF2,PPIP5K2,PHLPP1,EPB41L5,RABGAP1L,PRRC2C,POU2F1,AHCTF1,SLC30A1,AKAP12,AHI1,DOT1L,MIDN,WASHC4,CHPT1,PPFIA2,MSRB3,SMARCC2,SERTAD2,SOX30,MYH10,DNAH2,SSH2,NF1,CACNB1,CASC3,BRCA1,MAPT,TNRC6C,RPTOR,FASN,RALGAPA1,SUSD6,SIPA1L1,CCDC88C,ATG2B,CDK13,BC005537,ELOVL2,FLNB,CHD8,EGR3,AKAP11,GOLPH3,RNF139,PTP4A3,COL2A1,UBN1,TBX1,CBLB,USP25,SCAF4,SCAF8,MAP3K4,AFDN,CACNA1H,…
TF	Factor: E2F-3; motif: GGCGGGN	TF:M02089	1.957883905563829e-31	30.708213063640034	11263	415	335	21629	PPP1CA,COA5,REV1,DNAH7B,BZW1,STRADB,ZDBF2,PHLPP1,EPB41L5,RABGAP1L,PRRC2C,POU2F1,AHCTF1,SLC30A1,AKAP12,AHI1,CABIN1,DOT1L,MIDN,WASHC4,CHPT1,PPFIA2,MSRB3,SMARCC2,SERTAD2,SOX30,MYH10,DNAH2,CACNB1,CASC3,MAPT,TNRC6C,RPTOR,FASN,RALGAPA1,SUSD6,SIPA1L1,CCDC88C,ATG2B,CDK13,BC005537,ELOVL2,FLNB,CHD8,EGR3,GOLPH3,RNF139,PTP4A3,COL2A1,UBN1,PPM1F,TBX1,USP25,SCAF4,SCAF8,MAP3K4,AFDN,CACNA1H,DNAH8,MDC1,CUL9,BIRC6,…
TF	Factor: ZF5; motif: GSGCGCGR; match class: 1	TF:M00716_1	3.8561522504837444e-28	27.41384582740416	12044	415	342	21629	PPP1CA,COA5,REV1,BZW1,STRADB,ZDBF2,PHLPP1,EPB41L5,PPP1R12B,RABGAP1L,PRRC2C,POU2F1,AHCTF1,SLC30A1,AHI1,CABIN1,DOT1L,MIDN,CHPT1,PPFIA2,MSRB3,SMARCC2,SERTAD2,SOX30,NCOR1,MYH10,DNAH2,SSH2,NF1,CACNB1,CASC3,BRCA1,MAPT,TNRC6C,RPTOR,FASN,RALGAPA1,SUSD6,SIPA1L1,CCDC88C,ATG2B,CDK13,BC005537,ELOVL2,HABP4,FLNB,CHD8,EGR3,AKAP11,GOLPH3,FAM91A1,RNF139,PTP4A3,COL2A1,UBN1,TBX1,CBLB,USP25,SCAF4,SCAF8,MAP3K4,AFDN,C…
TF	Factor: E2F-3; motif: GGCGGGN; match class: 1	TF:M02089_1	5.401998624465881e-28	27.267445530734825	6886	415	246	21629	PPP1CA,COA5,REV1,BZW1,ZDBF2,PHLPP1,RABGAP1L,POU2F1,AHCTF1,SLC30A1,AKAP12,AHI1,DOT1L,MIDN,CHPT1,PPFIA2,MSRB3,SMARCC2,SERTAD2,SOX30,CACNB1,CASC3,TNRC6C,FASN,SUSD6,SIPA1L1,CCDC88C,ATG2B,CDK13,BC005537,ELOVL2,FLNB,EGR3,RNF139,PTP4A3,COL2A1,TBX1,USP25,SCAF4,SCAF8,AFDN,CACNA1H,CUL9,BIRC6,EML4,TTC7,DIAPH1,KDM2A,PACS1,VPS13A,SMARCA2,PLPP6,IDE,KCNIP2,NEURL1A,SEC16A,SETX,RC3H2,EPC2,HOXD8,MGA,SLC30A4,GPCPD1…
TF	Factor: Kaiso; motif: SARNYCTCGCGAGAN; match class: 1	TF:M10276_1	1.3051178184186639e-27	26.884350280985124	9977	415	306	21629	PPP1CA,CATSPER1,COA5,REV1,BZW1,STRADB,ZDBF2,PPIP5K2,PHLPP1,EPB41L5,PPP1R12B,RABGAP1L,PRRC2C,POU2F1,AHCTF1,SLC30A1,AHI1,CABIN1,DOT1L,MIDN,WASHC4,CHPT1,PPFIA2,MSRB3,SMARCC2,PMEL,SERTAD2,NCOR1,MYH10,DNAH2,SSH2,NF1,CACNB1,BRCA1,MAPT,TNRC6C,RPTOR,FASN,RALGAPA1,SUSD6,SIPA1L1,CCDC88C,ATG2B,CDK13,BC005537,ELOVL2,HABP4,CHD8,EGR3,AKAP11,GOLPH3,FAM91A1,RNF139,COL2A1,UBN1,TBX1,CBLB,USP25,SCAF4,SCAF8,MAP3K4,A…
TF	Factor: MOVO-B; motif: GNGGGGG	TF:M01104	3.849486183413126e-27	26.41459723480325	7635	415	260	21629	PPP1CA,REV1,DNAH7B,BZW1,ZDBF2,PPIP5K2,PPP1R12B,RABGAP1L,POU2F1,AHCTF1,SLC30A1,AHI1,CABIN1,DOT1L,MIDN,WASHC4,CHPT1,PPFIA2,MSRB3,SMARCC2,SERTAD2,DNAH2,NF1,CACNB1,CASC3,MAPT,TNRC6C,RPTOR,FASN,RALGAPA1,SUSD6,SIPA1L1,CCDC88C,ATG2B,CDK13,BC005537,ELOVL2,FLNB,CHD8,EGR3,GOLPH3,FAM91A1,RNF139,COL2A1,UBN1,TBX1,CBLB,USP25,SCAF4,SCAF8,AFDN,CACNA1H,TDRD6,BIRC6,EML4,TTC7,DIAPH1,KDM2A,PACS1,SMARCA2,IDE,ZFP518A,…
TF	Factor: E2F; motif: GGCGSG	TF:M00803	3.831395114990405e-25	24.41664305882043	10412	415	309	21629	PPP1CA,COA5,REV1,BZW1,STRADB,ZDBF2,PHLPP1,EPB41L5,PPP1R12B,RABGAP1L,PRRC2C,POU2F1,AHCTF1,SLC30A1,AHI1,CABIN1,DOT1L,MIDN,WASHC4,MSRB3,SMARCC2,EHBP1,SOX30,NCOR1,MYH10,SSH2,NF1,CACNB1,CASC3,MAPT,TNRC6C,RPTOR,FASN,RALGAPA1,SUSD6,SIPA1L1,CCDC88C,ATG2B,CDK13,BC005537,ELOVL2,HABP4,FLNB,EGR3,AKAP11,GOLPH3,FAM91A1,RNF139,PTP4A3,UBN1,TBX1,CBLB,USP25,SCAF4,SCAF8,MAP3K4,AFDN,CACNA1H,DNAH8,MDC1,TDRD6,CUL9,BIR…
TF	Factor: ZF5; motif: GYCGCGCARNGCNN	TF:M02933	6.030782387685439e-25	24.219626342152903	9499	415	292	21629	PPP1CA,COA5,REV1,BZW1,ZDBF2,PPIP5K2,PHLPP1,EPB41L5,RABGAP1L,PRRC2C,POU2F1,AHCTF1,SLC30A1,AHI1,DOT1L,MIDN,WASHC4,CHPT1,PPFIA2,MSRB3,SMARCC2,EHBP1,SOX30,NCOR1,MYH10,SSH2,CACNB1,CASC3,MAPT,TNRC6C,RPTOR,FASN,RALGAPA1,SUSD6,SIPA1L1,CCDC88C,ATG2B,CDK13,BC005537,ELOVL2,HABP4,FLNB,EGR3,AKAP11,GOLPH3,FAM91A1,RNF139,PTP4A3,UBN1,TBX1,CBLB,USP25,SCAF4,SCAF8,MAP3K4,AFDN,CACNA1H,TDRD6,CUL9,BIRC6,EML4,TTC7,DIAP…
TF	Factor: AP-2; motif: MKCCCSCNGGCG	TF:M00189	9.438777194246001e-25	24.025084265467772	8023	415	263	21629	PPP1CA,COA5,REV1,BZW1,STRADB,ZDBF2,PHLPP1,EPB41L5,RABGAP1L,PRRC2C,POU2F1,AHCTF1,SLC30A1,AHI1,CABIN1,DOT1L,MIDN,CHPT1,PPFIA2,MSRB3,SMARCC2,SERTAD2,SOX30,NCOR1,SSH2,NF1,CASC3,MAPT,TNRC6C,FASN,RALGAPA1,SUSD6,SIPA1L1,CCDC88C,ATG2B,CDK13,BC005537,ELOVL2,HABP4,AKAP11,GOLPH3,FAM91A1,RNF139,PTP4A3,COL2A1,UBN1,PPM1F,TBX1,CBLB,SCAF4,SCAF8,TULP4,MAP3K4,AFDN,CACNA1H,DNAH8,TDRD6,CUL9,BIRC6,EML4,TTC7,DIAPH1,KD…
TF	Factor: FOXN4; motif: NNWANNCGWMCGCGTCNNNNMT; match class: 1	TF:M04662_1	1.4206266982160081e-24	23.84752002777537	12762	415	347	21629	PPP1CA,COA5,REV1,BZW1,STRADB,ZDBF2,PPIP5K2,PHLPP1,EPB41L5,PPP1R12B,RABGAP1L,PRRC2C,POU2F1,AHCTF1,SLC30A1,AHI1,CABIN1,DOT1L,MIDN,WASHC4,CHPT1,PPFIA2,MSRB3,SMARCC2,SERTAD2,EHBP1,SOX30,NCOR1,MYH10,DNAH2,SSH2,NF1,CACNB1,CASC3,BRCA1,MAPT,TNRC6C,RPTOR,FASN,RALGAPA1,SUSD6,SIPA1L1,CCDC88C,ATG2B,CDK13,BC005537,ELOVL2,HABP4,FLNB,EGR3,AKAP11,GOLPH3,FAM91A1,RNF139,PTP4A3,COL2A1,UBN1,PPM1F,TBX1,CBLB,USP25,SCA…
TF	Factor: CTCF; motif: NAGGGGGCGCNNKNNNN; match class: 1	TF:M08995_1	1.4497883109945903e-24	23.838695406095034	9327	415	288	21629	PPP1CA,COA5,REV1,BZW1,ZDBF2,PPIP5K2,PHLPP1,EPB41L5,RABGAP1L,POU2F1,AHCTF1,SLC30A1,AHI1,DOT1L,MIDN,WASHC4,CHPT1,PPFIA2,MSRB3,SMARCC2,PMEL,SERTAD2,SOX30,NCOR1,DNAH2,SSH2,NF1,CACNB1,CASC3,MAPT,TNRC6C,RPTOR,FASN,SIPA1L1,CCDC88C,ATG2B,CDK13,BC005537,ELOVL2,FLNB,EGR3,AKAP11,GOLPH3,FAM91A1,RNF139,PTP4A3,COL2A1,TBX1,USP25,SCAF4,SCAF8,CACNA1H,CUL9,BIRC6,EML4,TTC7,DIAPH1,KDM2A,PACS1,VPS13A,SMARCA2,PLPP6,ID…
TF	Factor: E2F-1; motif: GNGGGCGGGRMN	TF:M10209	2.3397605555311938e-24	23.630828584783163	14210	415	368	21629	PPP1CA,COA5,REV1,DNAH7B,BZW1,STRADB,ZDBF2,PPIP5K2,PHLPP1,EPB41L5,RABGAP1L,PRRC2C,POU2F1,AHCTF1,SLC30A1,AKAP12,AHI1,CABIN1,DOT1L,MIDN,WASHC4,CHPT1,PPFIA2,MSRB3,SMARCC2,SERTAD2,EHBP1,SOX30,NCOR1,MYH10,DNAH2,SSH2,NF1,CACNB1,CASC3,BRCA1,MAPT,TNRC6C,RPTOR,FASN,RALGAPA1,SUSD6,SIPA1L1,CCDC88C,ATG2B,CDK13,BC005537,ELOVL2,FLNB,CHD8,EGR3,AKAP11,GOLPH3,FAM91A1,RNF139,PTP4A3,COL2A1,UBN1,PPM1F,TBX1,CBLB,USP25…
TF	Factor: WT1; motif: CGCCCCCNCN	TF:M02036	5.611095821792896e-24	23.25095231470047	7515	415	251	21629	PPP1CA,DNAH7B,BZW1,ZDBF2,PPIP5K2,PHLPP1,EPB41L5,RABGAP1L,POU2F1,AHCTF1,SLC30A1,AHI1,MIDN,WASHC4,CHPT1,PPFIA2,MSRB3,SMARCC2,SERTAD2,SOX30,MYH10,DNAH2,NF1,CASC3,MAPT,TNRC6C,RPTOR,FASN,SIPA1L1,CCDC88C,ATG2B,CDK13,BC005537,ELOVL2,FLNB,CHD8,EGR3,GOLPH3,FAM91A1,RNF139,PTP4A3,COL2A1,TBX1,USP25,SCAF8,AFDN,CACNA1H,BIRC6,EML4,TTC7,DIAPH1,KDM2A,PACS1,VPS13A,SMARCA2,PLPP6,ZFP518A,NEURL1A,NSMF,SEC16A,SETX,RC3…
TF	Factor: WT1; motif: NGCGGGGGGGTSMMCYN	TF:M05599	2.0689793835454104e-23	22.684243836863057	5296	415	201	21629	PPP1CA,COA5,REV1,BZW1,STRADB,PHLPP1,PPP1R12B,RABGAP1L,PRRC2C,POU2F1,SLC30A1,AHI1,CABIN1,DOT1L,MIDN,WASHC4,CHPT1,PPFIA2,MSRB3,SERTAD2,SOX30,DNAH2,NF1,CACNB1,CASC3,TNRC6C,FASN,SUSD6,SIPA1L1,CCDC88C,ATG2B,CDK13,ELOVL2,EGR3,AKAP11,RNF139,PTP4A3,COL2A1,TBX1,CBLB,USP25,AFDN,CACNA1H,EML4,DIAPH1,PACS1,SMARCA2,IDE,ZFP518A,SEC16A,EPC2,HOXD8,FAM98B,SLC30A4,GPCPD1,NOL4L,NCOA3,ATP9A,ZFP512B,NBEA,ARHGEF11,TMEM…
TF	Factor: Kaiso; motif: SARNYCTCGCGAGAN	TF:M10276	6.527232170855623e-22	21.185270939360375	13469	415	353	21629	PPP1CA,CATSPER1,COA5,REV1,BZW1,STRADB,ZDBF2,PPIP5K2,PHLPP1,EPB41L5,PPP1R12B,RABGAP1L,PRRC2C,POU2F1,AHCTF1,SLC30A1,AKAP12,AHI1,CABIN1,DOT1L,MIDN,WASHC4,CHPT1,CFAP54,PPFIA2,MSRB3,SMARCC2,PMEL,SERTAD2,SOX30,NCOR1,MYH10,DNAH2,SSH2,NF1,CACNB1,CASC3,BRCA1,MAPT,TNRC6C,RPTOR,FASN,RALGAPA1,SUSD6,SIPA1L1,CCDC88C,ATG2B,CDK13,BC005537,ELOVL2,HABP4,FLNB,CHD8,EGR3,AKAP11,GOLPH3,FAM91A1,RNF139,COL2A1,UBN1,PPM1F…
TF	Factor: WT1; motif: CGCCCCCNCN; match class: 1	TF:M02036_1	7.384808397407468e-22	21.131660768196056	3124	415	143	21629	ZDBF2,PHLPP1,EPB41L5,RABGAP1L,POU2F1,SLC30A1,AHI1,MIDN,CHPT1,MSRB3,SMARCC2,SERTAD2,SOX30,NF1,CASC3,TNRC6C,FASN,SIPA1L1,CCDC88C,ATG2B,CDK13,BC005537,ELOVL2,EGR3,RNF139,COL2A1,TBX1,USP25,CACNA1H,EML4,TTC7,DIAPH1,KDM2A,PACS1,SMARCA2,NEURL1A,SEC16A,SETX,EPC2,HOXD8,SLC30A4,GPCPD1,NOL4L,NCOA3,ZNFX1,ATP9A,NBEA,ARHGEF11,TMEM64,MDN1,DENND4C,NSUN4,KIF1B,RERE,PER3,AGAP3,CDS1,LRRC8B,MED13L,USP42,IQSEC1,HDAC1…
TF	Factor: ZF5; motif: GSGCGCGR	TF:M00716	1.3178339569135353e-21	20.88013930608415	14823	415	372	21629	PPP1CA,COA5,REV1,BZW1,STRADB,ZDBF2,PPIP5K2,PHLPP1,EPB41L5,PPP1R12B,RABGAP1L,PRRC2C,POU2F1,AHCTF1,SLC30A1,AHI1,CABIN1,DOT1L,MIDN,WASHC4,CHPT1,PPFIA2,MSRB3,SMARCC2,PMEL,SERTAD2,SOX30,NCOR1,MYH10,DNAH2,SSH2,NF1,CACNB1,CASC3,BRCA1,MAPT,TNRC6C,RPTOR,FASN,RALGAPA1,SUSD6,SIPA1L1,CCDC88C,ATG2B,CDK13,BC005537,ELOVL2,HABP4,FLNB,CHD8,EGR3,AKAP11,GOLPH3,FAM91A1,RNF139,PTP4A3,COL2A1,UBN1,TBX1,CBLB,USP25,SCAF4…
TF	Factor: ZF5; motif: NRNGNGCGCGCWN; match class: 1	TF:M00333_1	1.8990382484192576e-21	20.721466288074915	11183	415	315	21629	PPP1CA,CATSPER1,COA5,REV1,BZW1,ZDBF2,PPIP5K2,EPB41L5,PPP1R12B,RABGAP1L,PRRC2C,POU2F1,AHCTF1,SLC30A1,AHI1,CABIN1,DOT1L,MIDN,WASHC4,CHPT1,CFAP54,PPFIA2,MSRB3,SMARCC2,SERTAD2,SOX30,NCOR1,MYH10,SSH2,NF1,ACACA,CACNB1,CASC3,BRCA1,MAPT,TNRC6C,RPTOR,FASN,RALGAPA1,SUSD6,SIPA1L1,CCDC88C,ATG2B,CDK13,BC005537,ELOVL2,HABP4,FLNB,CHD8,EGR3,AKAP11,GOLPH3,PTP4A3,COL2A1,UBN1,TBX1,CBLB,USP25,SCAF4,SCAF8,MAP3K4,AFDN…
TF	Factor: MOVO-B; motif: GNGGGGG; match class: 1	TF:M01104_1	2.0197198595453426e-21	20.694708864162656	3266	415	146	21629	REV1,BZW1,ZDBF2,POU2F1,SLC30A1,DOT1L,MIDN,CHPT1,SMARCC2,CACNB1,CASC3,TNRC6C,FASN,SUSD6,SIPA1L1,ATG2B,CDK13,BC005537,ELOVL2,EGR3,RNF139,TBX1,CBLB,USP25,SCAF4,SCAF8,AFDN,CACNA1H,BIRC6,EML4,DIAPH1,KDM2A,PACS1,SMARCA2,ZFP518A,NEURL1A,SETX,EPC2,HOXD8,NOL4L,DHX35,NCOA3,ZNFX1,ATP9A,ZFP512B,NBEA,ARHGEF11,HIPK1,TMEM64,DENND4C,LRP8,RERE,AGAP3,CDS1,LRRC8B,CIT,MED13L,USP42,PPP6R1,POLG,GAB2,GTF3C1,XPO6,ATXN2L…
TF	Factor: Egr-1; motif: GCGGGGGCGG	TF:M07354	4.5178846412265795e-21	20.34506486246354	6088	415	214	21629	PPP1CA,DNAH7B,ZDBF2,PPIP5K2,PHLPP1,EPB41L5,RABGAP1L,PRRC2C,POU2F1,AHCTF1,SLC30A1,AKAP12,AHI1,MIDN,WASHC4,CHPT1,MSRB3,SMARCC2,SERTAD2,SOX30,DNAH2,NF1,CASC3,MAPT,TNRC6C,RPTOR,FASN,RALGAPA1,SIPA1L1,CCDC88C,ATG2B,CDK13,BC005537,ELOVL2,HABP4,AKAP11,FAM91A1,RNF139,PTP4A3,COL2A1,TBX1,USP25,SCAF4,CACNA1H,BIRC6,EML4,TTC7,DIAPH1,KDM2A,PACS1,VPS13A,PLPP6,ZFP518A,NEURL1A,NSMF,SEC16A,SETX,RC3H2,EPC2,HOXD8,FAM…
TF	Factor: BEN; motif: CAGCGRNV; match class: 1	TF:M01240_1	9.370729504250452e-21	20.028226598297056	11975	415	327	21629	PPP1CA,COA5,REV1,DNAH7B,BZW1,STRADB,ZDBF2,PPIP5K2,PHLPP1,EPB41L5,PPP1R12B,PRRC2C,POU2F1,AHCTF1,SLC30A1,AHI1,CABIN1,DOT1L,MIDN,WASHC4,CHPT1,CFAP54,PPFIA2,MSRB3,SMARCC2,PMEL,SERTAD2,EHBP1,SOX30,NCOR1,MYH10,DNAH2,SSH2,NF1,CACNB1,CASC3,BRCA1,MAPT,TNRC6C,FASN,RALGAPA1,SUSD6,SIPA1L1,CCDC88C,ATG2B,CDK13,BC005537,ELOVL2,HABP4,FLNB,CHD8,EGR3,AKAP11,GOLPH3,FAM91A1,RNF139,PTP4A3,COL2A1,UBN1,TBX1,CBLB,USP25,…
TF	Factor: AP-2gamma; motif: GCCYNNGGS	TF:M00470	9.424085043626377e-21	20.025760803434412	6995	415	233	21629	PPP1CA,REV1,BZW1,STRADB,ZDBF2,PPIP5K2,EPB41L5,PPP1R12B,PRRC2C,POU2F1,AHCTF1,SLC30A1,AHI1,MIDN,CHPT1,PPFIA2,MSRB3,SMARCC2,SERTAD2,NCOR1,SSH2,CASC3,MAPT,TNRC6C,FASN,RALGAPA1,SIPA1L1,ATG2B,CDK13,BC005537,ELOVL2,HABP4,RNF139,UBN1,PPM1F,TBX1,CBLB,USP25,SCAF4,SCAF8,MAP3K4,AFDN,CACNA1H,DNAH8,TDRD6,CUL9,BIRC6,TTC7,DIAPH1,KDM2A,PACS1,VPS13A,SMARCA2,PLPP6,IDE,ZFP518A,NEURL1A,NSMF,SEC16A,EPC2,HOXD8,GPCPD1,N…
TF	Factor: Sp1; motif: GGNGGGGGNGGGGGMGGGGCNGGG	TF:M10375	1.451658469114249e-20	19.838135547841077	10720	415	305	21629	PPP1CA,CATSPER1,REV1,BZW1,ZDBF2,PHLPP1,RABGAP1L,PRRC2C,POU2F1,SLC30A1,AHI1,DOT1L,MIDN,CHPT1,PPFIA2,MSRB3,SMARCC2,PMEL,SERTAD2,EHBP1,SOX30,NCOR1,MYH10,DNAH2,SSH2,NF1,CACNB1,BRCA1,MAPT,TNRC6C,DNAH17,RPTOR,FASN,RALGAPA1,SUSD6,SIPA1L1,CCDC88C,ATG2B,CDK13,BC005537,ELOVL2,HABP4,FLNB,EGR3,AKAP11,GOLPH3,FAM91A1,RNF139,UBN1,TBX1,USP25,SCAF4,SCAF8,MAP3K4,AFDN,CACNA1H,CUL9,BIRC6,EML4,DIAPH1,KDM2A,PACS1,VPS1…
TF	Factor: ZF5; motif: NRNGNGCGCGCWN	TF:M00333	2.0228717881196854e-20	19.694031642427753	14398	415	364	21629	PPP1CA,CATSPER1,COA5,REV1,BZW1,STRADB,ZDBF2,PPIP5K2,PHLPP1,EPB41L5,PPP1R12B,RABGAP1L,PRRC2C,POU2F1,AHCTF1,SLC30A1,AHI1,CABIN1,DOT1L,MIDN,WASHC4,CHPT1,CFAP54,PPFIA2,MSRB3,SMARCC2,PMEL,SERTAD2,SOX30,NCOR1,MYH10,DNAH2,SSH2,NF1,ACACA,CACNB1,CASC3,BRCA1,MAPT,TNRC6C,RPTOR,FASN,RALGAPA1,SUSD6,SIPA1L1,CCDC88C,ATG2B,CDK13,BC005537,ELOVL2,HABP4,FLNB,CHD8,EGR3,AKAP11,GOLPH3,FAM91A1,RNF139,PTP4A3,COL2A1,UBN1…
TF	Factor: Sp1; motif: GGNGGGGGNGGGGGMGGGGCNGGG; match class: 1	TF:M10375_1	2.6148365673349037e-20	19.58255545024707	7376	415	240	21629	CATSPER1,REV1,ZDBF2,PHLPP1,RABGAP1L,PRRC2C,POU2F1,SLC30A1,AHI1,DOT1L,MIDN,CHPT1,MSRB3,SMARCC2,PMEL,SERTAD2,SOX30,NF1,CACNB1,TNRC6C,RPTOR,FASN,SIPA1L1,CCDC88C,ATG2B,CDK13,BC005537,ELOVL2,HABP4,EGR3,AKAP11,FAM91A1,RNF139,UBN1,TBX1,USP25,SCAF4,SCAF8,AFDN,CACNA1H,CUL9,BIRC6,EML4,KDM2A,PACS1,SMARCA2,PLPP6,KCNIP2,NEURL1A,PNPLA7,SEC16A,SETX,RC3H2,EPC2,HOXD8,FAM98B,SLC30A4,GPCPD1,NINL,TBC1D20,NOL4L,DHX35…
TF	Factor: WT1; motif: GNGGGGGCGGGG	TF:M03893	3.590605177239762e-20	19.4448	6637	415	224	21629	PPP1CA,REV1,ZDBF2,PPIP5K2,PHLPP1,EPB41L5,RABGAP1L,PRRC2C,POU2F1,AHCTF1,SLC30A1,AKAP12,AHI1,MIDN,WASHC4,CHPT1,PPFIA2,MSRB3,SMARCC2,SERTAD2,SOX30,NF1,CASC3,MAPT,RPTOR,FASN,SIPA1L1,CCDC88C,ATG2B,CDK13,BC005537,ELOVL2,FLNB,EGR3,FAM91A1,RNF139,PTP4A3,COL2A1,TBX1,USP25,SCAF4,SCAF8,AFDN,CACNA1H,CUL9,BIRC6,EML4,TTC7,DIAPH1,KDM2A,SMARCA2,PLPP6,ZFP518A,NEURL1A,NSMF,SEC16A,SETX,RC3H2,EPC2,HOXD8,MAPKBP1,SLC3…
TF	Factor: E2F; motif: GGCGSG; match class: 1	TF:M00803_1	5.524338387029652e-20	19.257719727066846	7031	415	232	21629	PPP1CA,COA5,REV1,BZW1,ZDBF2,PHLPP1,EPB41L5,PPP1R12B,RABGAP1L,POU2F1,AHCTF1,SLC30A1,AHI1,CABIN1,DOT1L,MIDN,WASHC4,MSRB3,SMARCC2,SOX30,NCOR1,MYH10,SSH2,NF1,MAPT,TNRC6C,RPTOR,FASN,SUSD6,SIPA1L1,CCDC88C,ATG2B,CDK13,BC005537,ELOVL2,FLNB,EGR3,AKAP11,GOLPH3,FAM91A1,RNF139,PTP4A3,UBN1,TBX1,CBLB,USP25,SCAF4,SCAF8,MAP3K4,AFDN,CACNA1H,DNAH8,MDC1,TDRD6,CUL9,EML4,TTC7,DIAPH1,KDM2A,PACS1,VPS13A,SMARCA2,PLPP6,I…
TF	Factor: Sp1; motif: NGGGGCGGGGN	TF:M07395	7.354953533563677e-20	19.13342006667277	9128	415	274	21629	PPP1CA,COA5,REV1,BZW1,ZDBF2,PHLPP1,EPB41L5,POU2F1,AHCTF1,SLC30A1,AKAP12,CABIN1,DOT1L,MIDN,WASHC4,CHPT1,PPFIA2,SERTAD2,SOX30,MYH10,SSH2,CACNB1,CASC3,MAPT,TNRC6C,RPTOR,FASN,RALGAPA1,SUSD6,SIPA1L1,CCDC88C,ATG2B,BC005537,ELOVL2,FLNB,EGR3,GOLPH3,RNF139,COL2A1,UBN1,TBX1,USP25,SCAF4,SCAF8,MAP3K4,AFDN,CACNA1H,MDC1,CUL9,BIRC6,EML4,TTC7,KDM2A,PACS1,VPS13A,PLPP6,IDE,ZFYVE27,NEURL1A,SEC16A,SETX,CRAT,RC3H2,EP…
TF	Factor: CTCF; motif: NAGGGGGCGCNNKNNNN	TF:M08995	8.892500253226258e-20	19.050976113775047	14271	415	361	21629	PPP1CA,CATSPER1,FER1L5,COA5,REV1,DNAH7B,BZW1,STRADB,ZDBF2,PPIP5K2,PHLPP1,EPB41L5,RABGAP1L,PRRC2C,POU2F1,AHCTF1,SLC30A1,AHI1,DOT1L,MIDN,WASHC4,CHPT1,CFAP54,PPFIA2,MSRB3,SMARCC2,PMEL,SERTAD2,EHBP1,SOX30,NCOR1,MYH10,DNAH2,SSH2,NF1,CACNB1,CASC3,BRCA1,MAPT,TNRC6C,RPTOR,FASN,SUSD6,SIPA1L1,CCDC88C,ATG2B,CDK13,BC005537,ELOVL2,HABP4,FLNB,CHD8,EGR3,AKAP11,GOLPH3,FAM91A1,RNF139,PTP4A3,COL2A1,UBN1,TBX1,CBLB,…
TF	Factor: Kaiso; motif: GCMGGGRGCRGS	TF:M03876	9.928439315112089e-20	19.003119014355033	11107	415	310	21629	PPP1CA,COA5,REV1,BZW1,ZDBF2,PPIP5K2,PHLPP1,RABGAP1L,POU2F1,SLC30A1,AKAP12,CABIN1,DOT1L,MIDN,WASHC4,CHPT1,MSRB3,SMARCC2,PMEL,SERTAD2,SOX30,NCOR1,SSH2,NF1,CASC3,MAPT,TNRC6C,RPTOR,FASN,RALGAPA1,SUSD6,SIPA1L1,CCDC88C,ATG2B,CDK13,ELOVL2,HABP4,FLNB,CHD8,EGR3,GOLPH3,FAM91A1,RNF139,PTP4A3,COL2A1,UBN1,PPM1F,TBX1,CBLB,USP25,SCAF4,SCAF8,MAP3K4,AFDN,CACNA1H,DNAH8,MDC1,TDRD6,BIRC6,EML4,TTC7,DIAPH1,KDM2A,PACS1…
TF	Factor: SP1:SP3; motif: CCSCCCCCYCC	TF:M01219	1.3395650466779308e-19	18.87303619304688	6652	415	223	21629	PPP1CA,BZW1,ZDBF2,PPIP5K2,RABGAP1L,PRRC2C,POU2F1,SLC30A1,CABIN1,MIDN,CHPT1,PPFIA2,MSRB3,SMARCC2,PMEL,SERTAD2,SOX30,DNAH2,SSH2,CACNB1,CASC3,BRCA1,MAPT,RPTOR,FASN,SIPA1L1,ATG2B,CDK13,BC005537,ELOVL2,EGR3,AKAP11,GOLPH3,FAM91A1,RNF139,UBN1,TBX1,CBLB,USP25,SCAF4,SCAF8,AFDN,CACNA1H,CUL9,BIRC6,EML4,TTC7,KDM2A,PACS1,SMARCA2,PLPP6,IDE,NSMF,SEC16A,SETX,RC3H2,EPC2,HOXD8,MAPKBP1,NINL,TBC1D20,NOL4L,DHX35,ZNFX…
TF	Factor: E2F-1; motif: NNNSSCGCSAANN	TF:M07250	1.6106189956235672e-19	18.793007183148816	9013	415	271	21629	PPP1CA,COA5,REV1,DNAH7B,BZW1,STRADB,ZDBF2,PPIP5K2,PHLPP1,EPB41L5,PPP1R12B,RABGAP1L,PRRC2C,POU2F1,AHCTF1,AHI1,CABIN1,MIDN,WASHC4,PPFIA2,MSRB3,SMARCC2,SOX30,NCOR1,MYH10,CACNB1,CASC3,BRCA1,MAPT,TNRC6C,RPTOR,FASN,SIPA1L1,CCDC88C,ATG2B,CDK13,ELOVL2,FLNB,EGR3,AKAP11,GOLPH3,FAM91A1,RNF139,UBN1,TBX1,USP25,SCAF4,SCAF8,MAP3K4,AFDN,CACNA1H,DNAH8,MDC1,TDRD6,BIRC6,EML4,TTC7,DIAPH1,KDM2A,PACS1,VPS13A,SMARCA2,P…
TF	Factor: RNF96; motif: BCCCGCRGCC	TF:M01199	1.9645924793109608e-19	18.70672752281597	6348	415	216	21629	PPP1CA,REV1,BZW1,ZDBF2,PPIP5K2,PHLPP1,RABGAP1L,PRRC2C,POU2F1,SLC30A1,AHI1,CABIN1,CHPT1,MSRB3,SMARCC2,SERTAD2,SOX30,SSH2,NF1,CACNB1,CASC3,TNRC6C,RPTOR,RALGAPA1,SUSD6,SIPA1L1,CCDC88C,ATG2B,CDK13,BC005537,HABP4,CHD8,EGR3,GOLPH3,RNF139,PTP4A3,COL2A1,UBN1,TBX1,USP25,SCAF4,SCAF8,AFDN,CACNA1H,TDRD6,BIRC6,EML4,DIAPH1,KDM2A,PACS1,SMARCA2,PLPP6,IDE,NEURL1A,NSMF,CRAT,EPC2,HOXD8,SLC30A4,GPCPD1,NOL4L,DHX35,MY…
TF	Factor: Sp1; motif: GGGGCGGGGC	TF:M00931	4.784378877588117e-19	18.32017443563953	8659	415	263	21629	PPP1CA,COA5,REV1,BZW1,ZDBF2,PHLPP1,EPB41L5,POU2F1,AHCTF1,SLC30A1,AKAP12,AHI1,CABIN1,DOT1L,MIDN,WASHC4,CHPT1,PPFIA2,SERTAD2,SOX30,MYH10,CACNB1,CASC3,TNRC6C,RPTOR,FASN,RALGAPA1,SUSD6,SIPA1L1,CCDC88C,ATG2B,BC005537,ELOVL2,FLNB,EGR3,GOLPH3,RNF139,PTP4A3,COL2A1,TBX1,USP25,SCAF4,MAP3K4,AFDN,CACNA1H,MDC1,CUL9,BIRC6,EML4,TTC7,KDM2A,PACS1,VPS13A,PLPP6,NEURL1A,SEC16A,SETX,CRAT,RC3H2,EPC2,HOXD8,MGA,MAPKBP1,…
TF	Factor: EGR; motif: CGCCCCCGCNN	TF:M08878	6.305232346298876e-19	18.20029890514859	5816	415	203	21629	DNAH7B,PPIP5K2,PHLPP1,EPB41L5,RABGAP1L,POU2F1,SLC30A1,AKAP12,AHI1,MIDN,WASHC4,CHPT1,MSRB3,SMARCC2,SERTAD2,SOX30,DNAH2,NF1,CASC3,MAPT,TNRC6C,RPTOR,SIPA1L1,CCDC88C,ATG2B,CDK13,BC005537,ELOVL2,AKAP11,FAM91A1,PTP4A3,COL2A1,TBX1,USP25,SCAF4,CACNA1H,BIRC6,EML4,DIAPH1,KDM2A,VPS13A,PLPP6,ZFP518A,NEURL1A,SEC16A,SETX,RC3H2,EPC2,HOXD8,FAM98B,MGA,SLC30A4,GPCPD1,NINL,TBC1D20,NOL4L,NCOA3,ZNFX1,ATP9A,ZFP512B,NA…
TF	Factor: ZAC; motif: KGGGCCR	TF:M05547	6.448252726836706e-19	18.190557949534277	6680	415	222	21629	REV1,BZW1,STRADB,ZDBF2,PHLPP1,RABGAP1L,POU2F1,SLC30A1,AKAP12,MIDN,WASHC4,CHPT1,CFAP54,SMARCC2,SERTAD2,EHBP1,NCOR1,MYH10,CACNB1,TNRC6C,RPTOR,FASN,RALGAPA1,SUSD6,SIPA1L1,CCDC88C,ELOVL2,HABP4,CHD8,EGR3,AKAP11,GOLPH3,RNF139,TBX1,USP25,SCAF4,SCAF8,AFDN,CACNA1H,MDC1,BIRC6,EML4,KDM2A,PACS1,VPS13A,PLPP6,IDE,NEURL1A,CRAT,EPC2,HOXD8,MGA,MAPKBP1,SLC30A4,GPCPD1,NINL,NOL4L,TRP53INP2,NCOA3,ZNFX1,ATP9A,ZFP512B,…
TF	Factor: AP-2; motif: GSCCSCRGGCNRNRNN	TF:M00800	1.5136674683800197e-18	17.81996952279474	6721	415	222	21629	PPP1CA,REV1,STRADB,ZDBF2,PHLPP1,EPB41L5,PPP1R12B,PRRC2C,POU2F1,AHCTF1,SLC30A1,AHI1,CABIN1,DOT1L,MIDN,CHPT1,SMARCC2,NCOR1,NF1,CASC3,MAPT,TNRC6C,RPTOR,FASN,SIPA1L1,CCDC88C,ATG2B,BC005537,HABP4,FLNB,EGR3,AKAP11,GOLPH3,FAM91A1,RNF139,PTP4A3,UBN1,PPM1F,TBX1,CBLB,SCAF4,SCAF8,TULP4,AFDN,CACNA1H,TDRD6,CUL9,BIRC6,EML4,TTC7,DIAPH1,KDM2A,VPS13A,SMARCA2,PLPP6,IDE,ZFYVE27,KCNIP2,NEURL1A,NSMF,SETX,RC3H2,EPC2,H…
TF	Factor: E2F-4; motif: NTTTCSCGCC	TF:M07380	1.580910463536813e-18	17.801092726078558	10528	415	297	21629	PPP1CA,REV1,DNAH7B,BZW1,STRADB,PPIP5K2,PHLPP1,EPB41L5,PPP1R12B,RABGAP1L,POU2F1,AHCTF1,SLC30A1,AHI1,DOT1L,MIDN,CHPT1,CFAP54,PPFIA2,MSRB3,SMARCC2,SERTAD2,EHBP1,SOX30,NCOR1,MYH10,SSH2,ACACA,CACNB1,CASC3,BRCA1,MAPT,TNRC6C,RPTOR,SUSD6,SIPA1L1,CCDC88C,ATG2B,CDK13,BC005537,ELOVL2,HABP4,FLNB,EGR3,AKAP11,GOLPH3,PTP4A3,COL2A1,UBN1,TBX1,CBLB,USP25,SCAF4,SCAF8,TULP4,MAP3K4,AFDN,CACNA1H,DNAH8,MDC1,TDRD6,CUL9,…
TF	Factor: Sp1; motif: NNGGGGCGGGGNN	TF:M00932	2.059698599119897e-18	17.686196326386103	8941	415	267	21629	PPP1CA,COA5,REV1,BZW1,PHLPP1,EPB41L5,POU2F1,AHCTF1,SLC30A1,AKAP12,CABIN1,DOT1L,MIDN,WASHC4,CHPT1,PPFIA2,SMARCC2,SERTAD2,SOX30,MYH10,NF1,CACNB1,CASC3,TNRC6C,RPTOR,FASN,RALGAPA1,SUSD6,SIPA1L1,CCDC88C,ATG2B,BC005537,ELOVL2,FLNB,EGR3,GOLPH3,RNF139,PTP4A3,COL2A1,TBX1,USP25,SCAF4,SCAF8,MAP3K4,AFDN,CACNA1H,MDC1,CUL9,BIRC6,EML4,TTC7,KDM2A,PACS1,VPS13A,PLPP6,NEURL1A,SEC16A,SETX,CRAT,RC3H2,EPC2,HOXD8,MGA,M…
TF	Factor: BCL6B; motif: NNNNCCGCCCCWNNNN; match class: 1	TF:M02844_1	3.9939254081087716e-18	17.398600050419063	8517	415	258	21629	PPP1CA,CATSPER1,REV1,DNAH7B,BZW1,STRADB,ZDBF2,PPIP5K2,PHLPP1,EPB41L5,RABGAP1L,PRRC2C,POU2F1,AHCTF1,SLC30A1,DOT1L,MIDN,WASHC4,CHPT1,PPFIA2,MSRB3,SMARCC2,SERTAD2,SOX30,MYH10,DNAH2,SSH2,NF1,CACNB1,CASC3,BRCA1,MAPT,DNAH17,RPTOR,FASN,SIPA1L1,CCDC88C,CDK13,BC005537,ELOVL2,FLNB,EGR3,FAM91A1,RNF139,PTP4A3,COL2A1,UBN1,TBX1,CBLB,USP25,SCAF4,SCAF8,AFDN,CACNA1H,MDC1,CUL9,BIRC6,EML4,TTC7,KDM2A,PACS1,VPS13A,SM…
TF	Factor: AP-2; motif: MKCCCSCNGGCG; match class: 1	TF:M00189_1	5.778310565468247e-18	17.238199119943456	3655	415	149	21629	PPP1CA,COA5,REV1,BZW1,ZDBF2,PHLPP1,RABGAP1L,PRRC2C,POU2F1,AHCTF1,SLC30A1,AHI1,DOT1L,MSRB3,SERTAD2,NF1,CASC3,TNRC6C,FASN,SIPA1L1,ATG2B,CDK13,BC005537,ELOVL2,HABP4,AKAP11,RNF139,PTP4A3,COL2A1,PPM1F,TBX1,CBLB,SCAF8,AFDN,TDRD6,BIRC6,EML4,TTC7,DIAPH1,KDM2A,PACS1,IDE,ZFYVE27,NEURL1A,NSMF,EPC2,HOXD8,MAPKBP1,NOL4L,MYBL2,NCOA3,ZNFX1,ATP9A,NAA15,NBEA,HIPK1,DENND4C,LRP8,KIF1B,PER3,AGAP3,CDS1,LRRC8B,MED13L,B…
TF	Factor: KROX; motif: CCCGCCCCCRCCCC	TF:M00982	7.41158304666789e-18	17.13008902076501	5974	415	204	21629	PPP1CA,DNAH7B,ZDBF2,EPB41L5,RABGAP1L,POU2F1,SLC30A1,MIDN,WASHC4,CHPT1,SMARCC2,SERTAD2,SOX30,MYH10,SSH2,NF1,MAPT,TNRC6C,RPTOR,SIPA1L1,CCDC88C,ATG2B,CDK13,BC005537,ELOVL2,HABP4,FLNB,AKAP11,FAM91A1,COL2A1,TBX1,USP25,SCAF4,AFDN,CACNA1H,CUL9,BIRC6,EML4,DIAPH1,KDM2A,PLPP6,ZFP518A,NEURL1A,SEC16A,SETX,RC3H2,EPC2,HOXD8,SLC30A4,NOL4L,ZNFX1,ATP9A,NAA15,NBEA,FHDC1,ARHGEF11,TMEM64,TMEM8B,LRP8,NSUN4,UBR4,KIF1B…
TF	Factor: Tfap2a; motif: TGCCCYNRGGGCA	TF:M04157	3.4440159088250263e-17	16.462934851092086	8633	415	258	21629	CATSPER1,FER1L5,COA5,REV1,BZW1,ZDBF2,PPIP5K2,PHLPP1,EPB41L5,PPP1R12B,PRRC2C,SLC30A1,DOT1L,MIDN,CHPT1,MSRB3,SMARCC2,SERTAD2,EHBP1,SOX30,NCOR1,MYH10,SSH2,NF1,CACNB1,TNRC6C,RPTOR,FASN,RALGAPA1,SUSD6,SIPA1L1,CCDC88C,ATG2B,CDK13,ELOVL2,HABP4,FLNB,EGR3,RNF139,PTP4A3,COL2A1,UBN1,PPM1F,TBX1,CBLB,USP25,SCAF4,SCAF8,MAP3K4,AFDN,CACNA1H,MDC1,CUL9,BIRC6,TTC7,DIAPH1,KDM2A,PACS1,SMARCA2,PLPP6,IDE,ZFP518A,PNPLA7…
TF	Factor: Egr-2; motif: GCGTGGGCGG	TF:M05494	5.325764962114669e-17	16.273618003858214	7229	415	229	21629	PPP1CA,COA5,REV1,DNAH7B,STRADB,ZDBF2,PHLPP1,EPB41L5,RABGAP1L,PRRC2C,POU2F1,AHCTF1,SLC30A1,AKAP12,AHI1,CABIN1,MIDN,WASHC4,CHPT1,PPFIA2,SMARCC2,SERTAD2,SOX30,NF1,MAPT,TNRC6C,FASN,RALGAPA1,SUSD6,ATG2B,CDK13,BC005537,ELOVL2,HABP4,FLNB,CHD8,AKAP11,FAM91A1,RNF139,PTP4A3,COL2A1,TBX1,USP25,SCAF4,MAP3K4,AFDN,CACNA1H,TDRD6,CUL9,BIRC6,EML4,TTC7,DIAPH1,KDM2A,PACS1,IDE,NEURL1A,NSMF,SEC16A,SETX,RC3H2,EPC2,HOXD…
TF	Factor: RNF96; motif: BCCCGCRGCC; match class: 1	TF:M01199_1	6.63692708730605e-17	16.178032953452515	2726	415	122	21629	BZW1,ZDBF2,PHLPP1,RABGAP1L,POU2F1,SLC30A1,CHPT1,MSRB3,SMARCC2,SOX30,NF1,TNRC6C,RALGAPA1,CCDC88C,CDK13,CHD8,EGR3,GOLPH3,RNF139,PTP4A3,UBN1,TBX1,SCAF4,SCAF8,AFDN,EML4,KDM2A,PACS1,SMARCA2,IDE,NEURL1A,EPC2,HOXD8,GPCPD1,NOL4L,NCOA3,ATP9A,NAA15,NBEA,ARHGEF11,HIPK1,MDN1,DENND4C,LRP8,RERE,AGAP3,MED13L,HECTD4,USP42,PPP6R1,GAB2,RBMXL2,XPO6,ZC3H18,1700017B05RIK,MAPK6,XRN1,ATP1B3,EIF5B,GLS,ENAH,WASF1,JMJD1C,…
TF	Factor: E2F-4; motif: GCGGGAAANA	TF:M02090	8.658662824583709e-17	16.062549171809888	10315	415	289	21629	PPP1CA,CATSPER1,FER1L5,COA5,REV1,DNAH7B,BZW1,STRADB,ZDBF2,PPIP5K2,PHLPP1,PRRC2C,POU2F1,AHCTF1,AKAP12,AHI1,CABIN1,DOT1L,MIDN,CFAP54,MSRB3,SMARCC2,SERTAD2,EHBP1,SOX30,MYH10,DNAH2,SSH2,NF1,CACNB1,CASC3,BRCA1,TNRC6C,RPTOR,FASN,RALGAPA1,SUSD6,SIPA1L1,CCDC88C,ATG2B,CDK13,BC005537,ELOVL2,EGR3,AKAP11,GOLPH3,PTP4A3,COL2A1,UBN1,TBX1,CBLB,USP25,SCAF4,SCAF8,TULP4,MAP3K4,AFDN,CACNA1H,MDC1,TDRD6,CUL9,BIRC6,EML…
TF	Factor: Sp1; motif: NGGGGGCGGGGYN	TF:M00196	1.007989979383278e-16	15.996543785271623	8794	415	260	21629	PPP1CA,COA5,REV1,BZW1,PHLPP1,EPB41L5,POU2F1,AHCTF1,SLC30A1,AKAP12,DOT1L,MIDN,WASHC4,CHPT1,PPFIA2,SERTAD2,SOX30,MYH10,CACNB1,CASC3,MAPT,TNRC6C,RPTOR,FASN,RALGAPA1,SUSD6,SIPA1L1,CCDC88C,ATG2B,BC005537,ELOVL2,FLNB,EGR3,GOLPH3,FAM91A1,RNF139,COL2A1,TBX1,USP25,SCAF4,MAP3K4,AFDN,CACNA1H,MDC1,CUL9,BIRC6,EML4,TTC7,KDM2A,PACS1,VPS13A,PLPP6,NEURL1A,SEC16A,SETX,CRAT,RC3H2,EPC2,HOXD8,MGA,MAPKBP1,SLC30A4,GPCP…
TF	Factor: FOXN4; motif: NNWANNCGWMCGCGTCNNNNMT	TF:M04662	1.1127034159188346e-16	15.9536	15957	415	379	21629	PPP1CA,CATSPER1,COA5,REV1,BZW1,STRADB,ZDBF2,PPIP5K2,PHLPP1,EPB41L5,PPP1R12B,RABGAP1L,PRRC2C,POU2F1,AHCTF1,SLC30A1,AHI1,CABIN1,DOT1L,MIDN,WASHC4,CHPT1,PPFIA2,MSRB3,SMARCC2,PMEL,SERTAD2,EHBP1,SOX30,NCOR1,MYH10,DNAH2,SSH2,NF1,CACNB1,CASC3,BRCA1,MAPT,TNRC6C,RPTOR,FASN,RALGAPA1,SUSD6,SIPA1L1,CCDC88C,ATG2B,CDK13,BC005537,ELOVL2,HABP4,FLNB,CHD8,EGR3,AKAP11,GOLPH3,FAM91A1,RNF139,PTP4A3,COL2A1,UBN1,PPM1F,…
TF	Factor: AP2; motif: GCCYGSGGSN; match class: 1	TF:M08867_1	4.00046841721101e-16	15.397889153897143	2677	415	119	21629	REV1,BZW1,STRADB,ZDBF2,PHLPP1,PRRC2C,POU2F1,AHCTF1,SLC30A1,SMARCC2,NCOR1,NF1,TNRC6C,RALGAPA1,CCDC88C,CDK13,HABP4,RNF139,UBN1,TBX1,USP25,SCAF4,SCAF8,AFDN,CACNA1H,CUL9,EML4,TTC7,VPS13A,NEURL1A,EPC2,HOXD8,NOL4L,NCOA3,ZNFX1,ATP9A,NBEA,ARHGEF11,TMEM64,TMEM8B,DENND4C,LRP8,RERE,AGAP3,HTT,CDS1,BAZ1B,PPP6R1,GAB2,ATXN2L,FBRS,ZC3H18,DENND4A,GLS,R3HDM1,ABL2,ENAH,JMJD1C,MEX3D,BAZ2A,ZMIZ2,CEP68,MNT,MYO1C,LIG3,…
TF	Factor: Sp1; motif: CCCCGCCCCN; match class: 1	TF:M00933_1	4.778992164798274e-16	15.32066368150843	3986	415	153	21629	REV1,POU2F1,SLC30A1,AKAP12,DOT1L,CHPT1,PPFIA2,SMARCC2,SERTAD2,SOX30,MYH10,NF1,CACNB1,TNRC6C,RPTOR,FASN,SIPA1L1,CCDC88C,BC005537,ELOVL2,EGR3,COL2A1,TBX1,USP25,SCAF4,SCAF8,AFDN,CACNA1H,CUL9,BIRC6,EML4,KDM2A,PACS1,SEC16A,SETX,MGA,GPCPD1,NINL,NOL4L,ATP9A,ARHGEF11,TMEM64,TMEM8B,PER3,AGAP3,HTT,CDS1,MED13L,HECTD4,BAZ1B,HDAC11,ERC1,CIC,HNRNPUL1,HERC2,GAB2,AQP11,XPO6,ARHGEF10,ZC3H18,1700017B05RIK,MYO9A,DE…
TF	Factor: Osx; motif: CCNCCCCCNNN	TF:M07329	5.356589546600241e-16	15.271111630550044	6136	415	203	21629	PPP1CA,ZDBF2,EPB41L5,RABGAP1L,PRRC2C,POU2F1,AHCTF1,SLC30A1,AHI1,DOT1L,MIDN,CHPT1,PPFIA2,MSRB3,SMARCC2,PMEL,SOX30,NCOR1,NF1,CACNB1,MAPT,TNRC6C,RPTOR,FASN,SIPA1L1,CCDC88C,CDK13,ELOVL2,FLNB,EGR3,AKAP11,FAM91A1,RNF139,COL2A1,PPM1F,TBX1,CBLB,USP25,SCAF8,AFDN,CACNA1H,CUL9,BIRC6,EML4,DIAPH1,KDM2A,SMARCA2,IDE,NSMF,SEC16A,SETX,RC3H2,EPC2,HOXD8,FAM98B,GPCPD1,NINL,NOL4L,ATP9A,ZFP512B,NBEA,ARHGEF11,HIPK1,TME…
TF	Factor: Sp2; motif: NYSGCCCCGCCCCCY	TF:M03567	5.75820683988039e-16	15.239712738936003	6414	415	209	21629	PPP1CA,COA5,REV1,BZW1,PHLPP1,POU2F1,AHCTF1,SLC30A1,AKAP12,DOT1L,WASHC4,CHPT1,PPFIA2,SERTAD2,SOX30,MYH10,CACNB1,CASC3,TNRC6C,RPTOR,FASN,SIPA1L1,CCDC88C,ATG2B,BC005537,ELOVL2,FLNB,EGR3,GOLPH3,COL2A1,TBX1,USP25,SCAF4,MAP3K4,AFDN,CACNA1H,CUL9,BIRC6,EML4,KDM2A,PACS1,PLPP6,SEC16A,SETX,RC3H2,HOXD8,MGA,MAPKBP1,SLC30A4,GPCPD1,NINL,TBC1D20,NOL4L,TRP53INP2,ZNFX1,ATP9A,NBEA,FHDC1,ARHGEF11,HIPK1,TMEM64,TMEM8B…
TF	Factor: Egr-3; motif: NTGCGTGGGCGK	TF:M00245	5.764937344534792e-16	15.239205408416233	6049	415	201	21629	REV1,DNAH7B,STRADB,PPIP5K2,PHLPP1,EPB41L5,RABGAP1L,PRRC2C,AHCTF1,SLC30A1,AKAP12,AHI1,CABIN1,WASHC4,CFAP54,PPFIA2,SMARCC2,SOX30,NF1,CASC3,MAPT,TNRC6C,RPTOR,FASN,RALGAPA1,SUSD6,SIPA1L1,CCDC88C,ATG2B,BC005537,ELOVL2,HABP4,CHD8,AKAP11,RNF139,COL2A1,TBX1,USP25,SCAF4,AFDN,CACNA1H,MDC1,TDRD6,CUL9,DIAPH1,KDM2A,PACS1,VPS13A,IDE,ZFP518A,ZFYVE27,NEURL1A,MGA,MAPKBP1,NINL,TBC1D20,NOL4L,DHX35,MYBL2,ATP9A,ZFP51…
TF	Factor: ZF5; motif: GYCGCGCARNGCNN; match class: 1	TF:M02933_1	6.780452707097405e-16	15.168741308842264	5832	415	196	21629	COA5,REV1,BZW1,ZDBF2,PHLPP1,EPB41L5,RABGAP1L,PRRC2C,POU2F1,AHCTF1,SLC30A1,AHI1,DOT1L,WASHC4,MSRB3,SMARCC2,SOX30,NCOR1,MYH10,SSH2,MAPT,TNRC6C,FASN,RALGAPA1,SUSD6,SIPA1L1,CCDC88C,ATG2B,CDK13,BC005537,ELOVL2,FLNB,EGR3,GOLPH3,RNF139,PTP4A3,UBN1,TBX1,CBLB,USP25,SCAF4,SCAF8,MAP3K4,AFDN,CACNA1H,BIRC6,EML4,TTC7,DIAPH1,KDM2A,PACS1,VPS13A,PLPP6,IDE,ZFP518A,NEURL1A,PNPLA7,NSMF,SEC16A,SETX,CRAT,EPC2,HOXD8,SL…
TF	Factor: KLF3; motif: NNNNNNGGGCGGGGCNNGN	TF:M10278	7.286098346134351e-16	15.137504971044253	7319	415	228	21629	PPP1CA,COA5,REV1,BZW1,PHLPP1,POU2F1,AHCTF1,SLC30A1,AKAP12,DOT1L,MIDN,WASHC4,CHPT1,PPFIA2,SERTAD2,MYH10,CACNB1,CASC3,TNRC6C,RPTOR,FASN,RALGAPA1,SUSD6,SIPA1L1,CCDC88C,ATG2B,BC005537,FLNB,EGR3,GOLPH3,PTP4A3,COL2A1,TBX1,USP25,SCAF4,MAP3K4,AFDN,CACNA1H,MDC1,CUL9,BIRC6,EML4,TTC7,KDM2A,PACS1,ZFYVE27,NEURL1A,SEC16A,SETX,CRAT,RC3H2,EPC2,HOXD8,MGA,MAPKBP1,SLC30A4,GPCPD1,NINL,TBC1D20,NOL4L,TRP53INP2,DHX35,Z…
TF	Factor: Kaiso; motif: GCMGGGRGCRGS; match class: 1	TF:M03876_1	7.35599676994581e-16	15.133358470134752	5836	415	196	21629	PPP1CA,REV1,ZDBF2,PHLPP1,RABGAP1L,POU2F1,SLC30A1,DOT1L,MIDN,CHPT1,MSRB3,SMARCC2,SERTAD2,SOX30,SSH2,NF1,CASC3,MAPT,TNRC6C,FASN,SIPA1L1,CCDC88C,CDK13,ELOVL2,GOLPH3,RNF139,PTP4A3,COL2A1,TBX1,CBLB,USP25,SCAF4,SCAF8,AFDN,CACNA1H,BIRC6,EML4,TTC7,KDM2A,VPS13A,SMARCA2,PLPP6,IDE,ZFP518A,NEURL1A,NSMF,EPC2,HOXD8,FAM98B,SLC30A4,GPCPD1,TBC1D20,NOL4L,MYBL2,ZNFX1,ATP9A,ZFP512B,NBEA,ARHGEF11,TMEM64,TMEM8B,LRP8,U…
TF	Factor: Sp1; motif: CCCCGCCCCN	TF:M00933	7.655862088806206e-16	15.116005898456123	8755	415	257	21629	PPP1CA,COA5,REV1,BZW1,PHLPP1,EPB41L5,POU2F1,AHCTF1,SLC30A1,AKAP12,DOT1L,MIDN,WASHC4,CHPT1,PPFIA2,SMARCC2,PMEL,SERTAD2,SOX30,MYH10,NF1,CACNB1,CASC3,TNRC6C,DNAH17,RPTOR,FASN,RALGAPA1,SIPA1L1,CCDC88C,ATG2B,BC005537,ELOVL2,FLNB,EGR3,AKAP11,GOLPH3,COL2A1,TBX1,USP25,SCAF4,SCAF8,AFDN,CACNA1H,MDC1,CUL9,BIRC6,EML4,KDM2A,PACS1,VPS13A,PLPP6,NSMF,SEC16A,SETX,CRAT,RC3H2,EPC2,HOXD8,MGA,MAPKBP1,SLC30A4,GPCPD1,N…
TF	Factor: SP2; motif: GNNGGGGGCGGGGSN	TF:M03807	8.546274125830762e-16	15.068223181092153	7089	415	223	21629	PPP1CA,COA5,REV1,BZW1,ZDBF2,PHLPP1,EPB41L5,POU2F1,AHCTF1,SLC30A1,AKAP12,DOT1L,MIDN,WASHC4,CHPT1,PPFIA2,SERTAD2,SOX30,MYH10,CACNB1,CASC3,TNRC6C,RPTOR,FASN,SIPA1L1,CCDC88C,ATG2B,BC005537,ELOVL2,FLNB,EGR3,GOLPH3,FAM91A1,RNF139,COL2A1,TBX1,CBLB,USP25,SCAF4,MAP3K4,AFDN,CACNA1H,MDC1,CUL9,BIRC6,EML4,KDM2A,PACS1,PLPP6,SEC16A,SETX,CRAT,HOXD8,MGA,MAPKBP1,GPCPD1,NINL,TBC1D20,NOL4L,NCOA3,ZNFX1,ATP9A,NBEA,FHD…
TF	Factor: EGR-1; motif: NGCGKGGGCGKNN	TF:M08996	1.1519245406917852e-15	14.93857596938028	3982	415	152	21629	DNAH7B,STRADB,PPIP5K2,EPB41L5,RABGAP1L,SLC30A1,AKAP12,WASHC4,CHPT1,SMARCC2,SERTAD2,CASC3,TNRC6C,SIPA1L1,ATG2B,CDK13,BC005537,ELOVL2,HABP4,AKAP11,USP25,SCAF4,CACNA1H,CUL9,BIRC6,EML4,DIAPH1,KDM2A,ZFP518A,NEURL1A,SEC16A,SETX,RC3H2,EPC2,HOXD8,MGA,MAPKBP1,TBC1D20,NOL4L,ZNFX1,ATP9A,FHDC1,ARHGEF11,TMEM64,MDN1,TMEM8B,DENND4C,RERE,PER3,AGAP3,CDS1,CIT,ALMS1,ERC1,PPP6R1,AQP11,ATXN2L,1700017B05RIK,MYO9A,DENN…
TF	Factor: Sp1; motif: GGGGCGGGGT	TF:M00008	1.3799477915528187e-15	14.860137344228786	8334	415	248	21629	PPP1CA,COA5,REV1,BZW1,PPIP5K2,PHLPP1,EPB41L5,RABGAP1L,POU2F1,AHCTF1,SLC30A1,AHI1,DOT1L,MIDN,WASHC4,CHPT1,CFAP54,PPFIA2,MSRB3,SERTAD2,SOX30,MYH10,DNAH2,CACNB1,CASC3,TNRC6C,RPTOR,FASN,RALGAPA1,SUSD6,SIPA1L1,CCDC88C,BC005537,ELOVL2,FLNB,GOLPH3,RNF139,PTP4A3,COL2A1,TBX1,USP25,SCAF4,AFDN,CACNA1H,MDC1,CUL9,BIRC6,EML4,KDM2A,PACS1,VPS13A,PLPP6,KCNIP2,NEURL1A,PNPLA7,SEC16A,SETX,RC3H2,EPC2,HOXD8,MGA,SLC30A…
TF	Factor: Foxn1; motif: RGAMGC	TF:M12470	1.4224175972681946e-15	14.846972883518687	9726	415	275	21629	PPP1CA,FER1L5,COA5,REV1,STRADB,ZDBF2,PPIP5K2,PHLPP1,EPB41L5,RABGAP1L,PRRC2C,POU2F1,AHCTF1,SLC30A1,AHI1,CABIN1,DOT1L,MIDN,WASHC4,CHPT1,CFAP54,MSRB3,SMARCC2,SERTAD2,EHBP1,SOX30,NCOR1,DNAH2,NF1,CACNB1,CASC3,TNRC6C,RPTOR,FASN,RALGAPA1,SUSD6,SIPA1L1,CCDC88C,ATG2B,CDK13,BC005537,ELOVL2,HABP4,FLNB,AKAP11,GOLPH3,RNF139,PTP4A3,UBN1,PPM1F,CBLB,USP25,SCAF4,SCAF8,MAP3K4,AFDN,CACNA1H,TDRD6,CUL9,BIRC6,TTC7,DIA…
TF	Factor: Egr-1; motif: GCGGGGGCGG	TF:M01873	1.529278137625227e-15	14.815513520048437	4994	415	176	21629	PPP1CA,DNAH7B,PPIP5K2,PHLPP1,EPB41L5,RABGAP1L,PRRC2C,POU2F1,AHCTF1,SLC30A1,AKAP12,MIDN,WASHC4,CHPT1,MSRB3,SMARCC2,SERTAD2,SOX30,CASC3,MAPT,TNRC6C,RPTOR,RALGAPA1,SIPA1L1,CCDC88C,ATG2B,CDK13,BC005537,ELOVL2,HABP4,AKAP11,FAM91A1,PTP4A3,TBX1,USP25,SCAF4,AFDN,CACNA1H,BIRC6,EML4,DIAPH1,KDM2A,PLPP6,ZFP518A,NEURL1A,SEC16A,SETX,RC3H2,EPC2,HOXD8,NINL,NOL4L,NCOA3,ZNFX1,ATP9A,NAA15,NBEA,FHDC1,ARHGEF11,TMEM64…
TF	Factor: Sp1; motif: GGGGCGGGGC; match class: 1	TF:M00931_1	2.4825825547629798e-15	14.605096300745215	4177	415	156	21629	PPP1CA,REV1,BZW1,PHLPP1,POU2F1,AHCTF1,SLC30A1,AKAP12,MIDN,CHPT1,PPFIA2,SERTAD2,CACNB1,FASN,SUSD6,SIPA1L1,CCDC88C,ATG2B,BC005537,ELOVL2,EGR3,COL2A1,TBX1,USP25,SCAF4,AFDN,CACNA1H,BIRC6,EML4,KDM2A,PACS1,NEURL1A,SEC16A,SETX,RC3H2,EPC2,MGA,SLC30A4,GPCPD1,NINL,NOL4L,ZNFX1,ATP9A,FHDC1,ARHGEF11,TMEM64,TMEM8B,NSUN4,PER3,AGAP3,HTT,CDS1,MED13L,HECTD4,USP42,ERC1,CIC,HNRNPUL1,ATP10A,GAB2,AQP11,XPO6,ATXN2L,SET…
TF	Factor: Egr-2; motif: GCGTGGGCGG; match class: 1	TF:M05494_1	3.826353526147138e-15	14.417214906927128	2791	415	120	21629	PPP1CA,ZDBF2,RABGAP1L,AHCTF1,MIDN,CHPT1,SMARCC2,SERTAD2,MAPT,TNRC6C,FASN,RALGAPA1,SUSD6,ATG2B,CDK13,ELOVL2,HABP4,CHD8,AKAP11,COL2A1,USP25,AFDN,CACNA1H,BIRC6,EML4,DIAPH1,NEURL1A,SETX,EPC2,MGA,NOL4L,NCOA3,ZNFX1,ATP9A,MDN1,TMEM8B,ZDHHC21,DENND4C,UBR4,RERE,PER3,AGAP3,CDS1,CIT,MED13L,PPP6R1,POLG,RBMXL2,XPO6,ATXN2L,ZC3H18,SNAI3,FAM76B,1700017B05RIK,MYO9A,DENND4A,MAPK6,MAP4,GLS,RAB3GAP1,SRGAP2,ENAH,JMJD…
TF	Factor: GKLF; motif: NNNRGGNGNGGSN	TF:M07289	4.49015929764426e-15	14.347738251232606	15234	415	366	21629	PPP1CA,CATSPER1,FER1L5,COA5,REV1,DNAH7B,BZW1,STRADB,ZDBF2,PPIP5K2,PHLPP1,PPP1R12B,RABGAP1L,PRRC2C,POU2F1,AHCTF1,SLC30A1,AKAP12,AHI1,CABIN1,DOT1L,MIDN,CHPT1,CFAP54,PPFIA2,MSRB3,SMARCC2,PMEL,SERTAD2,EHBP1,SOX30,NCOR1,MYH10,DNAH2,SSH2,NF1,ACACA,CACNB1,CASC3,BRCA1,MAPT,TNRC6C,DNAH17,RPTOR,FASN,SUSD6,SIPA1L1,CCDC88C,ATG2B,CDK13,BC005537,ELOVL2,FLNB,EGR3,AKAP11,GOLPH3,FAM91A1,RNF139,PTP4A3,COL2A1,UBN1,…
TF	Factor: AP2; motif: GCCYGSGGSN	TF:M08867	5.005102362221821e-15	14.300587036088059	7232	415	224	21629	PPP1CA,REV1,BZW1,STRADB,ZDBF2,PPIP5K2,PHLPP1,EPB41L5,PRRC2C,POU2F1,AHCTF1,SLC30A1,DOT1L,MIDN,CHPT1,MSRB3,SMARCC2,SERTAD2,NCOR1,NF1,TNRC6C,FASN,RALGAPA1,SUSD6,SIPA1L1,CCDC88C,CDK13,BC005537,ELOVL2,HABP4,CHD8,GOLPH3,FAM91A1,RNF139,UBN1,PPM1F,TBX1,CBLB,USP25,SCAF4,SCAF8,AFDN,CACNA1H,TDRD6,CUL9,BIRC6,EML4,TTC7,DIAPH1,VPS13A,PLPP6,ZFYVE27,KCNIP2,NEURL1A,NSMF,EPC2,HOXD8,NINL,TBC1D20,NOL4L,TRP53INP2,MYB…
TF	Factor: AP-2; motif: SNNNCCNCAGGCN	TF:M00915	7.483235338376357e-15	14.125910596544827	7111	415	221	21629	PPP1CA,COA5,REV1,BZW1,ZDBF2,PHLPP1,PPP1R12B,PRRC2C,POU2F1,AHCTF1,SLC30A1,DOT1L,MIDN,CHPT1,MSRB3,SMARCC2,SERTAD2,SSH2,NF1,MAPT,TNRC6C,RPTOR,FASN,SIPA1L1,CCDC88C,ATG2B,BC005537,ELOVL2,FLNB,CHD8,AKAP11,GOLPH3,RNF139,PTP4A3,UBN1,PPM1F,TBX1,CBLB,SCAF4,SCAF8,AFDN,CACNA1H,TDRD6,CUL9,BIRC6,EML4,TTC7,DIAPH1,PACS1,SMARCA2,KCNIP2,NEURL1A,SETX,CRAT,EPC2,HOXD8,GPCPD1,TBC1D20,NOL4L,DHX35,MYBL2,NCOA3,ZNFX1,ATP9…
TF	Factor: Zfx; motif: SNSCAGGCCKCGSCSS	TF:M01593	7.56422614118895e-15	14.12123549590283	2668	415	116	21629	BZW1,PHLPP1,PRRC2C,AHCTF1,SLC30A1,CABIN1,SMARCC2,SOX30,NCOR1,CASC3,MAPT,FASN,RALGAPA1,SUSD6,CDK13,AKAP11,GOLPH3,RNF139,SCAF4,SCAF8,AFDN,BIRC6,TTC7,PACS1,HOXD8,FAM98B,NOL4L,ATP9A,NBEA,FHDC1,ARHGEF11,HIPK1,TMEM64,TMEM8B,ZDHHC21,KIF1B,RERE,CDS1,MED13L,BAZ1B,USP42,HDAC11,HNRNPUL1,SIPA1L3,GAB2,RBMXL2,GTF3C1,XPO6,ATXN2L,FBRS,ZC3H18,XRN1,ATP1B3,LYPLA1,R3HDM1,ENAH,WASF1,JMJD1C,CELF5,EEA1,ZC3H10,MORC2A,ZM…
TF	Factor: Sp1; motif: NNGGGGCGGGGNN; match class: 1	TF:M00932_1	8.994934104437019e-15	14.046002013884213	4357	415	159	21629	PPP1CA,REV1,BZW1,PHLPP1,POU2F1,AHCTF1,SLC30A1,AKAP12,DOT1L,CHPT1,PPFIA2,SERTAD2,CACNB1,FASN,SUSD6,SIPA1L1,CCDC88C,ATG2B,BC005537,ELOVL2,EGR3,COL2A1,TBX1,USP25,SCAF4,AFDN,CACNA1H,CUL9,BIRC6,EML4,KDM2A,PACS1,SEC16A,SETX,RC3H2,EPC2,MGA,GPCPD1,NINL,NOL4L,ZNFX1,ATP9A,ARHGEF11,TMEM64,TMEM8B,NSUN4,PER3,AGAP3,HTT,CDS1,CIT,MED13L,HECTD4,USP42,ERC1,CIC,HNRNPUL1,ATP10A,GAB2,AQP11,XPO6,ATXN2L,SETD1A,ARHGEF10…
TF	Factor: AP-2gamma; motif: GCCYNNGGS; match class: 1	TF:M00470_1	1.086399995198374e-14	13.96401024498305	3399	415	135	21629	PPP1CA,REV1,STRADB,ZDBF2,PRRC2C,POU2F1,AHCTF1,SLC30A1,CHPT1,PPFIA2,MSRB3,SERTAD2,NCOR1,SSH2,TNRC6C,BC005537,ELOVL2,HABP4,RNF139,UBN1,PPM1F,TBX1,CBLB,USP25,SCAF8,MAP3K4,CACNA1H,TDRD6,CUL9,BIRC6,TTC7,KDM2A,VPS13A,SMARCA2,PLPP6,IDE,NEURL1A,HOXD8,NOL4L,ZNFX1,ATP9A,NAA15,NBEA,HIPK1,TMEM64,TMEM8B,DENND4C,LRP8,TXLNA,RERE,CDS1,BAZ1B,EMC10,POLG,GAB2,RBMXL2,GTF3C1,XPO6,ATXN2L,FBRS,FAM76B,1700017B05RIK,XRN1…
TF	Factor: ZAC; motif: KGGGCCR; match class: 1	TF:M05547_1	1.543168789110628e-14	13.811586568965845	2511	415	111	21629	REV1,BZW1,PHLPP1,RABGAP1L,POU2F1,SLC30A1,MIDN,SMARCC2,NCOR1,TNRC6C,SUSD6,ELOVL2,HABP4,GOLPH3,SCAF4,SCAF8,KDM2A,PACS1,PLPP6,IDE,NEURL1A,HOXD8,SLC30A4,NOL4L,NCOA3,ZNFX1,ATP9A,ZFP512B,NAA15,NBEA,HIPK1,TMEM8B,UBR4,RERE,AGAP3,BAZ1B,USP42,PPP6R1,CIC,HNRNPUL1,GAB2,RBMXL2,XPO6,ATXN2L,FBRS,SETD1A,MYO9A,DENND4A,MAP4,EIF5B,R3HDM1,ENAH,REEP6,EEA1,MBD6,GAS2L1,ZMIZ2,CEP68,MNT,LIG3,MED13,LIMD2,HELZ,ANAPC11,YLPM…
TF	Factor: Egr-1; motif: GCGGGGGCGG; match class: 1	TF:M07354_1	1.5813972241123965e-14	13.80095902787172	2089	415	99	21629	PPP1CA,ZDBF2,RABGAP1L,POU2F1,SLC30A1,AHI1,SMARCC2,SERTAD2,SOX30,NF1,TNRC6C,SIPA1L1,CCDC88C,ATG2B,CDK13,BC005537,ELOVL2,COL2A1,TBX1,USP25,CACNA1H,EML4,KDM2A,NEURL1A,SEC16A,SETX,EPC2,HOXD8,NOL4L,NCOA3,ZNFX1,ATP9A,NBEA,TMEM64,AGAP3,CDS1,LRRC8B,USP42,IQSEC1,PPP6R1,ATXN2L,1700017B05RIK,DENND4A,MAPK6,MAP4,GLS,DHX9,ABL2,ENAH,WASF1,JMJD1C,REEP6,MEX3D,CELF5,MORC2A,ZMIZ2,MYO1C,LIG3,KANSL1,LIMD2,YLPM1,TTLL5…
TF	Factor: AP-2; motif: SNNNCCNCAGGCN; match class: 1	TF:M00915_1	1.8248076007999905e-14	13.738782918777758	2409	415	108	21629	PPP1CA,REV1,ZDBF2,PHLPP1,POU2F1,AHCTF1,SLC30A1,DOT1L,CHPT1,MSRB3,NF1,TNRC6C,SIPA1L1,CCDC88C,CHD8,UBN1,PPM1F,TBX1,CACNA1H,TDRD6,CUL9,EML4,TTC7,DIAPH1,KCNIP2,NEURL1A,EPC2,HOXD8,TBC1D20,NOL4L,MYBL2,NCOA3,ZNFX1,ATP9A,DENND4C,LRP8,RERE,AGAP3,HTT,CDS1,LRRC8B,MED13L,BAZ1B,POLG,GAB2,ATXN2L,FBRS,ZC3H18,SNAI3,FAM76B,MAPK6,MAP4,LYPLA1,JMJD1C,REEP6,MEX3D,BAZ2A,ZMIZ2,CEP68,LIG3,MED13,HAP1,SLC25A39,KANSL1,LIMD…
TF	Factor: E2F-4; motif: NGGGGGCGGGRMNN	TF:M10211	1.9547062211762997e-14	13.708918504820154	6974	415	217	21629	PPP1CA,REV1,DNAH7B,STRADB,PHLPP1,EPB41L5,POU2F1,AHCTF1,SLC30A1,MIDN,WASHC4,CHPT1,PPFIA2,MSRB3,SMARCC2,SERTAD2,SOX30,SSH2,TNRC6C,RPTOR,FASN,SIPA1L1,CCDC88C,ATG2B,BC005537,ELOVL2,FLNB,EGR3,AKAP11,GOLPH3,FAM91A1,COL2A1,UBN1,TBX1,USP25,SCAF4,SCAF8,MAP3K4,AFDN,CACNA1H,MDC1,CUL9,BIRC6,EML4,DIAPH1,KDM2A,PACS1,VPS13A,PLPP6,IDE,NEURL1A,SEC16A,SETX,CRAT,EPC2,MAPKBP1,NINL,NOL4L,ATP9A,ZFP512B,NAA15,NBEA,ARHG…
TF	Factor: Zic1; motif: NNCCCCCGGGGGGG	TF:M02835	2.5718539016209083e-14	13.58975370585746	9478	415	267	21629	PPP1CA,REV1,STRADB,ZDBF2,PHLPP1,EPB41L5,PPP1R12B,RABGAP1L,PRRC2C,POU2F1,AHCTF1,SLC30A1,AKAP12,AHI1,MIDN,CHPT1,PPFIA2,SMARCC2,PMEL,SERTAD2,SOX30,NCOR1,MYH10,DNAH2,SSH2,NF1,CACNB1,CASC3,MAPT,TNRC6C,FASN,RALGAPA1,SUSD6,SIPA1L1,CCDC88C,ATG2B,CDK13,ELOVL2,HABP4,EGR3,RNF139,PTP4A3,COL2A1,UBN1,PPM1F,TBX1,CBLB,USP25,SCAF4,SCAF8,AFDN,TDRD6,BIRC6,TTC7,DIAPH1,KDM2A,PACS1,SMARCA2,IDE,ZFP518A,KCNIP2,NEURL1A,P…
TF	Factor: BCL6B; motif: NNNNCCGCCCCWNNNN	TF:M02844	2.6645423352870795e-14	13.574377375128265	13635	415	340	21629	PPP1CA,CATSPER1,FER1L5,COA5,REV1,DNAH7B,BZW1,STRADB,ZDBF2,PPIP5K2,PHLPP1,EPB41L5,RABGAP1L,PRRC2C,POU2F1,AHCTF1,SLC30A1,AKAP12,AHI1,CABIN1,DOT1L,MIDN,WASHC4,CHPT1,PPFIA2,MSRB3,SMARCC2,SERTAD2,SOX30,NCOR1,MYH10,DNAH2,SSH2,NF1,CACNB1,CASC3,BRCA1,MAPT,TNRC6C,DNAH17,RPTOR,FASN,RALGAPA1,SUSD6,SIPA1L1,CCDC88C,ATG2B,CDK13,BC005537,ELOVL2,FLNB,EGR3,AKAP11,GOLPH3,FAM91A1,RNF139,PTP4A3,COL2A1,UBN1,TBX1,CBLB…
TF	Factor: WT1; motif: GNGGGGGCGGGG; match class: 1	TF:M03893_1	2.8502954939074016e-14	13.545110113773578	2532	415	111	21629	PPP1CA,ZDBF2,PHLPP1,RABGAP1L,POU2F1,SLC30A1,CHPT1,SOX30,FASN,SIPA1L1,CCDC88C,CDK13,ELOVL2,RNF139,TBX1,USP25,SCAF4,AFDN,CACNA1H,BIRC6,EML4,KDM2A,SMARCA2,NEURL1A,SEC16A,SETX,EPC2,HOXD8,SLC30A4,GPCPD1,NINL,NOL4L,ATP9A,NBEA,TMEM64,NSUN4,PER3,AGAP3,CDS1,LRRC8B,MED13L,USP42,IQSEC1,HDAC11,PPP6R1,HNRNPUL1,AQP11,ATXN2L,SNAI3,1700017B05RIK,DENND4A,MAPK6,GLS,R3HDM1,DHX9,GLUL,ABL2,ENAH,WASF1,REEP6,CELF5,BAZ2…
TF	Factor: EGR-1; motif: TGCGTGGGCGK	TF:M01972	5.198523454130001e-14	13.284119992285104	4146	415	152	21629	STRADB,PPIP5K2,EPB41L5,RABGAP1L,AKAP12,WASHC4,CHPT1,SMARCC2,SOX30,RPTOR,RALGAPA1,ATG2B,CDK13,ELOVL2,HABP4,AKAP11,COL2A1,USP25,SCAF4,CACNA1H,CUL9,BIRC6,EML4,DIAPH1,KDM2A,PACS1,VPS13A,ZFP518A,NEURL1A,SETX,RC3H2,HOXD8,MGA,MAPKBP1,NINL,TBC1D20,NOL4L,DHX35,ATP9A,NBEA,FHDC1,ARHGEF11,TMEM64,MDN1,TMEM8B,DENND4C,RERE,AGAP3,LRRC8B,CIT,ALMS1,ERC1,PPP6R1,CIC,AQP11,RBMXL2,ATXN2L,SNAI3,CEP164,1700017B05RIK,MYO…
TF	Factor: CNOT3; motif: GGCCGCGSSS	TF:M01253	6.575641914484672e-14	13.182061844920204	2671	415	114	21629	PHLPP1,POU2F1,AHCTF1,SLC30A1,DOT1L,WASHC4,SMARCC2,NCOR1,NF1,BRCA1,MAPT,RPTOR,FASN,SUSD6,CCDC88C,CDK13,ELOVL2,UBN1,TBX1,AFDN,CACNA1H,PACS1,ZFYVE27,SEC16A,SETX,CRAT,EPC2,HOXD8,SLC30A4,GPCPD1,NINL,TBC1D20,DHX35,ZNFX1,ATP9A,HIPK1,DENND4C,LRP8,MTHFR,KIF1B,RERE,AGAP3,CDS1,LRRC8B,MED13L,HECTD4,BAZ1B,USP42,ERC1,HERC2,POLG,GAB2,XPO6,ATXN2L,ARHGEF10,SNAI3,MAPK6,ATP1B3,GLS,SRGAP2,ENAH,CDK19,JMJD1C,CELF5,ZC3…
TF	Factor: E2F-4; motif: NTTTCSCGCC; match class: 1	TF:M07380_1	8.428831785675948e-14	13.074232613298346	5362	415	180	21629	PPP1CA,REV1,DNAH7B,BZW1,STRADB,PPIP5K2,PHLPP1,EPB41L5,PPP1R12B,RABGAP1L,POU2F1,SLC30A1,MIDN,MSRB3,SMARCC2,SERTAD2,EHBP1,NCOR1,MYH10,SSH2,MAPT,TNRC6C,RPTOR,SUSD6,CCDC88C,ATG2B,CDK13,BC005537,EGR3,AKAP11,GOLPH3,COL2A1,UBN1,CBLB,USP25,SCAF4,SCAF8,MAP3K4,AFDN,CACNA1H,MDC1,TDRD6,BIRC6,EML4,TTC7,DIAPH1,KDM2A,VPS13A,SMARCA2,IDE,ZFP518A,KCNIP2,NEURL1A,EPC2,HOXD8,FAM98B,NOL4L,MYBL2,ATP9A,ZFP512B,NAA15,HIP…
TF	Factor: E2F-1; motif: NNNSSCGCSAANN; match class: 1	TF:M07250_1	1.11279627051453e-13	12.953584338531533	4139	415	151	21629	PPP1CA,REV1,STRADB,ZDBF2,PHLPP1,EPB41L5,POU2F1,AHCTF1,AHI1,CABIN1,PPFIA2,MSRB3,SMARCC2,SOX30,NCOR1,CACNB1,MAPT,TNRC6C,FASN,SIPA1L1,AKAP11,GOLPH3,UBN1,TBX1,USP25,SCAF4,SCAF8,CACNA1H,BIRC6,TTC7,DIAPH1,PACS1,VPS13A,SMARCA2,IDE,ZFP518A,NEURL1A,CRAT,EPC2,HOXD8,SLC30A4,GPCPD1,NOL4L,MYBL2,NCOA3,ZNFX1,ATP9A,FHDC1,MDN1,LRP8,KIF1B,PER3,AGAP3,CDS1,LRRC8B,MED13L,BAZ1B,USP42,ERC1,PPP6R1,CIC,HNRNPUL1,ATP10A,PO…
TF	Factor: E2F-7; motif: GRGGCGGGAANNN	TF:M10212	1.2976826822558455e-13	12.886831491043306	7902	415	234	21629	PPP1CA,REV1,DNAH7B,BZW1,STRADB,PPIP5K2,PHLPP1,EPB41L5,RABGAP1L,POU2F1,SLC30A1,DOT1L,MIDN,CHPT1,MSRB3,SMARCC2,SERTAD2,EHBP1,SOX30,MYH10,SSH2,CACNB1,MAPT,TNRC6C,RPTOR,FASN,SUSD6,SIPA1L1,CCDC88C,ATG2B,BC005537,EGR3,AKAP11,GOLPH3,FAM91A1,PTP4A3,COL2A1,UBN1,CBLB,SCAF4,SCAF8,MAP3K4,AFDN,CACNA1H,DNAH8,MDC1,TDRD6,CUL9,BIRC6,EML4,TTC7,DIAPH1,KDM2A,VPS13A,SMARCA2,PLPP6,IDE,ZFP518A,ZFYVE27,KCNIP2,NEURL1A,PN…
TF	Factor: BTEB2; motif: RGGGNGKGGN	TF:M07277	1.821987874091244e-13	12.7395	7580	415	227	21629	PPP1CA,COA5,REV1,BZW1,PHLPP1,EPB41L5,PRRC2C,POU2F1,AHCTF1,SLC30A1,DOT1L,MIDN,WASHC4,CHPT1,PPFIA2,MSRB3,SMARCC2,PMEL,SERTAD2,MYH10,DNAH2,CACNB1,CASC3,MAPT,TNRC6C,FASN,SIPA1L1,CCDC88C,ATG2B,BC005537,ELOVL2,FLNB,EGR3,GOLPH3,COL2A1,TBX1,USP25,SCAF4,SCAF8,AFDN,CACNA1H,MDC1,CUL9,BIRC6,EML4,PACS1,PLPP6,SEC16A,SETX,CRAT,RC3H2,HOXD8,MGA,MAPKBP1,GPCPD1,NINL,TRP53INP2,ZNFX1,ATP9A,ZFP512B,NBEA,FHDC1,ARHGEF11…
TF	Factor: GKLF; motif: WGGGYGKGGCCN	TF:M09692	1.8357043263246358e-13	12.736197268552228	8977	415	255	21629	PPP1CA,CATSPER1,FER1L5,COA5,REV1,BZW1,STRADB,ZDBF2,PHLPP1,POU2F1,AHCTF1,SLC30A1,AKAP12,AHI1,DOT1L,WASHC4,CHPT1,CFAP54,PPFIA2,MSRB3,SERTAD2,NCOR1,MYH10,DNAH2,SSH2,NF1,ACACA,CACNB1,CASC3,MAPT,TNRC6C,DNAH17,FASN,SUSD6,SIPA1L1,CCDC88C,ATG2B,BC005537,HABP4,FLNB,CHD8,EGR3,GOLPH3,PTP4A3,COL2A1,TBX1,USP25,SCAF4,SCAF8,MAP3K4,CACNA1H,DNAH8,MDC1,TDRD6,BIRC6,EML4,TTC7,KDM2A,PACS1,ZFP518A,ZFYVE27,NEURL1A,NSMF…
TF	Factor: BEN; motif: CAGCGRNV	TF:M01240	2.817102448367899e-13	12.550197358924121	16194	415	376	21629	PPP1CA,COA5,REV1,DNAH7B,BZW1,STRADB,ZDBF2,PPIP5K2,PHLPP1,EPB41L5,PPP1R12B,PRRC2C,POU2F1,AHCTF1,SLC30A1,AHI1,CABIN1,DOT1L,MIDN,WASHC4,CHPT1,CFAP54,PPFIA2,MSRB3,SMARCC2,PMEL,SERTAD2,EHBP1,SOX30,NCOR1,MYH10,DNAH2,SSH2,NF1,CACNB1,CASC3,BRCA1,MAPT,TNRC6C,DNAH17,RPTOR,FASN,RALGAPA1,SUSD6,SIPA1L1,CCDC88C,ATG2B,CDK13,BC005537,ELOVL2,HABP4,FLNB,CHD8,EGR3,AKAP11,GOLPH3,FAM91A1,RNF139,PTP4A3,COL2A1,UBN1,TBX…
TF	Factor: Sp1; motif: NGGGGGCGGGGYN; match class: 1	TF:M00196_1	4.262088854334234e-13	12.370377500528713	4242	415	152	21629	PPP1CA,REV1,BZW1,PHLPP1,POU2F1,SLC30A1,AKAP12,MIDN,CHPT1,PPFIA2,SERTAD2,CACNB1,FASN,SUSD6,SIPA1L1,CCDC88C,ATG2B,BC005537,ELOVL2,EGR3,RNF139,COL2A1,TBX1,USP25,AFDN,CACNA1H,BIRC6,EML4,KDM2A,PACS1,SEC16A,SETX,RC3H2,EPC2,MGA,GPCPD1,NINL,NOL4L,TRP53INP2,ZNFX1,ATP9A,ARHGEF11,TMEM64,TMEM8B,NSUN4,RERE,PER3,AGAP3,HTT,CDS1,CIT,MED13L,HECTD4,BAZ1B,ERC1,CIC,HNRNPUL1,ATP10A,GAB2,AQP11,XPO6,ATXN2L,SETD1A,ARHGE…
TF	Factor: KROX; motif: CCCGCCCCCRCCCC; match class: 1	TF:M00982_1	4.730109893187214e-13	12.325128769314958	2023	415	94	21629	DNAH7B,RABGAP1L,POU2F1,SLC30A1,CHPT1,SMARCC2,SERTAD2,SOX30,TNRC6C,SIPA1L1,CCDC88C,ATG2B,CDK13,BC005537,ELOVL2,COL2A1,TBX1,USP25,CACNA1H,EML4,KDM2A,NEURL1A,SEC16A,SETX,EPC2,HOXD8,NOL4L,ATP9A,NBEA,ARHGEF11,TMEM64,NSUN4,RERE,PER3,AGAP3,LRRC8B,USP42,PPP6R1,ATXN2L,SETD1A,1700017B05RIK,MYO9A,DENND4A,MAPK6,GLS,DHX9,ABL2,ENAH,WASF1,JMJD1C,REEP6,BAZ2A,MORC2A,ZMIZ2,MYO1C,KANSL1,LIMD2,FOXJ1,ANAPC11,DNMT3A,T…
TF	Factor: Egr-1; motif: NNGCGKGGGCGGGG	TF:M10213	4.916924552415483e-13	12.30830645567588	4374	415	155	21629	PPP1CA,REV1,BZW1,EPB41L5,RABGAP1L,POU2F1,SLC30A1,AKAP12,AHI1,MIDN,WASHC4,CHPT1,MSRB3,SMARCC2,SOX30,MAPT,RPTOR,FASN,SIPA1L1,CCDC88C,ATG2B,CDK13,ELOVL2,HABP4,FAM91A1,TBX1,CBLB,USP25,SCAF4,SCAF8,AFDN,CACNA1H,BIRC6,EML4,DIAPH1,KDM2A,SMARCA2,PLPP6,IDE,NEURL1A,SEC16A,SETX,RC3H2,HOXD8,NOL4L,TRP53INP2,ATP9A,ARHGEF11,TMEM64,TMEM8B,DENND4C,LRP8,NSUN4,AGAP3,CDS1,MED13L,USP42,ALMS1,IQSEC1,PPP6R1,CIC,SIPA1L3,…
TF	Factor: ZBP89; motif: CCCCKCCCCCNN	TF:M07397	6.518967172802999e-13	12.185821205906647	8048	415	235	21629	PPP1CA,CATSPER1,REV1,PHLPP1,EPB41L5,PRRC2C,POU2F1,SLC30A1,AHI1,CABIN1,DOT1L,MIDN,WASHC4,CHPT1,PPFIA2,MSRB3,SMARCC2,PMEL,SERTAD2,SOX30,NCOR1,MYH10,NF1,CACNB1,BRCA1,TNRC6C,DNAH17,RPTOR,FASN,SIPA1L1,CCDC88C,ATG2B,BC005537,ELOVL2,FLNB,EGR3,AKAP11,PTP4A3,COL2A1,TBX1,CBLB,USP25,SCAF4,SCAF8,AFDN,CACNA1H,TDRD6,CUL9,BIRC6,EML4,KDM2A,SMARCA2,PLPP6,IDE,KCNIP2,NSMF,SEC16A,HOXD8,FAM98B,MGA,NINL,NOL4L,DHX35,AT…
TF	Factor: SP1; motif: GGGGYGGGGNS	TF:M01303	7.191060698794424e-13	12.1432	7131	415	216	21629	PPP1CA,COA5,REV1,STRADB,PPIP5K2,PHLPP1,EPB41L5,PRRC2C,POU2F1,SLC30A1,AKAP12,DOT1L,MIDN,WASHC4,CHPT1,PPFIA2,MSRB3,SERTAD2,MYH10,NF1,CACNB1,CASC3,TNRC6C,RPTOR,FASN,SIPA1L1,CCDC88C,ATG2B,ELOVL2,FLNB,EGR3,AKAP11,GOLPH3,FAM91A1,PTP4A3,COL2A1,TBX1,CBLB,USP25,SCAF4,SCAF8,AFDN,CACNA1H,TDRD6,BIRC6,EML4,KDM2A,PACS1,VPS13A,ZFYVE27,KCNIP2,PNPLA7,SEC16A,SETX,RC3H2,EPC2,FAM98B,MGA,GPCPD1,NOL4L,ATP9A,NBEA,FHDC1…
TF	Factor: Hes1; motif: NNCACGYGNN	TF:M07991	8.140307967744948e-13	12.089359164378344	15146	415	360	21629	PPP1CA,FER1L5,COA5,REV1,BZW1,STRADB,ZDBF2,PPIP5K2,PHLPP1,EPB41L5,PPP1R12B,RABGAP1L,PRRC2C,POU2F1,SLC30A1,AKAP12,CABIN1,DOT1L,MIDN,WASHC4,CHPT1,PPFIA2,MSRB3,SMARCC2,PMEL,SERTAD2,EHBP1,SOX30,NCOR1,DNAH2,SSH2,NF1,ACACA,CACNB1,CASC3,BRCA1,MAPT,TNRC6C,DNAH17,RPTOR,FASN,RALGAPA1,SUSD6,SIPA1L1,CCDC88C,ATG2B,CDK13,BC005537,ELOVL2,HABP4,FLNB,CHD8,EGR3,AKAP11,FAM91A1,RNF139,PTP4A3,UBN1,PPM1F,TBX1,CBLB,USP2…
TF	Factor: NGFI-C; motif: WTGCGTGGGYGG	TF:M00244	9.887077382104565e-13	12.00493206678555	5006	415	169	21629	PPIP5K2,PHLPP1,EPB41L5,RABGAP1L,AKAP12,AHI1,MIDN,WASHC4,SMARCC2,PMEL,SOX30,CASC3,RPTOR,RALGAPA1,CCDC88C,ATG2B,BC005537,ELOVL2,HABP4,AKAP11,FAM91A1,COL2A1,CBLB,USP25,SCAF4,CACNA1H,CUL9,BIRC6,EML4,DIAPH1,KDM2A,PACS1,VPS13A,ZFP518A,ZFYVE27,NEURL1A,SETX,RC3H2,HOXD8,MAPKBP1,NINL,NOL4L,MYBL2,NCOA3,ATP9A,NBEA,ARHGEF11,MDN1,TMEM8B,DENND4C,KIF1B,RERE,AGAP3,LRRC8B,CIT,BAZ1B,ALMS1,IQSEC1,ERC1,PPP6R1,CIC,SIP…
TF	Factor: ctcf; motif: YGGCCASCAGRGGGCGCYNN	TF:M10203	1.8134394746059887e-12	11.741496934863413	6618	415	204	21629	PPP1CA,FER1L5,REV1,PPIP5K2,PHLPP1,EPB41L5,POU2F1,SLC30A1,AKAP12,MIDN,WASHC4,CFAP54,SMARCC2,SOX30,NCOR1,SSH2,NF1,CASC3,MAPT,FASN,RALGAPA1,SIPA1L1,CCDC88C,CDK13,ELOVL2,FLNB,EGR3,AKAP11,FAM91A1,RNF139,PTP4A3,PPM1F,USP25,SCAF4,SCAF8,MAP3K4,AFDN,CACNA1H,DNAH8,CUL9,BIRC6,EML4,TTC7,DIAPH1,KDM2A,PACS1,PLPP6,IDE,ZFYVE27,NSMF,SETX,EPC2,FAM98B,SLC30A4,NOL4L,TRP53INP2,NCOA3,ATP9A,ZFP512B,NBEA,HIPK1,TMEM64,MD…
TF	Factor: Sp1; motif: NGGGGCGGGGN; match class: 1	TF:M07395_1	2.1195696976203272e-12	11.673752297994447	4529	415	157	21629	PPP1CA,REV1,BZW1,PHLPP1,POU2F1,AHCTF1,SLC30A1,AKAP12,MIDN,CHPT1,PPFIA2,SERTAD2,SOX30,CACNB1,FASN,SIPA1L1,CCDC88C,ATG2B,ELOVL2,EGR3,COL2A1,TBX1,USP25,SCAF4,AFDN,CACNA1H,BIRC6,EML4,TTC7,KDM2A,PACS1,NEURL1A,SEC16A,SETX,RC3H2,HOXD8,GPCPD1,NINL,NOL4L,ZNFX1,ATP9A,ARHGEF11,TMEM64,TMEM8B,DENND4C,NSUN4,PER3,AGAP3,HTT,CDS1,CIT,MED13L,HECTD4,ERC1,CIC,HNRNPUL1,ATP10A,GAB2,AQP11,XPO6,ATXN2L,SETD1A,ARHGEF10,ZC…
TF	Factor: GKLF; motif: WGGGYGKGGCCN; match class: 1	TF:M09692_1	3.5853369706210505e-12	11.445470020580862	3603	415	134	21629	PPP1CA,REV1,STRADB,PHLPP1,SLC30A1,AKAP12,AHI1,DOT1L,WASHC4,CHPT1,PPFIA2,SERTAD2,MYH10,NF1,CACNB1,CCDC88C,FLNB,GOLPH3,PTP4A3,TBX1,USP25,CACNA1H,DNAH8,MDC1,EML4,TTC7,PACS1,NEURL1A,NSMF,SEC16A,CRAT,MGA,NINL,TBC1D20,DHX35,NCOA3,ZNFX1,ATP9A,ARHGEF11,TMEM64,TMEM8B,DENND4C,NSUN4,MTHFR,PER3,HTT,CDS1,IQSEC1,ERC1,EMC10,ATP10A,GAB2,XPO6,FAM53B,ARHGEF10,ZC3H18,SNAI3,FAM76B,1700017B05RIK,MYO9A,DENND4A,ATP1B3,…
TF	Factor: AP-2alpha; motif: NGCCYSNNGSN	TF:M01857	4.311759849441057e-12	11.36534543589344	6158	415	193	21629	PPP1CA,REV1,STRADB,ZDBF2,PHLPP1,PPP1R12B,POU2F1,AHCTF1,SLC30A1,AHI1,MIDN,CHPT1,MSRB3,SMARCC2,SERTAD2,SOX30,NCOR1,MYH10,NF1,CACNB1,CASC3,TNRC6C,FASN,RALGAPA1,CDK13,BC005537,ELOVL2,CHD8,EGR3,GOLPH3,RNF139,COL2A1,UBN1,TBX1,CBLB,USP25,SCAF4,SCAF8,AFDN,CACNA1H,BIRC6,EML4,TTC7,DIAPH1,KDM2A,PACS1,VPS13A,SMARCA2,PLPP6,NEURL1A,NSMF,SETX,EPC2,HOXD8,SLC30A4,NOL4L,TRP53INP2,DHX35,MYBL2,NCOA3,ZNFX1,ATP9A,ZFP5…
TF	Factor: Egr1; motif: NCCGCCCCCGCANN	TF:M02744	6.598466355916369e-12	11.18055699333089	3430	415	129	21629	PPIP5K2,PHLPP1,EPB41L5,RABGAP1L,POU2F1,SLC30A1,MIDN,WASHC4,CHPT1,MSRB3,SMARCC2,SERTAD2,SOX30,MAPT,RPTOR,CCDC88C,ATG2B,CDK13,BC005537,ELOVL2,PTP4A3,TBX1,USP25,CACNA1H,BIRC6,EML4,DIAPH1,KDM2A,PLPP6,ZFP518A,NEURL1A,SEC16A,SETX,RC3H2,HOXD8,NINL,NOL4L,ATP9A,NBEA,ARHGEF11,TMEM64,TMEM8B,DENND4C,NSUN4,UBR4,KIF1B,AGAP3,LRRC8B,USP42,IQSEC1,HDAC11,PPP6R1,CIC,1700017B05RIK,DENND4A,MAPK6,MAP4,GLS,DHX9,ABL2,EN…
TF	Factor: GKLF; motif: GCCMCRCCCNNN; match class: 1	TF:M01588_1	1.0123458544858046e-11	10.99467109121714	2978	415	117	21629	PPP1CA,REV1,STRADB,PHLPP1,SLC30A1,AKAP12,DOT1L,CHPT1,PPFIA2,SERTAD2,MYH10,NF1,CACNB1,CCDC88C,FLNB,GOLPH3,TBX1,USP25,CACNA1H,MDC1,EML4,TTC7,PACS1,SEC16A,CRAT,MGA,NINL,TBC1D20,DHX35,NCOA3,ZNFX1,ATP9A,ARHGEF11,TMEM64,TMEM8B,DENND4C,MTHFR,HTT,CDS1,IQSEC1,ERC1,EMC10,ATP10A,GAB2,XPO6,SETD1A,ARHGEF10,SNAI3,1700017B05RIK,MYO9A,DENND4A,ATP1B3,MAP4,GLS,RAB3GAP1,DHX9,CDK19,REEP6,MEX3D,CELF5,EEA1,MBD6,GAS2L1…
TF	Factor: AP-2; motif: GSCCSCRGGCNRNRNN; match class: 1	TF:M00800_1	1.4235988867405504e-11	10.846612360287907	2353	415	100	21629	ZDBF2,PHLPP1,EPB41L5,AHCTF1,SLC30A1,MIDN,SMARCC2,NF1,TNRC6C,FASN,SIPA1L1,BC005537,GOLPH3,PTP4A3,UBN1,TBX1,SCAF4,SCAF8,TTC7,KDM2A,PLPP6,IDE,KCNIP2,NEURL1A,EPC2,HOXD8,NOL4L,MYBL2,NCOA3,ATP9A,NAA15,TMEM64,TMEM8B,DENND4C,UBR4,RERE,AGAP3,CDS1,MED13L,USP42,HNRNPUL1,ATP10A,RBMXL2,FAM76B,MAPK6,ATP1B3,GLS,SRGAP2,ABL2,ENAH,EEA1,ZMIZ2,MNT,LIG3,MED13,SLC25A39,KANSL1,HELZ,FOXJ1,ANAPC11,BTBD7,CCNK,RNF144B,PHF2…
TF	Factor: Tfap2a; motif: TGCCCYNRGGGCA; match class: 1	TF:M04157_1	1.98376717267717e-11	10.702509300707591	4728	415	159	21629	COA5,PHLPP1,EPB41L5,PPP1R12B,CHPT1,SMARCC2,SERTAD2,SOX30,NCOR1,MYH10,SSH2,NF1,CACNB1,TNRC6C,FASN,SIPA1L1,ATG2B,CDK13,HABP4,FLNB,RNF139,PTP4A3,PPM1F,TBX1,USP25,SCAF4,SCAF8,MAP3K4,AFDN,CACNA1H,CUL9,BIRC6,TTC7,DIAPH1,SMARCA2,PLPP6,ZFP518A,PNPLA7,CRAT,EPC2,HOXD8,MGA,SLC30A4,NOL4L,MYBL2,ZNFX1,ATP9A,ZFP512B,NBEA,ARHGEF11,TMEM64,DENND4C,NSUN4,RERE,PER3,AGAP3,HTT,LRRC8B,CIT,HECTD4,DNAH10,BAZ1B,SETD5,CIC,…
TF	Factor: Zic1; motif: NNCCCCCGGGGGGG; match class: 1	TF:M02835_1	1.999945071796646e-11	10.69898193200762	6572	415	200	21629	PPP1CA,REV1,STRADB,ZDBF2,PHLPP1,EPB41L5,PPP1R12B,RABGAP1L,PRRC2C,POU2F1,AHCTF1,AKAP12,AHI1,MIDN,CHPT1,PPFIA2,SMARCC2,SERTAD2,NCOR1,DNAH2,SSH2,NF1,CACNB1,MAPT,TNRC6C,RALGAPA1,SIPA1L1,CCDC88C,ATG2B,CDK13,ELOVL2,EGR3,RNF139,PTP4A3,COL2A1,UBN1,PPM1F,TBX1,USP25,SCAF4,SCAF8,AFDN,BIRC6,DIAPH1,KDM2A,PACS1,SMARCA2,IDE,NEURL1A,NSMF,SEC16A,RC3H2,EPC2,HOXD8,FAM98B,SLC30A4,GPCPD1,NOL4L,DHX35,ZNFX1,ATP9A,ZFP51…
TF	Factor: WT1; motif: SMCNCCNSC	TF:M01118	2.2314974035333004e-11	10.65140361414804	8071	415	231	21629	PPP1CA,FER1L5,REV1,BZW1,PPIP5K2,EPB41L5,PRRC2C,POU2F1,SLC30A1,CABIN1,DOT1L,MIDN,WASHC4,MSRB3,SMARCC2,PMEL,SERTAD2,EHBP1,SOX30,NCOR1,MYH10,DNAH2,SSH2,NF1,ACACA,CACNB1,BRCA1,TNRC6C,DNAH17,RPTOR,FASN,SUSD6,SIPA1L1,CCDC88C,ATG2B,CDK13,BC005537,ELOVL2,EGR3,AKAP11,COL2A1,PPM1F,TBX1,CBLB,SCAF4,SCAF8,MAP3K4,AFDN,CACNA1H,MDC1,CUL9,BIRC6,EML4,KDM2A,SMARCA2,PLPP6,IDE,ZFP518A,NEURL1A,NSMF,SETX,EPC2,HOXD8,FAM…
TF	Factor: SP2; motif: GGGCGGGAC	TF:M01783	2.3911915186582654e-11	10.621385638369599	8125	415	232	21629	PPP1CA,COA5,REV1,DNAH7B,BZW1,STRADB,PHLPP1,EPB41L5,POU2F1,AHCTF1,SLC30A1,AKAP12,DOT1L,MIDN,WASHC4,CHPT1,SERTAD2,MYH10,DNAH2,SSH2,CACNB1,CASC3,BRCA1,MAPT,TNRC6C,SUSD6,SIPA1L1,CCDC88C,ATG2B,FLNB,CHD8,GOLPH3,FAM91A1,COL2A1,PPM1F,TBX1,CBLB,USP25,SCAF4,MAP3K4,AFDN,CACNA1H,MDC1,TDRD6,BIRC6,EML4,TTC7,DIAPH1,KDM2A,PACS1,IDE,ZFP518A,ZFYVE27,NEURL1A,SEC16A,SETX,CRAT,EPC2,MGA,MAPKBP1,GPCPD1,NINL,TBC1D20,NOL…
TF	Factor: EGR-1; motif: NGCGKGGGCGKNN; match class: 1	TF:M08996_1	2.4916773420610563e-11	10.60350819701887	917	415	56	21629	DNAH7B,RABGAP1L,SERTAD2,ATG2B,CDK13,ELOVL2,USP25,CACNA1H,EML4,DIAPH1,NEURL1A,ATP9A,FHDC1,MDN1,DENND4C,RERE,AGAP3,CDS1,PPP6R1,AQP11,ATXN2L,1700017B05RIK,DENND4A,MAPK6,GLS,RAB3GAP1,ENAH,JMJD1C,REEP6,MNT,HAP1,SLC25A39,KANSL1,ANAPC11,CRIP2,PHF2,RNF44,MAPK8,TAF2,TMEM50B,LY6G6C,RXRA,TMEM131L,BCL9,E130308A19RIK,RPS6KA1,RCC2,TMEM201,PITPNM2,ZFP664,SH2B2,RADIL,MAN2A2,STIM1,RBBP6,DDX6
TF	Factor: GKLF; motif: GCCMCRCCCNNN	TF:M01588	3.022358871195229e-11	10.51965396933969	7844	415	226	21629	PPP1CA,COA5,REV1,BZW1,STRADB,ZDBF2,PHLPP1,POU2F1,AHCTF1,SLC30A1,AKAP12,AHI1,DOT1L,WASHC4,CHPT1,CFAP54,PPFIA2,SERTAD2,MYH10,DNAH2,NF1,CACNB1,CASC3,MAPT,TNRC6C,DNAH17,FASN,SIPA1L1,CCDC88C,ATG2B,FLNB,EGR3,GOLPH3,PTP4A3,TBX1,USP25,SCAF4,SCAF8,MAP3K4,AFDN,CACNA1H,DNAH8,MDC1,TDRD6,BIRC6,EML4,TTC7,PACS1,ZFYVE27,NEURL1A,NSMF,SEC16A,CRAT,MGA,MAPKBP1,GPCPD1,NINL,TBC1D20,NOL4L,DHX35,NCOA3,ZNFX1,ATP9A,FHDC1,…
TF	Factor: AP-2alpha; motif: NSCCNCRGGSN; match class: 1	TF:M07348_1	3.183978569484418e-11	10.497029864045544	1677	415	80	21629	REV1,BZW1,PHLPP1,PRRC2C,POU2F1,AHCTF1,SSH2,TNRC6C,CDK13,HABP4,CHD8,UBN1,PPM1F,TBX1,SCAF8,AFDN,CACNA1H,BIRC6,EML4,VPS13A,PLPP6,KCNIP2,NEURL1A,EPC2,NOL4L,ZNFX1,ATP9A,ZFP512B,TMEM64,DENND4C,RERE,AGAP3,CDS1,GAB2,XPO6,ATXN2L,FAM76B,GLS,SPATA3,ENAH,JMJD1C,EEA1,CEP68,MYO1C,MED13,SLC25A39,GGA3,ANAPC11,CCNK,RNF144B,PHF2,WBP2NL,DYRK1A,RUNX2,KLC2,GPR137,TKFC,SMC3,ABI1,RXRA,TRIM44,RALY,ZFP704,JADE1,TMEM131L,…
TF	Factor: CNOT3; motif: GGCCGCGSSS; match class: 1	TF:M01253_1	4.518541040845336e-11	10.345001768770773	602	415	44	21629	PHLPP1,SLC30A1,NCOR1,RPTOR,FASN,ELOVL2,AFDN,SEC16A,HOXD8,GPCPD1,TBC1D20,ATP9A,MTHFR,AGAP3,CDS1,LRRC8B,MED13L,HECTD4,BAZ1B,GAB2,SNAI3,MAPK6,ATP1B3,SRGAP2,JMJD1C,MYO1C,MED13,CCNK,PHF2,FNDC3A,BTG3,BRPF3,KLC2,TRIM44,RNF38,E130308A19RIK,RCC2,ATXN2,HIP1R,PITPNM2,BRI3BP,GTF2I,POM121,ALDH1A2
TF	Factor: Tfap2a; motif: TGCCCYNRGGCA	TF:M04155	7.759546072474941e-11	10.110163683894573	6467	415	196	21629	COA5,BZW1,ZDBF2,EPB41L5,PRRC2C,POU2F1,AHCTF1,SLC30A1,DOT1L,MIDN,PPFIA2,MSRB3,SERTAD2,NCOR1,MYH10,NF1,BRCA1,MAPT,TNRC6C,SIPA1L1,BC005537,HABP4,FAM91A1,RNF139,PTP4A3,COL2A1,UBN1,USP25,SCAF4,SCAF8,MAP3K4,AFDN,CACNA1H,TDRD6,BIRC6,TTC7,DIAPH1,PACS1,SMARCA2,IDE,ZFYVE27,NEURL1A,NSMF,SETX,RC3H2,EPC2,HOXD8,MAPKBP1,GPCPD1,NINL,NOL4L,MYBL2,ZNFX1,ATP9A,NAA15,NBEA,FHDC1,ADORA3,TMEM64,TMEM8B,ZDHHC21,DENND4C,TX…
TF	Factor: AP-2alpha; motif: NGCCYSNNGSN; match class: 1	TF:M01857_1	7.96124407104556e-11	10.099019061537044	2198	415	94	21629	REV1,ZDBF2,PHLPP1,POU2F1,AHCTF1,SLC30A1,CHPT1,MSRB3,SMARCC2,NCOR1,NF1,CASC3,TNRC6C,FASN,CDK13,GOLPH3,RNF139,UBN1,TBX1,SCAF4,SCAF8,AFDN,CACNA1H,BIRC6,TTC7,NEURL1A,EPC2,NOL4L,ZNFX1,ATP9A,ZFP512B,NBEA,TMEM8B,RERE,AGAP3,LRRC8B,CIT,MED13L,GAB2,XPO6,ARHGEF10,GLS,ENAH,REEP6,MEX3D,BAZ2A,ZMIZ2,MNT,MED13,HAP1,LIMD2,DNMT3A,ATXN7L1,YLPM1,BTBD6,JARID2,PHF2,RNF44,MAPK8,ZMYM2,KIF13B,BTG3,DYRK1A,RUNX2,ZFP608,LRP…
TF	Factor: E2F-1; motif: TTTSGCGS	TF:M00431	9.037461004461217e-11	10.043953563620937	5968	415	185	21629	COA5,REV1,BZW1,PPIP5K2,PHLPP1,RABGAP1L,PRRC2C,AKAP12,AHI1,MIDN,SMARCC2,EHBP1,SOX30,NCOR1,CACNB1,CASC3,BRCA1,MAPT,RPTOR,FASN,SIPA1L1,CCDC88C,ATG2B,BC005537,ELOVL2,FLNB,AKAP11,GOLPH3,FAM91A1,RNF139,UBN1,TBX1,USP25,SCAF4,SCAF8,TULP4,CACNA1H,DNAH8,MDC1,TDRD6,BIRC6,TTC7,DIAPH1,KDM2A,VPS13A,SMARCA2,PLPP6,IDE,ZFP518A,SEC16A,CRAT,EPC2,HOXD8,FAM98B,SLC30A4,GPCPD1,NCOA3,ZNFX1,FHDC1,ARHGEF11,MDN1,ZDHHC21,AG…
TF	Factor: E2F-4; motif: GCGGGAAANA; match class: 1	TF:M02090_1	2.984906140209018e-10	9.525069320625125	4700	415	155	21629	PPP1CA,COA5,REV1,BZW1,STRADB,ZDBF2,PPIP5K2,PHLPP1,PRRC2C,POU2F1,AHCTF1,AHI1,MSRB3,SMARCC2,SOX30,DNAH2,CACNB1,BRCA1,CCDC88C,ATG2B,BC005537,EGR3,GOLPH3,COL2A1,UBN1,TBX1,USP25,SCAF8,MAP3K4,AFDN,CACNA1H,MDC1,TDRD6,TTC7,DIAPH1,KDM2A,VPS13A,SMARCA2,PLPP6,ZFP518A,KCNIP2,NEURL1A,FAM98B,SLC30A4,NOL4L,TRP53INP2,MYBL2,NBEA,FHDC1,ARHGEF11,HIPK1,TMEM8B,DENND4C,LRP8,KIF1B,HTT,CDS1,CIT,MED13L,BAZ1B,USP42,ALMS1,…
TF	Factor: E2F-1; motif: NKTSSCGC	TF:M00428	3.049191355129693e-10	9.515815320183913	7897	415	224	21629	PPP1CA,COA5,REV1,BZW1,ZDBF2,PPIP5K2,PHLPP1,EPB41L5,RABGAP1L,POU2F1,SLC30A1,AHI1,CABIN1,DOT1L,MIDN,SMARCC2,SERTAD2,SOX30,MYH10,SSH2,CACNB1,CASC3,BRCA1,MAPT,TNRC6C,RPTOR,FASN,SUSD6,ATG2B,CDK13,BC005537,ELOVL2,FLNB,EGR3,AKAP11,GOLPH3,FAM91A1,RNF139,UBN1,TBX1,CBLB,USP25,SCAF4,SCAF8,MAP3K4,AFDN,CACNA1H,MDC1,TDRD6,BIRC6,TTC7,DIAPH1,SMARCA2,PLPP6,IDE,ZFP518A,ZFYVE27,NEURL1A,PNPLA7,NSMF,SEC16A,CRAT,EPC2,…
TF	Factor: E2F-4; motif: GNNGGCGGGAAN	TF:M09682	3.0754436591134666e-10	9.512092224666977	5904	415	182	21629	PPP1CA,DNAH7B,STRADB,PPIP5K2,PHLPP1,EPB41L5,RABGAP1L,POU2F1,AHCTF1,SLC30A1,DOT1L,MIDN,CHPT1,MSRB3,SMARCC2,SERTAD2,EHBP1,SOX30,SSH2,CACNB1,TNRC6C,RPTOR,SIPA1L1,CCDC88C,BC005537,EGR3,AKAP11,GOLPH3,FAM91A1,PTP4A3,COL2A1,UBN1,CBLB,SCAF4,SCAF8,MAP3K4,AFDN,CACNA1H,DNAH8,MDC1,BIRC6,EML4,TTC7,DIAPH1,KDM2A,VPS13A,SMARCA2,IDE,KCNIP2,NEURL1A,SETX,EPC2,FAM98B,NINL,NOL4L,MYBL2,NCOA3,ATP9A,ZFP512B,NAA15,FHDC1,…
TF	Factor: Sp1; motif: GGGGCGGGGT; match class: 1	TF:M00008_1	3.628079320658063e-10	9.440323226532692	3372	415	123	21629	PPP1CA,REV1,PHLPP1,POU2F1,SLC30A1,DOT1L,CHPT1,SERTAD2,SOX30,DNAH2,CASC3,TNRC6C,FASN,SIPA1L1,CCDC88C,RNF139,COL2A1,TBX1,USP25,SCAF4,CACNA1H,BIRC6,EML4,KDM2A,PACS1,PLPP6,SEC16A,SETX,RC3H2,EPC2,MGA,SLC30A4,GPCPD1,NINL,NOL4L,ATP9A,FHDC1,ARHGEF11,TMEM64,TMEM8B,ZDHHC21,LRP8,RERE,PER3,HTT,CDS1,USP42,HDAC11,ERC1,CIC,HNRNPUL1,GAB2,XPO6,ARHGEF10,SNAI3,1700017B05RIK,MYO9A,DENND4A,XRN1,MAP4,LYPLA1,DHX9,REEP6…
TF	Factor: AP-2alpha; motif: GCCNNNRGS	TF:M00469	4.144729416586319e-10	9.382503816553807	3258	415	120	21629	REV1,BZW1,STRADB,ZDBF2,PRRC2C,POU2F1,AHCTF1,CHPT1,PPFIA2,MSRB3,SERTAD2,NCOR1,CASC3,TNRC6C,RALGAPA1,SIPA1L1,BC005537,HABP4,RNF139,UBN1,TBX1,CBLB,USP25,SCAF8,MAP3K4,TTC7,KDM2A,VPS13A,SMARCA2,IDE,NEURL1A,EPC2,NOL4L,ZNFX1,ATP9A,NBEA,HIPK1,TMEM64,TMEM8B,ZDHHC21,DENND4C,LRP8,TXLNA,AGAP3,CDS1,BAZ1B,HNRNPUL1,GAB2,GTF3C1,ATXN2L,FBRS,GLS,SPATA3,RAB3GAP1,R3HDM1,JMJD1C,CELF5,EEA1,GAS2L1,ZMIZ2,CEP68,PELP1,MED…
TF	Factor: IRF6; motif: NNNACTCYCGGKNNN	TF:M02874	4.307107282401022e-10	9.365814310597628	13371	415	325	21629	PPP1CA,CATSPER1,BZW1,STRADB,PPIP5K2,PHLPP1,EPB41L5,RABGAP1L,PRRC2C,POU2F1,AHCTF1,SLC30A1,AKAP12,AHI1,CABIN1,DOT1L,MIDN,WASHC4,CHPT1,CFAP54,PPFIA2,MSRB3,SMARCC2,PMEL,SERTAD2,SOX30,NCOR1,MYH10,SSH2,NF1,CASC3,BRCA1,MAPT,TNRC6C,DNAH17,RPTOR,FASN,RALGAPA1,SUSD6,SIPA1L1,CCDC88C,ATG2B,CDK13,BC005537,HABP4,CHD8,EGR3,AKAP11,GOLPH3,FAM91A1,RNF139,COL2A1,UBN1,PPM1F,TBX1,CBLB,USP25,SCAF4,SCAF8,TULP4,MAP3K4,A…
TF	Factor: AP-2gamma; motif: GCCYNCRGSN	TF:M03811	5.516740509299005e-10	9.258317443453883	7063	415	206	21629	PPP1CA,REV1,ZDBF2,PPIP5K2,PHLPP1,EPB41L5,PPP1R12B,PRRC2C,AHCTF1,AKAP12,AHI1,DOT1L,MIDN,CHPT1,PPFIA2,SOX30,NCOR1,MYH10,NF1,CACNB1,MAPT,TNRC6C,RPTOR,SIPA1L1,CCDC88C,BC005537,HABP4,EGR3,AKAP11,FAM91A1,PTP4A3,UBN1,PPM1F,TBX1,CBLB,USP25,SCAF4,TULP4,AFDN,CACNA1H,DNAH8,TDRD6,BIRC6,EML4,TTC7,DIAPH1,PACS1,SMARCA2,PLPP6,IDE,ZFYVE27,NEURL1A,NSMF,SEC16A,SETX,CRAT,EPC2,HOXD8,FAM98B,MAPKBP1,SLC30A4,GPCPD1,NOL4…
TF	Factor: Egr1; motif: NNMCGCCCMCTCAMWN	TF:M04506	5.790774662843301e-10	9.237263334494664	4349	415	146	21629	PPP1CA,COA5,PPIP5K2,PHLPP1,RABGAP1L,POU2F1,SLC30A1,AHI1,MIDN,WASHC4,MSRB3,SOX30,NF1,ACACA,CACNB1,MAPT,RPTOR,FASN,CCDC88C,ATG2B,ELOVL2,AKAP11,PTP4A3,TBX1,CACNA1H,CUL9,DIAPH1,KDM2A,PACS1,SMARCA2,ZFP518A,NSMF,SEC16A,HOXD8,FAM98B,MGA,MAPKBP1,SLC30A4,GPCPD1,NINL,NOL4L,TRP53INP2,NCOA3,ATP9A,FHDC1,TMEM64,DENND4C,NSUN4,UBR4,KIF1B,RERE,LRRC8B,BAZ1B,USP42,IQSEC1,PPP6R1,HNRNPUL1,HERC2,AQP11,FBRS,SETD1A,SNAI…
TF	Factor: AP-2alpha; motif: NSCCNCRGGSN	TF:M07348	7.416760143154106e-10	9.12979	6188	415	187	21629	PPP1CA,CATSPER1,REV1,BZW1,STRADB,ZDBF2,PPIP5K2,PHLPP1,EPB41L5,PRRC2C,POU2F1,AHCTF1,SLC30A1,CHPT1,MSRB3,SMARCC2,SERTAD2,NCOR1,SSH2,NF1,MAPT,TNRC6C,FASN,CDK13,BC005537,HABP4,CHD8,GOLPH3,FAM91A1,RNF139,UBN1,PPM1F,TBX1,CBLB,USP25,SCAF8,TULP4,AFDN,CACNA1H,BIRC6,EML4,TTC7,DIAPH1,PACS1,VPS13A,PLPP6,KCNIP2,NEURL1A,NSMF,EPC2,TBC1D20,NOL4L,MYBL2,NCOA3,ZNFX1,ATP9A,ZFP512B,NBEA,SMCP,HIPK1,TMEM64,TMEM8B,DENND…
TF	Factor: SP6; motif: WGGGCGG	TF:M05455	9.261967846267785e-10	9.033296731030823	7241	415	209	21629	PPP1CA,COA5,REV1,BZW1,ZDBF2,PPIP5K2,PHLPP1,EPB41L5,RABGAP1L,PRRC2C,POU2F1,AHCTF1,SLC30A1,CABIN1,MIDN,WASHC4,EHBP1,DNAH2,NF1,CACNB1,CASC3,TNRC6C,RPTOR,SUSD6,CDK13,BC005537,CHD8,EGR3,GOLPH3,FAM91A1,RNF139,PTP4A3,UBN1,TBX1,CBLB,USP25,SCAF4,AFDN,DNAH8,MDC1,CUL9,BIRC6,TTC7,DIAPH1,KDM2A,PACS1,VPS13A,SMARCA2,PLPP6,IDE,KCNIP2,NEURL1A,SEC16A,SETX,CRAT,RC3H2,MAPKBP1,SLC30A4,GPCPD1,NOL4L,TRP53INP2,ZNFX1,ATP…
TF	Factor: CPBP; motif: NGGGCGG	TF:M05301	9.261967846267785e-10	9.033296731030823	7241	415	209	21629	PPP1CA,COA5,REV1,BZW1,ZDBF2,PPIP5K2,PHLPP1,EPB41L5,RABGAP1L,PRRC2C,POU2F1,AHCTF1,SLC30A1,CABIN1,MIDN,WASHC4,EHBP1,DNAH2,NF1,CACNB1,CASC3,TNRC6C,RPTOR,SUSD6,CDK13,BC005537,CHD8,EGR3,GOLPH3,FAM91A1,RNF139,PTP4A3,UBN1,TBX1,CBLB,USP25,SCAF4,AFDN,DNAH8,MDC1,CUL9,BIRC6,TTC7,DIAPH1,KDM2A,PACS1,VPS13A,SMARCA2,PLPP6,IDE,KCNIP2,NEURL1A,SEC16A,SETX,CRAT,RC3H2,MAPKBP1,SLC30A4,GPCPD1,NOL4L,TRP53INP2,ZNFX1,ATP…
TF	Factor: LKLF; motif: NGGGCGG	TF:M05391	9.261967846267785e-10	9.033296731030823	7241	415	209	21629	PPP1CA,COA5,REV1,BZW1,ZDBF2,PPIP5K2,PHLPP1,EPB41L5,RABGAP1L,PRRC2C,POU2F1,AHCTF1,SLC30A1,CABIN1,MIDN,WASHC4,EHBP1,DNAH2,NF1,CACNB1,CASC3,TNRC6C,RPTOR,SUSD6,CDK13,BC005537,CHD8,EGR3,GOLPH3,FAM91A1,RNF139,PTP4A3,UBN1,TBX1,CBLB,USP25,SCAF4,AFDN,DNAH8,MDC1,CUL9,BIRC6,TTC7,DIAPH1,KDM2A,PACS1,VPS13A,SMARCA2,PLPP6,IDE,KCNIP2,NEURL1A,SEC16A,SETX,CRAT,RC3H2,MAPKBP1,SLC30A4,GPCPD1,NOL4L,TRP53INP2,ZNFX1,ATP…
TF	Factor: Sp3; motif: AGGGCGG	TF:M05665	9.261967846267785e-10	9.033296731030823	7241	415	209	21629	PPP1CA,COA5,REV1,BZW1,ZDBF2,PPIP5K2,PHLPP1,EPB41L5,RABGAP1L,PRRC2C,POU2F1,AHCTF1,SLC30A1,CABIN1,MIDN,WASHC4,EHBP1,DNAH2,NF1,CACNB1,CASC3,TNRC6C,RPTOR,SUSD6,CDK13,BC005537,CHD8,EGR3,GOLPH3,FAM91A1,RNF139,PTP4A3,UBN1,TBX1,CBLB,USP25,SCAF4,AFDN,DNAH8,MDC1,CUL9,BIRC6,TTC7,DIAPH1,KDM2A,PACS1,VPS13A,SMARCA2,PLPP6,IDE,KCNIP2,NEURL1A,SEC16A,SETX,CRAT,RC3H2,MAPKBP1,SLC30A4,GPCPD1,NOL4L,TRP53INP2,ZNFX1,ATP…
TF	Factor: Osx; motif: CCNCCCCCNNN; match class: 1	TF:M07329_1	9.677692629842018e-10	9.014228175499078	2001	415	86	21629	PPP1CA,RABGAP1L,POU2F1,SLC30A1,MIDN,CHPT1,SOX30,NF1,CDK13,ELOVL2,COL2A1,TBX1,CBLB,USP25,SCAF8,CACNA1H,BIRC6,EML4,DIAPH1,SMARCA2,SETX,HOXD8,NINL,NOL4L,ATP9A,ZFP512B,NBEA,TMEM64,TMEM8B,LRP8,AGAP3,BAZ1B,USP42,PPP6R1,CIC,GAB2,DNHD1,SETD1A,1700017B05RIK,DENND4A,MAPK6,DHX9,WASF1,REEP6,MEX3D,BAZ2A,ZMIZ2,LIG3,MED13,HAP1,KANSL1,LIMD2,HELZ,BTBD6,PHF2,RNF44,MAPK8,RAB2B,SORBS3,LRRC63,BTG3,DYRK1A,BRPF3,BAG6,L…
TF	Factor: Sp2; motif: NYSGCCCCGCCCCCY; match class: 1	TF:M03567_1	9.796819760220016e-10	9.008914881933958	2480	415	99	21629	PPP1CA,REV1,PHLPP1,POU2F1,SLC30A1,AKAP12,CHPT1,SERTAD2,CACNB1,SIPA1L1,CCDC88C,ELOVL2,EGR3,TBX1,USP25,CACNA1H,BIRC6,EML4,KDM2A,SEC16A,SETX,GPCPD1,NINL,NOL4L,ZNFX1,ATP9A,ARHGEF11,TMEM64,TMEM8B,AGAP3,HTT,CDS1,MED13L,ERC1,CIC,GAB2,AQP11,XPO6,ATXN2L,SETD1A,ARHGEF10,1700017B05RIK,MYO9A,DENND4A,MAP4,GLS,WASF1,REEP6,MEX3D,EEA1,MBD6,ZMIZ2,MNT,MYO1C,MED13,HAP1,KANSL1,ANAPC11,BTBD6,CRIP2,JARID2,RNF44,MAPK8,…
TF	Factor: SP2; motif: GNNGGGGGCGGGGSN; match class: 1	TF:M03807_1	1.2169577833707107e-9	8.914724487314023	2951	415	111	21629	PPP1CA,REV1,ZDBF2,PHLPP1,POU2F1,SLC30A1,AKAP12,CHPT1,SERTAD2,CACNB1,FASN,SIPA1L1,CCDC88C,ELOVL2,EGR3,TBX1,USP25,SCAF4,CACNA1H,BIRC6,EML4,KDM2A,PACS1,SEC16A,SETX,CRAT,NINL,NOL4L,ATP9A,ARHGEF11,TMEM64,TMEM8B,AGAP3,HTT,CDS1,MED13L,ERC1,PPP6R1,CIC,HNRNPUL1,AQP11,XPO6,SETD1A,ARHGEF10,1700017B05RIK,MYO9A,DENND4A,MAP4,GLS,WASF1,REEP6,MEX3D,EEA1,MBD6,BAZ2A,GAS2L1,ZMIZ2,MNT,MYO1C,LIG3,MED13,HAP1,LIMD2,HEL…
TF	Factor: AP-2beta; motif: GCNNNGGSCNGVGGGN	TF:M01858	1.659195831995155e-9	8.780102351928864	5104	415	162	21629	PPP1CA,REV1,BZW1,ZDBF2,PHLPP1,RABGAP1L,POU2F1,AHCTF1,SLC30A1,MIDN,CHPT1,MSRB3,SMARCC2,NCOR1,NF1,TNRC6C,RPTOR,FASN,RALGAPA1,SUSD6,BC005537,ELOVL2,HABP4,EGR3,RNF139,PTP4A3,PPM1F,TBX1,SCAF8,TULP4,AFDN,CACNA1H,TDRD6,TTC7,DIAPH1,PLPP6,ZFYVE27,NEURL1A,SEC16A,SETX,EPC2,HOXD8,SLC30A4,NINL,MYBL2,NCOA3,ATP9A,NAA15,NBEA,ARHGEF11,HIPK1,MDN1,ZDHHC21,DENND4C,UBR4,RERE,AGAP3,LRRC8B,CIT,DNAH10,IQSEC1,PPP6R1,CIC,…
TF	Factor: GKLF; motif: NNNRGGNGNGGSN; match class: 1	TF:M07289_1	1.723386790534865e-9	8.76362	10917	415	280	21629	PPP1CA,CATSPER1,FER1L5,COA5,REV1,BZW1,ZDBF2,PPIP5K2,PRRC2C,POU2F1,SLC30A1,AHI1,CABIN1,MIDN,CFAP54,PPFIA2,MSRB3,SMARCC2,PMEL,SERTAD2,SOX30,NCOR1,MYH10,DNAH2,SSH2,NF1,ACACA,CACNB1,CASC3,BRCA1,MAPT,TNRC6C,RPTOR,FASN,SUSD6,SIPA1L1,CCDC88C,ATG2B,CDK13,BC005537,ELOVL2,EGR3,AKAP11,FAM91A1,PTP4A3,COL2A1,PPM1F,TBX1,CBLB,SCAF4,SCAF8,MAP3K4,AFDN,CACNA1H,DNAH8,TDRD6,BIRC6,KDM2A,PACS1,SMARCA2,PLPP6,IDE,ZFP518…
TF	Factor: Pax-5; motif: RRMSWGANWYCTNRAGCGKRACSRYNSM	TF:M00144	1.7243485893750519e-9	8.763374933906507	11968	415	299	21629	CATSPER1,REV1,DNAH7B,ZDBF2,PPIP5K2,PHLPP1,EPB41L5,RABGAP1L,PRRC2C,POU2F1,AHCTF1,SLC30A1,AKAP12,AHI1,CABIN1,DOT1L,MIDN,WASHC4,CHPT1,CFAP54,PMEL,SERTAD2,SOX30,NCOR1,MYH10,DNAH2,SSH2,CASC3,BRCA1,TNRC6C,RALGAPA1,SUSD6,SIPA1L1,CCDC88C,ATG2B,CDK13,BC005537,ELOVL2,HABP4,FLNB,EGR3,AKAP11,FAM91A1,RNF139,PTP4A3,COL2A1,PPM1F,TBX1,CBLB,USP25,SCAF4,SCAF8,TULP4,MAP3K4,AFDN,CACNA1H,DNAH8,TDRD6,CUL9,BIRC6,EML4,T…
TF	Factor: Egr-1; motif: GCGGGGGCGG; match class: 1	TF:M01873_1	1.795958422088516e-9	8.745703721826033	1500	415	71	21629	RABGAP1L,POU2F1,SLC30A1,SMARCC2,SERTAD2,SOX30,TNRC6C,CDK13,BC005537,ELOVL2,USP25,CACNA1H,EML4,KDM2A,SEC16A,HOXD8,NOL4L,ZNFX1,ATP9A,NBEA,TMEM64,AGAP3,CDS1,LRRC8B,USP42,IQSEC1,PPP6R1,1700017B05RIK,DENND4A,MAPK6,GLS,DHX9,ABL2,WASF1,REEP6,MEX3D,CELF5,MORC2A,ZMIZ2,LIG3,KANSL1,TTLL5,CRIP2,PHF2,RNF44,MAPK8,RAB2B,TMEM50B,BRPF3,LY6G6C,RUNX2,LRP5,RXRA,ZFP704,JADE1,TMEM131L,BCL9,RNF38,CK137956,RPS6KA1,CHD5,…
TF	Factor: IRF6; motif: NNNACTCYCGGKNNN; match class: 1	TF:M02874_1	3.303064534451666e-9	8.481082941088344	7134	415	205	21629	PPP1CA,CATSPER1,BZW1,STRADB,PPIP5K2,PHLPP1,EPB41L5,POU2F1,AHCTF1,AKAP12,AHI1,MIDN,WASHC4,MSRB3,SMARCC2,PMEL,SERTAD2,SOX30,NCOR1,MYH10,SSH2,NF1,CASC3,BRCA1,MAPT,TNRC6C,DNAH17,FASN,SUSD6,SIPA1L1,CCDC88C,CDK13,BC005537,HABP4,CHD8,EGR3,AKAP11,GOLPH3,COL2A1,TBX1,CBLB,USP25,SCAF4,SCAF8,MAP3K4,CACNA1H,TDRD6,BIRC6,TTC7,KDM2A,VPS13A,SMARCA2,PLPP6,IDE,ZFYVE27,CRAT,RC3H2,EPC2,HOXD8,FAM98B,MGA,GPCPD1,TRP53IN…
TF	Factor: ELK-1; motif: ACCGGAWRTN	TF:M01981	4.944055146276949e-9	8.305916693746465	14647	415	343	21629	PPP1CA,COA5,DNAH7B,BZW1,STRADB,ZDBF2,PPIP5K2,PHLPP1,EPB41L5,RABGAP1L,PRRC2C,POU2F1,AHCTF1,SLC30A1,AKAP12,AHI1,CABIN1,DOT1L,WASHC4,CFAP54,PPFIA2,MSRB3,SMARCC2,PMEL,SERTAD2,SOX30,NCOR1,MYH10,SSH2,NF1,CACNB1,BRCA1,MAPT,TNRC6C,DNAH17,FASN,SUSD6,SIPA1L1,CCDC88C,ATG2B,CDK13,BC005537,ELOVL2,HABP4,FLNB,CHD8,EGR3,GOLPH3,FAM91A1,RNF139,COL2A1,UBN1,PPM1F,TBX1,CBLB,USP25,SCAF4,SCAF8,TULP4,MAP3K4,AFDN,DNAH8,M…
TF	Factor: MAZ; motif: GGGGAGGG; match class: 1	TF:M00649_1	5.114485221964464e-9	8.291198071924626	3017	415	111	21629	FER1L5,REV1,PHLPP1,POU2F1,SLC30A1,DOT1L,SMARCC2,SOX30,NCOR1,NF1,ACACA,CACNB1,MAPT,FASN,SIPA1L1,EGR3,PTP4A3,TBX1,SCAF8,AFDN,CACNA1H,KDM2A,SMARCA2,IDE,EPC2,HOXD8,MGA,NOL4L,ZNFX1,ZFP512B,UBR4,MED13L,BAZ1B,ALMS1,HDAC11,SETD5,ERC1,CIC,GM15517,HERC2,POLG,GAB2,AQP11,DNHD1,ATXN2L,FBRS,FAM53B,ARHGEF10,MYO9A,DENND4A,R3HDM1,SRGAP2,ABL2,ENAH,WASF1,MEX3D,EEA1,MBD6,BAZ2A,4921536K21RIK,MORC2A,CEP68,POLR2A,LIG3,…
TF	Factor: Zfp536; motif: NCGGAKG; match class: 1	TF:M05541_1	5.863584418454766e-9	8.231836817897566	1711	415	76	21629	PPP1CA,REV1,BZW1,PHLPP1,SLC30A1,SOX30,NCOR1,NF1,CACNB1,TNRC6C,SUSD6,CDK13,AFDN,BIRC6,EML4,DIAPH1,PACS1,PLPP6,ZFYVE27,NOL4L,DHX35,ZNFX1,UBR4,CIT,BAZ1B,USP42,CIC,GAB2,FAM76B,DENND4A,MAPK6,EIF5B,GLUL,ABL2,CDK19,JMJD1C,EEA1,BAZ2A,POLR2A,LIG3,MTMR4,HELZ,ATXN7L1,BTBD7,CCNK,RNF144B,RAB2B,ZC3H3,SPATC1,BTG3,DYRK1A,BAG6,LY6G6C,RUNX2,MAP3K11,EHD1,SMC3,ANAPC1,ITPA,BCL9,ANKRD13C,NSMAF,RNF38,E130308A19RIK,RPS6…
TF	Factor: E2F-1; motif: NKTSSCGC; match class: 1	TF:M00428_1	8.671285754585757e-9	8.061916501748598	2923	415	108	21629	COA5,REV1,BZW1,PPIP5K2,PHLPP1,EPB41L5,SLC30A1,AHI1,CABIN1,MIDN,SMARCC2,SOX30,CACNB1,MAPT,TNRC6C,ATG2B,CDK13,ELOVL2,FLNB,AKAP11,UBN1,TBX1,USP25,SCAF4,MAP3K4,AFDN,CACNA1H,MDC1,TTC7,IDE,ZFP518A,NEURL1A,PNPLA7,SEC16A,HOXD8,FAM98B,SLC30A4,ZNFX1,NBEA,FHDC1,ARHGEF11,HIPK1,TMEM64,MDN1,AGAP3,CDS1,LRRC8B,MED13L,BAZ1B,CIC,POLG,RBMXL2,XPO6,ATP1B3,MAP4,GLS,RAB3GAP1,DHX9,CDK19,WASF1,MEX3D,MORC2A,ZMIZ2,POLR2A,C…
TF	Factor: Egr-1; motif: WTGCGTGGGCGK	TF:M00243	1.0439459434854915e-8	7.981321988933151	4337	415	142	21629	PPIP5K2,RABGAP1L,POU2F1,AHCTF1,SLC30A1,AKAP12,AHI1,MIDN,WASHC4,PPFIA2,SMARCC2,SOX30,NCOR1,MAPT,RALGAPA1,SIPA1L1,ATG2B,CDK13,ELOVL2,HABP4,AKAP11,FAM91A1,COL2A1,UBN1,CBLB,SCAF4,AFDN,CACNA1H,TDRD6,CUL9,BIRC6,DIAPH1,KDM2A,PACS1,ZFP518A,NSMF,SETX,MGA,MAPKBP1,NOL4L,MYBL2,ATP9A,NBEA,FHDC1,TMEM64,MDN1,DENND4C,KIF1B,RERE,AGAP3,LRRC8B,CIT,BAZ1B,USP42,ALMS1,ERC1,PPP6R1,CIC,POLG,AQP11,RBMXL2,XPO6,ATXN2L,SNAI…
TF	Factor: Tcfl5; motif: NNCNCGNGNN	TF:M08005	1.0643872333602766e-8	7.972900343172166	6313	415	186	21629	COA5,REV1,PPP1R12B,RABGAP1L,PRRC2C,POU2F1,AHCTF1,SLC30A1,AKAP12,AHI1,DOT1L,MIDN,WASHC4,PPFIA2,MSRB3,SERTAD2,SSH2,MAPT,TNRC6C,FASN,SUSD6,SIPA1L1,CCDC88C,ATG2B,CDK13,BC005537,ELOVL2,FLNB,CHD8,AKAP11,GOLPH3,FAM91A1,UBN1,TBX1,CBLB,SCAF8,MAP3K4,AFDN,CACNA1H,DNAH8,MDC1,CUL9,BIRC6,EML4,DIAPH1,KDM2A,PACS1,VPS13A,ZFP518A,NEURL1A,PNPLA7,SEC16A,SETX,CRAT,HOXD8,MGA,SLC30A4,NINL,TBC1D20,NOL4L,DHX35,MYBL2,ZNFX…
TF	Factor: Tcfl5; motif: NNCNCGNGNN; match class: 1	TF:M08005_1	1.0643872333602766e-8	7.972900343172166	6313	415	186	21629	COA5,REV1,PPP1R12B,RABGAP1L,PRRC2C,POU2F1,AHCTF1,SLC30A1,AKAP12,AHI1,DOT1L,MIDN,WASHC4,PPFIA2,MSRB3,SERTAD2,SSH2,MAPT,TNRC6C,FASN,SUSD6,SIPA1L1,CCDC88C,ATG2B,CDK13,BC005537,ELOVL2,FLNB,CHD8,AKAP11,GOLPH3,FAM91A1,UBN1,TBX1,CBLB,SCAF8,MAP3K4,AFDN,CACNA1H,DNAH8,MDC1,CUL9,BIRC6,EML4,DIAPH1,KDM2A,PACS1,VPS13A,ZFP518A,NEURL1A,PNPLA7,SEC16A,SETX,CRAT,HOXD8,MGA,SLC30A4,NINL,TBC1D20,NOL4L,DHX35,MYBL2,ZNFX…
TF	Factor: EGR; motif: CGCCCCCGCNN; match class: 1	TF:M08878_1	1.0809696119425147e-8	7.966186514697181	1839	415	79	21629	RABGAP1L,POU2F1,SLC30A1,SMARCC2,SERTAD2,SOX30,SIPA1L1,CCDC88C,ATG2B,CDK13,BC005537,ELOVL2,USP25,CACNA1H,EML4,KDM2A,SEC16A,HOXD8,NOL4L,ZNFX1,ATP9A,NBEA,TMEM64,AGAP3,CDS1,LRRC8B,USP42,IQSEC1,PPP6R1,ATXN2L,1700017B05RIK,DENND4A,MAPK6,MAP4,GLS,ABL2,ENAH,WASF1,JMJD1C,REEP6,ZMIZ2,MYO1C,LIG3,KANSL1,LIMD2,TTLL5,CRIP2,PHF2,RNF44,RAB2B,FNDC3A,TMEM50B,BRPF3,LY6G6C,RUNX2,KLC2,RXRA,PIGT,JADE1,TMEM131L,BCL9,E1…
TF	Factor: ctcf; motif: CCNCNAGRKGGCRSTN	TF:M07249	1.250059258249911e-8	7.903069399055187	5541	415	169	21629	REV1,BZW1,PPIP5K2,PHLPP1,EPB41L5,PRRC2C,AKAP12,AHI1,MIDN,SMARCC2,SOX30,SSH2,NF1,CASC3,MAPT,FASN,RALGAPA1,CCDC88C,CDK13,EGR3,RNF139,COL2A1,PPM1F,CBLB,USP25,SCAF4,AFDN,CACNA1H,MDC1,TDRD6,BIRC6,EML4,DIAPH1,KDM2A,PACS1,PLPP6,PNPLA7,NSMF,SETX,CRAT,RC3H2,EPC2,HOXD8,FAM98B,SLC30A4,GPCPD1,NCOA3,ATP9A,NAA15,HIPK1,TMEM64,ZDHHC21,DENND4C,UBR4,MTHFR,KIF1B,PER3,LRRC8B,MED13L,HECTD4,USP42,HIPK2,ALMS1,IQSEC1,HD…
TF	Factor: Foxn1; motif: RGAMGC; match class: 1	TF:M12470_1	1.4069629645167487e-8	7.851717334347558	4354	415	142	21629	FER1L5,STRADB,EPB41L5,POU2F1,AHCTF1,SLC30A1,DOT1L,MIDN,CHPT1,MSRB3,SERTAD2,SOX30,NCOR1,NF1,TNRC6C,RPTOR,RALGAPA1,SUSD6,SIPA1L1,CCDC88C,ATG2B,CDK13,BC005537,HABP4,FLNB,RNF139,UBN1,CBLB,USP25,SCAF4,SCAF8,AFDN,TDRD6,BIRC6,TTC7,DIAPH1,VPS13A,SMARCA2,PLPP6,ZFP518A,ZFYVE27,NSMF,EPC2,HOXD8,NOL4L,TRP53INP2,ZNFX1,ATP9A,ZFP512B,NBEA,FHDC1,TMEM64,TMEM8B,DENND4C,TXLNA,UBR4,PER3,HTT,CDS1,MED13L,BAZ1B,ALMS1,AT…
TF	Factor: ZBED6; motif: NRRGCTCGCCNN	TF:M01598	1.608131782675864e-8	7.793678364702095	5557	415	169	21629	REV1,STRADB,ZDBF2,PPIP5K2,PHLPP1,EPB41L5,PPP1R12B,RABGAP1L,PRRC2C,SLC30A1,CABIN1,CHPT1,PPFIA2,MSRB3,SMARCC2,PMEL,SERTAD2,SOX30,NCOR1,MYH10,SSH2,NF1,CACNB1,CASC3,MAPT,TNRC6C,RPTOR,SUSD6,SIPA1L1,CCDC88C,CDK13,AKAP11,RNF139,UBN1,TBX1,SCAF8,CACNA1H,TDRD6,BIRC6,EML4,TTC7,KDM2A,VPS13A,SMARCA2,NEURL1A,SEC16A,CRAT,EPC2,HOXD8,NINL,ZNFX1,NAA15,NBEA,ARHGEF11,HIPK1,MDN1,DENND4C,LRP8,MTHFR,KIF1B,RERE,PER3,AGA…
TF	Factor: Klf7; motif: NNNRCCMCGCCCNNNN	TF:M02773	1.6663261635231014e-8	7.778239986630236	4192	415	138	21629	PPP1CA,PHLPP1,POU2F1,SLC30A1,AKAP12,DOT1L,WASHC4,CHPT1,PPFIA2,SERTAD2,SOX30,MYH10,CACNB1,RPTOR,SUSD6,SIPA1L1,CCDC88C,ATG2B,BC005537,FLNB,COL2A1,USP25,SCAF4,CACNA1H,MDC1,BIRC6,EML4,KDM2A,PACS1,VPS13A,SEC16A,SETX,EPC2,MGA,MAPKBP1,SLC30A4,GPCPD1,NINL,NOL4L,ATP9A,FHDC1,ARHGEF11,TMEM64,TMEM8B,DENND4C,NSUN4,PER3,HTT,HECTD4,IQSEC1,ERC1,CIC,HNRNPUL1,ATP10A,GAB2,DNHD1,SETD1A,ARHGEF10,ZC3H18,1700017B05RIK,…
TF	Factor: ZBP89; motif: CCCCKCCCCCNN; match class: 1	TF:M07397_1	1.7270934397932672e-8	7.762684165450005	3855	415	130	21629	PPP1CA,CATSPER1,REV1,PRRC2C,POU2F1,SLC30A1,AHI1,CABIN1,MIDN,CHPT1,MSRB3,SMARCC2,SOX30,NF1,CACNB1,RPTOR,FASN,SIPA1L1,CCDC88C,ATG2B,ELOVL2,EGR3,TBX1,CBLB,USP25,SCAF8,CACNA1H,CUL9,BIRC6,EML4,KDM2A,PLPP6,NOL4L,DHX35,ATP9A,ZFP512B,NBEA,ARHGEF11,LRP8,NSUN4,MED13L,BAZ1B,ALMS1,ERC1,PPP6R1,CIC,HERC2,GAB2,DNHD1,XPO6,ZC3H18,1700017B05RIK,MYO9A,DENND4A,TNS1,R3HDM1,DHX9,ABL2,ADCY10,ENAH,WASF1,REEP6,MEX3D,MBD6…
TF	Factor: Egr-2; motif: NTGCGTRGGCGK	TF:M00246	2.2811528505840487e-8	7.641845613477774	5353	415	164	21629	DNAH7B,STRADB,PHLPP1,EPB41L5,RABGAP1L,AHCTF1,SLC30A1,AKAP12,WASHC4,PPFIA2,SMARCC2,SERTAD2,SOX30,NF1,ACACA,MAPT,TNRC6C,DNAH17,RPTOR,FASN,RALGAPA1,CCDC88C,ATG2B,BC005537,HABP4,AKAP11,PTP4A3,COL2A1,SCAF4,AFDN,CACNA1H,TDRD6,CUL9,DIAPH1,KDM2A,PACS1,VPS13A,IDE,ZFP518A,NEURL1A,MGA,MAPKBP1,NINL,NOL4L,MYBL2,ATP9A,ZFP512B,NBEA,FHDC1,MDN1,TMEM8B,DENND4C,KIF1B,RERE,PER3,AGAP3,CDS1,LRRC8B,CIT,MED13L,USP42,ALM…
TF	Factor: MAZ; motif: GGGGAGGG	TF:M00649	2.300337153523504e-8	7.638208506076394	8400	415	228	21629	PPP1CA,FER1L5,REV1,DNAH7B,PHLPP1,EPB41L5,RABGAP1L,PRRC2C,POU2F1,SLC30A1,DOT1L,MIDN,CFAP54,SMARCC2,PMEL,SERTAD2,EHBP1,SOX30,NCOR1,MYH10,SSH2,NF1,ACACA,CACNB1,CASC3,MAPT,TNRC6C,DNAH17,RPTOR,FASN,SUSD6,SIPA1L1,CCDC88C,BC005537,FLNB,EGR3,AKAP11,PTP4A3,COL2A1,UBN1,PPM1F,TBX1,USP25,SCAF4,SCAF8,AFDN,CACNA1H,CUL9,BIRC6,EML4,TTC7,KDM2A,SMARCA2,IDE,NEURL1A,NSMF,SEC16A,SETX,CRAT,EPC2,HOXD8,MGA,SLC30A4,NINL,…
TF	Factor: Zfp536; motif: NCGGAKG	TF:M05541	2.5178873587231017e-8	7.59896	6324	415	185	21629	PPP1CA,COA5,REV1,BZW1,STRADB,PHLPP1,EPB41L5,RABGAP1L,AHCTF1,SLC30A1,AHI1,CABIN1,MSRB3,SMARCC2,SOX30,NCOR1,MYH10,DNAH2,NF1,CACNB1,MAPT,TNRC6C,FASN,SUSD6,CCDC88C,CDK13,FLNB,GOLPH3,COL2A1,UBN1,CBLB,USP25,SCAF4,SCAF8,MAP3K4,AFDN,CUL9,BIRC6,EML4,TTC7,DIAPH1,KDM2A,PACS1,PLPP6,ZFYVE27,NSMF,MAPKBP1,SLC30A4,TBC1D20,NOL4L,TRP53INP2,DHX35,MYBL2,NCOA3,ZNFX1,NAA15,NBEA,TMEM8B,DENND4C,TXLNA,UBR4,RERE,PER3,AGAP…
TF	Factor: BTEB2; motif: RGGGNGKGGN; match class: 1	TF:M07277_1	2.6952769604318524e-8	7.569396601086861	3097	415	111	21629	PPP1CA,REV1,POU2F1,SLC30A1,DOT1L,CHPT1,SMARCC2,SERTAD2,CACNB1,FASN,SIPA1L1,CCDC88C,ATG2B,ELOVL2,EGR3,TBX1,USP25,SCAF4,CACNA1H,CUL9,BIRC6,EML4,PACS1,PLPP6,SEC16A,MGA,NINL,ATP9A,ARHGEF11,TMEM64,TMEM8B,AGAP3,CDS1,MED13L,USP42,HDAC11,ERC1,PPP6R1,CIC,HNRNPUL1,GAB2,ARHGEF10,1700017B05RIK,MYO9A,DENND4A,MAP4,DHX9,ENAH,REEP6,MEX3D,EEA1,MBD6,BAZ2A,ZMIZ2,MYO1C,MED13,HAP1,LIMD2,HELZ,FOXJ1,ANAPC11,DNMT3A,BTBD…
TF	Factor: AP-2beta; motif: GCNNNGGSCNGVGGGN; match class: 1	TF:M01858_1	2.7245700364118005e-8	7.5647	1521	415	69	21629	REV1,BZW1,ZDBF2,PHLPP1,RABGAP1L,POU2F1,SLC30A1,MIDN,MSRB3,SMARCC2,FASN,BC005537,ELOVL2,EGR3,PTP4A3,TBX1,AFDN,CACNA1H,ZFYVE27,SEC16A,EPC2,HOXD8,MYBL2,ATP9A,NBEA,ZDHHC21,DENND4C,UBR4,AGAP3,PPP6R1,XPO6,MAP4,EIF5B,REEP6,MEX3D,EEA1,BAZ2A,ZMIZ2,CEP68,KANSL1,HELZ,DNMT3A,CCNK,PHF2,RNF44,MAPK8,ZMYM2,KIF13B,ARSA,BTG3,BRPF3,KLC2,MAP3K11,TKFC,PHF21A,ZFP704,TMEM131L,BCL9,E130308A19RIK,RCC2,CHD5,ATXN2,ZFP664,N…
TF	Factor: Tfap2a; motif: NGCCYSAGGCN	TF:M04156	2.8098517296958277e-8	7.551316596348959	7770	415	215	21629	PPP1CA,CATSPER1,REV1,BZW1,STRADB,ZDBF2,PPIP5K2,PHLPP1,POU2F1,AHCTF1,SLC30A1,AKAP12,MSRB3,SMARCC2,SERTAD2,SOX30,NCOR1,MYH10,SSH2,NF1,MAPT,TNRC6C,RPTOR,FASN,CDK13,BC005537,FLNB,CHD8,AKAP11,GOLPH3,RNF139,UBN1,PPM1F,TBX1,SCAF4,TULP4,AFDN,CACNA1H,MDC1,BIRC6,EML4,TTC7,DIAPH1,KDM2A,PACS1,PLPP6,IDE,KCNIP2,NEURL1A,NSMF,CRAT,HOXD8,MGA,MAPKBP1,TBC1D20,NOL4L,MYBL2,NCOA3,ZNFX1,ATP9A,ZFP512B,SMCP,HIPK1,TMEM64,…
TF	Factor: PLAG1; motif: CCCCCKWNNNGGSCCC	TF:M01973	3.030904968343198e-8	7.518427680383011	4269	415	139	21629	REV1,BZW1,ZDBF2,PHLPP1,POU2F1,AHI1,SMARCC2,EHBP1,SSH2,NF1,CACNB1,TNRC6C,FASN,SUSD6,CCDC88C,ATG2B,BC005537,FLNB,EGR3,AKAP11,RNF139,CBLB,USP25,SCAF4,SCAF8,CACNA1H,TDRD6,DIAPH1,PACS1,ZFP518A,SEC16A,SETX,RC3H2,EPC2,HOXD8,MAPKBP1,SLC30A4,TBC1D20,NOL4L,DHX35,MYBL2,ZNFX1,ATP9A,ZFP512B,NBEA,FHDC1,HIPK1,TMEM8B,NSUN4,PER3,AGAP3,LRRC8B,ALMS1,IQSEC1,SETD5,HNRNPUL1,GM15517,GAB2,DNHD1,XPO6,FAM76B,1700017B05RIK…
TF	Factor: LRF; motif: GGGGKYNNB	TF:M01100	3.331514986537018e-8	7.477358228754635	5063	415	157	21629	PPP1CA,CATSPER1,FER1L5,BZW1,PHLPP1,PPP1R12B,PRRC2C,POU2F1,SLC30A1,MIDN,CHPT1,MSRB3,SMARCC2,PMEL,SERTAD2,NF1,CASC3,MAPT,TNRC6C,DNAH17,FASN,RALGAPA1,SUSD6,ATG2B,CDK13,BC005537,HABP4,CHD8,EGR3,GOLPH3,FAM91A1,RNF139,TBX1,CBLB,USP25,AFDN,CACNA1H,EML4,TTC7,KDM2A,PACS1,ZFP518A,KCNIP2,RC3H2,EPC2,HOXD8,MAPKBP1,TBC1D20,TRP53INP2,DHX35,MYBL2,ZNFX1,NAA15,NBEA,NSUN4,KIF1B,PER3,AGAP3,CDS1,LRRC8B,CIT,HNRNPUL1,A…
TF	Factor: MAZ; motif: NKGGGAGGGGRGGR	TF:M02023	3.859471214415621e-8	7.41347	7941	415	218	21629	PPP1CA,CATSPER1,REV1,PPIP5K2,PHLPP1,EPB41L5,RABGAP1L,PRRC2C,POU2F1,SLC30A1,AKAP12,CABIN1,DOT1L,MIDN,PPFIA2,MSRB3,SMARCC2,PMEL,SOX30,DNAH2,NF1,CACNB1,BRCA1,MAPT,RPTOR,FASN,CCDC88C,ATG2B,BC005537,ELOVL2,EGR3,FAM91A1,RNF139,PTP4A3,UBN1,TBX1,CBLB,USP25,SCAF4,AFDN,CACNA1H,TDRD6,BIRC6,EML4,KDM2A,PACS1,SMARCA2,PLPP6,IDE,ZFYVE27,KCNIP2,NSMF,SETX,RC3H2,EPC2,HOXD8,FAM98B,GPCPD1,NOL4L,TRP53INP2,DHX35,ZNFX1,…
TF	Factor: ELK-1; motif: ACCGGAWRTN; match class: 1	TF:M01981_1	4.57723035526633e-8	7.339397230569505	9008	415	239	21629	PPP1CA,COA5,BZW1,STRADB,ZDBF2,PPIP5K2,EPB41L5,RABGAP1L,PRRC2C,POU2F1,AHI1,CABIN1,WASHC4,CFAP54,MSRB3,SERTAD2,SOX30,NCOR1,SSH2,NF1,CACNB1,BRCA1,FASN,SUSD6,SIPA1L1,CCDC88C,ATG2B,CDK13,ELOVL2,FLNB,CHD8,GOLPH3,FAM91A1,RNF139,UBN1,USP25,SCAF4,SCAF8,TULP4,MAP3K4,AFDN,MDC1,TDRD6,CUL9,BIRC6,EML4,TTC7,DIAPH1,KDM2A,PACS1,VPS13A,PLPP6,ZFP518A,ZFYVE27,NEURL1A,NSMF,SEC16A,SETX,FAM98B,MGA,MAPKBP1,SLC30A4,GPCPD…
TF	Factor: Tcfap2b; motif: NYGCCYNARGGCAN	TF:M02820	5.2584323146641226e-8	7.279143711847955	7816	415	215	21629	REV1,BZW1,STRADB,ZDBF2,EPB41L5,PPP1R12B,PRRC2C,POU2F1,AHCTF1,SLC30A1,AHI1,DOT1L,MIDN,PPFIA2,MSRB3,NCOR1,MYH10,NF1,CACNB1,CASC3,BRCA1,TNRC6C,DNAH17,FASN,ATG2B,CDK13,BC005537,ELOVL2,HABP4,FAM91A1,RNF139,PTP4A3,COL2A1,UBN1,PPM1F,USP25,SCAF4,MAP3K4,AFDN,CACNA1H,TDRD6,BIRC6,TTC7,PACS1,VPS13A,SMARCA2,PLPP6,IDE,ZFP518A,ZFYVE27,NEURL1A,PNPLA7,NSMF,SETX,RC3H2,EPC2,HOXD8,MAPKBP1,GPCPD1,NINL,NOL4L,MYBL2,NCO…
TF	Factor: KLF3; motif: NNNNNNGGGCGGGGCNNGN; match class: 1	TF:M10278_1	5.3273006659045603e-8	7.273492791509076	3131	415	111	21629	PPP1CA,REV1,PHLPP1,POU2F1,SLC30A1,AKAP12,CHPT1,PPFIA2,SERTAD2,MYH10,CACNB1,CCDC88C,ATG2B,EGR3,COL2A1,TBX1,USP25,AFDN,CACNA1H,BIRC6,EML4,KDM2A,PACS1,SEC16A,SETX,NINL,NOL4L,ZNFX1,ATP9A,ARHGEF11,TMEM64,TMEM8B,NSUN4,PER3,AGAP3,HTT,CDS1,MED13L,ERC1,CIC,HNRNPUL1,ATP10A,GAB2,AQP11,XPO6,SETD1A,ARHGEF10,1700017B05RIK,MYO9A,DENND4A,MAP4,GLS,ENAH,REEP6,MEX3D,EEA1,MBD6,ZMIZ2,MNT,MYO1C,LIG3,MED13,HAP1,LIMD2,G…
TF	Factor: Tfap2a; motif: TGCCCYNRGGCA; match class: 1	TF:M04155_1	5.881515802821423e-8	7.2305107317531965	3136	415	111	21629	COA5,ZDBF2,EPB41L5,POU2F1,AHCTF1,SLC30A1,MIDN,PPFIA2,NCOR1,NF1,HABP4,FAM91A1,COL2A1,USP25,SCAF4,SCAF8,CACNA1H,TDRD6,BIRC6,TTC7,PACS1,SMARCA2,IDE,NEURL1A,RC3H2,EPC2,MAPKBP1,GPCPD1,NOL4L,MYBL2,ZNFX1,ATP9A,NAA15,NBEA,DENND4C,RERE,PER3,AGAP3,CDS1,MED13L,BAZ1B,USP42,HDAC11,HNRNPUL1,POLG,GAB2,RBMXL2,XPO6,FAM76B,1700017B05RIK,XRN1,ATP1B3,SRGAP2,ABL2,ENAH,CELF5,EEA1,MORC2A,ZMIZ2,MNT,LIG3,MED13,KANSL1,HEL…
TF	Factor: E2F1; motif: NNNNNGCGSSAAAN	TF:M08874	9.122753620633644e-8	7.039874054024088	5854	415	173	21629	COA5,REV1,ZDBF2,PPIP5K2,PHLPP1,EPB41L5,PRRC2C,POU2F1,AHCTF1,AKAP12,AHI1,CABIN1,PPFIA2,MSRB3,SMARCC2,SERTAD2,EHBP1,SOX30,MYH10,MAPT,RPTOR,FASN,CCDC88C,BC005537,FLNB,AKAP11,PTP4A3,UBN1,TBX1,USP25,SCAF4,SCAF8,TULP4,MAP3K4,CACNA1H,MDC1,TDRD6,BIRC6,TTC7,DIAPH1,KDM2A,VPS13A,SMARCA2,PLPP6,IDE,ZFP518A,ZFYVE27,KCNIP2,NEURL1A,SEC16A,CRAT,EPC2,HOXD8,SLC30A4,NOL4L,MYBL2,ZNFX1,HIPK1,ZDHHC21,AGAP3,LRRC8B,CIT,M…
TF	Factor: FKLF; motif: BGGGNGGVMD	TF:M01837	1.0504477820290386e-7	6.97863	4957	415	153	21629	PPP1CA,EPB41L5,POU2F1,SLC30A1,DOT1L,MIDN,CFAP54,SMARCC2,PMEL,SERTAD2,SOX30,DNAH2,NF1,CACNB1,TNRC6C,FASN,SUSD6,CCDC88C,ATG2B,BC005537,ELOVL2,AKAP11,GOLPH3,RNF139,PTP4A3,TBX1,SCAF8,CACNA1H,EML4,KDM2A,PACS1,SMARCA2,PLPP6,IDE,NEURL1A,SETX,EPC2,HOXD8,FAM98B,SLC30A4,GPCPD1,NOL4L,ZNFX1,ATP9A,NAA15,NBEA,TMEM64,ZDHHC21,LRP8,TXLNA,UBR4,RERE,PER3,USP42,HDAC11,POLG,AQP11,DNHD1,GTF3C1,ATXN2L,FBRS,SETD1A,ARHGE…
TF	Factor: BTEB2; motif: GNAGGGGGNGGGSSNN	TF:M03814	1.0671367340236403e-7	6.9717799301281245	4958	415	153	21629	PPP1CA,FER1L5,PRRC2C,POU2F1,SLC30A1,PMEL,SERTAD2,SOX30,NCOR1,MYH10,DNAH2,NF1,CACNB1,CASC3,MAPT,RPTOR,FASN,CCDC88C,ATG2B,BC005537,ELOVL2,EGR3,RNF139,TBX1,USP25,SCAF8,AFDN,CACNA1H,BIRC6,KDM2A,SMARCA2,PLPP6,IDE,SEC16A,SETX,CRAT,EPC2,HOXD8,MGA,MAPKBP1,NOL4L,TRP53INP2,ZFP512B,TMEM64,NSUN4,UBR4,MTHFR,KIF1B,PER3,AGAP3,MED13L,BAZ1B,USP42,ALMS1,IQSEC1,SETD5,ERC1,GM15517,POLG,ATXN2L,FBRS,SETD1A,ZC3H18,FAM7…
TF	Factor: SP100; motif: NNCGTCGNNTAAWNN	TF:M02913	1.0856509992280789e-7	6.964309763576854	8618	415	230	21629	REV1,DNAH7B,BZW1,ZDBF2,PPIP5K2,PHLPP1,EPB41L5,PPP1R12B,PRRC2C,POU2F1,AHI1,CABIN1,WASHC4,CFAP54,PPFIA2,SMARCC2,SERTAD2,SOX30,NCOR1,MYH10,DNAH2,NF1,CACNB1,BRCA1,MAPT,RPTOR,FASN,RALGAPA1,SUSD6,CCDC88C,ATG2B,CDK13,BC005537,ELOVL2,HABP4,FLNB,CHD8,EGR3,GOLPH3,RNF139,UBN1,PPM1F,TBX1,USP25,SCAF4,TULP4,CACNA1H,MDC1,CUL9,BIRC6,EML4,DIAPH1,VPS13A,ZFP518A,KCNIP2,SEC16A,SETX,CRAT,RC3H2,EPC2,HOXD8,MGA,MAPKBP1,…
TF	Factor: GKLF; motif: NNRRGRRNGNSNNN	TF:M07040	1.5929192845733942e-7	6.79781	12890	415	309	21629	PPP1CA,CATSPER1,FER1L5,REV1,DNAH7B,BZW1,PPIP5K2,PHLPP1,PPP1R12B,RABGAP1L,PRRC2C,POU2F1,SLC30A1,AHI1,CABIN1,DOT1L,MIDN,CHPT1,CFAP54,MSRB3,SMARCC2,PMEL,SERTAD2,SOX30,NCOR1,MYH10,DNAH2,SSH2,NF1,ACACA,CACNB1,CASC3,BRCA1,MAPT,TNRC6C,DNAH17,RPTOR,FASN,SUSD6,SIPA1L1,CCDC88C,ATG2B,CDK13,BC005537,ELOVL2,FLNB,EGR3,AKAP11,PTP4A3,COL2A1,UBN1,TBX1,CBLB,USP25,SCAF4,SCAF8,MAP3K4,AFDN,CACNA1H,DNAH8,CUL9,BIRC6,EM…
TF	Factor: Sp4; motif: NNNNMCGCCCCCTNNNN	TF:M02810	1.7722686747503638e-7	6.751470438703789	3986	415	130	21629	RABGAP1L,POU2F1,SLC30A1,AHI1,DOT1L,MIDN,MSRB3,SOX30,SSH2,NF1,CASC3,MAPT,RPTOR,SIPA1L1,BC005537,ELOVL2,EGR3,RNF139,COL2A1,TBX1,USP25,MAP3K4,CACNA1H,CUL9,BIRC6,DIAPH1,KDM2A,SMARCA2,PLPP6,IDE,SEC16A,SETX,HOXD8,SLC30A4,GPCPD1,NINL,TBC1D20,NOL4L,TRP53INP2,DHX35,NCOA3,ZNFX1,ZFP512B,NBEA,HIPK1,TMEM64,NSUN4,UBR4,KIF1B,PER3,CDS1,LRRC8B,CIT,MED13L,BAZ1B,USP42,IQSEC1,ERC1,CIC,HNRNPUL1,EMC10,SETD1A,MYO9A,DEN…
TF	Factor: CKROX; motif: SCCCTCCCC	TF:M01175	3.5409912405169514e-7	6.450875147571134	6321	415	181	21629	PPP1CA,FER1L5,REV1,DNAH7B,RABGAP1L,PRRC2C,POU2F1,SLC30A1,DOT1L,CFAP54,SMARCC2,PMEL,SERTAD2,SOX30,MYH10,NF1,CACNB1,MAPT,TNRC6C,DNAH17,RPTOR,FASN,SIPA1L1,BC005537,EGR3,AKAP11,PTP4A3,UBN1,TBX1,SCAF4,SCAF8,AFDN,CACNA1H,CUL9,BIRC6,EML4,KDM2A,SMARCA2,IDE,NEURL1A,NSMF,SEC16A,SETX,EPC2,HOXD8,MGA,SLC30A4,NINL,NOL4L,DHX35,ZNFX1,ZFP512B,DENND4C,LRP8,TXLNA,UBR4,AGAP3,LRRC8B,CIT,MED13L,BAZ1B,USP42,ALMS1,HDAC1…
TF	Factor: E2F-1; motif: TTGGCGCGRAANNGNM	TF:M00938	3.7935663301550276e-7	6.420952317934837	5220	415	157	21629	REV1,BZW1,PHLPP1,EPB41L5,PPP1R12B,POU2F1,SLC30A1,CABIN1,SMARCC2,SOX30,NCOR1,BRCA1,MAPT,TNRC6C,RPTOR,FASN,RALGAPA1,SUSD6,SIPA1L1,ATG2B,CDK13,BC005537,ELOVL2,FLNB,AKAP11,FAM91A1,UBN1,TBX1,CBLB,SCAF4,MAP3K4,AFDN,CACNA1H,CUL9,EML4,TTC7,IDE,ZFYVE27,SETX,CRAT,EPC2,HOXD8,SLC30A4,GPCPD1,NOL4L,DHX35,MYBL2,ATP9A,NBEA,MDN1,TMEM8B,ZDHHC21,DENND4C,LRP8,TXLNA,UBR4,MTHFR,RERE,AGAP3,CDS1,MED13L,DNAH10,BAZ1B,ALMS…
TF	Factor: TEL1; motif: CNCGGAANNN	TF:M01993	3.974716521812892e-7	6.400693839938964	10377	415	262	21629	PPP1CA,CATSPER1,COA5,REV1,DNAH7B,STRADB,ZDBF2,PPIP5K2,PHLPP1,EPB41L5,RABGAP1L,PRRC2C,POU2F1,AHCTF1,SLC30A1,AKAP12,AHI1,CABIN1,DOT1L,WASHC4,CHPT1,MSRB3,SERTAD2,SOX30,MYH10,DNAH2,SSH2,NF1,CASC3,BRCA1,FASN,RALGAPA1,SIPA1L1,ATG2B,CDK13,HABP4,FLNB,EGR3,GOLPH3,FAM91A1,UBN1,PPM1F,TBX1,USP25,SCAF4,SCAF8,MAP3K4,AFDN,CACNA1H,MDC1,CUL9,BIRC6,TTC7,DIAPH1,KDM2A,PACS1,VPS13A,SMARCA2,IDE,ZFP518A,ZFYVE27,SETX,EP…
TF	Factor: AP-2alpha; motif: GCCNNNRGS; match class: 1	TF:M00469_1	3.986326404536554e-7	6.399427143697402	2018	415	80	21629	STRADB,ZDBF2,POU2F1,AHCTF1,PPFIA2,MSRB3,SERTAD2,NCOR1,TNRC6C,BC005537,HABP4,RNF139,UBN1,TBX1,CBLB,USP25,SCAF8,VPS13A,NEURL1A,NOL4L,ZNFX1,ATP9A,NBEA,HIPK1,TMEM64,TMEM8B,DENND4C,LRP8,TXLNA,CDS1,BAZ1B,GAB2,GTF3C1,GLS,SPATA3,RAB3GAP1,R3HDM1,JMJD1C,CELF5,EEA1,CEP68,MED13,SLC25A39,KANSL1,LIMD2,HELZ,PHF2,SPATC1,BTG3,DYRK1A,ABCF1,RUNX2,ZFP608,GPR137,SMC3,ABI1,RXRA,TRIM44,TMEM127,ANAPC1,RALY,ZFP217,TMEM13…
TF	Factor: Tax/CREB; motif: GGGGGTTGACGYANA	TF:M00114	3.997733801779545e-7	6.398186127743458	5314	415	159	21629	PPP1CA,PPP1R12B,PRRC2C,POU2F1,SLC30A1,CFAP54,MSRB3,SMARCC2,SERTAD2,NCOR1,MYH10,SSH2,NF1,CACNB1,CASC3,MAPT,TNRC6C,SUSD6,ATG2B,BC005537,HABP4,FLNB,AKAP11,GOLPH3,FAM91A1,COL2A1,UBN1,SCAF4,MDC1,TDRD6,EML4,TTC7,KDM2A,PACS1,PLPP6,ZFYVE27,PNPLA7,SEC16A,CRAT,EPC2,HOXD8,MAPKBP1,GPCPD1,TRP53INP2,ZNFX1,ATP9A,NBEA,ADORA3,MDN1,TMEM8B,PER3,AGAP3,CDS1,CIT,MED13L,DNAH6,HDAC11,ERC1,HNRNPUL1,EMC10,GTF3C1,ATXN2L,SE…
TF	Factor: AP-2alphaA; motif: ANMGCCTNAGGCKNT	TF:M01047	4.049115503978558e-7	6.392639834487439	7237	415	200	21629	PPP1CA,CATSPER1,REV1,BZW1,PPIP5K2,PHLPP1,EPB41L5,POU2F1,AHCTF1,SLC30A1,AKAP12,MSRB3,SMARCC2,SERTAD2,SOX30,NCOR1,MYH10,SSH2,MAPT,TNRC6C,RPTOR,FASN,CDK13,BC005537,FLNB,CHD8,AKAP11,GOLPH3,PPM1F,SCAF4,TULP4,AFDN,CACNA1H,MDC1,BIRC6,EML4,TTC7,DIAPH1,KDM2A,PACS1,PLPP6,IDE,KCNIP2,NEURL1A,NSMF,SEC16A,CRAT,HOXD8,MGA,MAPKBP1,TBC1D20,NOL4L,MYBL2,NCOA3,ZNFX1,ATP9A,ZFP512B,SMCP,HIPK1,TMEM64,TMEM8B,DENND4C,LRP8…
TF	Factor: AP-2alphaA; motif: ANMGCCTNAGGCKNT; match class: 1	TF:M01047_1	4.049115503978558e-7	6.392639834487439	7237	415	200	21629	PPP1CA,CATSPER1,REV1,BZW1,PPIP5K2,PHLPP1,EPB41L5,POU2F1,AHCTF1,SLC30A1,AKAP12,MSRB3,SMARCC2,SERTAD2,SOX30,NCOR1,MYH10,SSH2,MAPT,TNRC6C,RPTOR,FASN,CDK13,BC005537,FLNB,CHD8,AKAP11,GOLPH3,PPM1F,SCAF4,TULP4,AFDN,CACNA1H,MDC1,BIRC6,EML4,TTC7,DIAPH1,KDM2A,PACS1,PLPP6,IDE,KCNIP2,NEURL1A,NSMF,SEC16A,CRAT,HOXD8,MGA,MAPKBP1,TBC1D20,NOL4L,MYBL2,NCOA3,ZNFX1,ATP9A,ZFP512B,SMCP,HIPK1,TMEM64,TMEM8B,DENND4C,LRP8…
TF	Factor: Pax-4; motif: NNNNNYCACCCB; match class: 1	TF:M00378_1	4.1643671312423287e-7	6.380450990005832	14379	415	333	21629	PPP1CA,CATSPER1,COA5,REV1,DNAH7B,BZW1,STRADB,PPIP5K2,PHLPP1,EPB41L5,PPP1R12B,RABGAP1L,PRRC2C,POU2F1,AHCTF1,SLC30A1,AKAP12,AHI1,CABIN1,DOT1L,MIDN,WASHC4,CHPT1,CFAP54,PPFIA2,MSRB3,SMARCC2,PMEL,SERTAD2,SOX30,NCOR1,MYH10,DNAH2,SSH2,NF1,CACNB1,CASC3,BRCA1,MAPT,TNRC6C,DNAH17,RPTOR,FASN,RALGAPA1,SUSD6,SIPA1L1,CCDC88C,ATG2B,BC005537,HABP4,FLNB,CHD8,EGR3,AKAP11,GOLPH3,FAM91A1,RNF139,PTP4A3,COL2A1,PPM1F,TB…
TF	Factor: CPBP; motif: SNCCCNN; match class: 1	TF:M01822_1	4.191252885305702e-7	6.377656134589807	19771	415	409	21629	PPP1CA,CATSPER1,FER1L5,COA5,REV1,DNAH7B,BZW1,STRADB,ZDBF2,PPIP5K2,PHLPP1,EPB41L5,PPP1R12B,RABGAP1L,PRRC2C,POU2F1,AHCTF1,SLC30A1,AKAP12,AHI1,CABIN1,DOT1L,MIDN,WASHC4,CHPT1,CFAP54,PPFIA2,MSRB3,SMARCC2,PMEL,SERTAD2,EHBP1,SOX30,NCOR1,MYH10,DNAH2,SSH2,NF1,ACACA,CACNB1,CASC3,BRCA1,MAPT,TNRC6C,DNAH17,RPTOR,FASN,RALGAPA1,SUSD6,SIPA1L1,CCDC88C,ATG2B,CDK13,BC005537,ELOVL2,HABP4,FLNB,CHD8,EGR3,AKAP11,GOLPH3…
TF	Factor: E2F-4; motif: NGGGGGCGGGRMNN; match class: 1	TF:M10211_1	4.3469497510451617e-7	6.361815380046094	2402	415	90	21629	STRADB,PHLPP1,POU2F1,SLC30A1,CHPT1,MSRB3,SMARCC2,SERTAD2,RPTOR,FASN,SIPA1L1,CCDC88C,BC005537,ELOVL2,EGR3,COL2A1,USP25,CACNA1H,MDC1,BIRC6,EML4,DIAPH1,KDM2A,NEURL1A,NINL,NOL4L,ATP9A,ZFP512B,HIPK1,LRP8,RERE,PER3,USP42,ERC1,CIC,ZC3H18,FAM76B,1700017B05RIK,MYO9A,DENND4A,MAP4,GLS,R3HDM1,ENAH,WASF1,REEP6,MEX3D,ZMIZ2,POLR2A,MED13,MTMR4,HAP1,HELZ,ATXN7L1,JARID2,RNF144B,RAB2B,ARSA,TMEM50B,BRPF3,LY6G6C,MAP3…
TF	Factor: MAZ; motif: NKGGGAGGGGRGGR; match class: 1	TF:M02023_1	4.714698880372869e-7	6.3265460396750175	4130	415	132	21629	PPP1CA,REV1,EPB41L5,PRRC2C,POU2F1,SLC30A1,CABIN1,MIDN,PPFIA2,MSRB3,SMARCC2,NF1,CACNB1,BRCA1,FASN,ATG2B,BC005537,EGR3,FAM91A1,PTP4A3,UBN1,TBX1,CBLB,SCAF4,KDM2A,SMARCA2,PLPP6,IDE,KCNIP2,EPC2,HOXD8,GPCPD1,NOL4L,TRP53INP2,DHX35,ZFP512B,ARHGEF11,ZDHHC21,LRP8,NSUN4,UBR4,LRRC8B,MED13L,HECTD4,BAZ1B,USP42,ALMS1,ERC1,PPP6R1,CIC,GM15517,GAB2,AQP11,DNHD1,FBRS,SETD1A,ARHGEF10,ZC3H18,FAM76B,1700017B05RIK,MYO9A…
TF	Factor: Hes1; motif: NNCACGYGNN; match class: 1	TF:M07991_1	5.21871991701608e-7	6.282436010628432	11096	415	275	21629	PPP1CA,COA5,REV1,BZW1,STRADB,ZDBF2,PPIP5K2,PHLPP1,EPB41L5,RABGAP1L,PRRC2C,POU2F1,SLC30A1,AKAP12,CABIN1,DOT1L,MIDN,WASHC4,PPFIA2,MSRB3,SMARCC2,PMEL,SERTAD2,EHBP1,NCOR1,DNAH2,ACACA,BRCA1,MAPT,TNRC6C,RPTOR,FASN,RALGAPA1,SUSD6,CCDC88C,ATG2B,CDK13,BC005537,ELOVL2,HABP4,FLNB,CHD8,EGR3,AKAP11,FAM91A1,RNF139,PTP4A3,UBN1,TBX1,CBLB,USP25,SCAF4,SCAF8,AFDN,CACNA1H,DNAH8,MDC1,TDRD6,BIRC6,EML4,TTC7,DIAPH1,KDM2…
TF	Factor: Klf17; motif: NGGGCGG	TF:M05407	5.298203663614503e-7	6.275871351383464	6539	415	185	21629	PPP1CA,COA5,REV1,DNAH7B,BZW1,STRADB,EPB41L5,PPP1R12B,RABGAP1L,POU2F1,AHCTF1,AKAP12,CABIN1,MIDN,PPFIA2,SERTAD2,MAPT,TNRC6C,FASN,RALGAPA1,SUSD6,ATG2B,HABP4,CHD8,AKAP11,RNF139,PTP4A3,COL2A1,UBN1,CBLB,USP25,SCAF4,MAP3K4,AFDN,CACNA1H,DNAH8,TDRD6,CUL9,TTC7,DIAPH1,KDM2A,NEURL1A,SEC16A,MGA,TBC1D20,NOL4L,DHX35,MYBL2,ZNFX1,ATP9A,NAA15,FHDC1,MDN1,ZDHHC21,DENND4C,LRP8,KIF1B,RERE,PER3,HTT,CIT,MED13L,HECTD4,BA…
TF	Factor: NGFI-C; motif: WTGCGTGGGYGG; match class: 1	TF:M00244_1	6.082037926858914e-7	6.215950875975151	1150	415	55	21629	AHI1,MIDN,SMARCC2,RPTOR,RALGAPA1,ATG2B,BC005537,USP25,CACNA1H,EML4,DIAPH1,ZFP518A,ZFYVE27,NOL4L,ATP9A,TMEM8B,DENND4C,AGAP3,CIT,PPP6R1,POLG,AQP11,SNAI3,1700017B05RIK,DENND4A,MAPK6,ATP1B3,MAP4,GLS,JMJD1C,REEP6,ZMIZ2,HAP1,GGA3,DNMT3A,PHF2,MAPK8,FNDC3A,BRPF3,RXRA,TMEM131L,E130308A19RIK,RPS6KA1,STPG1,TMEM201,CHD5,ZFP664,GTF2I,RADIL,MAN2A2,RBBP6,RFX1,1700030J22RIK,RNF214,ALDH1A2
TF	Factor: CKROX; motif: SCCCTCCCC; match class: 1	TF:M01175_1	6.173613590797215e-7	6.2094605566868095	1962	415	78	21629	REV1,SLC30A1,SMARCC2,SOX30,NF1,CACNB1,MAPT,FASN,PTP4A3,TBX1,SCAF8,AFDN,CACNA1H,KDM2A,SMARCA2,IDE,EPC2,NOL4L,ZNFX1,ZFP512B,UBR4,MED13L,BAZ1B,HDAC11,ERC1,HERC2,GAB2,AQP11,FBRS,FAM53B,ARHGEF10,DENND4A,R3HDM1,ABL2,ENAH,WASF1,EEA1,MBD6,BAZ2A,4921536K21RIK,MORC2A,POLR2A,LIG3,MED13,CDK12,KANSL1,LIMD2,HELZ,DNMT3A,BTBD7,JARID2,ANTXRL,ACIN1,SORBS3,FNDC3A,BTG3,BRPF3,FBXO38,KLC2,CACUL1,PHF21A,BCL9,MOV10,RNF3…
TF	Factor: BTEB3; motif: BNRNGGGAGGNGT; match class: 1	TF:M01865_1	6.211078804081826e-7	6.2068329605369685	3096	415	107	21629	PPP1CA,REV1,PPP1R12B,RABGAP1L,POU2F1,SLC30A1,MIDN,SMARCC2,DNAH2,NF1,CACNB1,MAPT,FASN,SIPA1L1,ELOVL2,EGR3,RNF139,CBLB,SCAF4,SCAF8,MAP3K4,CUL9,DIAPH1,KDM2A,VPS13A,IDE,ZFYVE27,KCNIP2,HOXD8,NOL4L,NAA15,TMEM64,LRP8,KIF1B,MED13L,ALMS1,IQSEC1,ERC1,CIC,GM15517,HERC2,AQP11,DNHD1,GTF3C1,FBRS,SETD1A,TNS1,R3HDM1,ENAH,MEX3D,MBD6,BAZ2A,ZC3H10,4921536K21RIK,POLR2A,MYO1C,LIG3,MED13,MTMR4,CDK12,KANSL1,HELZ,FOXJ1,…
TF	Factor: E2F; motif: NNTTTCGCGCN	TF:M08875	1.06022e-06	5.974604904822909	5154	415	154	21629	PPP1CA,COA5,REV1,BZW1,PPIP5K2,PHLPP1,EPB41L5,POU2F1,SLC30A1,AKAP12,AHI1,CABIN1,MSRB3,SMARCC2,EHBP1,MYH10,SSH2,MAPT,RPTOR,FASN,CCDC88C,BC005537,ELOVL2,FLNB,AKAP11,UBN1,TBX1,USP25,SCAF4,SCAF8,TULP4,MAP3K4,CACNA1H,MDC1,TTC7,KDM2A,PLPP6,IDE,ZFP518A,ZFYVE27,SETX,CRAT,EPC2,HOXD8,SLC30A4,GPCPD1,DHX35,ZNFX1,FHDC1,HIPK1,MDN1,ZDHHC21,AGAP3,LRRC8B,HECTD4,BAZ1B,ALMS1,PPP6R1,HNRNPUL1,ATP10A,POLG,AQP11,RBMXL2,…
TF	Factor: E2F-7; motif: GRGGCGGGAANNN; match class: 1	TF:M10212_1	1.34949e-06	5.869828777954261	2934	415	102	21629	REV1,PHLPP1,EPB41L5,RABGAP1L,POU2F1,SLC30A1,MIDN,MSRB3,SMARCC2,SERTAD2,TNRC6C,SIPA1L1,CCDC88C,BC005537,COL2A1,UBN1,CBLB,SCAF4,SCAF8,MAP3K4,AFDN,CACNA1H,MDC1,BIRC6,EML4,DIAPH1,KDM2A,IDE,ZFP518A,KCNIP2,NEURL1A,SETX,FAM98B,NOL4L,MYBL2,ATP9A,ZFP512B,NAA15,HIPK1,DENND4C,LRP8,TXLNA,KIF1B,PER3,HTT,LRRC8B,CIT,BAZ1B,USP42,CIC,HNRNPUL1,ARHGEF10,ZC3H18,ATP1B3,MAP4,GLS,R3HDM1,ABL2,CDK19,MEX3D,ZC3H10,POLR2A,M…
TF	Factor: ZNF151; motif: GGSGGNGGGGGAGGGGMGG	TF:M10412	2.28606e-06	5.640912638908659	3797	415	122	21629	CATSPER1,REV1,POU2F1,SLC30A1,AHI1,DOT1L,MIDN,WASHC4,CHPT1,MSRB3,SMARCC2,PMEL,MYH10,NF1,TNRC6C,RPTOR,FASN,SIPA1L1,CCDC88C,ELOVL2,AKAP11,TBX1,USP25,SCAF4,SCAF8,AFDN,CACNA1H,BIRC6,EML4,KDM2A,PLPP6,KCNIP2,NSMF,SEC16A,NOL4L,ATP9A,ZFP512B,ARHGEF11,TMEM8B,NSUN4,UBR4,MED13L,BAZ1B,USP42,ALMS1,IQSEC1,HDAC11,PPP6R1,CIC,HERC2,GAB2,DNHD1,1700017B05RIK,MYO9A,MAPK6,MAP4,TNS1,R3HDM1,DHX9,GLUL,ENAH,REEP6,MEX3D,MB…
TF	Factor: GKLF; motif: NNRRGRRNGNSNNN; match class: 1	TF:M07040_1	2.36746e-06	5.625716453879729	8412	415	221	21629	PPP1CA,REV1,RABGAP1L,PRRC2C,POU2F1,SLC30A1,CABIN1,DOT1L,MIDN,CHPT1,MSRB3,SMARCC2,PMEL,SERTAD2,SOX30,DNAH2,NF1,CACNB1,BRCA1,MAPT,TNRC6C,DNAH17,RPTOR,FASN,SIPA1L1,CCDC88C,ATG2B,CDK13,BC005537,ELOVL2,FLNB,EGR3,AKAP11,PTP4A3,UBN1,TBX1,CBLB,USP25,SCAF8,AFDN,CACNA1H,BIRC6,EML4,DIAPH1,KDM2A,PACS1,SMARCA2,PLPP6,IDE,ZFP518A,KCNIP2,SEC16A,SETX,EPC2,HOXD8,FAM98B,MAPKBP1,NINL,NOL4L,TRP53INP2,DHX35,ZNFX1,ATP9…
TF	Factor: SP2; motif: GGGCGGGAC; match class: 1	TF:M01783_1	2.47834e-06	5.605838753314781	3296	415	110	21629	PPP1CA,REV1,DNAH7B,BZW1,PHLPP1,SLC30A1,AKAP12,MIDN,CHPT1,SERTAD2,SIPA1L1,CCDC88C,TBX1,CBLB,USP25,SCAF4,AFDN,CACNA1H,BIRC6,EML4,ZFYVE27,SEC16A,CRAT,NINL,NOL4L,ZNFX1,ATP9A,ARHGEF11,TMEM64,KIF1B,PER3,HTT,CDS1,BAZ1B,USP42,ERC1,CIC,HNRNPUL1,ATP10A,XPO6,SETD1A,ARHGEF10,FAM76B,1700017B05RIK,MYO9A,MAP4,ABL2,CDK19,REEP6,MEX3D,CELF5,EEA1,MBD6,4921536K21RIK,GAS2L1,ZMIZ2,PELP1,MNT,MYO1C,MTMR4,HAP1,GGA3,ANAPC…
TF	Factor: SP100; motif: NNCGTCGNNTAAWNN; match class: 1	TF:M02913_1	2.62771e-06	5.580422457691746	3175	415	107	21629	REV1,ZDBF2,EPB41L5,PRRC2C,POU2F1,WASHC4,SERTAD2,NCOR1,DNAH2,BRCA1,SUSD6,CCDC88C,BC005537,ELOVL2,HABP4,FLNB,RNF139,USP25,SCAF4,TULP4,CACNA1H,BIRC6,DIAPH1,VPS13A,ZFP518A,SETX,RC3H2,EPC2,MAPKBP1,SLC30A4,TBC1D20,MYBL2,ZNFX1,HIPK1,MDN1,ZDHHC21,TXLNA,UBR4,MTHFR,AGAP3,HTT,MED13L,HECTD4,BAZ1B,USP42,PPP6R1,GAB2,RBMXL2,ATXN2L,MAPK6,XRN1,TNS1,CFAP65,R3HDM1,SRGAP2,ABL2,ENAH,MBD6,BAZ2A,MTMR4,CDK12,SLC25A39,GG…
TF	Factor: E2F; motif: TTTSGCGSG	TF:M00939	2.74497e-06	5.561463056870325	5448	415	159	21629	COA5,REV1,BZW1,PPIP5K2,PHLPP1,RABGAP1L,PRRC2C,AHI1,MIDN,PPFIA2,SMARCC2,SOX30,NCOR1,MYH10,SSH2,CACNB1,CASC3,BRCA1,RPTOR,FASN,ELOVL2,FLNB,AKAP11,FAM91A1,RNF139,UBN1,TBX1,CBLB,USP25,SCAF4,SCAF8,CACNA1H,DNAH8,MDC1,TDRD6,BIRC6,TTC7,DIAPH1,SMARCA2,PLPP6,IDE,ZFP518A,SEC16A,CRAT,EPC2,HOXD8,FAM98B,SLC30A4,GPCPD1,TBC1D20,MYBL2,NCOA3,FHDC1,ARHGEF11,ZDHHC21,LRP8,KIF1B,PER3,AGAP3,HTT,CDS1,LRRC8B,MED13L,USP42,…
TF	Factor: Sp5; motif: RNGGRGGNGGRGNNGGGGGAGGRG	TF:M10376	3.20123e-06	5.494683433883766	4825	415	145	21629	CATSPER1,REV1,ZDBF2,PHLPP1,RABGAP1L,POU2F1,SLC30A1,DOT1L,MSRB3,SMARCC2,NF1,CACNB1,TNRC6C,SIPA1L1,CCDC88C,BC005537,ELOVL2,EGR3,AKAP11,FAM91A1,UBN1,TBX1,USP25,SCAF4,SCAF8,CACNA1H,KDM2A,KCNIP2,PNPLA7,SETX,RC3H2,EPC2,GPCPD1,NOL4L,ZFP512B,NAA15,LRP8,UBR4,KIF1B,MED13L,BAZ1B,USP42,ALMS1,HDAC11,ERC1,PPP6R1,CIC,SIPA1L3,GM15517,HERC2,AQP11,ATXN2L,FBRS,ARHGEF10,CEP164,1700017B05RIK,MYO9A,DENND4A,ATP1B3,R3HD…
TF	Factor: Atf-1; motif: RTGACGTA	TF:M07980	3.45776e-06	5.461205749155584	8746	415	227	21629	PPP1CA,COA5,STRADB,ZDBF2,PHLPP1,PPP1R12B,RABGAP1L,PRRC2C,AHCTF1,AHI1,DOT1L,MIDN,WASHC4,SERTAD2,EHBP1,NCOR1,MYH10,SSH2,NF1,CASC3,BRCA1,TNRC6C,RPTOR,RALGAPA1,SUSD6,ATG2B,CDK13,BC005537,HABP4,FLNB,CHD8,EGR3,AKAP11,GOLPH3,FAM91A1,RNF139,PTP4A3,UBN1,PPM1F,USP25,TULP4,DNAH8,MDC1,TDRD6,CUL9,EML4,TTC7,DIAPH1,KDM2A,PACS1,VPS13A,PLPP6,ZFP518A,ZFYVE27,KCNIP2,NEURL1A,SEC16A,SETX,CRAT,HOXD8,FAM98B,MGA,GPCPD1,…
TF	Factor: CACD; motif: CCACRCCC; match class: 1	TF:M01113_1	4.04278e-06	5.393320070180467	4441	415	136	21629	CATSPER1,REV1,BZW1,PPIP5K2,POU2F1,SLC30A1,AHI1,MSRB3,SSH2,NF1,CACNB1,CASC3,FASN,SIPA1L1,ATG2B,BC005537,FLNB,EGR3,AKAP11,FAM91A1,PTP4A3,SCAF4,SCAF8,AFDN,CACNA1H,DNAH8,MDC1,KDM2A,KCNIP2,NEURL1A,NSMF,SEC16A,MAPKBP1,NINL,NOL4L,DHX35,NCOA3,ZNFX1,ATP9A,MDN1,TMEM8B,DENND4C,NSUN4,UBR4,MTHFR,AGAP3,LRRC8B,ERC1,CIC,SIPA1L3,EMC10,POLG,GAB2,XPO6,ATXN2L,FBRS,SETD1A,ARHGEF10,CEP164,MYO9A,ATP1B3,LYPLA1,GLS,TNS1,…
TF	Factor: Zic3; motif: NMCCCCCGGGGGGGN	TF:M02837	4.14736e-06	5.382228633867033	3284	415	109	21629	PPP1CA,STRADB,ZDBF2,PRRC2C,POU2F1,AHI1,MIDN,CHPT1,PPFIA2,SMARCC2,SERTAD2,NCOR1,SSH2,NF1,TNRC6C,CCDC88C,EGR3,PTP4A3,COL2A1,TBX1,USP25,SCAF8,DIAPH1,KDM2A,PACS1,SMARCA2,IDE,NEURL1A,RC3H2,EPC2,FAM98B,SLC30A4,NOL4L,ATP9A,TMEM64,TMEM8B,ZDHHC21,UBR4,KIF1B,CDS1,LRRC8B,MED13L,USP42,ERC1,HNRNPUL1,POLG,RBMXL2,XPO6,ATXN2L,ARHGEF10,SNAI3,MYO9A,XRN1,GLS,TNS1,GLUL,ENAH,MEX3D,CELF5,MORC2A,GAS2L1,MNT,MED13,KANSL1…
TF	Factor: BEN; motif: CWGCGAYA	TF:M01241	4.4007e-06	5.356478715365512	6557	415	182	21629	PPP1CA,DNAH7B,BZW1,STRADB,PHLPP1,POU2F1,AHCTF1,SLC30A1,AHI1,DOT1L,WASHC4,CFAP54,SMARCC2,PMEL,MYH10,NF1,RPTOR,FASN,RALGAPA1,SIPA1L1,CCDC88C,CDK13,ELOVL2,HABP4,RNF139,COL2A1,TBX1,CBLB,USP25,SCAF4,TULP4,MAP3K4,CACNA1H,TDRD6,EML4,TTC7,PACS1,PLPP6,IDE,ZFP518A,SEC16A,SETX,CRAT,RC3H2,EPC2,HOXD8,FAM98B,SLC30A4,GPCPD1,NINL,DHX35,MYBL2,ZNFX1,ATP9A,ZFP512B,NAA15,NBEA,FHDC1,ARHGEF11,TMEM64,LRP8,NSUN4,UBR4,PE…
TF	Factor: Egr-1; motif: GCGTGGGCGT	TF:M07597	4.54617e-06	5.342354745115873	4715	415	142	21629	PPP1CA,REV1,BZW1,ZDBF2,EPB41L5,RABGAP1L,POU2F1,SLC30A1,AKAP12,AHI1,CABIN1,SOX30,MYH10,SSH2,NF1,MAPT,TNRC6C,RPTOR,RALGAPA1,SUSD6,CCDC88C,CDK13,HABP4,EGR3,AKAP11,RNF139,PTP4A3,COL2A1,TBX1,CBLB,SCAF4,MAP3K4,AFDN,CACNA1H,DIAPH1,VPS13A,IDE,ZFP518A,ZFYVE27,EPC2,MGA,MAPKBP1,NINL,TBC1D20,MYBL2,ATP9A,NBEA,FHDC1,TMEM64,MDN1,TMEM8B,LRP8,TXLNA,UBR4,AGAP3,LRRC8B,CIT,MED13L,ALMS1,CIC,EMC10,POLG,AQP11,DNHD1,ATX…
TF	Factor: Wt1; motif: NNCCTCCCCCACNN	TF:M12438	5.10603e-06	5.291916260351332	5956	415	169	21629	FER1L5,REV1,BZW1,POU2F1,SLC30A1,AHI1,CABIN1,DOT1L,PPFIA2,SMARCC2,EHBP1,SOX30,NCOR1,MYH10,NF1,CACNB1,RPTOR,FASN,SUSD6,SIPA1L1,CCDC88C,BC005537,ELOVL2,FLNB,EGR3,AKAP11,RNF139,PPM1F,TBX1,SCAF4,SCAF8,AFDN,CACNA1H,BIRC6,KDM2A,VPS13A,IDE,ZFP518A,KCNIP2,HOXD8,FAM98B,MAPKBP1,NOL4L,ZFP512B,NBEA,ZDHHC21,LRP8,UBR4,KIF1B,PER3,HTT,CDS1,LRRC8B,MED13L,BAZ1B,USP42,ALMS1,IQSEC1,SETD5,ERC1,CIC,SIPA1L3,GM15517,HERC…
TF	Factor: Zic2; motif: NMCCCCCGGGGGGGN	TF:M02836	5.27481e-06	5.277793140935997	3763	415	120	21629	PPP1CA,STRADB,ZDBF2,PRRC2C,POU2F1,AHCTF1,AHI1,MIDN,CHPT1,PPFIA2,SMARCC2,SERTAD2,NCOR1,DNAH2,SSH2,NF1,TNRC6C,SIPA1L1,CCDC88C,HABP4,PTP4A3,COL2A1,PPM1F,TBX1,USP25,SCAF8,TDRD6,BIRC6,DIAPH1,KDM2A,SMARCA2,IDE,NEURL1A,NSMF,RC3H2,EPC2,HOXD8,FAM98B,SLC30A4,NOL4L,ATP9A,NAA15,FHDC1,TMEM64,MDN1,TMEM8B,ZDHHC21,KIF1B,CDS1,LRRC8B,CIT,MED13L,USP42,ERC1,HNRNPUL1,POLG,GAB2,XPO6,ATXN2L,ARHGEF10,ZC3H18,SNAI3,MYO9A,…
TF	Factor: SP1:SP3; motif: CCSCCCCCYCC; match class: 1	TF:M01219_1	7.29934e-06	5.136716348572449	3359	415	110	21629	PPP1CA,BZW1,RABGAP1L,PRRC2C,POU2F1,CABIN1,MIDN,MSRB3,SMARCC2,SERTAD2,SOX30,CASC3,BRCA1,ATG2B,CDK13,BC005537,ELOVL2,EGR3,GOLPH3,RNF139,CBLB,CACNA1H,BIRC6,SMARCA2,PLPP6,IDE,SEC16A,RC3H2,EPC2,HOXD8,NOL4L,DHX35,ATP9A,ZFP512B,NAA15,NBEA,LRP8,UBR4,PER3,AGAP3,LRRC8B,MED13L,USP42,ALMS1,HDAC11,PPP6R1,HNRNPUL1,GAB2,DNHD1,ZC3H18,1700017B05RIK,MYO9A,DENND4A,XRN1,TNS1,ENAH,CDK19,WASF1,REEP6,CELF5,BAZ2A,MORC2A…
TF	Factor: ctcf; motif: YGGCCASYAGGGGGCGCYNN	TF:M09681	7.30485e-06	5.136388660917243	5199	415	152	21629	FER1L5,REV1,PPIP5K2,PHLPP1,POU2F1,SLC30A1,AKAP12,MIDN,CFAP54,SMARCC2,SOX30,SSH2,CASC3,MAPT,FASN,RALGAPA1,SIPA1L1,CCDC88C,CDK13,ELOVL2,RNF139,PPM1F,USP25,SCAF4,SCAF8,MAP3K4,AFDN,CACNA1H,DNAH8,CUL9,BIRC6,EML4,DIAPH1,IDE,ZFYVE27,NSMF,SETX,EPC2,FAM98B,SLC30A4,NOL4L,ATP9A,ZFP512B,NBEA,HIPK1,TMEM64,MDN1,LRP8,UBR4,MTHFR,KIF1B,RERE,PER3,HTT,CDS1,LRRC8B,HECTD4,DNAH10,USP42,HIPK2,ALMS1,IQSEC1,HDAC11,PPP6R1…
TF	Factor: Tcfap2b; motif: NYGCCYNARGGCAN; match class: 1	TF:M02820_1	8.32743e-06	5.07949	5163	415	151	21629	ZDBF2,EPB41L5,AHCTF1,SLC30A1,MIDN,PPFIA2,MYH10,NF1,BRCA1,TNRC6C,DNAH17,ATG2B,ELOVL2,HABP4,RNF139,PTP4A3,COL2A1,UBN1,PPM1F,USP25,SCAF4,CACNA1H,TDRD6,BIRC6,TTC7,PACS1,SMARCA2,PLPP6,IDE,NEURL1A,SETX,RC3H2,EPC2,MAPKBP1,GPCPD1,NINL,NOL4L,MYBL2,ZNFX1,ATP9A,ZFP512B,NAA15,NBEA,FHDC1,DENND4C,RERE,PER3,AGAP3,CDS1,MED13L,BAZ1B,USP42,HDAC11,HNRNPUL1,ATP10A,POLG,GAB2,DNHD1,RBMXL2,GTF3C1,XPO6,ATXN2L,ARHGEF10,F…
TF	Factor: Egr; motif: GTGGGSGCRRS	TF:M00807	9.46531e-06	5.023865130002141	2959	415	100	21629	STRADB,EPB41L5,RABGAP1L,POU2F1,SLC30A1,MSRB3,SMARCC2,PMEL,SOX30,NF1,CCDC88C,CDK13,BC005537,EGR3,FAM91A1,COL2A1,MAP3K4,AFDN,CACNA1H,BIRC6,DIAPH1,VPS13A,ZFP518A,ZFYVE27,SEC16A,FAM98B,TBC1D20,ATP9A,ADORA3,KIF1B,RERE,AGAP3,LRRC8B,USP42,DNAH6,IQSEC1,ERC1,PPP6R1,POLG,XPO6,FBRS,ZC3H18,1700017B05RIK,DENND4A,GLS,TNS1,GLUL,ABL2,ENAH,WASF1,BAZ2A,ZC3H10,MNT,LIG3,KANSL1,LIMD2,GGA3,ATXN7L1,CRIP2,JARID2,PHF2,RN…
TF	Factor: Sp3; motif: AGGGCGG; match class: 1	TF:M05665_1	1.06728e-05	4.971719606145834	2362	415	85	21629	PPP1CA,COA5,BZW1,PHLPP1,RABGAP1L,AHCTF1,SLC30A1,WASHC4,CACNB1,CASC3,RPTOR,GOLPH3,RNF139,USP25,AFDN,BIRC6,TTC7,DIAPH1,KDM2A,PLPP6,NEURL1A,SETX,CRAT,ZNFX1,TMEM64,TXLNA,RERE,PER3,HTT,MED13L,HECTD4,USP42,HNRNPUL1,EMC10,GAB2,AQP11,ZC3H18,MAP4,GLS,SRGAP2,MEX3D,EEA1,MBD6,BAZ2A,MNT,MED13,MTMR4,KANSL1,FOXJ1,ANAPC11,ATXN7L1,CCNK,BTBD6,PHF2,FNDC3A,WBP2NL,TMEM50B,BRPF3,CACUL1,QSOX2,RXRA,RALY,JADE1,NSMAF,RNF3…
TF	Factor: CPBP; motif: NGGGCGG; match class: 1	TF:M05301_1	1.06728e-05	4.971719606145834	2362	415	85	21629	PPP1CA,COA5,BZW1,PHLPP1,RABGAP1L,AHCTF1,SLC30A1,WASHC4,CACNB1,CASC3,RPTOR,GOLPH3,RNF139,USP25,AFDN,BIRC6,TTC7,DIAPH1,KDM2A,PLPP6,NEURL1A,SETX,CRAT,ZNFX1,TMEM64,TXLNA,RERE,PER3,HTT,MED13L,HECTD4,USP42,HNRNPUL1,EMC10,GAB2,AQP11,ZC3H18,MAP4,GLS,SRGAP2,MEX3D,EEA1,MBD6,BAZ2A,MNT,MED13,MTMR4,KANSL1,FOXJ1,ANAPC11,ATXN7L1,CCNK,BTBD6,PHF2,FNDC3A,WBP2NL,TMEM50B,BRPF3,CACUL1,QSOX2,RXRA,RALY,JADE1,NSMAF,RNF3…
TF	Factor: LKLF; motif: NGGGCGG; match class: 1	TF:M05391_1	1.06728e-05	4.971719606145834	2362	415	85	21629	PPP1CA,COA5,BZW1,PHLPP1,RABGAP1L,AHCTF1,SLC30A1,WASHC4,CACNB1,CASC3,RPTOR,GOLPH3,RNF139,USP25,AFDN,BIRC6,TTC7,DIAPH1,KDM2A,PLPP6,NEURL1A,SETX,CRAT,ZNFX1,TMEM64,TXLNA,RERE,PER3,HTT,MED13L,HECTD4,USP42,HNRNPUL1,EMC10,GAB2,AQP11,ZC3H18,MAP4,GLS,SRGAP2,MEX3D,EEA1,MBD6,BAZ2A,MNT,MED13,MTMR4,KANSL1,FOXJ1,ANAPC11,ATXN7L1,CCNK,BTBD6,PHF2,FNDC3A,WBP2NL,TMEM50B,BRPF3,CACUL1,QSOX2,RXRA,RALY,JADE1,NSMAF,RNF3…
TF	Factor: SP6; motif: WGGGCGG; match class: 1	TF:M05455_1	1.06728e-05	4.971719606145834	2362	415	85	21629	PPP1CA,COA5,BZW1,PHLPP1,RABGAP1L,AHCTF1,SLC30A1,WASHC4,CACNB1,CASC3,RPTOR,GOLPH3,RNF139,USP25,AFDN,BIRC6,TTC7,DIAPH1,KDM2A,PLPP6,NEURL1A,SETX,CRAT,ZNFX1,TMEM64,TXLNA,RERE,PER3,HTT,MED13L,HECTD4,USP42,HNRNPUL1,EMC10,GAB2,AQP11,ZC3H18,MAP4,GLS,SRGAP2,MEX3D,EEA1,MBD6,BAZ2A,MNT,MED13,MTMR4,KANSL1,FOXJ1,ANAPC11,ATXN7L1,CCNK,BTBD6,PHF2,FNDC3A,WBP2NL,TMEM50B,BRPF3,CACUL1,QSOX2,RXRA,RALY,JADE1,NSMAF,RNF3…
TF	Factor: WT1; motif: SMCNCCNSC; match class: 1	TF:M01118_1	1.34152e-05	4.872401917409666	4567	415	137	21629	PPP1CA,REV1,PRRC2C,POU2F1,SLC30A1,CABIN1,DOT1L,MIDN,MSRB3,SMARCC2,PMEL,SOX30,NCOR1,SSH2,NF1,BRCA1,FASN,ATG2B,BC005537,ELOVL2,TBX1,CBLB,SCAF8,MAP3K4,AFDN,CACNA1H,BIRC6,KDM2A,SMARCA2,PLPP6,IDE,ZFP518A,SETX,HOXD8,MAPKBP1,NOL4L,DHX35,ATP9A,ZFP512B,ZDHHC21,LRP8,UBR4,MED13L,BAZ1B,USP42,ALMS1,HDAC11,PPP6R1,HERC2,ATP10A,GAB2,DNHD1,ATXN2L,SETD1A,ZC3H18,1700017B05RIK,MYO9A,XRN1,TNS1,R3HDM1,SRGAP2,ABL2,ENAH…
TF	Factor: BTEB3; motif: BNRNGGGAGGNGT	TF:M01865	1.48865e-05	4.8272080444168814	8923	415	228	21629	PPP1CA,REV1,ZDBF2,PHLPP1,PPP1R12B,RABGAP1L,POU2F1,SLC30A1,DOT1L,MIDN,PPFIA2,MSRB3,SMARCC2,PMEL,SOX30,MYH10,DNAH2,NF1,CACNB1,BRCA1,MAPT,RPTOR,FASN,SIPA1L1,CCDC88C,CDK13,ELOVL2,HABP4,FLNB,EGR3,AKAP11,GOLPH3,RNF139,TBX1,CBLB,USP25,SCAF4,SCAF8,MAP3K4,AFDN,CACNA1H,DNAH8,MDC1,TDRD6,CUL9,BIRC6,EML4,TTC7,DIAPH1,KDM2A,PACS1,VPS13A,SMARCA2,IDE,ZFP518A,ZFYVE27,KCNIP2,SETX,RC3H2,HOXD8,MGA,MAPKBP1,SLC30A4,NOL…
TF	Factor: Egr-3; motif: NTGCGTGGGCGK; match class: 1	TF:M00245_1	1.50113e-05	4.823580284496262	1653	415	66	21629	PPFIA2,SOX30,TNRC6C,RPTOR,CCDC88C,ATG2B,ELOVL2,COL2A1,CACNA1H,DIAPH1,KDM2A,IDE,ZFP518A,ZFYVE27,TBC1D20,ATP9A,FHDC1,MDN1,TMEM8B,DENND4C,AGAP3,CIT,MED13L,USP42,POLG,AQP11,SNAI3,ATP1B3,GLS,RAB3GAP1,ABL2,JMJD1C,ZMIZ2,CEP68,MNT,FOXJ1,DNMT3A,CBLL1,BTBD7,MAPK8,ZMYM2,FNDC3A,TAF2,DESI1,BRPF3,LRP5,QSOX2,TRIM44,TMEM131L,BCL9,MOV10,RPS6KA1,LUZP1,ZFP664,BRI3BP,GTF2I,SH2B2,RADIL,MAN2A2,RBBP6,IKZF5,DUSP4,RFX1,1…
TF	Factor: AhR,; motif: NRCGTGNGN	TF:M00976	1.53402e-05	4.814168870899658	4004	415	124	21629	COA5,REV1,STRADB,PHLPP1,PPP1R12B,RABGAP1L,POU2F1,DOT1L,WASHC4,MSRB3,SOX30,NCOR1,SSH2,ACACA,MAPT,TNRC6C,SUSD6,ELOVL2,FAM91A1,PTP4A3,TBX1,USP25,SCAF4,SCAF8,AFDN,CUL9,EML4,KDM2A,PACS1,VPS13A,PLPP6,ZFP518A,KCNIP2,SEC16A,SETX,CRAT,HOXD8,FAM98B,MGA,SLC30A4,NOL4L,ZNFX1,HIPK1,TMEM64,MDN1,DENND4C,TXLNA,UBR4,AGAP3,CDS1,HECTD4,BAZ1B,USP42,ALMS1,PPP6R1,EMC10,HERC2,POLG,AQP11,XPO6,SETD1A,ZC3H18,MYO9A,MAPK6,MA…
TF	Factor: SP1; motif: GGGGYGGGGNS; match class: 1	TF:M01303_1	1.64741e-05	4.783198249757197	2745	415	94	21629	PPP1CA,REV1,PHLPP1,POU2F1,SLC30A1,MIDN,CHPT1,SERTAD2,NF1,CACNB1,SIPA1L1,ELOVL2,EGR3,FAM91A1,PTP4A3,TBX1,CACNA1H,EML4,KDM2A,PACS1,KCNIP2,PNPLA7,SETX,GPCPD1,ATP9A,ARHGEF11,TMEM8B,NSUN4,AGAP3,CDS1,MED13L,HECTD4,USP42,ERC1,PPP6R1,CIC,SIPA1L3,SETD1A,ARHGEF10,1700017B05RIK,MYO9A,DENND4A,MAP4,ENAH,WASF1,REEP6,MEX3D,MBD6,ZMIZ2,MYO1C,MED13,HAP1,HELZ,GGA3,DNMT3A,BTBD6,CRIP2,JARID2,RNF44,SPATA31D1D,MAPK8,RA…
TF	Factor: CREM; motif: TGACGTCASYN	TF:M01820	1.81542e-05	4.741023431135005	5727	415	162	21629	COA5,STRADB,ZDBF2,PPP1R12B,AHI1,MIDN,WASHC4,SMARCC2,SERTAD2,NCOR1,MYH10,NF1,CASC3,BRCA1,RALGAPA1,ATG2B,CDK13,HABP4,CHD8,EGR3,AKAP11,GOLPH3,FAM91A1,UBN1,PPM1F,TULP4,MAP3K4,MDC1,CUL9,BIRC6,TTC7,DIAPH1,KDM2A,PLPP6,ZFYVE27,NEURL1A,PNPLA7,SEC16A,SETX,CRAT,HOXD8,MGA,GPCPD1,TRP53INP2,MYBL2,ZNFX1,ATP9A,FHDC1,MDN1,ZDHHC21,LRP8,NSUN4,TXLNA,RERE,PER3,HTT,CDS1,DNAH6,ERC1,PPP6R1,HNRNPUL1,EMC10,GTF3C1,ATXN2L,S…
TF	Factor: BTEB2; motif: NGGGSWGGGNGGGGC	TF:M10280	2.06103e-05	4.6859148736590015	3045	415	101	21629	PPP1CA,REV1,POU2F1,SLC30A1,AKAP12,DOT1L,MIDN,PPFIA2,SERTAD2,MYH10,CACNB1,SIPA1L1,CCDC88C,CDK13,BC005537,EGR3,GOLPH3,TBX1,USP25,TDRD6,KDM2A,PACS1,ZFYVE27,SEC16A,TBC1D20,NOL4L,TRP53INP2,DHX35,ATP9A,TMEM8B,NSUN4,HTT,MED13L,DNAH10,USP42,IQSEC1,CIC,GM15517,EMC10,ATP10A,GAB2,AQP11,XPO6,FBRS,FAM53B,ARHGEF10,ZC3H18,1700017B05RIK,MYO9A,DENND4A,MAP4,RAB3GAP1,ABL2,ENAH,REEP6,MEX3D,EEA1,MBD6,CDK12,HAP1,GGA3,…
TF	Factor: Zfx; motif: SNSCAGGCCKCGSCSS; match class: 1	TF:M01593_1	2.11792e-05	4.674090892818384	504	415	31	21629	BZW1,NCOR1,FASN,SUSD6,CDK13,SCAF8,AFDN,PACS1,HOXD8,HIPK1,CDS1,XPO6,ATP1B3,ZMIZ2,CEP68,MED13,MTMR4,CDK12,ANAPC11,CCNK,PHF2,RNF44,RTL6,TRIM44,AGBL5,ZFP592,NUP98,RBBP6,DUSP4,RFX1,DDX6
TF	Factor: E2F-1; motif: TTTSGCGCGMNR	TF:M00516	2.219e-05	4.65384	5976	415	167	21629	COA5,REV1,BZW1,PPIP5K2,PHLPP1,RABGAP1L,PRRC2C,AHI1,CABIN1,MIDN,PPFIA2,SMARCC2,SOX30,NCOR1,MYH10,CACNB1,CASC3,BRCA1,MAPT,RPTOR,FASN,ELOVL2,FLNB,AKAP11,FAM91A1,RNF139,COL2A1,UBN1,TBX1,CBLB,USP25,SCAF4,SCAF8,CACNA1H,DNAH8,MDC1,TDRD6,BIRC6,TTC7,DIAPH1,SMARCA2,PLPP6,IDE,ZFP518A,PNPLA7,SETX,CRAT,EPC2,HOXD8,FAM98B,SLC30A4,GPCPD1,TBC1D20,MYBL2,NCOA3,ATP9A,FHDC1,ARHGEF11,MDN1,ZDHHC21,MTHFR,KIF1B,AGAP3,HTT…
TF	Factor: CACD; motif: CCACRCCC	TF:M01113	2.2453e-05	4.6487265478378985	10836	415	264	21629	PPP1CA,CATSPER1,FER1L5,COA5,REV1,BZW1,STRADB,ZDBF2,PPIP5K2,PHLPP1,PPP1R12B,RABGAP1L,PRRC2C,POU2F1,SLC30A1,AHI1,DOT1L,CHPT1,PPFIA2,MSRB3,SMARCC2,PMEL,SERTAD2,MYH10,DNAH2,SSH2,NF1,ACACA,CACNB1,CASC3,MAPT,DNAH17,FASN,SUSD6,SIPA1L1,ATG2B,BC005537,HABP4,FLNB,CHD8,EGR3,AKAP11,GOLPH3,FAM91A1,PTP4A3,CBLB,SCAF4,SCAF8,MAP3K4,AFDN,CACNA1H,DNAH8,MDC1,TDRD6,BIRC6,TTC7,DIAPH1,KDM2A,PACS1,SMARCA2,ZFP518A,KCNIP2…
TF	Factor: Pax-3; motif: TCGTCACRCTTHM; match class: 1	TF:M00360_1	2.25655e-05	4.646554545412949	5420	415	155	21629	PHLPP1,PRRC2C,AHCTF1,SLC30A1,DOT1L,MIDN,CHPT1,CFAP54,PPFIA2,SERTAD2,EHBP1,SOX30,NCOR1,MYH10,SSH2,CASC3,TNRC6C,RPTOR,FASN,RALGAPA1,SIPA1L1,CDK13,HABP4,CHD8,FAM91A1,RNF139,PPM1F,TBX1,USP25,SCAF4,AFDN,MDC1,TTC7,DIAPH1,KDM2A,PACS1,VPS13A,SMARCA2,ZFP518A,ZFYVE27,PNPLA7,SEC16A,SETX,RC3H2,EPC2,HOXD8,MGA,TBC1D20,DHX35,NBEA,FHDC1,ARHGEF11,ADORA3,TMEM8B,HTT,CIT,DNAH10,SETD5,ERC1,PPP6R1,HNRNPUL1,GM15517,EMC…
TF	Factor: E2F; motif: NCSCGCSAAAN	TF:M00919	2.32341e-05	4.633873293859048	5193	415	150	21629	REV1,BZW1,PPIP5K2,PHLPP1,RABGAP1L,PRRC2C,MIDN,PPFIA2,SMARCC2,SOX30,NCOR1,MYH10,CACNB1,CASC3,BRCA1,RPTOR,FASN,ELOVL2,FLNB,AKAP11,FAM91A1,RNF139,UBN1,TBX1,CBLB,USP25,SCAF4,SCAF8,CACNA1H,DNAH8,MDC1,TDRD6,BIRC6,TTC7,DIAPH1,SMARCA2,PLPP6,IDE,ZFP518A,CRAT,EPC2,HOXD8,FAM98B,SLC30A4,GPCPD1,TBC1D20,MYBL2,NCOA3,FHDC1,ARHGEF11,ZDHHC21,LRP8,KIF1B,PER3,AGAP3,HTT,CDS1,LRRC8B,MED13L,USP42,ERC1,CIC,HERC2,DNHD1,R…
TF	Factor: Sp4; motif: SCCCCKCCCCCSN	TF:M07617	2.41425e-05	4.617217446664181	2685	415	92	21629	REV1,PHLPP1,SLC30A1,WASHC4,CHPT1,SERTAD2,SIPA1L1,ATG2B,ELOVL2,FLNB,EGR3,TBX1,USP25,SCAF4,SCAF8,AFDN,CACNA1H,BIRC6,EML4,KDM2A,SEC16A,NINL,NBEA,ARHGEF11,HIPK1,TMEM64,TMEM8B,PER3,MED13L,ALMS1,IQSEC1,ERC1,EMC10,ARHGEF10,1700017B05RIK,MYO9A,MAPK6,MAP4,DHX9,ENAH,REEP6,MEX3D,MBD6,BAZ2A,GAS2L1,ZMIZ2,MYO1C,CDK12,HAP1,LIMD2,GGA3,ANAPC11,DNMT3A,JARID2,RAB2B,ZMYM2,BTG3,LY6G6C,RUNX2,NFYA,FBXO38,MAP3K11,EHD1,T…
TF	Factor: Tbx5; motif: SNAGGTGTGRNGGSS	TF:M07475	2.42524e-05	4.615245221681055	5703	415	161	21629	REV1,PHLPP1,PPP1R12B,POU2F1,SLC30A1,AKAP12,MIDN,CHPT1,MSRB3,SERTAD2,EHBP1,NCOR1,MYH10,DNAH2,SSH2,NF1,CACNB1,CASC3,MAPT,ATG2B,HABP4,FLNB,RNF139,PTP4A3,COL2A1,SCAF8,TULP4,AFDN,CACNA1H,MDC1,CUL9,TTC7,KDM2A,PACS1,VPS13A,SMARCA2,PLPP6,ZFP518A,KCNIP2,NEURL1A,RC3H2,FAM98B,MAPKBP1,GPCPD1,TBC1D20,NOL4L,DHX35,MYBL2,NCOA3,ATP9A,ZFP512B,NAA15,NBEA,FHDC1,HIPK1,TXLNA,MTHFR,CIT,MED13L,HECTD4,USP42,ALMS1,HDAC11,…
TF	Factor: CREB,; motif: NTGACGTNA	TF:M00981	2.60341e-05	4.584457189597675	8067	415	210	21629	PPP1CA,COA5,STRADB,ZDBF2,PHLPP1,PPP1R12B,PRRC2C,AHI1,DOT1L,MIDN,WASHC4,CHPT1,SMARCC2,SERTAD2,EHBP1,NCOR1,MYH10,NF1,CASC3,BRCA1,TNRC6C,RPTOR,RALGAPA1,SUSD6,ATG2B,CDK13,BC005537,HABP4,FLNB,CHD8,EGR3,AKAP11,GOLPH3,FAM91A1,RNF139,PTP4A3,UBN1,PPM1F,TULP4,AFDN,DNAH8,MDC1,CUL9,EML4,TTC7,DIAPH1,KDM2A,VPS13A,PLPP6,ZFP518A,ZFYVE27,KCNIP2,NEURL1A,PNPLA7,SEC16A,SETX,CRAT,HOXD8,MGA,GPCPD1,NINL,TRP53INP2,MYBL2…
TF	Factor: IRF4; motif: NNNAYTCTCGGWNNN; match class: 1	TF:M02872_1	5.71038e-05	4.243335032507232	8087	415	209	21629	PPP1CA,CATSPER1,DNAH7B,BZW1,STRADB,EPB41L5,PRRC2C,AHCTF1,AHI1,CABIN1,DOT1L,WASHC4,CFAP54,PMEL,SERTAD2,SOX30,MYH10,SSH2,NF1,CASC3,BRCA1,MAPT,TNRC6C,RPTOR,FASN,SUSD6,SIPA1L1,CCDC88C,CDK13,HABP4,CHD8,EGR3,AKAP11,COL2A1,UBN1,TBX1,CBLB,SCAF4,AFDN,CACNA1H,MDC1,TDRD6,TTC7,DIAPH1,KDM2A,VPS13A,PLPP6,IDE,ZFP518A,NEURL1A,SEC16A,CRAT,RC3H2,EPC2,HOXD8,MGA,MAPKBP1,SLC30A4,TRP53INP2,DHX35,MYBL2,NCOA3,ZNFX1,NAA1…
TF	Factor: ATF2; motif: VGTGACGTMACN	TF:M00179	5.92679e-05	4.227180637022705	5961	415	165	21629	PPP1CA,COA5,ZDBF2,PPP1R12B,PRRC2C,AHI1,DOT1L,MIDN,WASHC4,SMARCC2,SERTAD2,NCOR1,MYH10,SSH2,NF1,CASC3,BRCA1,RPTOR,RALGAPA1,ATG2B,CDK13,BC005537,HABP4,FLNB,CHD8,EGR3,AKAP11,GOLPH3,FAM91A1,UBN1,PPM1F,TULP4,MDC1,EML4,TTC7,DIAPH1,KDM2A,PLPP6,ZFP518A,ZFYVE27,KCNIP2,NEURL1A,PNPLA7,SEC16A,SETX,CRAT,HOXD8,MGA,GPCPD1,NINL,TRP53INP2,ATP9A,ZFP512B,FHDC1,SMCP,MDN1,ZDHHC21,NSUN4,TXLNA,UBR4,MTHFR,RERE,HTT,CDS1,M…
TF	Factor: HES-1; motif: GSCACGMGMC	TF:M02011	6.43352e-05	4.19155	3580	415	112	21629	COA5,BZW1,ZDBF2,RABGAP1L,POU2F1,SOX30,DNAH2,SSH2,FASN,SUSD6,BC005537,ELOVL2,FLNB,CHD8,EGR3,RNF139,UBN1,TBX1,USP25,CACNA1H,DNAH8,TDRD6,BIRC6,EML4,KDM2A,PACS1,IDE,PNPLA7,SEC16A,HOXD8,FAM98B,SLC30A4,GPCPD1,ZNFX1,ATP9A,HIPK1,TMEM64,MDN1,TXLNA,CDS1,MED13L,USP42,IQSEC1,PPP6R1,ATP10A,POLG,AQP11,XPO6,SETD1A,ZC3H18,FAM76B,1700017B05RIK,MAPK6,MAP4,LYPLA1,DHX9,GLUL,JMJD1C,MEX3D,EEA1,CEP68,MYO1C,LIG3,SLC25A3…
TF	Factor: WT1; motif: NGCGGGGGGGTSMMCYN; match class: 1	TF:M05599_1	6.81756e-05	4.166370926990208	1682	415	65	21629	PPP1CA,BZW1,POU2F1,CABIN1,ATG2B,ELOVL2,AKAP11,RNF139,CBLB,EPC2,HOXD8,FAM98B,NOL4L,NCOA3,ATP9A,NBEA,ARHGEF11,LRP8,RERE,CDS1,MED13L,USP42,PPP6R1,GAB2,AQP11,ATXN2L,SETD1A,1700017B05RIK,MAP4,ENAH,CELF5,EEA1,BAZ2A,MNT,KANSL1,LIMD2,GGA3,ANAPC11,JARID2,PHF2,RNF44,LRRC63,BRPF3,SMC3,RXRA,PHF21A,RALY,JADE1,TMEM131L,BCL9,NSMAF,E130308A19RIK,RCC2,CHD5,PRR14L,ATXN2,SETD1B,HIP1R,ZFP664,GTF2I,ZFP592,DNAH3,DUSP4…
TF	Factor: Wt1; motif: NNCCTCCCCCACNN; match class: 1	TF:M12438_1	7.23497e-05	4.140563380337405	1573	415	62	21629	REV1,DOT1L,SMARCC2,SOX30,NCOR1,NF1,CACNB1,RPTOR,FASN,FLNB,RNF139,SCAF4,SCAF8,KDM2A,HOXD8,BAZ1B,USP42,CIC,GM15517,HERC2,DNHD1,TNS1,R3HDM1,GLUL,ENAH,WASF1,MBD6,BAZ2A,4921536K21RIK,POLR2A,LIG3,MED13,CDK12,KANSL1,DNMT3A,ATXN7L1,BTBD7,ACIN1,SORBS3,DESI1,MFSD5,BRPF3,MAP3K11,PHF21A,TRIM44,BCL9,MOV10,ATXN2,SETD1B,PITPNM2,ZFP664,GTF2I,DYRK1B,GGN,ZFP592,RBBP6,TMEM59L,PRKACA,RNF214,HHATL,HCFC1,ZMYM3
TF	Factor: AhR:Arnt; motif: GRGKATYGCGTGMCWNSCC	TF:M00237	7.45174e-05	4.127742507208389	5839	415	162	21629	CATSPER1,COA5,REV1,STRADB,ZDBF2,RABGAP1L,POU2F1,SLC30A1,AKAP12,AHI1,CABIN1,WASHC4,NCOR1,DNAH2,CACNB1,BRCA1,MAPT,DNAH17,FASN,SUSD6,CCDC88C,ATG2B,BC005537,ELOVL2,FLNB,CHD8,GOLPH3,RNF139,COL2A1,TBX1,CBLB,USP25,SCAF4,SCAF8,AFDN,CACNA1H,DNAH8,KDM2A,IDE,ZFYVE27,KCNIP2,SEC16A,RC3H2,FAM98B,MGA,SLC30A4,GPCPD1,TBC1D20,NOL4L,ZNFX1,ATP9A,ZFP512B,FHDC1,TMEM64,ZDHHC21,DENND4C,TXLNA,MTHFR,KIF1B,RERE,AGAP3,CDS1,…
TF	Factor: Pax-5; motif: RRMSWGANWYCTNRAGCGKRACSRYNSM; match class: 1	TF:M00144_1	7.83451e-05	4.105988122749291	5517	415	155	21629	REV1,ZDBF2,PPIP5K2,EPB41L5,RABGAP1L,POU2F1,AHCTF1,SLC30A1,AHI1,CABIN1,MIDN,WASHC4,PMEL,SERTAD2,NCOR1,MYH10,CASC3,BRCA1,TNRC6C,SIPA1L1,CCDC88C,ATG2B,CDK13,BC005537,ELOVL2,HABP4,FLNB,RNF139,CBLB,USP25,SCAF4,SCAF8,AFDN,CACNA1H,CUL9,BIRC6,TTC7,KDM2A,VPS13A,ZFP518A,ZFYVE27,SEC16A,CRAT,EPC2,NOL4L,TRP53INP2,MYBL2,ATP9A,ZFP512B,NAA15,NBEA,ARHGEF11,ADORA3,TMEM64,TMEM8B,MTHFR,RERE,AGAP3,HTT,CDS1,MED13L,HEC…
TF	Factor: Egr-1; motif: NNGCGKGGGCGGGG; match class: 1	TF:M10213_1	9.09994e-05	4.040961267795242	1151	415	50	21629	SOX30,ATG2B,ELOVL2,TBX1,USP25,SCAF4,CACNA1H,BIRC6,EML4,KDM2A,SEC16A,HOXD8,ATP9A,ARHGEF11,TMEM64,AGAP3,GAB2,1700017B05RIK,DENND4A,MAPK6,GLS,TNS1,R3HDM1,ENAH,WASF1,REEP6,CELF5,ZMIZ2,LIG3,HAP1,TTLL5,BTBD7,PHF2,LRRC63,LY6G6C,TMEM131L,BCL9,CK137956,RPS6KA1,STPG1,RCC2,TMEM201,PRR14L,ATXN2,HIP1R,ZFP664,CCDC97,DDX6,RNF214,HCFC1
TF	Factor: Klf17; motif: NGGGCGG; match class: 1	TF:M05407_1	9.14338e-05	4.038893095306576	1733	415	66	21629	REV1,STRADB,RABGAP1L,AHCTF1,AKAP12,MIDN,SERTAD2,MAPT,TNRC6C,FASN,RALGAPA1,ATG2B,HABP4,CHD8,RNF139,PTP4A3,CBLB,USP25,AFDN,CACNA1H,DIAPH1,TBC1D20,DHX35,ZNFX1,FHDC1,KIF1B,RERE,CIT,ERC1,ATP10A,XPO6,FAM76B,DENND4A,MAPK6,ATP1B3,GLS,SRGAP2,JMJD1C,REEP6,MEX3D,ZC3H10,MNT,HAP1,SLC25A39,LIMD2,CCNK,BTBD6,MAPK8,SORBS3,LRRC63,TAF2,ANKS3,FBXO38,RALY,IGSF3,ANKRD13C,RCC2,TMEM201,HIP1R,ZFP664,POM121,SH2B2,MAN2A2,I…
TF	Factor: Egr1; motif: NCCGCCCCCGCANN; match class: 1	TF:M02744_1	9.34314e-05	4.029507178569152	658	415	35	21629	RABGAP1L,SLC30A1,SOX30,ELOVL2,USP25,CACNA1H,EML4,KDM2A,SEC16A,HOXD8,NOL4L,TMEM64,AGAP3,USP42,PPP6R1,1700017B05RIK,DENND4A,MAPK6,WASF1,REEP6,ZMIZ2,TTLL5,PHF2,RAB2B,BRPF3,RUNX2,JADE1,TMEM131L,BCL9,CK137956,RPS6KA1,CHD5,CCDC97,DDX6,RNF214
TF	Factor: ZFP740; motif: NNNTWCCCCCCGGNRNN	TF:M02938	9.41656e-05	4.026107800321609	3137	415	101	21629	STRADB,EPB41L5,RABGAP1L,PRRC2C,POU2F1,AHCTF1,PPFIA2,SSH2,CACNB1,FASN,SIPA1L1,CDK13,FLNB,FAM91A1,PTP4A3,UBN1,USP25,TDRD6,KDM2A,PACS1,SMARCA2,ZFP518A,NEURL1A,SETX,CRAT,EPC2,HOXD8,SLC30A4,GPCPD1,TRP53INP2,MYBL2,NCOA3,ZFP512B,HIPK1,TMEM8B,LRP8,MTHFR,CIT,MED13L,BAZ1B,IQSEC1,SETD5,GAB2,AQP11,XPO6,ATXN2L,FBRS,PKD1L3,MYO9A,DENND4A,XRN1,TNS1,GLUL,CDH23,REEP6,CELF5,BAZ2A,ZC3H10,4921536K21RIK,MORC2A,MNT,KAN…
TF	Factor: MAX; motif: NNGNCACGCGACNN	TF:M02881	9.67217e-05	4.014476087254808	5395	415	152	21629	FER1L5,COA5,BZW1,PRRC2C,POU2F1,AKAP12,WASHC4,EHBP1,TNRC6C,RPTOR,FASN,SIPA1L1,ATG2B,ELOVL2,FLNB,EGR3,AKAP11,FAM91A1,RNF139,UBN1,TBX1,USP25,SCAF8,AFDN,CACNA1H,BIRC6,EML4,TTC7,PLPP6,ZFYVE27,PNPLA7,RC3H2,HOXD8,MGA,SLC30A4,NOL4L,ATP9A,ZFP512B,TMEM64,MDN1,TMEM8B,LRP8,MTHFR,HTT,CDS1,LRRC8B,MED13L,USP42,ALMS1,IQSEC1,HDAC11,GM15517,EMC10,HERC2,ATP10A,POLG,AQP11,RBMXL2,GTF3C1,XPO6,ARHGEF10,FAM76B,1700017B0…
TF	Factor: WT1; motif: NNGGGNGGGSGN	TF:M07436	9.94535e-05	4.0023797164193375	7691	415	200	21629	PPP1CA,CATSPER1,REV1,BZW1,RABGAP1L,PRRC2C,POU2F1,SLC30A1,AHI1,CABIN1,MIDN,MSRB3,PMEL,SOX30,DNAH2,SSH2,NF1,BRCA1,TNRC6C,RPTOR,FASN,SUSD6,SIPA1L1,ATG2B,BC005537,ELOVL2,FLNB,EGR3,AKAP11,PTP4A3,TBX1,CBLB,AFDN,CACNA1H,TDRD6,EML4,KDM2A,PACS1,SMARCA2,PLPP6,IDE,KCNIP2,PNPLA7,EPC2,HOXD8,FAM98B,MAPKBP1,SLC30A4,NOL4L,DHX35,ZNFX1,ATP9A,ZFP512B,NBEA,HIPK1,LRP8,UBR4,MTHFR,KIF1B,AGAP3,HTT,LRRC8B,CIT,MED13L,BAZ1…
TF	Factor: E2F-1; motif: NTTSGCGG	TF:M00430	0.000103792	3.9838380154715205	6962	415	185	21629	DNAH7B,BZW1,STRADB,PPIP5K2,EPB41L5,PPP1R12B,PRRC2C,AHCTF1,SLC30A1,MSRB3,SMARCC2,EHBP1,SOX30,NCOR1,SSH2,CACNB1,BRCA1,FASN,SIPA1L1,CCDC88C,ATG2B,BC005537,ELOVL2,FLNB,EGR3,AKAP11,GOLPH3,RNF139,COL2A1,UBN1,CBLB,SCAF4,SCAF8,TULP4,CACNA1H,DNAH8,BIRC6,TTC7,DIAPH1,VPS13A,SMARCA2,IDE,ZFP518A,NEURL1A,SEC16A,CRAT,RC3H2,EPC2,GPCPD1,TBC1D20,NOL4L,MYBL2,NCOA3,ZNFX1,ATP9A,ZFP512B,NAA15,FHDC1,ARHGEF11,MDN1,LRP8,…
TF	Factor: E2F; motif: NKCGCGCSAAAN	TF:M00920	0.000172535	3.7631231163335532	4845	415	139	21629	COA5,REV1,BZW1,PPIP5K2,RABGAP1L,PRRC2C,MIDN,PPFIA2,SMARCC2,SOX30,NCOR1,MYH10,CACNB1,CASC3,BRCA1,RPTOR,FASN,ELOVL2,FLNB,AKAP11,FAM91A1,RNF139,UBN1,TBX1,CBLB,USP25,SCAF4,SCAF8,CACNA1H,DNAH8,MDC1,TDRD6,BIRC6,TTC7,SMARCA2,PLPP6,IDE,ZFP518A,SETX,CRAT,EPC2,HOXD8,FAM98B,SLC30A4,GPCPD1,TBC1D20,MYBL2,NCOA3,ARHGEF11,ZDHHC21,LRP8,KIF1B,AGAP3,HTT,LRRC8B,MED13L,USP42,ERC1,CIC,HERC2,DNHD1,RBMXL2,GTF3C1,ATXN2L,…
TF	Factor: PUR1; motif: GGGNCAGNN	TF:M01721	0.000209957	3.6778698988024208	7268	415	190	21629	PPP1CA,REV1,DNAH7B,STRADB,PHLPP1,POU2F1,SLC30A1,MIDN,WASHC4,CHPT1,MSRB3,SMARCC2,SERTAD2,MYH10,DNAH2,CACNB1,CASC3,MAPT,TNRC6C,SUSD6,SIPA1L1,CDK13,ELOVL2,CHD8,AKAP11,PTP4A3,COL2A1,UBN1,USP25,SCAF4,SCAF8,CACNA1H,DNAH8,MDC1,TDRD6,BIRC6,TTC7,KDM2A,VPS13A,SMARCA2,PLPP6,ZFP518A,ZFYVE27,KCNIP2,NSMF,CRAT,RC3H2,FAM98B,MAPKBP1,SLC30A4,NINL,NOL4L,TRP53INP2,DHX35,ZNFX1,ATP9A,ZFP512B,NAA15,FHDC1,ARHGEF11,ADORA…
TF	Factor: Pet-1; motif: GCNGGAAGYG	TF:M10233	0.000214551	3.668469957625635	13193	415	303	21629	CATSPER1,COA5,REV1,DNAH7B,BZW1,STRADB,ZDBF2,PPIP5K2,PPP1R12B,RABGAP1L,POU2F1,SLC30A1,AKAP12,AHI1,CABIN1,DOT1L,MIDN,WASHC4,CFAP54,SERTAD2,NCOR1,MYH10,SSH2,NF1,ACACA,BRCA1,MAPT,DNAH17,RPTOR,FASN,RALGAPA1,SIPA1L1,CCDC88C,ATG2B,CDK13,BC005537,ELOVL2,HABP4,FLNB,EGR3,AKAP11,GOLPH3,FAM91A1,PTP4A3,COL2A1,UBN1,PPM1F,TBX1,CBLB,USP25,SCAF4,SCAF8,TULP4,MAP3K4,AFDN,CACNA1H,DNAH8,MDC1,BIRC6,EML4,TTC7,DIAPH1,PA…
TF	Factor: Zic2; motif: NMCCCCCGGGGGGGN; match class: 1	TF:M02836_1	0.000229627	3.6389772280404507	2447	415	83	21629	PPP1CA,STRADB,PRRC2C,POU2F1,AHI1,MIDN,PPFIA2,SMARCC2,SERTAD2,NCOR1,DNAH2,SSH2,TNRC6C,SIPA1L1,PTP4A3,COL2A1,TBX1,SCAF8,KDM2A,SMARCA2,IDE,NEURL1A,RC3H2,EPC2,SLC30A4,NOL4L,ATP9A,TMEM64,MDN1,TMEM8B,ZDHHC21,CDS1,LRRC8B,MED13L,ERC1,HNRNPUL1,POLG,ATXN2L,ARHGEF10,SNAI3,GLS,TNS1,DHX9,CDH23,CELF5,GAS2L1,KANSL1,HELZ,BTBD6,JARID2,MAPK8,RAB2B,SORBS3,SPATC1,BTG3,BRPF3,BAG6,FBXO38,MAP3K11,BSCL2,SMC3,CACUL1,RXRA…
TF	Factor: Tfap2a; motif: NGCCYSAGGCN; match class: 1	TF:M04156_1	0.000230525	3.637282495173347	5605	415	155	21629	PPP1CA,CATSPER1,REV1,BZW1,PPIP5K2,PHLPP1,POU2F1,AHCTF1,SLC30A1,MSRB3,SMARCC2,SERTAD2,SOX30,NCOR1,MYH10,SSH2,MAPT,TNRC6C,FASN,CDK13,CHD8,PPM1F,AFDN,CACNA1H,BIRC6,EML4,TTC7,DIAPH1,PACS1,PLPP6,IDE,KCNIP2,NSMF,MAPKBP1,TBC1D20,NOL4L,MYBL2,NCOA3,ZNFX1,ATP9A,ZFP512B,SMCP,TMEM64,TMEM8B,DENND4C,LRP8,RERE,AGAP3,HTT,CDS1,CIT,BAZ1B,EMC10,GAB2,RBMXL2,XPO6,ATXN2L,SIPA1L2,SNAI3,FAM76B,1700017B05RIK,DENND4A,MAPK…
TF	Factor: GKLF; motif: NNNRNWGGGTGKGGC	TF:M10279	0.000257235	3.589670698317617	9290	415	230	21629	PPP1CA,FER1L5,REV1,DNAH7B,BZW1,STRADB,ZDBF2,PPIP5K2,PHLPP1,EPB41L5,RABGAP1L,AHCTF1,SLC30A1,AKAP12,AHI1,DOT1L,MIDN,WASHC4,CHPT1,CFAP54,PPFIA2,MSRB3,SERTAD2,NCOR1,MYH10,DNAH2,SSH2,NF1,ACACA,CACNB1,MAPT,DNAH17,FASN,SIPA1L1,CCDC88C,ATG2B,CDK13,BC005537,CHD8,EGR3,GOLPH3,FAM91A1,PTP4A3,TBX1,USP25,SCAF8,MAP3K4,CACNA1H,DNAH8,MDC1,TDRD6,BIRC6,EML4,TTC7,KDM2A,PACS1,ZFP518A,ZFYVE27,NEURL1A,PNPLA7,NSMF,SEC16…
TF	Factor: Fli-1; motif: GNNRCCGGAAGYGS; match class: 1	TF:M10234_1	0.000262214	3.5813434343788404	1631	415	62	21629	PPP1CA,COA5,ZDBF2,AHI1,WASHC4,NF1,CDK13,GOLPH3,UBN1,SCAF4,BIRC6,PLPP6,ZFP518A,SETX,DHX35,ZNFX1,HIPK1,ZDHHC21,MTHFR,IQSEC1,HNRNPUL1,ATXN2L,ZC3H18,GAS2L1,POLR2A,MTMR4,LIMD2,FOXJ1,ANAPC11,ASXL2,CBLL1,NEK9,ZC3H3,WBP2NL,TSC2,BAG6,PGGT1B,FBXO38,MAP3K11,EHD1,TRIM44,ITPA,RALY,RALGAPB,PIGT,TMEM131L,NSMAF,LYPLA2,MAN2B2,PITPNM2,KRBA1,AAK1,SEC61A1,CCDC97,ZFP426,DDX6,UBE4A,RNF214,CSNK1G1,TOPBP1,PTPN23,FMR1
TF	Factor: E2F-4; motif: GNNGGCGGGAAN; match class: 1	TF:M09682_1	0.000279623	3.5534267830122745	1634	415	62	21629	PHLPP1,RABGAP1L,POU2F1,SLC30A1,MSRB3,SMARCC2,SERTAD2,BC005537,COL2A1,UBN1,SCAF4,AFDN,CACNA1H,MDC1,BIRC6,DIAPH1,IDE,KCNIP2,NEURL1A,NOL4L,MYBL2,ZFP512B,NAA15,HIPK1,DENND4C,LRP8,PER3,CIT,BAZ1B,USP42,HNRNPUL1,FAM76B,ATP1B3,MAP4,GLS,ABL2,CDK19,ZC3H10,POLR2A,MED13,MTMR4,HELZ,KIF13B,WBP2NL,TMEM50B,MAP3K11,TKFC,RALY,ZFP704,JADE1,IGSF3,MOV10,E130308A19RIK,LUZP1,CHD5,AGBL5,SETD1B,DYRK1B,MAN2A2,ZFP592,STIM1…
TF	Factor: E2F-3; motif: GGGCGGGARN	TF:M10210	0.000320721	3.493872147331085	2507	415	84	21629	PPP1CA,PPIP5K2,RABGAP1L,POU2F1,SLC30A1,SMARCC2,EHBP1,SSH2,CACNB1,BC005537,EGR3,AKAP11,PTP4A3,COL2A1,UBN1,SCAF4,CACNA1H,DNAH8,MDC1,BIRC6,TTC7,DIAPH1,KDM2A,SMARCA2,IDE,KCNIP2,NEURL1A,NOL4L,MYBL2,ATP9A,ZFP512B,NAA15,DENND4C,KIF1B,HTT,CIT,BAZ1B,USP42,ALMS1,ERC1,HNRNPUL1,SETD1A,MYO9A,ATP1B3,MAP4,GLS,GLUL,ABL2,MORC2A,POLR2A,MNT,MED13,HELZ,TTLL5,RNF144B,WBP2NL,TMEM50B,MAP3K11,CACUL1,QSOX2,INPP5E,RALY,ZF…
TF	Factor: SP4; motif: SCCCCGCCCCS	TF:M01273	0.000339498	3.4691625065784417	2348	415	80	21629	PPP1CA,COA5,REV1,PHLPP1,POU2F1,SLC30A1,WASHC4,CHPT1,CASC3,TNRC6C,SIPA1L1,FLNB,GOLPH3,TBX1,USP25,CACNA1H,BIRC6,EML4,SEC16A,GPCPD1,NINL,ARHGEF11,TMEM64,TMEM8B,DENND4C,PER3,CDS1,IQSEC1,ERC1,EMC10,ARHGEF10,SNAI3,1700017B05RIK,MYO9A,MAPK6,MAP4,DHX9,ABL2,ENAH,REEP6,MEX3D,GAS2L1,ZMIZ2,HAP1,SLC25A39,GGA3,FOXJ1,ANAPC11,JARID2,RNF44,RAB2B,ANKS3,BTG3,NFYA,MAP3K11,EHD1,TKFC,HIF1AN,CACUL1,QSOX2,RALY,TMEM131L,…
TF	Factor: LKLF; motif: GGGGTGGKSN	TF:M07261	0.000341055	3.4671756081063307	9164	415	227	21629	PPP1CA,CATSPER1,REV1,BZW1,STRADB,PPIP5K2,PHLPP1,PRRC2C,POU2F1,SLC30A1,AKAP12,AHI1,DOT1L,MIDN,CHPT1,CFAP54,PPFIA2,MSRB3,SMARCC2,PMEL,SERTAD2,SOX30,DNAH2,SSH2,NF1,CACNB1,TNRC6C,DNAH17,FASN,SUSD6,SIPA1L1,ATG2B,BC005537,ELOVL2,FLNB,EGR3,AKAP11,FAM91A1,RNF139,PTP4A3,COL2A1,TBX1,CBLB,SCAF8,AFDN,CACNA1H,TDRD6,BIRC6,EML4,TTC7,DIAPH1,KDM2A,PACS1,ZFP518A,ZFYVE27,KCNIP2,NEURL1A,PNPLA7,NSMF,SEC16A,CRAT,EPC2,…
TF	Factor: YY1; motif: CAARATGGCGGC	TF:M10408	0.000430768	3.365756636767243	5101	415	143	21629	PPP1CA,FER1L5,DNAH7B,EPB41L5,PPP1R12B,PRRC2C,POU2F1,AHCTF1,SLC30A1,AKAP12,AHI1,CABIN1,DOT1L,WASHC4,CFAP54,SMARCC2,NCOR1,SSH2,CASC3,BRCA1,TNRC6C,RPTOR,FASN,RALGAPA1,ATG2B,BC005537,ELOVL2,CHD8,GOLPH3,RNF139,UBN1,SCAF4,SCAF8,MAP3K4,CUL9,BIRC6,TTC7,KDM2A,IDE,ZFP518A,SEC16A,CRAT,EPC2,DHX35,NCOA3,ATP9A,ZFP512B,NAA15,NBEA,HIPK1,TMEM64,TMEM8B,DENND4C,UBR4,MTHFR,KIF1B,HTT,HECTD4,BAZ1B,DNAH6,HDAC11,HNRNPUL…
TF	Factor: CREB; motif: NSTGACGTAANN	TF:M00177	0.000576046	3.2395428097263634	5033	415	141	21629	PPP1CA,ZDBF2,RABGAP1L,PRRC2C,AHCTF1,AHI1,MIDN,WASHC4,PPFIA2,SERTAD2,MYH10,SSH2,NF1,CASC3,BRCA1,TNRC6C,RPTOR,RALGAPA1,SUSD6,ATG2B,CDK13,BC005537,HABP4,FLNB,CHD8,EGR3,AKAP11,GOLPH3,FAM91A1,RNF139,UBN1,PPM1F,MDC1,TDRD6,EML4,PACS1,VPS13A,PLPP6,ZFYVE27,KCNIP2,NEURL1A,SEC16A,FAM98B,GPCPD1,NINL,TRP53INP2,ATP9A,FHDC1,SMCP,MDN1,NSUN4,UBR4,MTHFR,RERE,HTT,CDS1,CIT,MED13L,DNAH6,HDAC11,ERC1,CIC,EMC10,HERC2,RB…
TF	Factor: Zic3; motif: NMCCCCCGGGGGGGN; match class: 1	TF:M02837_1	0.000656333	3.182875510535228	2025	415	71	21629	PPP1CA,STRADB,PRRC2C,POU2F1,AHI1,CHPT1,SMARCC2,NCOR1,TNRC6C,PTP4A3,COL2A1,TBX1,SCAF8,DIAPH1,KDM2A,IDE,NEURL1A,RC3H2,SLC30A4,NOL4L,ATP9A,TMEM64,TMEM8B,ZDHHC21,LRRC8B,MED13L,HNRNPUL1,POLG,RBMXL2,ATXN2L,ARHGEF10,GLS,TNS1,GLUL,CELF5,MNT,KANSL1,HELZ,BTBD6,JARID2,MAPK8,RAB2B,SORBS3,SPATC1,BTG3,BRPF3,BAG6,FBXO38,SMC3,CACUL1,RXRA,PHF21A,TRIM44,TMEM131L,BCL9,UBAP2,RNF38,RPS6KA1,LUZP1,P2RX2,SETD1B,BRI3BP,G…
TF	Factor: ATF-1; motif: TNACGTCAN	TF:M01861	0.000757501	3.12062	6227	415	166	21629	COA5,ZDBF2,PPP1R12B,PRRC2C,AHI1,DOT1L,MIDN,WASHC4,SMARCC2,SERTAD2,EHBP1,NCOR1,MYH10,NF1,CASC3,BRCA1,TNRC6C,RALGAPA1,ATG2B,CDK13,BC005537,HABP4,CHD8,EGR3,AKAP11,GOLPH3,FAM91A1,UBN1,PPM1F,TULP4,DNAH8,MDC1,EML4,TTC7,KDM2A,VPS13A,PLPP6,ZFP518A,ZFYVE27,KCNIP2,NEURL1A,SEC16A,SETX,CRAT,HOXD8,MGA,GPCPD1,NINL,TRP53INP2,ATP9A,ZFP512B,FHDC1,SMCP,ZDHHC21,NSUN4,TXLNA,UBR4,MTHFR,RERE,PER3,AGAP3,HTT,CDS1,USP42,…
TF	Factor: ATF-1; motif: NNNTGACGTNNN	TF:M07034	0.000855946	3.067553747330845	4293	415	124	21629	COA5,ZDBF2,PPP1R12B,PRRC2C,AHI1,MIDN,WASHC4,SERTAD2,EHBP1,MYH10,NF1,CASC3,BRCA1,RALGAPA1,ATG2B,CDK13,BC005537,HABP4,CHD8,EGR3,AKAP11,GOLPH3,FAM91A1,UBN1,TULP4,MDC1,TTC7,PLPP6,ZFYVE27,NEURL1A,SEC16A,CRAT,HOXD8,MGA,GPCPD1,TRP53INP2,ATP9A,ZFP512B,FHDC1,ZDHHC21,NSUN4,TXLNA,RERE,AGAP3,HTT,CDS1,USP42,DNAH6,SETD5,ERC1,PPP6R1,EMC10,HERC2,GTF3C1,ZC3H18,FAM76B,MAPK6,ATP1B3,GLS,RAB3GAP1,R3HDM1,SRGAP2,CDK19,…
TF	Factor: KLF; motif: GGGNGGGG; match class: 1	TF:M07461_1	0.000888474	3.0513555092694125	3285	415	101	21629	CATSPER1,STRADB,PPIP5K2,AHI1,MIDN,PPFIA2,MSRB3,SMARCC2,SERTAD2,DNAH2,SSH2,NF1,CACNB1,SIPA1L1,BC005537,EGR3,FAM91A1,PTP4A3,CBLB,SCAF8,CACNA1H,TDRD6,KDM2A,PACS1,KCNIP2,PNPLA7,DHX35,ATP9A,MDN1,NSUN4,MTHFR,AGAP3,LRRC8B,HECTD4,USP42,SETD5,ERC1,PPP6R1,SIPA1L3,GM15517,XPO6,FBRS,SETD1A,FAM53B,CEP164,DENND4A,MAP4,TNS1,CFAP65,GLUL,ABL2,ADCY10,ENAH,MNT,MYO1C,MTMR4,CDK12,HELZ,YLPM1,NEK9,JARID2,SPATA31D1D,POL…
TF	Factor: LKLF; motif: CNCCACCCS	TF:M08819	0.00107834	2.967245324700304	5785	415	156	21629	PPP1CA,CATSPER1,STRADB,PPIP5K2,PHLPP1,PRRC2C,SLC30A1,AKAP12,AHI1,MIDN,CHPT1,CFAP54,PPFIA2,MSRB3,SMARCC2,SERTAD2,DNAH2,SSH2,NF1,CACNB1,DNAH17,FASN,SIPA1L1,ATG2B,BC005537,EGR3,AKAP11,FAM91A1,PTP4A3,COL2A1,TBX1,CBLB,SCAF8,AFDN,CACNA1H,TDRD6,EML4,KDM2A,PACS1,ZFP518A,ZFYVE27,KCNIP2,PNPLA7,FAM98B,NOL4L,DHX35,ATP9A,ARHGEF11,MDN1,TMEM8B,ZDHHC21,DENND4C,NSUN4,UBR4,MTHFR,LRRC8B,MED13L,HECTD4,USP42,SETD5,ER…
TF	Factor: BTEB2; motif: GNAGGGGGNGGGSSNN; match class: 1	TF:M03814_1	0.00109521	2.960504085473969	1106	415	46	21629	POU2F1,SLC30A1,PMEL,SOX30,RPTOR,BC005537,ELOVL2,EGR3,CACNA1H,BIRC6,SETX,HOXD8,NOL4L,KIF1B,PER3,AGAP3,MED13L,ERC1,FBRS,ZC3H18,TNS1,REEP6,MBD6,BAZ2A,4921536K21RIK,CEP68,CDK12,HAP1,HELZ,ANAPC11,DNMT3A,CCNK,RAB2B,ZFP608,PHF21A,BCL9,CK137956,RPS6KA1,ATXN2,SETD1B,NUP98,TMEM59L,PRKACA,RNF214,ACTL11,HCFC1
TF	Factor: p53; motif: RGRCWWGYCYNGRCWWGYYY	TF:M01652	0.00112917	2.9472398480971465	7772	415	197	21629	REV1,BZW1,ZDBF2,RABGAP1L,PRRC2C,POU2F1,AHCTF1,CABIN1,DOT1L,MIDN,CHPT1,SMARCC2,SERTAD2,EHBP1,SOX30,DNAH2,TNRC6C,RPTOR,CCDC88C,ATG2B,CDK13,ELOVL2,CHD8,GOLPH3,FAM91A1,RNF139,PTP4A3,COL2A1,UBN1,USP25,SCAF4,SCAF8,MAP3K4,MDC1,CUL9,BIRC6,TTC7,PACS1,PLPP6,IDE,ZFP518A,ZFYVE27,NEURL1A,NSMF,EPC2,MGA,MAPKBP1,SLC30A4,GPCPD1,NINL,NOL4L,TRP53INP2,DHX35,ZNFX1,NBEA,ARHGEF11,ADORA3,TMEM64,TMEM8B,DENND4C,LRP8,NSUN4…
TF	Factor: E2F-3; motif: NNNWYGGCGCCAMNNNN	TF:M02847	0.00127153	2.895673549533119	1220	415	49	21629	REV1,BZW1,ZDBF2,PHLPP1,AHCTF1,SLC30A1,CABIN1,BRCA1,RALGAPA1,CDK13,TBX1,CACNA1H,MDC1,SMARCA2,FAM98B,ZFP512B,ARHGEF11,UBR4,HTT,DNAH10,CIC,RBMXL2,FBRS,MORC2A,CEP68,MED13,MTMR4,KANSL1,NEK9,CCNK,RNF144B,PHF2,TMEM50B,BAG6,LY6G6C,NRM,SMC3,ABI1,TMEM131L,ARID1A,RCC2,PRDM2,CHD5,PITPNM2,GGN,ZFP592,C2CD3,DUSP4,PRKACA
TF	Factor: GKLF; motif: NNNRNWGGGTGKGGC; match class: 1	TF:M10279_1	0.00136324	2.8654275255617723	3445	415	104	21629	PPP1CA,REV1,PHLPP1,SLC30A1,AKAP12,DOT1L,MIDN,CFAP54,PPFIA2,SERTAD2,SSH2,NF1,CACNB1,PTP4A3,TBX1,USP25,CACNA1H,DNAH8,EML4,TTC7,NEURL1A,NSMF,SEC16A,CRAT,MGA,MAPKBP1,TBC1D20,DHX35,NCOA3,ATP9A,TMEM8B,NSUN4,MTHFR,HTT,MED13L,IQSEC1,ERC1,EMC10,ATP10A,GAB2,DNHD1,XPO6,FBRS,ARHGEF10,SNAI3,1700017B05RIK,DENND4A,MAPK6,ATP1B3,MAP4,EIF5B,GLS,TNS1,RAB3GAP1,DHX9,CDK19,REEP6,MEX3D,CELF5,EEA1,MBD6,ZMIZ2,MNT,MYO1C,C…
TF	Factor: Zfp740; motif: NNNCCCCCCCCMNNNN	TF:M02834	0.00149857	2.824323432161137	5160	415	142	21629	PPP1CA,PHLPP1,RABGAP1L,PRRC2C,POU2F1,CABIN1,MIDN,MSRB3,PMEL,DNAH2,NF1,CACNB1,BRCA1,FASN,SIPA1L1,CCDC88C,ATG2B,ELOVL2,FAM91A1,PTP4A3,CBLB,SCAF8,TDRD6,EML4,SMARCA2,PLPP6,IDE,ZFP518A,SETX,EPC2,FAM98B,MAPKBP1,NOL4L,DHX35,ATP9A,ZFP512B,NBEA,ZDHHC21,LRP8,UBR4,PER3,AGAP3,CIT,MED13L,USP42,ALMS1,HDAC11,PPP6R1,ATP10A,GAB2,DNHD1,ATXN2L,SETD1A,ZC3H18,FAM76B,CEP164,1700017B05RIK,MYO9A,XRN1,TNS1,CFAP65,ENAH,CD…
TF	Factor: AP-2gamma; motif: GCCYNCRGSN; match class: 1	TF:M03811_1	0.00165613	2.7809067576842503	2319	415	77	21629	REV1,ZDBF2,PPIP5K2,PHLPP1,PRRC2C,AHCTF1,CHPT1,MYH10,NF1,CACNB1,BC005537,HABP4,PTP4A3,TULP4,AFDN,TDRD6,TTC7,SMARCA2,IDE,NEURL1A,CRAT,EPC2,HOXD8,NOL4L,NAA15,TMEM64,DENND4C,MTHFR,RERE,AGAP3,LRRC8B,CIT,HNRNPUL1,POLG,DNHD1,XPO6,ATXN2L,FAM76B,XRN1,MAP4,GLS,ABL2,CDK19,JMJD1C,MORC2A,CEP68,LIG3,MED13,FOXJ1,ANAPC11,CCNK,CRIP2,JARID2,RNF44,MAPK8,ZMYM2,FNDC3A,DESI1,BTG3,TSC2,LY6G6C,LRP5,KLC2,BSCL2,SMC3,ZFP70…
TF	Factor: CREB; motif: NNGNTGACGTNN	TF:M00113	0.00165669	2.7807580591021552	4572	415	129	21629	ZDBF2,PPP1R12B,RABGAP1L,SLC30A1,MIDN,NCOR1,MYH10,NF1,CASC3,BRCA1,TNRC6C,ATG2B,CDK13,BC005537,AKAP11,GOLPH3,FAM91A1,RNF139,COL2A1,UBN1,PPM1F,TBX1,MDC1,TDRD6,CUL9,BIRC6,DIAPH1,KDM2A,ZFYVE27,PNPLA7,SEC16A,FAM98B,GPCPD1,TRP53INP2,MYBL2,ATP9A,MDN1,TMEM8B,LRP8,NSUN4,KIF1B,PER3,AGAP3,CDS1,MED13L,USP42,DNAH6,ERC1,EMC10,HERC2,GAB2,ATXN2L,FAM53B,ZC3H18,FAM76B,DENND4A,TNS1,RAB3GAP1,CDK19,MEX3D,ZC3H10,492153…
TF	Factor: TCFAP2B; motif: NTWGCCKSMGGCRNN	TF:M02924	0.00186717	2.72882	5882	415	157	21629	PPP1CA,CATSPER1,REV1,BZW1,STRADB,PPIP5K2,PHLPP1,POU2F1,MSRB3,SMARCC2,SERTAD2,SOX30,NCOR1,SSH2,NF1,TNRC6C,RPTOR,FASN,CCDC88C,CDK13,HABP4,FLNB,CHD8,PPM1F,USP25,TULP4,AFDN,CACNA1H,BIRC6,EML4,TTC7,PACS1,IDE,KCNIP2,NSMF,EPC2,HOXD8,MGA,MAPKBP1,NOL4L,TRP53INP2,NCOA3,ZNFX1,ZFP512B,NBEA,SMCP,TMEM64,TMEM8B,DENND4C,LRP8,NSUN4,TXLNA,UBR4,KIF1B,HTT,CDS1,CIT,BAZ1B,ALMS1,PPP6R1,EMC10,GAB2,ATXN2L,SIPA1L2,SNAI3,F…
TF	Factor: Elk-1; motif: NNNNCCGGAARTNN	TF:M00025	0.00187711	2.726510442333868	9802	415	236	21629	PPP1CA,COA5,DNAH7B,BZW1,ZDBF2,PPIP5K2,PHLPP1,EPB41L5,RABGAP1L,PRRC2C,POU2F1,AHCTF1,SLC30A1,AHI1,CABIN1,DOT1L,WASHC4,CFAP54,MSRB3,SERTAD2,SOX30,NCOR1,SSH2,NF1,CACNB1,BRCA1,MAPT,FASN,CCDC88C,ATG2B,CDK13,HABP4,CHD8,EGR3,GOLPH3,FAM91A1,RNF139,UBN1,PPM1F,TBX1,SCAF4,SCAF8,TULP4,AFDN,MDC1,TDRD6,CUL9,BIRC6,EML4,TTC7,DIAPH1,KDM2A,PACS1,VPS13A,SMARCA2,ZFP518A,ZFYVE27,NEURL1A,PNPLA7,SEC16A,SETX,CRAT,EPC2,FA…
TF	Factor: TAFII250; motif: NAARAWGGCGGMGG	TF:M10388	0.00191198	2.7185168944902576	6074	415	161	21629	PPP1CA,FER1L5,DNAH7B,PHLPP1,EPB41L5,PPP1R12B,PRRC2C,POU2F1,SLC30A1,AHI1,DOT1L,WASHC4,MSRB3,SMARCC2,SERTAD2,SOX30,NCOR1,MYH10,SSH2,CASC3,BRCA1,TNRC6C,RPTOR,RALGAPA1,CDK13,BC005537,EGR3,GOLPH3,RNF139,UBN1,SCAF4,SCAF8,MAP3K4,BIRC6,TTC7,DIAPH1,KDM2A,PACS1,VPS13A,SMARCA2,IDE,ZFP518A,ZFYVE27,NEURL1A,PNPLA7,SEC16A,CRAT,RC3H2,EPC2,MAPKBP1,GPCPD1,NCOA3,ATP9A,NAA15,NBEA,FHDC1,DENND4C,UBR4,MTHFR,HTT,CIT,MED…
TF	Factor: CREB; motif: NSTGACGTAANN; match class: 1	TF:M00177_1	0.00194316	2.7114924285427473	1349	415	52	21629	ZDBF2,AHI1,MIDN,MYH10,NF1,CASC3,RALGAPA1,CDK13,BC005537,HABP4,FLNB,EGR3,GOLPH3,UBN1,ZFYVE27,KCNIP2,NEURL1A,SEC16A,GPCPD1,TRP53INP2,MDN1,RERE,HTT,DNAH6,EMC10,GTF3C1,FAM76B,ATP1B3,RAB3GAP1,SRGAP2,ZC3H10,TTLL5,POM121L2,RNF44,FNDC3A,TAF2,RTL6,ANKS3,BTG3,NUP214,RALGAPB,ANKRD13C,UBAP2,BRAP,POM121,SLC6A21,NUP98,RFX1,ZFP426,FEZ1,PTPN23,ALG13
TF	Factor: p53; motif: RGRCWWGYCYNGRCWWGYYY; match class: 1	TF:M01652_1	0.00200034	2.6988958106329175	4908	415	136	21629	REV1,BZW1,ZDBF2,RABGAP1L,PRRC2C,POU2F1,AHCTF1,CABIN1,MIDN,SMARCC2,SERTAD2,EHBP1,SOX30,DNAH2,TNRC6C,RPTOR,CCDC88C,ATG2B,CDK13,ELOVL2,CHD8,FAM91A1,RNF139,PTP4A3,COL2A1,SCAF4,MDC1,CUL9,BIRC6,TTC7,PACS1,IDE,ZFP518A,ZFYVE27,NEURL1A,EPC2,MGA,MAPKBP1,GPCPD1,NOL4L,ZNFX1,ADORA3,TMEM64,TMEM8B,NSUN4,PER3,AGAP3,HTT,LRRC8B,CIT,MED13L,USP42,ALMS1,ERC1,SIPA1L3,GM15517,HERC2,ATP10A,GAB2,ATXN2L,SETD1A,ARHGEF10,PK…
TF	Factor: IRF4; motif: NNNAYTCTCGGWNNN	TF:M02872	0.00201795	2.6950896573409278	14449	415	321	21629	PPP1CA,CATSPER1,DNAH7B,BZW1,STRADB,PPIP5K2,PHLPP1,EPB41L5,PRRC2C,POU2F1,AHCTF1,SLC30A1,AKAP12,AHI1,CABIN1,DOT1L,WASHC4,CFAP54,PPFIA2,MSRB3,SMARCC2,PMEL,SERTAD2,EHBP1,SOX30,MYH10,SSH2,NF1,CACNB1,CASC3,BRCA1,MAPT,TNRC6C,DNAH17,RPTOR,FASN,SUSD6,SIPA1L1,CCDC88C,CDK13,BC005537,HABP4,CHD8,EGR3,AKAP11,GOLPH3,FAM91A1,RNF139,COL2A1,UBN1,PPM1F,TBX1,CBLB,USP25,SCAF4,TULP4,MAP3K4,AFDN,CACNA1H,MDC1,TDRD6,TTC7…
TF	Factor: GABP-alpha; motif: CTTCCK	TF:M01660	0.00232476	2.6336223441288156	10715	415	253	21629	PPP1CA,COA5,REV1,DNAH7B,BZW1,STRADB,ZDBF2,PPIP5K2,PHLPP1,PPP1R12B,RABGAP1L,PRRC2C,POU2F1,AHCTF1,AHI1,DOT1L,MIDN,WASHC4,CFAP54,PPFIA2,MSRB3,SMARCC2,SERTAD2,SOX30,NCOR1,SSH2,NF1,BRCA1,MAPT,DNAH17,FASN,RALGAPA1,SIPA1L1,ATG2B,CDK13,HABP4,CHD8,GOLPH3,FAM91A1,UBN1,TBX1,USP25,SCAF4,SCAF8,TULP4,MAP3K4,AFDN,CACNA1H,MDC1,BIRC6,EML4,DIAPH1,PACS1,VPS13A,SMARCA2,PLPP6,IDE,ZFP518A,ZFYVE27,PNPLA7,SETX,CRAT,EPC2…
TF	Factor: E2F; motif: TTTSGCGSG	TF:M00918	0.00246105	2.6088787553224964	4788	415	133	21629	REV1,BZW1,PPIP5K2,PHLPP1,RABGAP1L,PRRC2C,MIDN,PPFIA2,SOX30,NCOR1,MYH10,SSH2,CACNB1,CASC3,BRCA1,FASN,ELOVL2,AKAP11,GOLPH3,RNF139,UBN1,TBX1,CBLB,SCAF4,SCAF8,CACNA1H,DNAH8,MDC1,TDRD6,BIRC6,TTC7,SMARCA2,IDE,ZFP518A,SEC16A,CRAT,EPC2,HOXD8,FAM98B,SLC30A4,GPCPD1,TBC1D20,MYBL2,NCOA3,FHDC1,ARHGEF11,MDN1,DENND4C,LRP8,KIF1B,AGAP3,HTT,CDS1,ERC1,CIC,HERC2,DNHD1,GTF3C1,ARHGEF10,PKD1L3,FAM76B,DENND4A,ATP1B3,MAP…
TF	Factor: Pax-5; motif: BCNNNRNGCANBGNTGNRTAGCSGCHNB	TF:M00143	0.00341721	2.4663280557130762	10810	415	254	21629	PPP1CA,FER1L5,COA5,REV1,DNAH7B,BZW1,STRADB,PPIP5K2,PHLPP1,PPP1R12B,PRRC2C,POU2F1,AHCTF1,SLC30A1,AKAP12,CABIN1,DOT1L,MIDN,WASHC4,CHPT1,CFAP54,PPFIA2,SMARCC2,PMEL,SERTAD2,SOX30,MYH10,NF1,CACNB1,MAPT,TNRC6C,DNAH17,RPTOR,RALGAPA1,SUSD6,SIPA1L1,CCDC88C,CDK13,BC005537,ELOVL2,HABP4,CHD8,EGR3,AKAP11,GOLPH3,FAM91A1,RNF139,PTP4A3,UBN1,TBX1,CBLB,USP25,SCAF4,SCAF8,TULP4,MAP3K4,AFDN,CACNA1H,CUL9,BIRC6,EML4,TT…
TF	Factor: CREB; motif: NNTKACGTCANNNS	TF:M00916	0.00398248	2.3998464569406908	5858	415	155	21629	PPP1CA,COA5,ZDBF2,PPP1R12B,PRRC2C,AHI1,MIDN,WASHC4,SERTAD2,EHBP1,NCOR1,MYH10,NF1,CASC3,BRCA1,TNRC6C,RALGAPA1,ATG2B,CDK13,BC005537,HABP4,FLNB,CHD8,EGR3,AKAP11,GOLPH3,FAM91A1,UBN1,PPM1F,TULP4,DNAH8,MDC1,TTC7,KDM2A,VPS13A,PLPP6,ZFP518A,ZFYVE27,KCNIP2,NEURL1A,PNPLA7,SEC16A,SETX,HOXD8,MGA,GPCPD1,NINL,TRP53INP2,ATP9A,ZFP512B,FHDC1,MDN1,ZDHHC21,NSUN4,TXLNA,UBR4,MTHFR,RERE,PER3,AGAP3,HTT,CDS1,USP42,DNAH6…
TF	Factor: Pax-3; motif: NNNNNNCGTCACGSTYNNNNN	TF:M00327	0.00401932	2.3958469131807205	12829	415	291	21629	CATSPER1,COA5,REV1,BZW1,ZDBF2,PHLPP1,EPB41L5,PPP1R12B,RABGAP1L,PRRC2C,POU2F1,AHCTF1,SLC30A1,AKAP12,AHI1,CABIN1,MIDN,WASHC4,CHPT1,CFAP54,SMARCC2,PMEL,SERTAD2,SOX30,MYH10,DNAH2,SSH2,NF1,ACACA,CASC3,MAPT,TNRC6C,RPTOR,FASN,RALGAPA1,SUSD6,CCDC88C,ATG2B,CDK13,BC005537,ELOVL2,HABP4,FLNB,EGR3,AKAP11,FAM91A1,RNF139,PTP4A3,COL2A1,UBN1,PPM1F,TBX1,CBLB,USP25,SCAF4,SCAF8,MAP3K4,AFDN,CACNA1H,MDC1,CUL9,EML4,TTC…
TF	Factor: FKLF; motif: BGGGNGGVMD; match class: 1	TF:M01837_1	0.00406492	2.390947779746605	981	415	41	21629	PPP1CA,MIDN,SERTAD2,TNRC6C,FASN,SCAF8,PACS1,NEURL1A,SETX,EPC2,GPCPD1,NOL4L,ZNFX1,ATP9A,RERE,PER3,USP42,HDAC11,ATXN2L,SETD1A,FAM76B,ATP1B3,TNS1,ENAH,JMJD1C,BAZ2A,MORC2A,MED13,HAP1,BTBD7,CRIP2,ARSA,MFSD5,BRPF3,RXRA,JADE1,RNF38,SETD1B,PRR14,RFX1,DDX6
TF	Factor: E2F-2; motif: NNNANGGCGCGCNNN	TF:M02742	0.00425925	2.370667320246938	3530	415	104	21629	BZW1,ZDBF2,RABGAP1L,PRRC2C,POU2F1,SLC30A1,AHI1,DOT1L,MIDN,PPFIA2,SERTAD2,MAPT,TNRC6C,FASN,SIPA1L1,BC005537,ELOVL2,EGR3,GOLPH3,PTP4A3,TBX1,SCAF4,AFDN,TTC7,KDM2A,PACS1,ZFP518A,NEURL1A,NSMF,EPC2,HOXD8,NINL,NOL4L,ATP9A,FHDC1,ARHGEF11,TMEM64,LRP8,UBR4,HECTD4,BAZ1B,ERC1,CIC,ATP10A,POLG,GAB2,ATXN2L,SETD1A,ZC3H18,FAM76B,MYO9A,DENND4A,MAPK6,ATP1B3,LYPLA1,GLUL,ENAH,CELF5,MORC2A,CEP68,POLR2A,MNT,HAP1,HELZ,G…
TF	Factor: EGR-1; motif: TGCGTGGGCGK; match class: 1	TF:M01972_1	0.00539044	2.2683760208066612	852	415	37	21629	RABGAP1L,ATG2B,USP25,CACNA1H,EML4,DIAPH1,ZFP518A,ATP9A,MDN1,TMEM8B,DENND4C,AGAP3,1700017B05RIK,DENND4A,MAPK6,GLS,RAB3GAP1,JMJD1C,REEP6,PHF2,MAPK8,FNDC3A,TAF2,BRPF3,TMEM131L,E130308A19RIK,RPS6KA1,TMEM201,HIP1R,ZFP664,RADIL,MAN2A2,RBBP6,RFX1,DDX6,RNF214,ALDH1A2
TF	Factor: HIC1; motif: NSNNNNTGCCCSSNN	TF:M01072	0.00547009	2.2620053604962505	2856	415	88	21629	REV1,STRADB,ZDBF2,PHLPP1,POU2F1,SLC30A1,AHI1,DOT1L,MSRB3,SERTAD2,MYH10,SSH2,CCDC88C,ATG2B,CDK13,HABP4,RNF139,PTP4A3,UBN1,TBX1,USP25,SCAF4,MAP3K4,AFDN,CACNA1H,TDRD6,EML4,TTC7,DIAPH1,PLPP6,PNPLA7,SEC16A,NOL4L,TRP53INP2,NAA15,TMEM64,MDN1,LRP8,TXLNA,UBR4,LRRC8B,MED13L,BAZ1B,ATP10A,GAB2,DENND4A,MAPK6,XRN1,SPATA3,R3HDM1,MEX3D,EEA1,BAZ2A,CEP68,MNT,MTMR4,HELZ,CCNK,BTBD6,JARID2,RNF144B,PHF2,MAPK8,LRRC63,D…
TF	Factor: Klf7; motif: NNNRCCMCGCCCNNNN; match class: 1	TF:M02773_1	0.00575395	2.2400338508637696	995	415	41	21629	POU2F1,SLC30A1,CHPT1,SERTAD2,USP25,CACNA1H,KDM2A,SEC16A,SETX,NINL,TMEM64,PER3,ERC1,CIC,1700017B05RIK,MAP4,REEP6,MBD6,ZMIZ2,MNT,ANAPC11,JARID2,MAPK8,RAB2B,LRRC63,NFYA,EHD1,QSOX2,RALY,BCL9,RNF38,E130308A19RIK,LUZP1,AGBL5,SH2B2,RADIL,GGN,ZFP592,NUP98,DUSP4,1700030J22RIK
TF	Factor: Zfp57; motif: CTGCGGCARN	TF:M10416	0.00631129	2.1998815419557913	1405	415	52	21629	CATSPER1,AHI1,PPFIA2,MYH10,CASC3,MAPT,CHD8,GOLPH3,PPM1F,SCAF8,TDRD6,ZFP518A,PNPLA7,MAPKBP1,NBEA,DENND4C,TXLNA,UBR4,CDS1,MED13L,DNAH6,POLG,MAPK6,XRN1,LYPLA1,REEP6,BAZ2A,PELP1,HAP1,KANSL1,ANAPC11,TTLL5,ZC3H3,CYP39A1,JCAD,RBM22,EHD1,IGSF3,ANKRD13C,AGBL5,RNF10,ZFP664,SH2B2,MAD1L1,AAK1,NR2C2,SLC6A21,NUP98,DNAH3,PRKACA,TOPBP1,ACTL11
TF	Factor: AP-2alpha; motif: NNNSCCTGRGGC	TF:M10175	0.00681678	2.166420840918414	4924	415	134	21629	CATSPER1,REV1,BZW1,PPIP5K2,PHLPP1,PPP1R12B,SLC30A1,MIDN,CHPT1,DNAH2,SSH2,BRCA1,TNRC6C,DNAH17,FASN,RALGAPA1,ATG2B,CHD8,PPM1F,TBX1,TULP4,CACNA1H,BIRC6,EML4,TTC7,DIAPH1,PLPP6,KCNIP2,NSMF,TBC1D20,NOL4L,MYBL2,NCOA3,ATP9A,ZFP512B,FHDC1,SMCP,TMEM64,DENND4C,KIF1B,RERE,AGAP3,HTT,CDS1,BAZ1B,IQSEC1,CIC,POLG,XPO6,ATXN2L,FBRS,SIPA1L2,SNAI3,FAM76B,1700017B05RIK,MYO9A,DENND4A,MAPK6,MAP4,LYPLA1,GLS,SPATA3,GLUL,A…
TF	Factor: KLF; motif: GGGNGGGG	TF:M07461	0.00684583	2.1645736978028496	8459	415	207	21629	PPP1CA,CATSPER1,REV1,BZW1,STRADB,PPIP5K2,PHLPP1,PRRC2C,AHCTF1,SLC30A1,AKAP12,AHI1,MIDN,WASHC4,CHPT1,CFAP54,PPFIA2,MSRB3,SMARCC2,SERTAD2,NCOR1,MYH10,DNAH2,SSH2,NF1,CACNB1,MAPT,DNAH17,FASN,RALGAPA1,SIPA1L1,ATG2B,BC005537,FLNB,CHD8,EGR3,AKAP11,FAM91A1,RNF139,PTP4A3,COL2A1,PPM1F,TBX1,CBLB,USP25,SCAF8,AFDN,CACNA1H,DNAH8,TDRD6,EML4,TTC7,KDM2A,PACS1,ZFP518A,ZFYVE27,KCNIP2,PNPLA7,NSMF,FAM98B,MGA,MAPKBP1,…
TF	Factor: ELF4; motif: CCCGGAARTN	TF:M01979	0.00752502	2.123492208756275	7176	415	181	21629	PPP1CA,COA5,DNAH7B,BZW1,ZDBF2,PPIP5K2,EPB41L5,PRRC2C,POU2F1,AHI1,CABIN1,DOT1L,WASHC4,CFAP54,SERTAD2,SOX30,SSH2,NF1,BRCA1,MAPT,FASN,ATG2B,CDK13,HABP4,EGR3,GOLPH3,FAM91A1,RNF139,UBN1,TBX1,SCAF4,SCAF8,MDC1,CUL9,BIRC6,TTC7,DIAPH1,KDM2A,PACS1,ZFP518A,ZFYVE27,SETX,CRAT,HOXD8,FAM98B,MGA,SLC30A4,TBC1D20,NOL4L,ZNFX1,ZFP512B,ARHGEF11,HIPK1,MDN1,ZDHHC21,LRP8,TXLNA,UBR4,MTHFR,KIF1B,HTT,DNAH6,IQSEC1,SIPA1L3,H…
TF	Factor: Zfp281; motif: TGGGGGAGGGG	TF:M01597	0.00765355	2.1161372990274923	971	415	40	21629	REV1,DOT1L,SMARCC2,SOX30,MYH10,NF1,CACNB1,AKAP11,SCAF8,CUL9,MGA,BAZ1B,CIC,HERC2,DNHD1,DHX9,GLUL,ADCY10,ENAH,WASF1,MBD6,BAZ2A,POLR2A,LIG3,MED13,FOXJ1,SORBS3,BRPF3,FBXO38,KLC2,MOV10,TMEM201,PITPNM2,GTF2I,GGN,TMEM59L,RFX1,PRKACA,DDX6,RNF214
TF	Factor: TEL1; motif: CNCGGAANNN; match class: 1	TF:M01993_1	0.00806639	2.093320536274157	4388	415	122	21629	COA5,ZDBF2,PPIP5K2,AHCTF1,SLC30A1,AHI1,WASHC4,SERTAD2,SSH2,NF1,CASC3,FASN,ATG2B,CDK13,FLNB,GOLPH3,FAM91A1,UBN1,USP25,SCAF4,SCAF8,AFDN,MDC1,BIRC6,DIAPH1,KDM2A,VPS13A,ZFP518A,MGA,SLC30A4,TRP53INP2,ZNFX1,FHDC1,HIPK1,MDN1,LRP8,TXLNA,UBR4,MTHFR,KIF1B,HTT,IQSEC1,POLG,GTF3C1,ZC3H18,1700017B05RIK,DENND4A,MAPK6,LYPLA1,EIF5B,GLS,RAB3GAP1,R3HDM1,SRGAP2,DHX9,JMJD1C,ZC3H10,POLR2A,MYO1C,KANSL1,GGA3,FOXJ1,ANAPC…
TF	Factor: E2F-2; motif: NNNWYGGCGCCAANNNN	TF:M02846	0.00811106	2.0909223542187454	1968	415	66	21629	REV1,BZW1,ZDBF2,PHLPP1,RABGAP1L,AHCTF1,SLC30A1,CABIN1,MYH10,CASC3,BRCA1,RALGAPA1,CDK13,HABP4,TBX1,SCAF8,CACNA1H,MDC1,SMARCA2,FAM98B,ZFP512B,ARHGEF11,UBR4,HTT,DNAH10,BAZ1B,CIC,HERC2,RBMXL2,FBRS,DENND4A,TNS1,ABL2,MEX3D,CELF5,MORC2A,CEP68,MED13,MTMR4,KANSL1,NEK9,CCNK,RNF144B,PHF2,TMEM50B,DYRK1A,BAG6,LY6G6C,NRM,SMC3,ABI1,TMEM127,TMEM131L,CDK5RAP2,ARID1A,RCC2,PRDM2,CHD5,PITPNM2,SH2B2,GGN,ZFP592,C2CD3,…
TF	Factor: Pax-4; motif: NNNNNYCACCCB	TF:M00378	0.00864089	2.063441529645436	18616	415	386	21629	PPP1CA,CATSPER1,COA5,REV1,DNAH7B,BZW1,STRADB,PPIP5K2,PHLPP1,EPB41L5,PPP1R12B,RABGAP1L,PRRC2C,POU2F1,AHCTF1,SLC30A1,AKAP12,AHI1,CABIN1,DOT1L,MIDN,WASHC4,CHPT1,CFAP54,PPFIA2,MSRB3,SMARCC2,PMEL,SERTAD2,SOX30,NCOR1,MYH10,DNAH2,SSH2,NF1,CACNB1,CASC3,BRCA1,MAPT,TNRC6C,DNAH17,RPTOR,FASN,RALGAPA1,SUSD6,SIPA1L1,CCDC88C,ATG2B,CDK13,BC005537,ELOVL2,HABP4,FLNB,CHD8,EGR3,AKAP11,GOLPH3,FAM91A1,RNF139,PTP4A3,CO…
TF	Factor: Pax-3; motif: TCGTCACRCTTHM	TF:M00360	0.00913075	2.039493673617283	12811	415	289	21629	CATSPER1,DNAH7B,STRADB,ZDBF2,PPIP5K2,PHLPP1,EPB41L5,PRRC2C,AHCTF1,SLC30A1,AKAP12,DOT1L,MIDN,WASHC4,CHPT1,CFAP54,PPFIA2,SMARCC2,PMEL,SERTAD2,EHBP1,SOX30,NCOR1,MYH10,SSH2,CASC3,BRCA1,TNRC6C,RPTOR,FASN,RALGAPA1,SUSD6,SIPA1L1,CCDC88C,CDK13,BC005537,ELOVL2,HABP4,FLNB,CHD8,EGR3,FAM91A1,RNF139,COL2A1,PPM1F,TBX1,CBLB,USP25,SCAF4,SCAF8,AFDN,MDC1,TDRD6,BIRC6,EML4,TTC7,DIAPH1,KDM2A,PACS1,VPS13A,SMARCA2,ZFP5…
TF	Factor: Sp5; motif: RNGGRGGNGGRGNNGGGGGAGGRG; match class: 1	TF:M10376_1	0.00997167	2.001232115285473	1940	415	65	21629	CATSPER1,REV1,RABGAP1L,SLC30A1,SMARCC2,NF1,SIPA1L1,EGR3,USP25,SCAF4,SCAF8,KCNIP2,PNPLA7,SETX,RC3H2,EPC2,NOL4L,ZFP512B,LRP8,MED13L,HDAC11,PPP6R1,HERC2,ATXN2L,ARHGEF10,CEP164,1700017B05RIK,DENND4A,MEX3D,CELF5,MBD6,BAZ2A,4921536K21RIK,POLR2A,MYO1C,CDK12,KANSL1,HELZ,DNMT3A,YLPM1,NEK9,JARID2,SPATA31D1D,ACIN1,ARSA,BTG3,TMEM50B,DYRK1A,LY6G6C,RXRA,PHF21A,TMEM127,RALY,BCL9,RNF38,ARID1A,RCC2,RNF10,ATXN2,SE…
TF	Factor: BEN; motif: CWGCGAYA; match class: 1	TF:M01241_1	0.0104034	1.9828249122242714	1585	415	56	21629	BZW1,POU2F1,AHI1,SMARCC2,PMEL,CDK13,RNF139,SCAF4,CACNA1H,EML4,PACS1,ZFP518A,EPC2,HOXD8,SLC30A4,FHDC1,ARHGEF11,TMEM64,HECTD4,BAZ1B,POLG,GTF3C1,ATXN2L,FAM76B,DENND4A,ATP1B3,LYPLA1,SRGAP2,DHX9,MORC2A,CDK12,HAP1,KANSL1,ANAPC11,ASXL2,CBLL1,BTBD7,CCNK,CRIP2,POLR3A,FNDC3A,ANKS3,CYP39A1,CCND3,NFYA,LRP5,ABI1,INPP5E,ANAPC1,JADE1,ANKRD13C,ARID1A,AAK1,DUSP4,RNF214,HCFC1
TF	Factor: ctcf; motif: CCNCNAGRKGGCRSTN; match class: 1	TF:M07249_1	0.0106604	1.9722263993294034	1317	415	49	21629	REV1,BZW1,EPB41L5,AKAP12,SOX30,NF1,RALGAPA1,CCDC88C,RNF139,PPM1F,MDC1,DIAPH1,PACS1,NSMF,EPC2,ATP9A,NAA15,UBR4,USP42,HDAC11,RBMXL2,ZC3H18,FAM76B,DENND4A,LYPLA1,CDK19,JMJD1C,MED13,SLC25A39,KANSL1,GGA3,BTBD7,ZMYM2,MFSD5,LRP5,EHD1,SMC3,ZFP704,BCL9,ATXN2,ZFP664,GTF2I,RADIL,DYRK1B,MAN2A2,STIM1,TMEM59L,DDX6,ALDH1A2
TF	Factor: VDR; motif: GGGKNARNRRGGWSA	TF:M00444	0.010775624387657909	1.9675575554820426	9995	415	236	21629	PPP1CA,CATSPER1,STRADB,PHLPP1,RABGAP1L,PRRC2C,POU2F1,SLC30A1,AHI1,MIDN,MSRB3,SMARCC2,PMEL,SERTAD2,SOX30,NCOR1,MYH10,DNAH2,SSH2,NF1,CACNB1,TNRC6C,RPTOR,FASN,SUSD6,SIPA1L1,CCDC88C,ATG2B,CDK13,BC005537,HABP4,EGR3,GOLPH3,FAM91A1,RNF139,PTP4A3,COL2A1,UBN1,TBX1,CBLB,USP25,SCAF4,SCAF8,AFDN,TDRD6,CUL9,EML4,DIAPH1,KDM2A,SMARCA2,IDE,KCNIP2,PNPLA7,SEC16A,SETX,CRAT,EPC2,HOXD8,FAM98B,MGA,MAPKBP1,SLC30A4,NOL4L…
TF	Factor: Klf15; motif: RGGGMGGRGNNGGGGGNGG	TF:M10277	0.011019557122363653	1.9578358594931853	3253	415	96	21629	CATSPER1,REV1,BZW1,SLC30A1,MSRB3,SMARCC2,PMEL,SERTAD2,NF1,CACNB1,RPTOR,SIPA1L1,CCDC88C,BC005537,TBX1,SCAF8,EML4,KDM2A,PACS1,SMARCA2,EPC2,HOXD8,NOL4L,DHX35,ATP9A,ZFP512B,ARHGEF11,TMEM8B,LRP8,UBR4,LRRC8B,MED13L,HECTD4,USP42,ALMS1,HDAC11,SETD5,ERC1,PPP6R1,GAB2,ATXN2L,FBRS,ARHGEF10,SIPA1L2,1700017B05RIK,DENND4A,MAP4,TNS1,ABL2,REEP6,MEX3D,MBD6,BAZ2A,ZC3H10,4921536K21RIK,MYO1C,MED13,LIMD2,DNMT3A,YLPM1,…
TF	Factor: Zfp740; motif: NCCCCCCCAC	TF:M03944	0.011499	1.9393414283504142	7270	415	182	21629	PPP1CA,REV1,PHLPP1,RABGAP1L,PRRC2C,POU2F1,SLC30A1,CABIN1,MIDN,MSRB3,PMEL,SERTAD2,NCOR1,DNAH2,SSH2,NF1,CACNB1,BRCA1,FASN,SIPA1L1,CCDC88C,ATG2B,ELOVL2,EGR3,FAM91A1,PTP4A3,COL2A1,CBLB,SCAF8,CACNA1H,TDRD6,EML4,DIAPH1,KDM2A,SMARCA2,PLPP6,IDE,ZFP518A,KCNIP2,PNPLA7,NSMF,SETX,EPC2,HOXD8,FAM98B,MAPKBP1,NOL4L,DHX35,ATP9A,ZFP512B,NBEA,ZDHHC21,LRP8,UBR4,AGAP3,CDS1,CIT,MED13L,BAZ1B,USP42,ALMS1,HDAC11,PPP6R1,C…
TF	Factor: Atf-1; motif: RTGACGTA; match class: 1	TF:M07980_1	0.011776886168783935	1.9289695226624077	3084	415	92	21629	ZDBF2,PRRC2C,AHI1,MIDN,WASHC4,MYH10,NF1,CASC3,BRCA1,RALGAPA1,SUSD6,ATG2B,CDK13,BC005537,HABP4,FLNB,EGR3,AKAP11,GOLPH3,FAM91A1,UBN1,MDC1,TDRD6,KDM2A,VPS13A,PLPP6,ZFYVE27,KCNIP2,NEURL1A,SEC16A,HOXD8,GPCPD1,TRP53INP2,ATP9A,MDN1,MTHFR,RERE,AGAP3,HTT,CDS1,MED13L,DNAH6,EMC10,HERC2,RBMXL2,GTF3C1,ZC3H18,FAM76B,MAPK6,ATP1B3,RAB3GAP1,SRGAP2,CDK19,ZC3H10,4921536K21RIK,CCNK,BTBD6,POM121L2,RNF44,SPATA31D1D,RA…
TF	Factor: Zfp740; motif: NCCCCCCCAC; match class: 1	TF:M03944_1	0.012542825633361591	1.9016046151209178	4427	415	122	21629	PPP1CA,PRRC2C,POU2F1,SLC30A1,CABIN1,MIDN,MSRB3,PMEL,DNAH2,NF1,BRCA1,CCDC88C,ATG2B,ELOVL2,EGR3,PTP4A3,CBLB,SCAF8,TDRD6,KDM2A,SMARCA2,PLPP6,IDE,ZFP518A,SETX,EPC2,FAM98B,MAPKBP1,NOL4L,DHX35,ATP9A,ZFP512B,NBEA,LRP8,UBR4,MED13L,USP42,ALMS1,HDAC11,PPP6R1,ATP10A,GAB2,DNHD1,ATXN2L,SETD1A,ZC3H18,FAM76B,CEP164,1700017B05RIK,MYO9A,XRN1,TNS1,ENAH,CELF5,MBD6,BAZ2A,4921536K21RIK,POLR2A,MYO1C,CDK12,HAP1,SLC25A3…
TF	Factor: LKLF; motif: GGGGTGGKSN; match class: 1	TF:M07261_1	0.016067741383386135	1.7940451670245214	3770	415	107	21629	PPP1CA,CATSPER1,BZW1,PPIP5K2,PHLPP1,PRRC2C,POU2F1,SLC30A1,AHI1,MIDN,PPFIA2,MSRB3,SMARCC2,SERTAD2,DNAH2,NF1,CACNB1,DNAH17,SUSD6,SIPA1L1,ATG2B,BC005537,EGR3,FAM91A1,PTP4A3,CBLB,SCAF8,AFDN,CACNA1H,BIRC6,KDM2A,KCNIP2,NEURL1A,PNPLA7,SEC16A,FAM98B,ATP9A,MDN1,TMEM8B,DENND4C,NSUN4,RERE,AGAP3,LRRC8B,HECTD4,USP42,ERC1,PPP6R1,SIPA1L3,GM15517,GTF3C1,XPO6,ATXN2L,FBRS,SETD1A,CEP164,ABL2,ADCY10,BAZ2A,MORC2A,POL…
TF	Factor: c-Myc:Max; motif: GCCAYGYGSN	TF:M00322	0.016952676250429757	1.7707617317354287	7312	415	182	21629	CATSPER1,FER1L5,COA5,BZW1,ZDBF2,PHLPP1,EPB41L5,RABGAP1L,PRRC2C,POU2F1,AHCTF1,SLC30A1,CABIN1,DOT1L,WASHC4,MSRB3,EHBP1,NCOR1,DNAH2,CACNB1,MAPT,TNRC6C,FASN,RALGAPA1,SUSD6,CCDC88C,CDK13,BC005537,ELOVL2,HABP4,CHD8,EGR3,AKAP11,FAM91A1,RNF139,TBX1,CBLB,USP25,SCAF8,AFDN,CACNA1H,MDC1,TDRD6,CUL9,BIRC6,DIAPH1,KDM2A,VPS13A,PLPP6,IDE,PNPLA7,NSMF,HOXD8,FAM98B,SLC30A4,GPCPD1,NOL4L,ATP9A,ZFP512B,NBEA,TMEM64,ZDHH…
TF	Factor: GABP-alpha; motif: CTTCCK; match class: 1	TF:M01660_1	0.017103767285499002	1.7669082211221538	4685	415	127	21629	PPP1CA,COA5,STRADB,PHLPP1,AHCTF1,AHI1,MIDN,SOX30,SSH2,NF1,BRCA1,MAPT,FASN,ATG2B,CDK13,GOLPH3,UBN1,SCAF4,SCAF8,AFDN,MDC1,BIRC6,EML4,DIAPH1,SMARCA2,PLPP6,IDE,ZFP518A,SETX,CRAT,TRP53INP2,DHX35,ZNFX1,NAA15,NBEA,ARHGEF11,HIPK1,ADORA3,ZDHHC21,NSUN4,TXLNA,UBR4,MTHFR,AGAP3,BAZ1B,USP42,IQSEC1,HNRNPUL1,HERC2,ATXN2L,ZC3H18,ATP1B3,LYPLA1,RAB3GAP1,R3HDM1,WASF1,EEA1,MBD6,ZC3H10,4921536K21RIK,MORC2A,GAS2L1,MNT,…
TF	Factor: FPM315; motif: SRGGGAGGAGGN	TF:M01587	0.017399110866183173	1.7594729445781254	2429	415	76	21629	BZW1,ZDBF2,MSRB3,DNAH2,BRCA1,RPTOR,SIPA1L1,RNF139,SCAF4,DNAH8,CUL9,PACS1,SMARCA2,ZFP518A,RC3H2,EPC2,GPCPD1,NOL4L,ATP9A,ZFP512B,DENND4C,LRP8,MED13L,BAZ1B,IQSEC1,ERC1,HNRNPUL1,GM15517,RBMXL2,SRGAP2,ENAH,MEX3D,CELF5,EEA1,MBD6,BAZ2A,MYO1C,MTMR4,CDK12,SLC25A39,KANSL1,GGA3,ATXN7L1,BTBD7,SPATA31D1A,SPATA31D1D,MAPK8,GM5460,ZMYM2,SORBS3,ODF1,BRPF3,RUNX2,ZFP608,LRP5,MAP3K11,ABI1,RXRA,PHF21A,RALY,JADE1,IGSF…
TF	Factor: Pax-3; motif: NNNNNNCGTCACGSTYNNNNN; match class: 1	TF:M00327_1	0.018416994113587253	1.7347812507085858	6153	415	158	21629	CATSPER1,REV1,BZW1,ZDBF2,PHLPP1,EPB41L5,RABGAP1L,PRRC2C,POU2F1,AHCTF1,SLC30A1,AKAP12,AHI1,MIDN,WASHC4,CHPT1,SMARCC2,SERTAD2,MYH10,CASC3,MAPT,TNRC6C,RALGAPA1,SUSD6,CCDC88C,CDK13,BC005537,HABP4,FLNB,EGR3,AKAP11,UBN1,TBX1,USP25,SCAF4,SCAF8,EML4,TTC7,VPS13A,PLPP6,ZFYVE27,NEURL1A,CRAT,MGA,GPCPD1,TBC1D20,NOL4L,DHX35,MYBL2,ZNFX1,NBEA,FHDC1,ARHGEF11,HIPK1,TMEM64,MDN1,TMEM8B,ZDHHC21,NSUN4,KIF1B,PER3,AGAP3…
TF	Factor: TCFAP2C; motif: NNGCCCNAGGGCWN	TF:M02925	0.020246067116077283	1.6936593277910834	5260	415	139	21629	COA5,ZDBF2,EPB41L5,POU2F1,AHCTF1,SLC30A1,DOT1L,MIDN,PPFIA2,NF1,RPTOR,FASN,BC005537,HABP4,CHD8,UBN1,PPM1F,CBLB,USP25,SCAF4,CACNA1H,TDRD6,BIRC6,TTC7,KDM2A,PACS1,SMARCA2,IDE,NEURL1A,NSMF,SETX,RC3H2,MAPKBP1,GPCPD1,NOL4L,MYBL2,ZNFX1,ATP9A,NAA15,NBEA,ADORA3,DENND4C,TXLNA,AGAP3,CDS1,LRRC8B,MED13L,DNAH10,BAZ1B,USP42,DNAH6,IQSEC1,HDAC11,CIC,HNRNPUL1,ATP10A,POLG,GAB2,RBMXL2,ATXN2L,FAM76B,CEP164,1700017B05R…
TF	Factor: ctcf; motif: YGGCCASCAGRGGGCGCYNN; match class: 1	TF:M10203_1	0.021799062691664203	1.6615621796334425	1626	415	56	21629	SLC30A1,MIDN,CFAP54,SOX30,SSH2,NF1,CASC3,MAPT,FASN,CCDC88C,ELOVL2,RNF139,SCAF4,CACNA1H,TTC7,IDE,NSMF,EPC2,NOL4L,ATP9A,ZFP512B,UBR4,KIF1B,USP42,HDAC11,RBMXL2,ZC3H18,CEP164,DENND4A,MAP4,CDH23,CEP68,MED13,HAP1,SLC25A39,KANSL1,HELZ,BTBD7,FNDC3A,BRPF3,LY6G6C,EHD1,TKFC,SMC3,ITPA,PABPC1L,ZFP704,ATXN2,ZFP664,RADIL,ZFP592,C2CD3,STIM1,DUSP4,DDX6,RNF214
TF	Factor: WT1; motif: NNGGGNGGGSGN; match class: 1	TF:M07436_1	0.0235714	1.627615239228667	3983	415	111	21629	PPP1CA,CATSPER1,REV1,PRRC2C,POU2F1,CABIN1,MIDN,MSRB3,PMEL,SOX30,DNAH2,NF1,BRCA1,FASN,SIPA1L1,ATG2B,BC005537,EGR3,CBLB,CACNA1H,KDM2A,SMARCA2,PLPP6,IDE,KCNIP2,EPC2,FAM98B,NOL4L,DHX35,ATP9A,ZFP512B,LRP8,UBR4,MED13L,ALMS1,PPP6R1,GAB2,AQP11,DNHD1,XPO6,ATXN2L,SETD1A,ZC3H18,CEP164,MYO9A,TNS1,R3HDM1,ENAH,WASF1,JMJD1C,REEP6,CELF5,MBD6,BAZ2A,4921536K21RIK,POLR2A,MYO1C,MED13,KANSL1,HELZ,DNMT3A,BTBD7,JARID2,…
TF	Factor: MAX; motif: NNGNCACGCGACNN; match class: 1	TF:M02881_1	0.025540525057892942	1.5927701788266493	1556	415	54	21629	FER1L5,COA5,BZW1,PRRC2C,POU2F1,AKAP12,WASHC4,TNRC6C,SIPA1L1,ATG2B,ELOVL2,AKAP11,FAM91A1,UBN1,SCAF8,AFDN,CACNA1H,BIRC6,ZFYVE27,PNPLA7,SLC30A4,LRP8,MTHFR,CDS1,MED13L,USP42,GM15517,POLG,ARHGEF10,FAM76B,DHX9,ENAH,BAZ2A,KANSL1,ASXL2,BTBD7,RNF44,MAPK8,MFSD5,ANKS3,BTG3,ABCF1,NRM,ARL14EPL,NUP214,IGSF3,UBAP2,ARID1A,GTF2I,SH2B2,RADIL,CCDC97,ALDH1A2,FMR1
TF	Factor: Irf-4; motif: NNNANCGAAACYNNA	TF:M02768	0.025599985614598773	1.5917602787312024	5002	415	133	21629	PPP1CA,REV1,BZW1,ZDBF2,PPIP5K2,PHLPP1,EPB41L5,POU2F1,SLC30A1,AHI1,MIDN,WASHC4,PMEL,SERTAD2,EHBP1,CASC3,BRCA1,MAPT,RPTOR,FASN,SUSD6,ATG2B,CDK13,ELOVL2,HABP4,FAM91A1,COL2A1,PPM1F,TBX1,SCAF8,TDRD6,EML4,TTC7,KDM2A,PNPLA7,SEC16A,SETX,RC3H2,EPC2,FAM98B,GPCPD1,TBC1D20,MYBL2,NCOA3,ATP9A,NAA15,FHDC1,SMCP,LRP8,RERE,PER3,HTT,CDS1,MED13L,USP42,DNAH6,CIC,POLG,GAB2,DNHD1,RBMXL2,SETD1A,PKD1L3,SIPA1L2,FAM76B,MYO…
TF	Factor: SREBP-2; motif: NNGYCACNNSMN; match class: 1	TF:M01177_1	0.026124685074429947	1.5829489361444933	2123	415	68	21629	BZW1,PPIP5K2,PHLPP1,RABGAP1L,SLC30A1,DNAH2,MAPT,SIPA1L1,CDK13,EGR3,TBX1,CBLB,MAP3K4,AFDN,ZFYVE27,NEURL1A,CRAT,NOL4L,NAA15,NBEA,FHDC1,TMEM8B,UBR4,PER3,AGAP3,HTT,LRRC8B,USP42,HNRNPUL1,SIPA1L3,POLG,RBMXL2,MYO9A,MAP4,LYPLA1,EIF5B,GLS,CDH23,MEX3D,MBD6,BAZ2A,MORC2A,POLR2A,LIG3,LIMD2,YLPM1,CCNK,CRIP2,JARID2,SPATC1,BRPF3,NFYA,JCAD,ITPA,RALY,JADE1,RGS3,G6PD2,HIP1R,PITPNM2,SH2B2,MAD1L1,SEC61A1,NR2C2,DYRK1B…
TF	Factor: Elk-1; motif: NCCGGAAGTGN; match class: 1	TF:M10219_1	0.027541544189434598	1.560011713528997	7663	415	188	21629	PPP1CA,COA5,BZW1,STRADB,ZDBF2,PPIP5K2,PHLPP1,AHCTF1,AHI1,CABIN1,MIDN,WASHC4,PPFIA2,SERTAD2,SOX30,NCOR1,SSH2,NF1,CACNB1,BRCA1,MAPT,DNAH17,FASN,SUSD6,ATG2B,CDK13,CHD8,GOLPH3,FAM91A1,UBN1,USP25,SCAF4,SCAF8,AFDN,MDC1,BIRC6,EML4,TTC7,DIAPH1,VPS13A,PLPP6,IDE,ZFP518A,ZFYVE27,NEURL1A,PNPLA7,SETX,CRAT,MGA,NOL4L,TRP53INP2,DHX35,MYBL2,ZNFX1,NBEA,ARHGEF11,ADORA3,MDN1,ZDHHC21,DENND4C,NSUN4,TXLNA,UBR4,MTHFR,AG…
TF	Factor: CREB; motif: NSTGACGTMANN	TF:M00178	0.0285117	1.5449765894562755	5153	415	136	21629	PPP1CA,ZDBF2,PRRC2C,AHI1,MIDN,WASHC4,SMARCC2,SERTAD2,MYH10,NF1,CASC3,BRCA1,RALGAPA1,ATG2B,CDK13,BC005537,HABP4,FLNB,CHD8,EGR3,AKAP11,GOLPH3,FAM91A1,RNF139,UBN1,PPM1F,TULP4,MDC1,EML4,KDM2A,PLPP6,ZFYVE27,KCNIP2,NEURL1A,PNPLA7,SEC16A,SETX,HOXD8,MGA,GPCPD1,NINL,TRP53INP2,FHDC1,SMCP,MDN1,NSUN4,UBR4,MTHFR,RERE,PER3,HTT,CDS1,DNAH6,ERC1,PPP6R1,CIC,EMC10,AQP11,GTF3C1,ZC3H18,FAM76B,MAPK6,ATP1B3,EIF5B,RAB3G…
TF	Factor: SAP-1a; motif: NRRCCGGAAGYRN; match class: 1	TF:M10220_1	0.028596049337976395	1.543693962298589	3285	415	95	21629	PPP1CA,COA5,ZDBF2,RABGAP1L,AHI1,MIDN,WASHC4,SOX30,SSH2,NF1,BRCA1,MAPT,ATG2B,CDK13,GOLPH3,UBN1,SCAF4,SCAF8,AFDN,BIRC6,EML4,DIAPH1,PLPP6,ZFP518A,SETX,CRAT,DHX35,ZNFX1,ADORA3,ZDHHC21,NSUN4,MTHFR,HTT,IQSEC1,HERC2,ATXN2L,ZC3H18,ATP1B3,LYPLA1,R3HDM1,SRGAP2,CDH23,EEA1,BAZ2A,ZC3H10,GAS2L1,ZMIZ2,POLR2A,MNT,MTMR4,CDK12,LIMD2,FOXJ1,ANAPC11,ASXL2,CBLL1,NEK9,TTLL5,POLR3A,ZC3H3,WBP2NL,MFSD5,TSC2,BAG6,PGGT1B,AR…
TF	Factor: Plagl1; motif: NNNGGGGSSCCCCNNN	TF:M02786	0.028890689590605218	1.539242091876108	2006	415	65	21629	PPP1CA,CATSPER1,REV1,BZW1,POU2F1,MIDN,SMARCC2,SERTAD2,FASN,ATG2B,ELOVL2,FAM91A1,RNF139,TBX1,KDM2A,PNPLA7,SETX,RC3H2,EPC2,HOXD8,ARHGEF11,TMEM64,RERE,USP42,PPP6R1,POLG,1700017B05RIK,ABL2,WASF1,BAZ2A,CEP68,MNT,KANSL1,HELZ,ASXL2,DNMT3A,JARID2,PHF2,RNF44,BRPF3,RUNX2,LRP5,GPR137,RXRA,PHF21A,RALGAPB,MOV10,E130308A19RIK,LYPLA2,LUZP1,RCC2,HSPB7,CHD5,P2RX2,ATXN2,SETD1B,GTF2I,RADIL,SLC6A21,PRR14,CSNK1G1,TOP…
TF	Factor: XBP-1; motif: WNNGMCACGTC	TF:M01770	0.029874966065323045	1.5246925793543102	10481	415	243	21629	PPP1CA,CATSPER1,COA5,REV1,DNAH7B,STRADB,ZDBF2,PPIP5K2,PHLPP1,EPB41L5,PPP1R12B,PRRC2C,SLC30A1,AHI1,CABIN1,DOT1L,MIDN,PPFIA2,SMARCC2,SERTAD2,EHBP1,SOX30,NCOR1,MYH10,SSH2,CASC3,BRCA1,TNRC6C,RPTOR,RALGAPA1,SUSD6,CCDC88C,ATG2B,CDK13,BC005537,FLNB,CHD8,EGR3,AKAP11,GOLPH3,FAM91A1,RNF139,COL2A1,UBN1,TBX1,CBLB,SCAF4,SCAF8,MAP3K4,AFDN,CACNA1H,DNAH8,MDC1,TDRD6,CUL9,BIRC6,EML4,TTC7,DIAPH1,KDM2A,PLPP6,IDE,NEU…
TF	Factor: LRF; motif: GGGGKYNNB; match class: 1	TF:M01100_1	0.0324476	1.4888177646109442	1145	415	43	21629	FER1L5,BZW1,POU2F1,MIDN,CHPT1,MSRB3,SMARCC2,SERTAD2,NF1,CASC3,TNRC6C,HABP4,RNF139,USP25,EML4,TTC7,HOXD8,HNRNPUL1,RBMXL2,FBRS,MEX3D,MNT,KANSL1,ASXL2,ATXN7L1,BTBD6,JARID2,PHF2,FNDC3A,BRPF3,NSMAF,RCC2,HSPB7,SETD1B,GTF2I,SLC6A21,STIM1,DDX6,CLN6,ALDH1A2,TOPBP1,ACTL11,PTPN23
TF	Factor: AhR,; motif: NRCGTGNGN; match class: 1	TF:M00976_1	0.0325848	1.486985003471877	888	415	36	21629	REV1,POU2F1,DOT1L,SSH2,ACACA,MAPT,SUSD6,AFDN,KDM2A,VPS13A,ZFP518A,SEC16A,MGA,UBR4,PPP6R1,HERC2,POLG,SETD1A,MAP4,LYPLA1,MORC2A,PELP1,HELZ,DNMT3A,CCNK,JARID2,BAG6,TMEM131L,IGSF3,UBAP2,TMEM201,BRAP,ZFP664,POM121,FBXL18,RBBP6
TF	Factor: Elk-1; motif: NCCGGAAGTGN	TF:M10219	0.032636857290566534	1.486291667536943	14471	415	316	21629	PPP1CA,COA5,REV1,DNAH7B,BZW1,STRADB,ZDBF2,PPIP5K2,PHLPP1,EPB41L5,PPP1R12B,RABGAP1L,PRRC2C,POU2F1,AHCTF1,AKAP12,AHI1,CABIN1,DOT1L,MIDN,WASHC4,CFAP54,PPFIA2,MSRB3,SMARCC2,SERTAD2,SOX30,NCOR1,SSH2,NF1,ACACA,CACNB1,BRCA1,MAPT,TNRC6C,DNAH17,FASN,SUSD6,SIPA1L1,CCDC88C,ATG2B,CDK13,HABP4,CHD8,EGR3,AKAP11,GOLPH3,FAM91A1,UBN1,PPM1F,TBX1,CBLB,USP25,SCAF4,SCAF8,TULP4,MAP3K4,AFDN,CACNA1H,MDC1,BIRC6,EML4,TTC7,…
TF	Factor: VDR; motif: GGGKNARNRRGGWSA; match class: 1	TF:M00444_1	0.0344877	1.4623352879004372	3791	415	106	21629	SLC30A1,DNAH2,SSH2,NF1,TNRC6C,FASN,SIPA1L1,CCDC88C,CDK13,BC005537,EGR3,UBN1,CBLB,USP25,SCAF4,AFDN,EML4,KDM2A,SMARCA2,KCNIP2,SEC16A,EPC2,MGA,NOL4L,TRP53INP2,DHX35,NCOA3,ATP9A,FHDC1,ZDHHC21,LRP8,NSUN4,MTHFR,AGAP3,LRRC8B,CIT,ALMS1,HDAC11,PPP6R1,CIC,HNRNPUL1,GM15517,GAB2,DNHD1,SETD1A,ARHGEF10,MYO9A,DENND4A,TNS1,WASF1,REEP6,CELF5,BAZ2A,ZC3H10,4921536K21RIK,MORC2A,GAS2L1,POLR2A,MYO1C,SLC25A39,KANSL1,DN…
TF	Factor: Tax/CREB; motif: GGGGGTTGACGYANA; match class: 1	TF:M00114_1	0.0349907	1.4560470219242263	1000	415	39	21629	PPP1CA,SERTAD2,SSH2,MAPT,ATG2B,HABP4,COL2A1,UBN1,EML4,TTC7,KDM2A,HOXD8,MAPKBP1,GPCPD1,TMEM8B,SETD1A,FAM76B,MAP4,ENAH,MEX3D,4921536K21RIK,CDK12,TTLL5,POM121L2,RNF44,MAPK8,BTG3,PRDM2,BRAP,SETD1B,POM121,SH2B2,KRBA1,CCDC97,NUP98,TMEM59L,PRKACA,PTPN23,ZMYM3
TF	Factor: AP-2alphaA; motif: ANNGCCTNAGGSNNT	TF:M01045	0.0372396	1.428994872409476	5321	415	139	21629	PPP1CA,CATSPER1,PPIP5K2,PHLPP1,EPB41L5,POU2F1,AHCTF1,SLC30A1,MIDN,NCOR1,MYH10,DNAH2,SSH2,NF1,BRCA1,MAPT,TNRC6C,DNAH17,RPTOR,FASN,RALGAPA1,ATG2B,BC005537,ELOVL2,HABP4,CHD8,RNF139,COL2A1,PPM1F,SCAF4,CACNA1H,DNAH8,TDRD6,EML4,TTC7,SMARCA2,ZFP518A,ZFYVE27,KCNIP2,NSMF,EPC2,MAPKBP1,GPCPD1,MYBL2,NCOA3,ATP9A,ZFP512B,NBEA,FHDC1,SMCP,DENND4C,MTHFR,RERE,AGAP3,HTT,CDS1,HECTD4,BAZ1B,HNRNPUL1,ATP10A,POLG,GAB2,R…
TF	Factor: CREB1; motif: NNNNTGACGTNANNN	TF:M07248	0.0394296	1.4041781623484284	4303	415	117	21629	COA5,ZDBF2,PRRC2C,AHI1,MIDN,WASHC4,SERTAD2,EHBP1,MYH10,NF1,CASC3,BRCA1,RALGAPA1,ATG2B,CDK13,BC005537,HABP4,CHD8,EGR3,AKAP11,GOLPH3,FAM91A1,UBN1,TULP4,MDC1,TTC7,KDM2A,PLPP6,ZFP518A,ZFYVE27,KCNIP2,NEURL1A,SEC16A,HOXD8,MGA,GPCPD1,TRP53INP2,ATP9A,ZFP512B,FHDC1,ZDHHC21,NSUN4,TXLNA,RERE,AGAP3,HTT,CDS1,DNAH6,SETD5,ERC1,PPP6R1,EMC10,AQP11,GTF3C1,FAM76B,MAPK6,ATP1B3,GLS,RAB3GAP1,R3HDM1,SRGAP2,CDK19,REEP6,…
TF	Factor: YY1; motif: NYNKCCATNTT	TF:M01035	0.0395774	1.4025523001639315	6476	415	163	21629	PPP1CA,FER1L5,DNAH7B,PPP1R12B,PRRC2C,POU2F1,AHCTF1,SLC30A1,AKAP12,AHI1,DOT1L,CFAP54,PPFIA2,SMARCC2,SERTAD2,NCOR1,SSH2,CASC3,BRCA1,TNRC6C,RPTOR,RALGAPA1,ATG2B,BC005537,CHD8,GOLPH3,RNF139,UBN1,SCAF4,SCAF8,TULP4,MAP3K4,BIRC6,EML4,TTC7,KDM2A,PACS1,ZFP518A,ZFYVE27,SEC16A,CRAT,EPC2,FAM98B,DHX35,NCOA3,ATP9A,ZFP512B,NAA15,NBEA,TMEM64,MDN1,TMEM8B,ZDHHC21,DENND4C,UBR4,MTHFR,KIF1B,RERE,HTT,HECTD4,BAZ1B,DNAH…
TF	Factor: CREB; motif: CNNTGACGTMA	TF:M00917	0.0470386	1.3275457045527126	5582	415	144	21629	COA5,ZDBF2,PPP1R12B,PRRC2C,AHI1,MIDN,WASHC4,SERTAD2,EHBP1,NCOR1,MYH10,NF1,CASC3,BRCA1,RALGAPA1,ATG2B,CDK13,BC005537,HABP4,CHD8,EGR3,AKAP11,GOLPH3,FAM91A1,UBN1,TULP4,DNAH8,MDC1,TTC7,KDM2A,VPS13A,PLPP6,ZFP518A,ZFYVE27,KCNIP2,NEURL1A,SEC16A,SETX,CRAT,HOXD8,MGA,GPCPD1,NINL,TRP53INP2,ATP9A,ZFP512B,FHDC1,MDN1,ZDHHC21,NSUN4,TXLNA,RERE,AGAP3,HTT,CDS1,USP42,DNAH6,SETD5,ERC1,PPP6R1,EMC10,HERC2,AQP11,RBMXL2…
TF	Factor: PLAG1; motif: CCCCCKWNNNGGSCCC; match class: 1	TF:M01973_1	0.048609205231324275	1.313281479655184	1318	415	47	21629	POU2F1,FASN,CCDC88C,AKAP11,RNF139,CBLB,USP25,PACS1,SEC16A,SETX,HOXD8,MAPKBP1,TMEM8B,AGAP3,LRRC8B,HNRNPUL1,XPO6,1700017B05RIK,MAP4,JMJD1C,MBD6,CEP68,MYO1C,HAP1,HELZ,GGA3,DNMT3A,TTLL5,ARSA,MAP3K11,TKFC,PHF21A,TMEM131L,BCL9,SLC34A2,ATXN2,SETD1B,PITPNM2,ZFP664,SH2B2,MAD1L1,AAK1,GGN,ZFP592,TMEM59L,ACTL11,ZMYM3
TF	Factor: CREB; motif: NSTGACGTMANN; match class: 1	TF:M00178_1	0.049278	1.3073466032926888	1554	415	53	21629	ZDBF2,AHI1,MIDN,WASHC4,SERTAD2,MYH10,NF1,BRCA1,RALGAPA1,ATG2B,CDK13,HABP4,EGR3,GOLPH3,UBN1,PLPP6,ZFYVE27,KCNIP2,NEURL1A,SEC16A,GPCPD1,TRP53INP2,MTHFR,RERE,HTT,CDS1,DNAH6,EMC10,GTF3C1,FAM76B,ATP1B3,RAB3GAP1,SRGAP2,ZC3H10,RNF44,FNDC3A,TAF2,RTL6,BTG3,NUP214,RALGAPB,ANKRD13C,UBAP2,BRAP,POM121,SLC6A21,NUP98,TMEM59L,RFX1,PRKACA,ZFP426,FEZ1,ALG13
MIRNA	mmu-miR-30e-5p	MIRNA:mmu-miR-30e-5p	0.00680786	2.1669896682132133	377	237	28	7222	RABGAP1L,EHBP1,MYH10,TNRC6C,CDK13,IDE,RC3H2,SLC30A4,GPCPD1,NOL4L,HIPK1,ZDHHC21,LRP8,SETD5,HERC2,CDK19,CELF5,LIG3,HELZ,ZMYM2,PGGT1B,TRIM44,ITPA,ARID1A,PRR14L,SETD1B,PITPNM2,CSNK1G1
MIRNA	mmu-miR-149-5p	MIRNA:mmu-miR-149-5p	0.049756137088898575	1.3031533442757817	423	237	28	7222	SERTAD2,NF1,SUSD6,CDK13,ELOVL2,ZFYVE27,SLC30A4,TBC1D20,TRP53INP2,TMEM8B,UBR4,KIF1B,EMC10,ARHGEF10,RAB3GAP1,R3HDM1,CDK19,CELF5,ASXL2,LPIN1,ST8SIA3,TMEM127,ITPA,RCC2,BRAP,GTF2I,KRBA1,GPRC5B
CORUM	Anks3-Hif1an complex	CORUM:6576	0.0499499	1.301465435555336	2	28	2	1082	ANKS3,HIF1AN
CORUM	Cdh23-Myo1c complex	CORUM:5627	0.0499499	1.301465435555336	2	28	2	1082	CDH23,MYO1C
HP	Autistic behavior	HP:0000729	8.23314e-06	5.084434567882702	572	137	40	5098	SMARCC2,NF1,CDK13,CHD8,TBX1,PACS1,SMARCA2,ZNFX1,ATP9A,NAA15,NBEA,RERE,MED13L,HECTD4,BAZ1B,ALMS1,SETD5,CIC,HERC2,CDK19,JMJD1C,POLR2A,MED13,KANSL1,CCNK,JARID2,ZMYM2,DYRK1A,TSC2,SMC3,PHF21A,ARID1A,LUZP1,CHD5,SETD1B,GTF2I,UBE4A,CLN6,FMR1,ALG13
HP	Abnormality of speech or vocalization	HP:0002167	1.78755e-05	4.747741150732228	1675	137	77	5098	WASHC4,SMARCC2,NF1,BRCA1,MAPT,RALGAPA1,CCDC88C,CDK13,CHD8,TBX1,DIAPH1,PACS1,VPS13A,SMARCA2,SETX,CRAT,TBC1D20,ATP9A,NAA15,NBEA,RERE,HTT,CIT,MED13L,BAZ1B,ALMS1,IQSEC1,SETD5,CIC,EMC10,HERC2,ATP10A,POLG,MYO9A,GLS,PIGN,CDK19,WASF1,JMJD1C,MORC2A,MED13,KANSL1,FOXJ1,ASXL2,DNMT3A,LPIN1,CCNK,POLR3A,ZMYM2,TAF2,ARSA,DYRK1A,TSC2,LRP5,KLC2,BSCL2,TKFC,GBF1,SMC3,INPP5E,PHF21A,ITPA,FBXW7,ARID1A,LUZP1,CHD5,ATXN2,S…
HP	Hyperactivity	HP:0000752	1.92293e-05	4.716037252933663	540	137	38	5098	SMARCC2,NF1,CHD8,TBX1,CACNA1H,VPS13A,SMARCA2,ATP9A,NAA15,NBEA,RERE,HTT,MED13L,BAZ1B,IQSEC1,SETD5,CIC,HERC2,ATP10A,CDK19,JMJD1C,MED13,KANSL1,JARID2,ZMYM2,DYRK1A,TSC2,BSCL2,SMC3,INPP5E,PHF21A,ANAPC1,ARID1A,CHD5,GTF2I,UBE4A,CLN6,FMR1
HP	Language impairment	HP:0002463	7.20693e-05	4.142249878978709	1145	137	59	5098	WASHC4,SMARCC2,NF1,BRCA1,MAPT,RALGAPA1,CDK13,CHD8,TBX1,PACS1,SMARCA2,CRAT,TBC1D20,ATP9A,NAA15,NBEA,RERE,HTT,CIT,MED13L,ALMS1,IQSEC1,SETD5,CIC,EMC10,HERC2,ATP10A,MYO9A,GLS,PIGN,CDK19,WASF1,MORC2A,MED13,KANSL1,FOXJ1,ASXL2,DNMT3A,CCNK,ZMYM2,TAF2,DYRK1A,LRP5,BSCL2,TKFC,INPP5E,PHF21A,FBXW7,ARID1A,LUZP1,CHD5,ATXN2,SETD1B,C2CD3,DDX6,UBE4A,CLN6,FMR1,ALG13
HP	Delayed speech and language development	HP:0000750	7.39462e-05	4.131084229582153	1086	137	57	5098	WASHC4,SMARCC2,NF1,BRCA1,RALGAPA1,CDK13,CHD8,TBX1,PACS1,SMARCA2,CRAT,TBC1D20,ATP9A,NAA15,NBEA,RERE,HTT,CIT,MED13L,ALMS1,IQSEC1,SETD5,CIC,EMC10,HERC2,ATP10A,MYO9A,GLS,PIGN,CDK19,WASF1,MORC2A,MED13,KANSL1,FOXJ1,ASXL2,DNMT3A,CCNK,ZMYM2,TAF2,DYRK1A,LRP5,BSCL2,TKFC,INPP5E,PHF21A,FBXW7,ARID1A,LUZP1,CHD5,SETD1B,C2CD3,DDX6,UBE4A,CLN6,FMR1,ALG13
HP	Abnormal communication	HP:0034434	7.85741e-05	4.104720622200712	1726	137	77	5098	WASHC4,SMARCC2,NF1,BRCA1,MAPT,RALGAPA1,CCDC88C,CDK13,CHD8,TBX1,DIAPH1,PACS1,VPS13A,SMARCA2,SETX,CRAT,TBC1D20,ATP9A,NAA15,NBEA,RERE,HTT,CIT,MED13L,BAZ1B,ALMS1,IQSEC1,SETD5,CIC,EMC10,HERC2,ATP10A,POLG,MYO9A,GLS,PIGN,CDK19,WASF1,JMJD1C,MORC2A,MED13,KANSL1,FOXJ1,ASXL2,DNMT3A,LPIN1,CCNK,POLR3A,ZMYM2,TAF2,ARSA,DYRK1A,TSC2,LRP5,KLC2,BSCL2,TKFC,GBF1,SMC3,INPP5E,PHF21A,ITPA,FBXW7,ARID1A,LUZP1,CHD5,ATXN2,S…
HP	Disinhibition	HP:0000734	0.000202905	3.692706899163747	614	137	39	5098	SMARCC2,NF1,MAPT,CHD8,TBX1,CACNA1H,VPS13A,SMARCA2,ATP9A,NAA15,NBEA,RERE,HTT,MED13L,BAZ1B,IQSEC1,SETD5,CIC,HERC2,ATP10A,CDK19,JMJD1C,MED13,KANSL1,JARID2,ZMYM2,DYRK1A,TSC2,BSCL2,SMC3,INPP5E,PHF21A,ANAPC1,ARID1A,CHD5,GTF2I,UBE4A,CLN6,FMR1
HP	Reduced attention regulation	HP:5200044	0.000261405	3.58269	495	137	34	5098	NF1,CHD8,TBX1,CACNA1H,VPS13A,SMARCA2,ATP9A,NAA15,NBEA,RERE,BAZ1B,IQSEC1,SETD5,CIC,EMC10,HERC2,ATP10A,POLG,CDK19,JMJD1C,MED13,KANSL1,JARID2,ZMYM2,ARSA,DYRK1A,TSC2,SMC3,PHF21A,ANAPC1,CHD5,GTF2I,UBE4A,FMR1
HP	Attention deficit hyperactivity disorder	HP:0007018	0.00047756	3.3209718827842343	389	137	29	5098	NF1,CHD8,TBX1,CACNA1H,SMARCA2,ATP9A,NAA15,NBEA,RERE,BAZ1B,IQSEC1,SETD5,CIC,HERC2,CDK19,JMJD1C,MED13,KANSL1,JARID2,ZMYM2,DYRK1A,TSC2,SMC3,PHF21A,ANAPC1,CHD5,GTF2I,UBE4A,FMR1
HP	Recurrent maladaptive behavior	HP:5200241	0.000502367	3.2989789464209136	1084	137	55	5098	WASHC4,SMARCC2,NF1,BRCA1,MAPT,CDK13,CHD8,TBX1,CACNA1H,PACS1,VPS13A,SMARCA2,ATP9A,NAA15,NBEA,RERE,HTT,MED13L,HECTD4,BAZ1B,ALMS1,IQSEC1,SETD5,CIC,EMC10,HERC2,ATP10A,MYO9A,GLS,CDK19,WASF1,JMJD1C,MED13,KANSL1,DNMT3A,CCNK,JARID2,ZMYM2,DYRK1A,TSC2,BSCL2,SMC3,INPP5E,PHF21A,ANAPC1,ARID1A,LUZP1,CHD5,ATXN2,GTF2I,DDX6,UBE4A,CLN6,FMR1,ALG13
HP	Abnormal nasal tip morphology	HP:0000436	0.000586735	3.2315576640366994	370	137	28	5098	WASHC4,SMARCC2,CDK13,FLNB,TBX1,PACS1,SMARCA2,RERE,CIT,MED13L,SETD5,RAB3GAP1,CDK19,JMJD1C,KANSL1,ASXL2,CCNK,JARID2,ZMYM2,DYRK1A,SMC3,PHF21A,ARID1A,CHD5,C2CD3,PRKACA,ALDH1A2,FMR1
HP	Aggressive behavior	HP:0000718	0.000764234	3.1167739109531447	287	137	24	5098	SMARCC2,MAPT,CHD8,TBX1,PACS1,VPS13A,SMARCA2,ATP9A,NBEA,HTT,MED13L,HECTD4,IQSEC1,HERC2,DNMT3A,JARID2,DYRK1A,TSC2,INPP5E,ARID1A,CHD5,UBE4A,CLN6,FMR1
HP	Short attention span	HP:0000736	0.00191906	2.716910720256354	488	137	32	5098	NF1,CHD8,TBX1,CACNA1H,VPS13A,SMARCA2,ATP9A,NAA15,NBEA,RERE,BAZ1B,IQSEC1,SETD5,CIC,HERC2,ATP10A,CDK19,JMJD1C,MED13,KANSL1,JARID2,ZMYM2,ARSA,DYRK1A,TSC2,SMC3,PHF21A,ANAPC1,CHD5,GTF2I,UBE4A,FMR1
HP	Abnormal eating behavior	HP:0100738	0.00353424	2.4517	116	137	14	5098	SMARCC2,MAPT,CDK13,CHD8,PACS1,RERE,HTT,ALMS1,HERC2,ATP10A,MYO9A,BSCL2,ARID1A,LUZP1
HP	Restricted or repetitive behaviors or interests	HP:0031432	0.00927927	2.032486061710987	263	137	21	5098	MAPT,CHD8,TBX1,CACNA1H,VPS13A,SMARCA2,ATP9A,NAA15,RERE,HTT,CIC,HERC2,CDK19,CCNK,ZMYM2,DYRK1A,TSC2,LUZP1,DDX6,CLN6,FMR1
HP	Abnormal repetitive mannerisms	HP:0000733	0.00927927	2.032486061710987	263	137	21	5098	MAPT,CHD8,TBX1,CACNA1H,VPS13A,SMARCA2,ATP9A,NAA15,RERE,HTT,CIC,HERC2,CDK19,CCNK,ZMYM2,DYRK1A,TSC2,LUZP1,DDX6,CLN6,FMR1
HP	Thin vermilion border	HP:0000233	0.00970641	2.012941213736577	401	137	27	5098	WASHC4,SMARCC2,NF1,CDK13,TBX1,PACS1,SMARCA2,ATP9A,CIT,SETD5,HERC2,PIGN,RAB3GAP1,GLUL,MED13,ASXL2,DNMT3A,CCNK,POLR3A,DYRK1A,RUNX2,SMC3,CDK5RAP2,ARID1A,PRKACA,FTO,FMR1
HP	Abnormal external nose morphology	HP:0010938	0.012169179359490844	1.9147387078555194	890	137	45	5098	AHI1,WASHC4,SMARCC2,NF1,BRCA1,RALGAPA1,CDK13,FLNB,COL2A1,TBX1,PACS1,SMARCA2,TBC1D20,RERE,CIT,MED13L,SETD5,PIGN,RAB3GAP1,GLUL,CDK19,JMJD1C,KANSL1,ASXL2,DNMT3A,NEK9,CCNK,JARID2,POLR3A,ZMYM2,DYRK1A,RUNX2,SMC3,INPP5E,PHF21A,PIGT,ARID1A,LUZP1,CHD5,C2CD3,PRKACA,FTO,ALDH1A2,FMR1,ALG13
HP	Bulbous nose	HP:0000414	0.013471508299882421	1.8705837769834432	206	137	18	5098	CDK13,TBX1,PACS1,SMARCA2,RERE,CIT,MED13L,SETD5,CDK19,JMJD1C,KANSL1,JARID2,ZMYM2,DYRK1A,SMC3,C2CD3,ALDH1A2,FMR1
HP	Vertical supranuclear gaze palsy	HP:0000511	0.018175386918945227	1.740516335078319	30	137	7	5098	MAPT,CCDC88C,VPS13A,POLG,NEK9,POLR3A,PIGT
HP	Abnormal judgment	HP:5200401	0.020784722660152237	1.682255766104559	493	137	30	5098	NF1,MAPT,CHD8,TBX1,CACNA1H,VPS13A,NSMF,KIF1B,HTT,HECTD4,BAZ1B,SETD5,CIC,EMC10,POLG,CDH23,JMJD1C,KANSL1,DNMT3A,ARSA,DYRK1A,TSC2,SMC3,PHF21A,TMEM127,ATXN2,SETD1B,GTF2I,CLN6,FMR1
HP	Anxiety	HP:0000739	0.027100190797716098	1.5670276514833963	474	137	29	5098	NF1,MAPT,CHD8,TBX1,CACNA1H,VPS13A,NSMF,KIF1B,HTT,HECTD4,BAZ1B,SETD5,CIC,EMC10,POLG,CDH23,JMJD1C,KANSL1,DNMT3A,DYRK1A,TSC2,SMC3,PHF21A,TMEM127,ATXN2,SETD1B,GTF2I,CLN6,FMR1
HP	Maladaptive fear-related cognitions	HP:5200230	0.027100190797716098	1.5670276514833963	474	137	29	5098	NF1,MAPT,CHD8,TBX1,CACNA1H,VPS13A,NSMF,KIF1B,HTT,HECTD4,BAZ1B,SETD5,CIC,EMC10,POLG,CDH23,JMJD1C,KANSL1,DNMT3A,DYRK1A,TSC2,SMC3,PHF21A,TMEM127,ATXN2,SETD1B,GTF2I,CLN6,FMR1
HP	Abnormal lip morphology	HP:0000159	0.0288291	1.5401687499038956	1194	137	54	5098	WASHC4,SMARCC2,NF1,BRCA1,CDK13,FLNB,CHD8,COL2A1,TBX1,PACS1,SMARCA2,NSMF,TBC1D20,ATP9A,MTHFR,RERE,CIT,MED13L,HECTD4,BAZ1B,SETD5,HERC2,PIGN,RAB3GAP1,GLUL,CDK19,JMJD1C,MED13,KANSL1,ASXL2,DNMT3A,NEK9,CCNK,JARID2,POLR3A,ZMYM2,DYRK1A,RUNX2,SMC3,PHF21A,PIGT,CDK5RAP2,ARID1A,LUZP1,CHD5,SETD1B,GTF2I,C2CD3,STIM1,PRKACA,FTO,DDX6,FMR1,ALG13
HP	Abnormal upper lip morphology	HP:0000177	0.0305672	1.5147436888889878	921	137	45	5098	WASHC4,SMARCC2,NF1,BRCA1,CDK13,FLNB,CHD8,COL2A1,TBX1,PACS1,SMARCA2,TBC1D20,ATP9A,RERE,CIT,HECTD4,BAZ1B,SETD5,HERC2,PIGN,RAB3GAP1,CDK19,JMJD1C,MED13,KANSL1,ASXL2,DNMT3A,NEK9,CCNK,JARID2,POLR3A,DYRK1A,RUNX2,SMC3,PHF21A,PIGT,CDK5RAP2,ARID1A,LUZP1,CHD5,GTF2I,STIM1,PRKACA,DDX6,ALG13
HP	Abnormal experience of reality	HP:5200423	0.0425034	1.3715767076868222	618	137	34	5098	NF1,MAPT,CHD8,TBX1,CACNA1H,VPS13A,NSMF,MTHFR,KIF1B,HTT,HECTD4,BAZ1B,SETD5,CIC,EMC10,HERC2,POLG,CDH23,JMJD1C,KANSL1,DNMT3A,JARID2,ZMYM2,ARSA,DYRK1A,TSC2,SMC3,PHF21A,TMEM127,ATXN2,SETD1B,GTF2I,CLN6,FMR1

## Sheet: Legend
Dataset EV4
GO Terms of the 426 Binding-targets of IGF2BP3 with Up-regulated Translation Efficiency in Igf2bp3-/- Round Spermatids Compared to Igf2bp3+/- Round Spermatids, Related to Figures 4E, 4F, and 4G.
