# Supplementary material for: IGF2BP3 recognizes m6A to regulate histone-to-protamine replacement during mouse sperm development
Source: EMBO J. 2025 Dec 5;45(2):504–36. doi: 10.1038/s44318-025-00659-y (PMC12811620; doi:10.1038/s44318-025-00659-y)
Supplement: Supplementary file 7 — Dataset EV5 [file 44318_2025_659_MOESM7_ESM.xlsx]

## Sheet: Sheet1
Protein	Accession	Description	Peptides	Razor + unique peptides	Unique peptides	Sequence coverage [%]	Mol. weight [kDa]	Intensity	Intensity.IgG	Intensity.Igf2bp3	iBAQ	iBAQ.IgG	iBAQ.Igf2bp3
Gm9905	Q8BJU4	Translation initiation factor IF-2-like OS=Mus musculus OX=10090 GN=Gm9905 PE=2 SV=1	1	1	1	3.2	23.582	9758400000	3538600000	6219800000	1084270000	393180000	691090000
Igf2bp3	Q9CPN8	Insulin-like growth factor 2 mRNA-binding protein 3 OS=Mus musculus OX=10090 GN=Igf2bp3 PE=1 SV=1	5	5	4	28.6	55.048	1500100000	0	1500100000	60003000	0	60003000
Krt10	A2A513	Keratin, type I cytoskeletal 10 OS=Mus musculus OX=10090 GN=Krt10 PE=1 SV=1	1	1	1	1.5	57.04	1710960000	260360000	1450600000	65804000	10014000	55790000
Tmprss13	E9QPR6	Transmembrane protease serine 13 OS=Mus musculus OX=10090 GN=Tmprss13 PE=4 SV=1	1	1	1	1.5	60.344	2610730000	2343600000	267130000	147168000	93742000	53426000
Xrra1	A0A140LIG8	X-ray radiation resistance-associated protein 1 OS=Mus musculus OX=10090 GN=Xrra1 PE=4 SV=1	1	1	1	10.1	14.244	426673900	1023900	425650000	53333990	127990	53206000
Ybx2	B2RUF0	Y box protein 2 OS=Mus musculus OX=10090 GN=Ybx2 PE=1 SV=1	5	5	5	33.4	38.08	894670000	0	894670000	37278000	0	37278000
Krt2	Q3TTY5	Keratin, type II cytoskeletal 2 epidermal OS=Mus musculus OX=10090 GN=Krt2 PE=1 SV=1	2	2	2	3.3	70.922	1670780000	248080000	1422700000	42842100	6361100	36481000
Hnrnpf	J3QNH2	Heterogeneous nuclear ribonucleoprotein F (Fragment) OS=Mus musculus OX=10090 GN=Hnrnpf PE=1 SV=1	1	1	1	92.9	1.4667	369840000	0	369840000	23115000	0	23115000
Eif5a	J3QPS8	Eukaryotic translation initiation factor 5A-1 OS=Mus musculus OX=10090 GN=Eif5a PE=1 SV=1	3	2	2	31.6	8.4395	19450000	0	19450000	19450000	0	19450000
Krt5	Q32P04	Keratin 5 OS=Mus musculus OX=10090 GN=Krt5 PE=1 SV=2;K2C5_MOUSE Keratin, type II cytoskeletal 5 OS=Mus musculus OX=10090 GN=Krt5 PE=1 SV=1	4	4	4	6	61.766	67179000	0	67179000	16795000	0	16795000
Pabpc1	F6ZAX1	Polyadenylate-binding protein 1 (Fragment) OS=Mus musculus OX=10090 GN=Pabpc1 PE=1 SV=1	3	2	2	9.3	12.588	273930000	0	273930000	9130900	0	9130900
Lamb1	Q3TNZ8	Laminin subunit beta 1 (Fragment) OS=Mus musculus OX=10090 GN=Lamb1 PE=2 SV=1	1	1	1	3.3	37.771	345300000	213070000	132230000	23020500	14205000	8815500
Hist1h2bj	A0JLV3	Histone H2B (Fragment) OS=Mus musculus OX=10090 GN=Hist1h2bj PE=2 SV=1	1	1	1	5.7	13.579	68090000	17280000	50810000	11578600	4320000	7258600
Krt14	Q61781	Keratin, type I cytoskeletal 14 OS=Mus musculus OX=10090 GN=Krt14 PE=1 SV=2	3	2	2	8.9	52.866	23208000	0	23208000	5802100	0	5802100
Hnrnpc	A0A2I3BQW7	Heterogeneous nuclear ribonucleoproteins C1/C2 (Fragment) OS=Mus musculus OX=10090 GN=Hnrnpc PE=1 SV=1	1	1	1	25	3.0795	132080000	0	132080000	4554500	0	4554500
H2az1	G3UWL7	Histone H2A OS=Mus musculus OX=10090 GN=H2az1 PE=1 SV=1	1	1	1	33.3	9.1182	14396500	2047500	12349000	4184449	68249	4116200
Tfam	Q3TSW9	Transcription factor A, mitochondrial OS=Mus musculus OX=10090 GN=Tfam PE=2 SV=1	1	1	1	4.9	27.986	64950000	0	64950000	4059300	0	4059300
Ybx3	Q9JKB3	Y-box-binding protein 3 OS=Mus musculus OX=10090 GN=Ybx3 PE=1 SV=2	2	2	2	13.9	38.813	6982400	0	6982400	3491200	0	3491200
Setd2	A0A0G2JEZ4	Histone-lysine N-methyltransferase SETD2 (Fragment) OS=Mus musculus OX=10090 GN=Setd2 PE=1 SV=1	1	1	1	1.4	85.032	72475000	0	72475000	3451200	0	3451200
Prkar2a	A0A0A6YX73	cAMP-dependent protein kinase type II-alpha regulatory subunit OS=Mus musculus OX=10090 GN=Prkar2a PE=1 SV=1	1	1	1	2.9	43.165	64615000	0	64615000	3400800	0	3400800
Dusp1	Q3UCQ6	Dual specificity protein phosphatase OS=Mus musculus OX=10090 GN=Dusp1 PE=2 SV=1	1	1	1	2.5	39.385	41905100	1365100	40540000	2619017	85317	2533700
Cage1	Q5IR70	Cancer-associated gene 1 protein homolog OS=Mus musculus OX=10090 GN=Cage1 PE=1 SV=2	1	1	1	0.8	97.034	114790000	0	114790000	2442400	0	2442400
Tra2b	A0A0R4J1X8	Transformer-2 protein homolog beta OS=Mus musculus OX=10090 GN=Tra2b PE=1 SV=1	1	1	1	28.9	4.3898	6824300	0	6824300	2274800	0	2274800
Rpl31	Q9CY93	60S ribosomal protein L31 OS=Mus musculus OX=10090 GN=Rpl31 PE=2 SV=1	1	1	1	8	14.411	14374000	0	14374000	2053500	0	2053500
Krt1	P04104	Keratin, type II cytoskeletal 1 OS=Mus musculus OX=10090 GN=Krt1 PE=1 SV=4	1	1	1	1.7	65.605	57620000	0	57620000	1858700	0	1858700
Tra2a	A0A0N4SV13	Transformer-2 protein homolog alpha OS=Mus musculus OX=10090 GN=Tra2a PE=1 SV=1	1	1	1	18.6	7.3925	3532700	0	3532700	1766400	0	1766400
Snrpa	D6RI83	U1 small nuclear ribonucleoprotein A OS=Mus musculus OX=10090 GN=Snrpa PE=1 SV=1	1	1	1	27.3	4.9937	5273000	0	5273000	1757700	0	1757700
Eif4a3	A2AFK7	RNA helicase (Fragment) OS=Mus musculus OX=10090 GN=Eif4a3 PE=1 SV=1	2	2	2	4.3	33.958	22200000	0	22200000	1707700	0	1707700
Hsp90ab1	Q80YC2	Hsp90ab1 protein (Fragment) OS=Mus musculus OX=10090 GN=Hsp90ab1 PE=2 SV=1	1	1	1	7.4	41.728	35060200	7753200	27307000	2191270	484570	1706700
U2af2	A0A140LJ08	Splicing factor U2AF 65 kDa subunit OS=Mus musculus OX=10090 GN=U2af2 PE=1 SV=1	1	1	1	7.2	13.288	35429200	28700000	6729200	8857300	7175000	1682300
Rnh1	A0A1B0GSG5	Ribonuclease inhibitor OS=Mus musculus OX=10090 GN=Rnh1 PE=1 SV=1	1	1	1	2	53.926	76965000	35247000	41718000	2960200	1355700	1604500
Cypt4	Q6P925	Cysteine-rich perinuclear theca 4 OS=Mus musculus OX=10090 GN=Cypt4 PE=2 SV=1	1	1	1	7.2	17.603	6382000	0	6382000	1595500	0	1595500
H1-7	Q8CJI4	Testis-specific H1 histone OS=Mus musculus OX=10090 GN=H1-7 PE=2 SV=2	1	1	1	6.3	44.399	16781000	0	16781000	1525600	0	1525600
Rpl11	Q9CXW4	60S ribosomal protein L11 OS=Mus musculus OX=10090 GN=Rpl11 PE=1 SV=4	1	1	1	3.9	20.252	14897000	821000	14076000	1489700	82100	1407600
Hnrnpm	B8JK33	Heterogeneous nuclear ribonucleoprotein M OS=Mus musculus OX=10090 GN=Hnrnpm PE=1 SV=1	1	1	1	2.5	68.161	64295000	0	64295000	1397700	0	1397700
Nup214	Q3TLG4	ANAPC4_WD40 domain-containing protein (Fragment) OS=Mus musculus OX=10090 GN=Nup214 PE=2 SV=1	1	1	1	4	30.385	24688700	8165700	16523000	1899130	628130	1271000
Tfg	B8JJG9	Trk-fused gene (Fragment) OS=Mus musculus OX=10090 GN=Tfg PE=1 SV=1	1	1	1	11.2	10.233	6236800	0	6236800	1247400	0	1247400
Hspa2	P17156	Heat shock-related 70 kDa protein 2 OS=Mus musculus OX=10090 GN=Hspa2 PE=1 SV=2	1	1	1	3.3	69.641	33371000	0	33371000	953450	0	953450
Ran	Q3ULW0	GTP-binding nuclear protein Ran OS=Mus musculus OX=10090 GN=Ran PE=2 SV=1	1	1	1	5.1	24.351	10210000	0	10210000	928150	0	928150
Spcs3	Q6ZWQ7	Signal peptidase complex subunit 3 OS=Mus musculus OX=10090 GN=Spcs3 PE=1 SV=1	1	1	1	12.8	20.313	6093100	0	6093100	870450	0	870450
Rps11	A0A1B0GRR3	40S ribosomal protein S11 OS=Mus musculus OX=10090 GN=Rps11 PE=1 SV=1	1	1	1	5.4	15.198	7677800	0	7677800	767780	0	767780
Tmem253	Q3UNB8	Transmembrane protein 253 OS=Mus musculus OX=10090 GN=Tmem253 PE=2 SV=1	1	1	1	3.4	22.415	31846900	29663000	2183900	10615660	9887700	727960
Myo1f	Q9CRE1	SH3 domain-containing protein (Fragment) OS=Mus musculus OX=10090 GN=Myo1f PE=2 SV=1	1	1	1	2.3	34.041	13594600	3138600	10456000	906330	209240	697090
Sf3a3	Q58E59	Splicing factor 3a, subunit 3 OS=Mus musculus OX=10090 GN=Sf3a3 PE=1 SV=1	1	1	1	1.8	58.841	13064000	0	13064000	544320	0	544320
Tnc	Q80YX0	Tenascin OS=Mus musculus OX=10090 GN=Tnc PE=1 SV=1	1	1	1	2.8	91.21	18446000	0	18446000	512390	0	512390
Rps3a1	Q9D1S3	40S ribosomal protein S3a OS=Mus musculus OX=10090 GN=Rps3a1 PE=2 SV=1	1	1	1	4.5	29.885	8141100	0	8141100	478890	0	478890
Zfp979	A2A799	Zinc finger protein 979 OS=Mus musculus OX=10090 GN=Zfp979 PE=4 SV=1	1	1	1	3.4	48.135	7605500	0	7605500	447380	0	447380
Adora1	Q3URG8	RNA-directed DNA polymerase (Fragment) OS=Mus musculus OX=10090 GN=Adora1 PE=2 SV=1	1	1	1	27.9	5.2539	1187700	0	1187700	395890	0	395890
Banf1	O54962	Barrier-to-autointegration factor OS=Mus musculus OX=10090 GN=Banf1 PE=1 SV=1	1	1	1	15.7	10.102	2784870	711970	2072900	464140	118660	345480
Cct5	E0CZA1	T-complex protein 1 subunit epsilon (Fragment) OS=Mus musculus OX=10090 GN=Cct5 PE=1 SV=1	1	1	1	15.1	21.525	3782300	0	3782300	343850	0	343850
Vim	Q3UD36	Vimentin (Fragment) OS=Mus musculus OX=10090 GN=Vim PE=2 SV=1	2	2	2	5.2	47.176	8981200	0	8981200	309700	0	309700
Pabpn1	G3UX74	Polyadenylate-binding protein 2 OS=Mus musculus OX=10090 GN=Pabpn1 PE=1 SV=1	1	1	1	21.9	6.5159	4559000	0	4559000	303940	0	303940
H1-4	P43274	Histone H1.4 OS=Mus musculus OX=10090 GN=H1-4 PE=1 SV=2	1	1	1	7.3	21.977	2715800	0	2715800	301760	0	301760
H1f2	Q5SZA3	Histone cluster 1, H1c OS=Mus musculus OX=10090 GN=H1f2 PE=1 SV=1	1	1	1	7.5	21.266	2650200	0	2650200	294460	0	294460
Alb	P07724	Albumin OS=Mus musculus OX=10090 GN=Alb PE=1 SV=3	2	2	2	2.5	68.692	14052600	3898600	10154000	360314	99964	260350
Phf10	E9Q5L7	PHD finger protein 10 OS=Mus musculus OX=10090 GN=Phf10 PE=1 SV=2	1	1	1	5.6	26.896	2939900	0	2939900	244990	0	244990
Mkln1	Q3TNJ2	LisH domain-containing protein OS=Mus musculus OX=10090 GN=Mkln1 PE=2 SV=1	1	1	1	5.4	28.108	2760000	0	2760000	230000	0	230000
Pgp	Q5XK18	Pgp protein OS=Mus musculus OX=10090 GN=Pgp PE=2 SV=1	1	1	1	5.1	23.139	2681800	1051600	1630200	268180	105160	163020
Armh3	Q6PD19	Armadillo-like helical domain-containing protein 3 OS=Mus musculus OX=10090 GN=Armh3 PE=1 SV=2	1	1	1	1	78.631	5797100	1928100	3869000	199896	66486	133410
Rbpjl	Q3V2I2	Recombining binding protein suppressor of hairless-like protein OS=Mus musculus OX=10090 GN=Rbpjl PE=2 SV=1	2	2	2	4.3	56.779	3040600	0	3040600	132200	0	132200
Cmya5	E9QLJ0	Cardiomyopathy-associated protein 5 OS=Mus musculus OX=10090 GN=Cmya5 PE=1 SV=1	1	1	1	0.2	405.57	24771000	0	24771000	131760	0	131760
Nrn1l	Q8C4W3	Neuritin-like protein OS=Mus musculus OX=10090 GN=Nrn1l PE=2 SV=2	1	1	1	6.2	17.39	1296500	0	1296500	129650	0	129650
Gmfg	Q3U6A4	ADF-H domain-containing protein OS=Mus musculus OX=10090 GN=Gmfg PE=2 SV=1	1	1	1	9.8	14.077	853540	0	853540	121930	0	121930
Vcl	Q64727	Vinculin OS=Mus musculus OX=10090 GN=Vcl PE=1 SV=4	1	1	1	2.2	116.72	13691500	4664700	9026800	182557	62197	120360
Banp	F6V6B6	Protein BANP (Fragment) OS=Mus musculus OX=10090 GN=Banp PE=1 SV=2	1	1	1	5	34.943	386520	0	386520	64420	0	64420
Fn1	Q8R3F3	Fibronectin (Fragment) OS=Mus musculus OX=10090 GN=Fn1 PE=2 SV=1	1	1	1	1.7	89.227	2286400	0	2286400	63511	0	63511
Piezo1	Q811I7	Fam38a protein (Fragment) OS=Mus musculus OX=10090 GN=Piezo1 PE=2 SV=1	1	1	1	1.1	123.98	2129100	0	2129100	49513	0	49513
Pex16	Q3TRJ6	Peroxisomal membrane protein PEX16 (Fragment) OS=Mus musculus OX=10090 GN=Pex16 PE=2 SV=1	1	1	1	8.2	35.007	702680	0	702680	41334	0	41334
Actc1	P68033	Actin, alpha cardiac muscle 1 OS=Mus musculus OX=10090 GN=Actc1 PE=1 SV=1	4	4	4	13	42.019	135667510	134970000	697510	6783375	6748500	34875
B3gat2	Q5DTT7	Galactosylgalactosylxylosylprotein 3-beta-glucuronosyltransferase (Fragment) OS=Mus musculus OX=10090 GN=B3gat2 PE=2 SV=1	1	1	1	7.4	40.066	3556160	3110400	445760	187161	163700	23461
Dock2	Q6A0A3	MKIAA0209 protein (Fragment) OS=Mus musculus OX=10090 GN=Dock2 PE=2 SV=1	1	1	1	0.8	181.11	1272250	422430	849820	17192.5	5708.5	11484
Eeig1	Q8R3X2	Fam102a protein (Fragment) OS=Mus musculus OX=10090 GN=Fam102a PE=2 SV=1	1	1	1	38.5	4.657	0	0	0	0	0	0
Nalf1	A0A140LIV2	NALCN channel auxiliary factor 1 (Fragment) OS=Mus musculus OX=10090 GN=Nalf1 PE=4 SV=1	1	1	1	33.3	2.2066	3771400	3771400	0	1885700	1885700	0
Cyp2r1	D6RCU9	Vitamin D 25-hydroxylase OS=Mus musculus OX=10090 GN=Cyp2r1 PE=4 SV=1	1	1	1	31.3	9.0107	625260	625260	0	125050	125050	0
H2-T3	S4R1D6	H-2 class I histocompatibility antigen, TLA(B) alpha chain (Fragment) OS=Mus musculus OX=10090 GN=H2-T3 PE=1 SV=1	1	1	1	30.9	6.9797	0	0	0	0	0	0
A230056P14Rik	Q3USL2	Uncharacterized protein OS=Mus musculus OX=10090 GN=A230056P14Rik PE=2 SV=1	1	1	1	10.8	11.951	13050000	13050000	0	13050000	13050000	0
Rpl13a	A0A1B0GSL5	60S ribosomal protein L13a OS=Mus musculus OX=10090 GN=Rpl13a PE=1 SV=1	1	1	1	10	11.803	0	0	0	0	0	0
Pitx1	G3UZS0	Pituitary homeobox 1 (Fragment) OS=Mus musculus OX=10090 GN=Pitx1 PE=4 SV=8	1	1	1	9.8	13.384	5526400	5526400	0	921060	921060	0
Larp7	A0A0G2JFW4	La-related protein 7 (Fragment) OS=Mus musculus OX=10090 GN=Larp7 PE=1 SV=1	1	1	1	8.8	9.5378	0	0	0	0	0	0
Calm3	P0DP28	Calmodulin-3 OS=Mus musculus OX=10090 GN=Calm3 PE=1 SV=1	1	1	1	8.7	16.837	29752000	29752000	0	3305800	3305800	0
Fgfr1op2	F8WGG1	FGFR1 oncogene partner 2 homolog OS=Mus musculus OX=10090 GN=Fgfr1op2 PE=1 SV=1	1	1	1	8.7	20.123	0	0	0	0	0	0
Iglv3	A0A0B4J1K5	Immunoglobulin lambda variable 3 (Fragment) OS=Mus musculus OX=10090 GN=Iglv3 PE=4 SV=1	1	1	1	8.2	13.416	254110000	254110000	0	63528000	63528000	0
Elmo1	A0A1Y7VIX9	Engulfment and cell motility protein 1 (Fragment) OS=Mus musculus OX=10090 GN=Elmo1 PE=1 SV=2	1	1	1	7.8	22.434	0	0	0	0	0	0
Gm31160	A0A5F8MPQ6	Predicted gene, 31160 (Fragment) OS=Mus musculus OX=10090 GN=Gm31160 PE=4 SV=1	1	1	1	7.6	38.566	2390100	2390100	0	183860	183860	0
Osbpl7	Q5U471	Osbpl7 protein OS=Mus musculus OX=10090 GN=Osbpl7 PE=2 SV=1	1	1	1	6.6	25.976	0	0	0	0	0	0
Ldhc	A0A1B0GSR2	L-lactate dehydrogenase C chain OS=Mus musculus OX=10090 GN=Ldhc PE=1 SV=1	1	1	1	5.3	18.619	28903000	28903000	0	2627600	2627600	0
Rpgrip1	M0QWC0	X-linked retinitis pigmentosa GTPase regulator-interacting protein 1 OS=Mus musculus OX=10090 GN=Rpgrip1 PE=4 SV=1	1	1	1	5.2	32.803	0	0	0	0	0	0
Elavl1	P70372	ELAV-like protein 1 OS=Mus musculus OX=10090 GN=Elavl1 PE=1 SV=2	1	1	1	4.6	36.169	5023800	5023800	0	111640	111640	0
Pcdh9	Q2TJI3	Protocadherin 9 isoform 4 (Fragment) OS=Mus musculus OX=10090 GN=Pcdh9 PE=2 SV=1	1	1	1	4.6	36.096	0	0	0	0	0	0
Clca4c-ps	Q3UTT3	CLCA domain-containing protein OS=Mus musculus OX=10090 GN=Clca4c-ps PE=2 SV=1	1	1	1	4.5	18.082	732850	732850	0	91606	91606	0
Thrap3	Q8R353	Thrap3 protein OS=Mus musculus OX=10090 GN=Thrap3 PE=2 SV=1	1	1	1	4.3	38.293	0	0	0	0	0	0
F830104G03Rik	Q3U0H0	Predicted gene OS=Mus musculus OX=10090 GN=F830104G03Rik PE=2 SV=1	1	1	1	4	20.344	3590100	3590100	0	359010	359010	0
Vdac3	Q3TX38	Voltage-dependent anion-selective channel protein 3 OS=Mus musculus OX=10090 GN=Vdac3 PE=1 SV=1	1	1	1	3.9	30.752	5824100	5824100	0	416010	416010	0
Irs1	P35569	Insulin receptor substrate 1 OS=Mus musculus OX=10090 GN=Irs1 PE=1 SV=1	1	1	1	3.9	130.72	0	0	0	0	0	0
Nup85	Z4YLV0	Nuclear pore complex protein Nup85 (Fragment) OS=Mus musculus OX=10090 GN=Nup85 PE=1 SV=1	1	1	1	3.6	31.303	211780	211780	0	16291	16291	0
Adrb1	Q9CRR2	Beta-1 adrenergic receptor (Fragment) OS=Mus musculus OX=10090 GN=Adrb1 PE=2 SV=1	1	1	1	3.5	44.742	3848600	3848600	0	240540	240540	0
Tekt2	Q922G7	Tektin-2 OS=Mus musculus OX=10090 GN=Tekt2 PE=1 SV=1	1	1	1	3.5	50.311	0	0	0	0	0	0
Lmtk3	A0A0R4J0W7	Serine/threonine-protein kinase LMTK3 OS=Mus musculus OX=10090 GN=Lmtk3 PE=1 SV=1	1	1	1	3.2	150.89	0	0	0	0	0	0
Tex16	Q99MW8	Testis protein TEX16 OS=Mus musculus OX=10090 GN=Tex16 PE=2 SV=1	1	1	1	3.1	127.49	0	0	0	0	0	0
Plxna3	Q571A4	MKIAA4078 protein (Fragment) OS=Mus musculus OX=10090 GN=Plxna3 PE=2 SV=1	1	1	1	2.5	69.776	0	0	0	0	0	0
IGHG2	A0A4E9G461	IgG2 (Fragment) OS=Mus musculus OX=10090 GN=IGHG2 PE=4 SV=1	1	1	1	2.2	35.813	287930000	287930000	0	22149000	22149000	0
Gramd1b	A0A1D5RLT6	Protein Aster-B OS=Mus musculus OX=10090 GN=Gramd1b PE=1 SV=1	1	1	1	2	88.748	0	0	0	0	0	0
Nfkbil1	Q3V006	NF-kappa-B inhibitor-like protein 1 OS=Mus musculus OX=10090 GN=Nfkbil1 PE=2 SV=1	1	1	1	1.8	43.179	26718000	26718000	0	1335900	1335900	0
Hlcs	A0A2I3BPG4	Biotin--protein ligase OS=Mus musculus OX=10090 GN=Hlcs PE=1 SV=1	1	1	1	1.8	94.906	430510	430510	0	13046	13046	0
Nod1	Q540J8	NOD1 OS=Mus musculus OX=10090 GN=Nod1 PE=1 SV=1;NOD1_MOUSE Nucleotide-binding oligomerization domain-containing protein 1 OS=Mus musculus OX=10090 GN=Nod1 PE=1 SV=1	1	1	1	1.6	107.74	0	0	0	0	0	0
Krt76	Q3UV17	Keratin, type II cytoskeletal 2 oral OS=Mus musculus OX=10090 GN=Krt76 PE=1 SV=1	1	1	1	1.5	62.844	239300000	239300000	0	6647300	6647300	0
Med24	A6PW47	Mediator of RNA polymerase II transcription subunit 24 OS=Mus musculus OX=10090 GN=Med24 PE=1 SV=1	1	1	1	1.5	111.86	0	0	0	0	0	0
Cpne6	Q3UYN2	Copine-6 OS=Mus musculus OX=10090 GN=Cpne6 PE=1 SV=1;Q3UN71_MOUSE Copine 6 OS=Mus musculus OX=10090 GN=Cpne6 PE=2 SV=1	1	1	1	1.3	61.652	57940000	57940000	0	2069300	2069300	0
Dip2a	Q66L71	Dip2a protein (Fragment) OS=Mus musculus OX=10090 GN=Dip2a PE=2 SV=1	1	1	1	1	159.84	0	0	0	0	0	0
Zfp280d	V9GWW1	Zinc finger protein 280D OS=Mus musculus OX=10090 GN=Zfp280d PE=1 SV=1	1	1	1	0.7	104.87	11333000	11333000	0	246380	246380	0
Slc9c1	Q6UJY2	Sodium/hydrogen exchanger 10 OS=Mus musculus OX=10090 GN=Slc9c1 PE=1 SV=3	1	1	1	0.6	135.54	0	0	0	0	0	0
Dync1h1	Q9JHU4	Cytoplasmic dynein 1 heavy chain 1 OS=Mus musculus OX=10090 GN=Dync1h1 PE=1 SV=2	1	1	1	0.3	532.04	0	0	0	0	0	0
Syne2	E9QP46	Nesprin-2 OS=Mus musculus OX=10090 GN=Syne2 PE=1 SV=1	1	1	1	0.1	782.13	0	0	0	0	0	0

## Sheet: Legend
Dataset EV5
List of the Top co-factors of IGF2BP3 Identified by Immunoprecipitation Followed by Mass Spectrometry in Adult Mouse Testes, Related to Figure 5A.
