# Supplementary material for: IGF2BP3 recognizes m6A to regulate histone-to-protamine replacement during mouse sperm development
Source: EMBO J. 2025 Dec 5;45(2):504–36. doi: 10.1038/s44318-025-00659-y (PMC12811620; doi:10.1038/s44318-025-00659-y)
Supplement: Supplementary file 8 — Movie EV1 [file 44318_2025_659_MOESM8_ESM.zip]

Archive with 3 entries (2 files):
- Movie EV1/Movie EV1 CASA of the Motility and Concentration of Igf2bp3++ Epididymal Spermatozoa.mp4
- Movie EV1/Movie EV1.docx
- Movie EV1/
