# Supplementary material for: IGF2BP3 recognizes m6A to regulate histone-to-protamine replacement during mouse sperm development
Source: EMBO J. 2025 Dec 5;45(2):504–36. doi: 10.1038/s44318-025-00659-y (PMC12811620; doi:10.1038/s44318-025-00659-y)
Supplement: Supplementary file 14 — Source data Fig. [file 44318_2025_659_MOESM14_ESM.zip]

Archive with 259 entries (219 files):
- EMBOJ-2025-121587_Source Data/
- EMBOJ-2025-121587_Source Data/Source Data Figure 1/
- EMBOJ-2025-121587_Source Data/Source Data Figure 1/SD Figure 1A/
- EMBOJ-2025-121587_Source Data/Source Data Figure 1/SD Figure 1A/SD Figure 1A-ACTB.tif
- EMBOJ-2025-121587_Source Data/Source Data Figure 1/SD Figure 1A/SD Figure 1A-IGF2BP3.tif
- EMBOJ-2025-121587_Source Data/Source Data Figure 1/SD Figure 1A/SD Figure 1A.pdf
- EMBOJ-2025-121587_Source Data/Source Data Figure 1/SD Figure 1B/
- EMBOJ-2025-121587_Source Data/Source Data Figure 1/SD Figure 1B/F1B-1.tif
- EMBOJ-2025-121587_Source Data/Source Data Figure 1/SD Figure 1B/F1B-ACTB.png
- EMBOJ-2025-121587_Source Data/Source Data Figure 1/SD Figure 1B/SD Figure 1B.pdf
- EMBOJ-2025-121587_Source Data/Source Data Figure 1/SD Figure 1C/
- EMBOJ-2025-121587_Source Data/Source Data Figure 1/SD Figure 1C/Hoechst.jpg
- EMBOJ-2025-121587_Source Data/Source Data Figure 1/SD Figure 1C/IGF2BP3.jpg
- EMBOJ-2025-121587_Source Data/Source Data Figure 1/SD Figure 1C/LIN28A.jpg
- EMBOJ-2025-121587_Source Data/Source Data Figure 1/SD Figure 1C/Merge.jpg
- EMBOJ-2025-121587_Source Data/Source Data Figure 1/SD Figure 1D/
- EMBOJ-2025-121587_Source Data/Source Data Figure 1/SD Figure 1D/Hoechst.jpg
- EMBOJ-2025-121587_Source Data/Source Data Figure 1/SD Figure 1D/IGF2BP3.jpg
- EMBOJ-2025-121587_Source Data/Source Data Figure 1/SD Figure 1D/Merge.jpg
- EMBOJ-2025-121587_Source Data/Source Data Figure 1/SD Figure 1D/γH2AX.jpg
- EMBOJ-2025-121587_Source Data/Source Data Figure 1/SD Figure 1E/
- EMBOJ-2025-121587_Source Data/Source Data Figure 1/SD Figure 1E/Stage I Hoechst.jpg
- EMBOJ-2025-121587_Source Data/Source Data Figure 1/SD Figure 1E/Stage I IGF2BP3.jpg
- EMBOJ-2025-121587_Source Data/Source Data Figure 1/SD Figure 1E/Stage I Merge.jpg
- EMBOJ-2025-121587_Source Data/Source Data Figure 1/SD Figure 1E/Stage I PNA.jpg
- EMBOJ-2025-121587_Source Data/Source Data Figure 1/SD Figure 1E/Stage II-III Hoechst.jpg
- EMBOJ-2025-121587_Source Data/Source Data Figure 1/SD Figure 1E/Stage II-III IGF2BP3.jpg
- EMBOJ-2025-121587_Source Data/Source Data Figure 1/SD Figure 1E/Stage II-III Merge.jpg
- EMBOJ-2025-121587_Source Data/Source Data Figure 1/SD Figure 1E/Stage II-III PNA.jpg
- EMBOJ-2025-121587_Source Data/Source Data Figure 1/SD Figure 1E/Stage IV-VI Hoechst.jpg
- EMBOJ-2025-121587_Source Data/Source Data Figure 1/SD Figure 1E/Stage IV-VI IGF2BP3.jpg
- EMBOJ-2025-121587_Source Data/Source Data Figure 1/SD Figure 1E/Stage IV-VI Merge.jpg
- EMBOJ-2025-121587_Source Data/Source Data Figure 1/SD Figure 1E/Stage IV-VI PNA.jpg
- EMBOJ-2025-121587_Source Data/Source Data Figure 1/SD Figure 1E/Stage IX-X Hoechst.jpg
- EMBOJ-2025-121587_Source Data/Source Data Figure 1/SD Figure 1E/Stage IX-X IGF2BP3 .jpg
- EMBOJ-2025-121587_Source Data/Source Data Figure 1/SD Figure 1E/Stage IX-X Merge.jpg
- EMBOJ-2025-121587_Source Data/Source Data Figure 1/SD Figure 1E/Stage IX-X PNA.jpg
- EMBOJ-2025-121587_Source Data/Source Data Figure 1/SD Figure 1E/Stage VII-VIII Hoechst.jpg
- EMBOJ-2025-121587_Source Data/Source Data Figure 1/SD Figure 1E/Stage VII-VIII IGF2BP3.jpg
- EMBOJ-2025-121587_Source Data/Source Data Figure 1/SD Figure 1E/Stage VII-VIII Merge.jpg
- EMBOJ-2025-121587_Source Data/Source Data Figure 1/SD Figure 1E/Stage VII-VIII PNA.jpg
- EMBOJ-2025-121587_Source Data/Source Data Figure 1/SD Figure 1E/Stage XI-XII Hoechst.jpg
- EMBOJ-2025-121587_Source Data/Source Data Figure 1/SD Figure 1E/Stage XI-XII IGF2BP3.jpg
- EMBOJ-2025-121587_Source Data/Source Data Figure 1/SD Figure 1E/Stage XI-XII Merge.jpg
- EMBOJ-2025-121587_Source Data/Source Data Figure 1/SD Figure 1E/Stage XI-XII PNA.jpg
- EMBOJ-2025-121587_Source Data/Source Data Figure 1/SD Figure 1F/
- EMBOJ-2025-121587_Source Data/Source Data Figure 1/SD Figure 1F/L/Z.jpg
- EMBOJ-2025-121587_Source Data/Source Data Figure 1/SD Figure 1F/MI-MII.jpg
- EMBOJ-2025-121587_Source Data/Source Data Figure 1/SD Figure 1F/P/D.jpg
- EMBOJ-2025-121587_Source Data/Source Data Figure 1/SD Figure 1F/SPG.jpg
- EMBOJ-2025-121587_Source Data/Source Data Figure 1/SD Figure 1F/Step 1.jpg
- EMBOJ-2025-121587_Source Data/Source Data Figure 1/SD Figure 1F/Step 11-12.jpg
- EMBOJ-2025-121587_Source Data/Source Data Figure 1/SD Figure 1F/Step 13-16.jpg
- EMBOJ-2025-121587_Source Data/Source Data Figure 1/SD Figure 1F/Step 2-3.jpg
- EMBOJ-2025-121587_Source Data/Source Data Figure 1/SD Figure 1F/Step 4-6.jpg
- EMBOJ-2025-121587_Source Data/Source Data Figure 1/SD Figure 1F/Step 7-8.jpg
- EMBOJ-2025-121587_Source Data/Source Data Figure 1/SD Figure 1F/Step 9-10.jpg
- EMBOJ-2025-121587_Source Data/Source Data Figure 2/
- EMBOJ-2025-121587_Source Data/Source Data Figure 2/SD Figure 2 Numerical Data.xlsx
- EMBOJ-2025-121587_Source Data/Source Data Figure 2/SD Figure 2A/
- EMBOJ-2025-121587_Source Data/Source Data Figure 2/SD Figure 2A/SD Figure 2A.jpg
- EMBOJ-2025-121587_Source Data/Source Data Figure 2/SD Figure 2E/
- EMBOJ-2025-121587_Source Data/Source Data Figure 2/SD Figure 2E/Igf2bp3+/-.jpg
- EMBOJ-2025-121587_Source Data/Source Data Figure 2/SD Figure 2E/Igf2bp3-/-.jpg
- EMBOJ-2025-121587_Source Data/Source Data Figure 2/SD Figure 2F/
- EMBOJ-2025-121587_Source Data/Source Data Figure 2/SD Figure 2F/Igf2bp3+/- .jpg
- EMBOJ-2025-121587_Source Data/Source Data Figure 2/SD Figure 2F/Igf2bp3-/- .jpg
- EMBOJ-2025-121587_Source Data/Source Data Figure 2/SD Figure 2G/
- EMBOJ-2025-121587_Source Data/Source Data Figure 2/SD Figure 2G/Igf2bp3+/- .fcs
- EMBOJ-2025-121587_Source Data/Source Data Figure 2/SD Figure 2G/Igf2bp3-/- .fcs
- EMBOJ-2025-121587_Source Data/Source Data Figure 2/SD Figure 2H/
- EMBOJ-2025-121587_Source Data/Source Data Figure 2/SD Figure 2H/Igf2bp3+/- Stage I-II.jpg
- EMBOJ-2025-121587_Source Data/Source Data Figure 2/SD Figure 2H/Igf2bp3+/- Stage IV-VI.jpg
- EMBOJ-2025-121587_Source Data/Source Data Figure 2/SD Figure 2H/Igf2bp3+/- Stage VII-VIII.jpg
- EMBOJ-2025-121587_Source Data/Source Data Figure 2/SD Figure 2H/Igf2bp3+/- Stage VIII-IX.jpg
- EMBOJ-2025-121587_Source Data/Source Data Figure 2/SD Figure 2H/Igf2bp3-/- Stage I-II.jpg
- EMBOJ-2025-121587_Source Data/Source Data Figure 2/SD Figure 2H/Igf2bp3-/- Stage IV-VI.jpg
- EMBOJ-2025-121587_Source Data/Source Data Figure 2/SD Figure 2H/Igf2bp3-/- Stage VII-VIII.jpg
- EMBOJ-2025-121587_Source Data/Source Data Figure 2/SD Figure 2H/Igf2bp3-/- Stage VIII-IX.jpg
- EMBOJ-2025-121587_Source Data/Source Data Figure 2/SD Figure 2J/
- EMBOJ-2025-121587_Source Data/Source Data Figure 2/SD Figure 2J/Igf2bp3+/- Hoechst.jpg
- EMBOJ-2025-121587_Source Data/Source Data Figure 2/SD Figure 2J/Igf2bp3+/- Merge.jpg
- EMBOJ-2025-121587_Source Data/Source Data Figure 2/SD Figure 2J/Igf2bp3+/- Stage XI-XII.jpg
- EMBOJ-2025-121587_Source Data/Source Data Figure 2/SD Figure 2J/Igf2bp3+/- TUNEL.jpg
- EMBOJ-2025-121587_Source Data/Source Data Figure 2/SD Figure 2J/Igf2bp3-/- Hoechst .jpg
- EMBOJ-2025-121587_Source Data/Source Data Figure 2/SD Figure 2J/Igf2bp3-/- Merge .jpg
- EMBOJ-2025-121587_Source Data/Source Data Figure 2/SD Figure 2J/Igf2bp3-/- Stage XI-XII.jpg
- EMBOJ-2025-121587_Source Data/Source Data Figure 2/SD Figure 2J/Igf2bp3-/- TUNEL .jpg
- EMBOJ-2025-121587_Source Data/Source Data Figure 3/
- EMBOJ-2025-121587_Source Data/Source Data Figure 3/SD Figure 3 Numerical Data.xlsx
- EMBOJ-2025-121587_Source Data/Source Data Figure 3/SD Figure 3A/
- EMBOJ-2025-121587_Source Data/Source Data Figure 3/SD Figure 3A/Igf2bp3+/- 1.jpg
- EMBOJ-2025-121587_Source Data/Source Data Figure 3/SD Figure 3A/Igf2bp3+/- 2.jpg
- EMBOJ-2025-121587_Source Data/Source Data Figure 3/SD Figure 3A/Igf2bp3-/- 1.jpg
- EMBOJ-2025-121587_Source Data/Source Data Figure 3/SD Figure 3A/Igf2bp3-/- 2.jpg
- EMBOJ-2025-121587_Source Data/Source Data Figure 3/SD Figure 3A/Igf2bp3-/- 3.jpg
- EMBOJ-2025-121587_Source Data/Source Data Figure 3/SD Figure 3A/Igf2bp3-/- 4.jpg
- EMBOJ-2025-121587_Source Data/Source Data Figure 3/SD Figure 3B/
- EMBOJ-2025-121587_Source Data/Source Data Figure 3/SD Figure 3B/SD Figure 3B-H2A.tif
- EMBOJ-2025-121587_Source Data/Source Data Figure 3/SD Figure 3B/SD Figure 3B-H2B.tif
- EMBOJ-2025-121587_Source Data/Source Data Figure 3/SD Figure 3B/SD Figure 3B-H3.tif
- EMBOJ-2025-121587_Source Data/Source Data Figure 3/SD Figure 3B/SD Figure 3B-H4.tif
- EMBOJ-2025-121587_Source Data/Source Data Figure 3/SD Figure 3B/SD Figure 3B-PRM1.tif
- EMBOJ-2025-121587_Source Data/Source Data Figure 3/SD Figure 3B/SD Figure 3B-PRM2.tif
- EMBOJ-2025-121587_Source Data/Source Data Figure 3/SD Figure 3B/SD Figure 3B-TUBLIN.tif
- EMBOJ-2025-121587_Source Data/Source Data Figure 3/SD Figure 3B/SD Figure 3B.pdf
- EMBOJ-2025-121587_Source Data/Source Data Figure 3/SD Figure 3C/
- EMBOJ-2025-121587_Source Data/Source Data Figure 3/SD Figure 3C/Igf2bp3+/- H2A.jpg
- EMBOJ-2025-121587_Source Data/Source Data Figure 3/SD Figure 3C/Igf2bp3+/- H2B.jpg
- EMBOJ-2025-121587_Source Data/Source Data Figure 3/SD Figure 3C/Igf2bp3+/- H3.jpg
- EMBOJ-2025-121587_Source Data/Source Data Figure 3/SD Figure 3C/Igf2bp3+/- H4.jpg
- EMBOJ-2025-121587_Source Data/Source Data Figure 3/SD Figure 3C/Igf2bp3-/- H2A.jpg
- EMBOJ-2025-121587_Source Data/Source Data Figure 3/SD Figure 3C/Igf2bp3-/- H2B.jpg
- EMBOJ-2025-121587_Source Data/Source Data Figure 3/SD Figure 3C/Igf2bp3-/- H3.jpg
- EMBOJ-2025-121587_Source Data/Source Data Figure 3/SD Figure 3C/Igf2bp3-/- H4.jpg
- EMBOJ-2025-121587_Source Data/Source Data Figure 3/SD Figure 3E/
- EMBOJ-2025-121587_Source Data/Source Data Figure 3/SD Figure 3E/Igf2bp3+/- H4Ac.jpg
- EMBOJ-2025-121587_Source Data/Source Data Figure 3/SD Figure 3E/Igf2bp3+/- Hoechst.jpg
- EMBOJ-2025-121587_Source Data/Source Data Figure 3/SD Figure 3E/Igf2bp3+/- Merge.jpg
- EMBOJ-2025-121587_Source Data/Source Data Figure 3/SD Figure 3E/Igf2bp3+/- PNA.jpg
- EMBOJ-2025-121587_Source Data/Source Data Figure 3/SD Figure 3E/Igf2bp3-/- H4Ac.jpg
- EMBOJ-2025-121587_Source Data/Source Data Figure 3/SD Figure 3E/Igf2bp3-/- Hoechst.jpg
- EMBOJ-2025-121587_Source Data/Source Data Figure 3/SD Figure 3E/Igf2bp3-/- Merge.jpg
- EMBOJ-2025-121587_Source Data/Source Data Figure 3/SD Figure 3E/Igf2bp3-/- PNA.jpg
- EMBOJ-2025-121587_Source Data/Source Data Figure 3/SD Figure 3F/
- EMBOJ-2025-121587_Source Data/Source Data Figure 3/SD Figure 3F/Igf2bp3+/- Hoechst.jpg
- EMBOJ-2025-121587_Source Data/Source Data Figure 3/SD Figure 3F/Igf2bp3+/- Merge.jpg
- EMBOJ-2025-121587_Source Data/Source Data Figure 3/SD Figure 3F/Igf2bp3+/- PNA.jpg
- EMBOJ-2025-121587_Source Data/Source Data Figure 3/SD Figure 3F/Igf2bp3+/- TNP2.jpg
- EMBOJ-2025-121587_Source Data/Source Data Figure 3/SD Figure 3F/Igf2bp3-/- Hoechst.jpg
- EMBOJ-2025-121587_Source Data/Source Data Figure 3/SD Figure 3F/Igf2bp3-/- Merge.jpg
- EMBOJ-2025-121587_Source Data/Source Data Figure 3/SD Figure 3F/Igf2bp3-/- PNA.jpg
- EMBOJ-2025-121587_Source Data/Source Data Figure 3/SD Figure 3F/Igf2bp3-/- TNP2.jpg
- EMBOJ-2025-121587_Source Data/Source Data Figure 3/SD Figure 3G/
- EMBOJ-2025-121587_Source Data/Source Data Figure 3/SD Figure 3G/Igf2bp3+/- Hoechst.jpg
- EMBOJ-2025-121587_Source Data/Source Data Figure 3/SD Figure 3G/Igf2bp3+/- Merge.jpg
- EMBOJ-2025-121587_Source Data/Source Data Figure 3/SD Figure 3G/Igf2bp3+/- PNA.jpg
- EMBOJ-2025-121587_Source Data/Source Data Figure 3/SD Figure 3G/Igf2bp3+/- PRM1.jpg
- EMBOJ-2025-121587_Source Data/Source Data Figure 3/SD Figure 3G/Igf2bp3-/- Hoechst.jpg
- EMBOJ-2025-121587_Source Data/Source Data Figure 3/SD Figure 3G/Igf2bp3-/- Merge.jpg
- EMBOJ-2025-121587_Source Data/Source Data Figure 3/SD Figure 3G/Igf2bp3-/- PNA.jpg
- EMBOJ-2025-121587_Source Data/Source Data Figure 3/SD Figure 3G/Igf2bp3-/- PRM1.jpg
- EMBOJ-2025-121587_Source Data/Source Data Figure 4/
- EMBOJ-2025-121587_Source Data/Source Data Figure 4/SD Figure 4 Numerical Data.xlsx
- EMBOJ-2025-121587_Source Data/Source Data Figure 4/SD Figure 4I/
- EMBOJ-2025-121587_Source Data/Source Data Figure 4/SD Figure 4I/SD Figure 4I Igf2bp3+/- Dot1l.jpg
- EMBOJ-2025-121587_Source Data/Source Data Figure 4/SD Figure 4I/SD Figure 4I Igf2bp3+/- Hoechst.jpg
- EMBOJ-2025-121587_Source Data/Source Data Figure 4/SD Figure 4I/SD Figure 4I Igf2bp3+/- Merge.jpg
- EMBOJ-2025-121587_Source Data/Source Data Figure 4/SD Figure 4I/SD Figure 4I Igf2bp3+/- PNA.jpg
- EMBOJ-2025-121587_Source Data/Source Data Figure 4/SD Figure 4I/SD Figure 4I Igf2bp3-/- Dot1l.jpg
- EMBOJ-2025-121587_Source Data/Source Data Figure 4/SD Figure 4I/SD Figure 4I Igf2bp3-/- Hoechst.jpg
- EMBOJ-2025-121587_Source Data/Source Data Figure 4/SD Figure 4I/SD Figure 4I Igf2bp3-/- Merge.jpg
- EMBOJ-2025-121587_Source Data/Source Data Figure 4/SD Figure 4I/SD Figure 4I Igf2bp3-/- PNA.jpg
- EMBOJ-2025-121587_Source Data/Source Data Figure 4/SD Figure 4J/
- EMBOJ-2025-121587_Source Data/Source Data Figure 4/SD Figure 4J/Igf2bp3+/- H4Ac.jpg
- EMBOJ-2025-121587_Source Data/Source Data Figure 4/SD Figure 4J/Igf2bp3+/- Hdac11.jpg
- EMBOJ-2025-121587_Source Data/Source Data Figure 4/SD Figure 4J/Igf2bp3+/- Merge.jpg
- EMBOJ-2025-121587_Source Data/Source Data Figure 4/SD Figure 4J/Igf2bp3+/- PNA.jpg
- EMBOJ-2025-121587_Source Data/Source Data Figure 4/SD Figure 4J/Igf2bp3-/- H4Ac.jpg
- EMBOJ-2025-121587_Source Data/Source Data Figure 4/SD Figure 4J/Igf2bp3-/- Hdac11.jpg
- EMBOJ-2025-121587_Source Data/Source Data Figure 4/SD Figure 4J/Igf2bp3-/- Merge.jpg
- EMBOJ-2025-121587_Source Data/Source Data Figure 4/SD Figure 4J/Igf2bp3-/- PNA.jpg
- EMBOJ-2025-121587_Source Data/Source Data Figure 4/SD Figure 4K/
- EMBOJ-2025-121587_Source Data/Source Data Figure 4/SD Figure 4K/Igf2bp3+/- H3K79me2.jpg
- EMBOJ-2025-121587_Source Data/Source Data Figure 4/SD Figure 4K/Igf2bp3+/- Hoechst.jpg
- EMBOJ-2025-121587_Source Data/Source Data Figure 4/SD Figure 4K/Igf2bp3+/- Merge.jpg
- EMBOJ-2025-121587_Source Data/Source Data Figure 4/SD Figure 4K/Igf2bp3+/- PNA.jpg
- EMBOJ-2025-121587_Source Data/Source Data Figure 4/SD Figure 4K/Igf2bp3-/- H3K79me2.jpg
- EMBOJ-2025-121587_Source Data/Source Data Figure 4/SD Figure 4K/Igf2bp3-/- Hoechst.jpg
- EMBOJ-2025-121587_Source Data/Source Data Figure 4/SD Figure 4K/Igf2bp3-/- Merge.jpg
- EMBOJ-2025-121587_Source Data/Source Data Figure 4/SD Figure 4K/Igf2bp3-/- PNA.jpg
- EMBOJ-2025-121587_Source Data/Source Data Figure 5/
- EMBOJ-2025-121587_Source Data/Source Data Figure 5/SD Figure 5 Numerical Data.xlsx
- EMBOJ-2025-121587_Source Data/Source Data Figure 5/SD Figure 5B/
- EMBOJ-2025-121587_Source Data/Source Data Figure 5/SD Figure 5B/Stage I-II Hoechst.jpg
- EMBOJ-2025-121587_Source Data/Source Data Figure 5/SD Figure 5B/Stage I-II IGF2BP3.jpg
- EMBOJ-2025-121587_Source Data/Source Data Figure 5/SD Figure 5B/Stage I-II Merge.jpg
- EMBOJ-2025-121587_Source Data/Source Data Figure 5/SD Figure 5B/Stage I-II PNA.jpg
- EMBOJ-2025-121587_Source Data/Source Data Figure 5/SD Figure 5B/Stage I-II YBX2.jpg
- EMBOJ-2025-121587_Source Data/Source Data Figure 5/SD Figure 5B/Stage VI-VII Hoechst.jpg
- EMBOJ-2025-121587_Source Data/Source Data Figure 5/SD Figure 5B/Stage VI-VII IGF2BP3.jpg
- EMBOJ-2025-121587_Source Data/Source Data Figure 5/SD Figure 5B/Stage VI-VII Merge.jpg
- EMBOJ-2025-121587_Source Data/Source Data Figure 5/SD Figure 5B/Stage VI-VII PNA.jpg
- EMBOJ-2025-121587_Source Data/Source Data Figure 5/SD Figure 5B/Stage VI-VII YBX2.jpg
- EMBOJ-2025-121587_Source Data/Source Data Figure 5/SD Figure 5C/
- EMBOJ-2025-121587_Source Data/Source Data Figure 5/SD Figure 5C/SD Figure 5C-GAPDH.tif
- EMBOJ-2025-121587_Source Data/Source Data Figure 5/SD Figure 5C/SD Figure 5C-IGF2BP3.tif
- EMBOJ-2025-121587_Source Data/Source Data Figure 5/SD Figure 5C/SD Figure 5C-YBX2.tif
- EMBOJ-2025-121587_Source Data/Source Data Figure 5/SD Figure 5C/SD Figure 5C.pdf
- EMBOJ-2025-121587_Source Data/Source Data Figure 5/SD Figure 5F/
- EMBOJ-2025-121587_Source Data/Source Data Figure 5/SD Figure 5F/SD Figure 5F-FLAG-IGF2BP3.tif
- EMBOJ-2025-121587_Source Data/Source Data Figure 5/SD Figure 5F/SD Figure 5F-GAPDH.tif
- EMBOJ-2025-121587_Source Data/Source Data Figure 5/SD Figure 5F/SD Figure 5F-MYC-YBX2.tif
- EMBOJ-2025-121587_Source Data/Source Data Figure 5/SD Figure 5F/SD Figure 5F.pdf
- EMBOJ-2025-121587_Source Data/Source Data Figure 5/SD Figure 5H/
- EMBOJ-2025-121587_Source Data/Source Data Figure 5/SD Figure 5H/SD Figure 5H-FLAG-IGF2BP3.tif
- EMBOJ-2025-121587_Source Data/Source Data Figure 5/SD Figure 5H/SD Figure 5H-GFP.tif
- EMBOJ-2025-121587_Source Data/Source Data Figure 5/SD Figure 5H/SD Figure 5H-MYC-YBX2.tif
- EMBOJ-2025-121587_Source Data/Source Data Figure 5/SD Figure 5H/SD Figure 5H-mcherry.tif
- EMBOJ-2025-121587_Source Data/Source Data Figure 5/SD Figure 5H/SD Figure 5H.pdf
- EMBOJ-2025-121587_Source Data/Source Data Figure 6/
- EMBOJ-2025-121587_Source Data/Source Data Figure 6/SD Figure 6 Numerical Data.xlsx
- EMBOJ-2025-121587_Source Data/Source Data Figure 6/SD Figure 6A/
- EMBOJ-2025-121587_Source Data/Source Data Figure 6/SD Figure 6A/SD Figure 6A-GAPDH.tif
- EMBOJ-2025-121587_Source Data/Source Data Figure 6/SD Figure 6A/SD Figure 6A-IGF2BP3.tif
- EMBOJ-2025-121587_Source Data/Source Data Figure 6/SD Figure 6A/SD Figure 6A.pdf
- EMBOJ-2025-121587_Source Data/Source Data Figure 6/SD Figure 6K/
- EMBOJ-2025-121587_Source Data/Source Data Figure 6/SD Figure 6K/SD Figure 6K-GFP.tif
- EMBOJ-2025-121587_Source Data/Source Data Figure 6/SD Figure 6K/SD Figure 6K-mCherry.tif
- EMBOJ-2025-121587_Source Data/Source Data Figure 6/SD Figure 6K/SD Figure 6K.pdf
- EMBOJ-2025-121587_Source Data/Source Data Figure 7/
- EMBOJ-2025-121587_Source Data/Source Data Figure 7/SD FIgure 7B/
- EMBOJ-2025-121587_Source Data/Source Data Figure 7/SD FIgure 7B/SD Figure 7B-ACTB.tif
- EMBOJ-2025-121587_Source Data/Source Data Figure 7/SD FIgure 7B/SD Figure 7B-DOT1L.tif
- EMBOJ-2025-121587_Source Data/Source Data Figure 7/SD FIgure 7B/SD Figure 7B-HDAC11.tif
- EMBOJ-2025-121587_Source Data/Source Data Figure 7/SD FIgure 7B/SD Figure 7B.pdf
- EMBOJ-2025-121587_Source Data/Source Data Figure 7/SD Figure 7 Numerical Data.xlsx
- EMBOJ-2025-121587_Source Data/Source Data Figure 7/SD Figure 7C/
- EMBOJ-2025-121587_Source Data/Source Data Figure 7/SD Figure 7C/SD Figure 7C-H3.tif
- EMBOJ-2025-121587_Source Data/Source Data Figure 7/SD Figure 7C/SD Figure 7C-H3K79ME2.tif
- EMBOJ-2025-121587_Source Data/Source Data Figure 7/SD Figure 7C/SD Figure 7C-H4.tif
- EMBOJ-2025-121587_Source Data/Source Data Figure 7/SD Figure 7C/SD Figure 7C-H4AC.tif
- EMBOJ-2025-121587_Source Data/Source Data Figure 7/SD Figure 7C/SD Figure 7C.pdf
- EMBOJ-2025-121587_Source Data/Source Data Figure 7/SD Figure 7D/
- EMBOJ-2025-121587_Source Data/Source Data Figure 7/SD Figure 7D/Igf2bp3+/- siNC-1 H4Ac.jpg
- EMBOJ-2025-121587_Source Data/Source Data Figure 7/SD Figure 7D/Igf2bp3+/- siNC-1 Hoechst.jpg
- EMBOJ-2025-121587_Source Data/Source Data Figure 7/SD Figure 7D/Igf2bp3+/- siNC-1 Merge.jpg
- EMBOJ-2025-121587_Source Data/Source Data Figure 7/SD Figure 7D/Igf2bp3+/- siNC-1 PNA.jpg
- EMBOJ-2025-121587_Source Data/Source Data Figure 7/SD Figure 7D/Igf2bp3-/- siDot1l/Hdac11-1 H4Ac.jpg
- EMBOJ-2025-121587_Source Data/Source Data Figure 7/SD Figure 7D/Igf2bp3-/- siDot1l/Hdac11-1 Hoechst.jpg
- EMBOJ-2025-121587_Source Data/Source Data Figure 7/SD Figure 7D/Igf2bp3-/- siDot1l/Hdac11-1 Merge.jpg
- EMBOJ-2025-121587_Source Data/Source Data Figure 7/SD Figure 7D/Igf2bp3-/- siDot1l/Hdac11-1 PNA.jpg
- EMBOJ-2025-121587_Source Data/Source Data Figure 7/SD Figure 7D/Igf2bp3-/- siNC-1 H4Ac.jpg
- EMBOJ-2025-121587_Source Data/Source Data Figure 7/SD Figure 7D/Igf2bp3-/- siNC-1 Hoechst.jpg
- EMBOJ-2025-121587_Source Data/Source Data Figure 7/SD Figure 7D/Igf2bp3-/- siNC-1 Merge.jpg
- EMBOJ-2025-121587_Source Data/Source Data Figure 7/SD Figure 7D/Igf2bp3-/- siNC-1 Merge.jpg.baiduyun.uploading.cfg
- EMBOJ-2025-121587_Source Data/Source Data Figure 7/SD Figure 7D/Igf2bp3-/- siNC-1 PNA.jpg
- EMBOJ-2025-121587_Source Data/Source Data Figure 7/SD Figure 7E/
- EMBOJ-2025-121587_Source Data/Source Data Figure 7/SD Figure 7E/Igf2bp3+/- siNC-1 H3K79me2.jpg
- EMBOJ-2025-121587_Source Data/Source Data Figure 7/SD Figure 7E/Igf2bp3+/- siNC-1 Hoechst.jpg
- EMBOJ-2025-121587_Source Data/Source Data Figure 7/SD Figure 7E/Igf2bp3+/- siNC-1 Merge.jpg
- EMBOJ-2025-121587_Source Data/Source Data Figure 7/SD Figure 7E/Igf2bp3+/- siNC-1 PNA.jpg
- EMBOJ-2025-121587_Source Data/Source Data Figure 7/SD Figure 7E/Igf2bp3-/- siDot1l/Hdac11-1 H3K79me2.jpg
- EMBOJ-2025-121587_Source Data/Source Data Figure 7/SD Figure 7E/Igf2bp3-/- siDot1l/Hdac11-1 Hoechst.jpg
- EMBOJ-2025-121587_Source Data/Source Data Figure 7/SD Figure 7E/Igf2bp3-/- siDot1l/Hdac11-1 Merge.jpg
- EMBOJ-2025-121587_Source Data/Source Data Figure 7/SD Figure 7E/Igf2bp3-/- siDot1l/Hdac11-1 PNA.jpg
- EMBOJ-2025-121587_Source Data/Source Data Figure 7/SD Figure 7E/Igf2bp3-/- siNC-1 H3K79me2.jpg
- EMBOJ-2025-121587_Source Data/Source Data Figure 7/SD Figure 7E/Igf2bp3-/- siNC-1 Hoechst.jpg
- EMBOJ-2025-121587_Source Data/Source Data Figure 7/SD Figure 7E/Igf2bp3-/- siNC-1 Merge.jpg
- EMBOJ-2025-121587_Source Data/Source Data Figure 7/SD Figure 7E/Igf2bp3-/- siNC-1 PNA.jpg
- EMBOJ-2025-121587_Source Data/Source Data Figure 7/SD Figure 7G/
- EMBOJ-2025-121587_Source Data/Source Data Figure 7/SD Figure 7G/SD Figure 7G-H2A.tif
- EMBOJ-2025-121587_Source Data/Source Data Figure 7/SD Figure 7G/SD Figure 7G-H2B.tif
- EMBOJ-2025-121587_Source Data/Source Data Figure 7/SD Figure 7G/SD Figure 7G-H3.tif
- EMBOJ-2025-121587_Source Data/Source Data Figure 7/SD Figure 7G/SD Figure 7G-H4.tif
- EMBOJ-2025-121587_Source Data/Source Data Figure 7/SD Figure 7G/SD Figure 7G-PRM1.tif
- EMBOJ-2025-121587_Source Data/Source Data Figure 7/SD Figure 7G/SD Figure 7G-PRM2.tif
- EMBOJ-2025-121587_Source Data/Source Data Figure 7/SD Figure 7G/SD Figure 7G-TUBLIN.tif
- EMBOJ-2025-121587_Source Data/Source Data Figure 7/SD Figure 7G/SD Figure 7G.pdf
