# Supplementary material for: IGF2BP3 recognizes m6A to regulate histone-to-protamine replacement during mouse sperm development
Source: EMBO J. 2025 Dec 5;45(2):504–36. doi: 10.1038/s44318-025-00659-y (PMC12811620; doi:10.1038/s44318-025-00659-y)
Supplement: Supplementary file 14 — Source data Fig. [file 44318_2025_659_MOESM14_ESM.zip › EMBOJ-2025-121587_Source Data/Source Data Figure 2/SD Figure 2 Numerical Data.xlsx]

## Sheet: Fig.2B
		Figure 2B
		Igf2bp3+/+	Igf2bp3+/-	Igf2bp3-/-
		2.75336	3.08092	0.497854
		3.375	3.1434	1.4
		2.92203	3.1566	1.37076
		3.09206	3.39904	1.31734
		2.94	3.288	1.30351
		3.25191	3.00301	1.37545
		3.13818	2.81852	2.65741
		2.98464	3.49342	2.23094
				2.72227
				2.53289
				1.83624
				1.41721
				2.58856
				2.08212
				2.62863
				0.940063
				1.52015
				1.33794
				1.45614
				1.74824
				1.93358
				1.66854
				1.61111
				1.43902
				2.1489
				1.28049
				2.69398
				2.45098

## Sheet: Fig.2C
		Figure 2C
		Igf2bp3+/+	Igf2bp3+/-	Igf2bp3-/-
		10	8	4
		9	9	5
		9	7	4
		8	8	3
		9	10	5
		8	6	8
		8	9	2
		6	8	4
		7	8	3
		8	7	7
		9	8	2
		11	6	1
		10	7	0
		8	8	0
		6	9	2
		7	11	1
		8	11	0
		9	7	6
				3
				5
				8
				2
				4
				3
				7
				2
				1
				6
				7
				6
				5
				4
				7
				2
				4
				6

## Sheet: Fig.2D
		Figure 2D
		Sample	Sperm number(107)	Sperm motility(%)		Sample	Sperm number(107)	Sperm motility(%)		Sample	Sperm number(107)	Sperm motility(%)
		Igf2bp3+/+ 1#	37.777	70.56		Igf2bp3+/- 1#	49.5228	43.75		Igf2bp3-/- 1#	1.8132	0
		Igf2bp3+/+ 2#	38.0488	70.85		Igf2bp3+/- 2#	53.625	48.77		Igf2bp3-/- 2#	28.8424	57.48
		Igf2bp3+/+ 3#	62.203	78.07		Igf2bp3+/- 3#	54.3278	55.1		Igf2bp3-/- 3#	43.926	55.79
		Igf2bp3+/+ 4#	65.2604	78.81		Igf2bp3+/- 4#	54.7736	59.41		Igf2bp3-/- 4#	5.0236	0
		Igf2bp3+/+ 5#	53.608	55.89		Igf2bp3+/- 5#	39.1524	48.86		Igf2bp3-/- 5#	49.938	27.28
		Igf2bp3+/+ 6#	53.9736	55.65		Igf2bp3+/- 6#	39.5388	49.56		Igf2bp3-/- 6#	47.58	26.41
		Igf2bp3+/+ 7#	42.362	49.43		Igf2bp3+/- 7#	48.596	57.01		Igf2bp3-/- 7#	42.362	18.85
		Igf2bp3+/+ 8#	42.124	48.92		Igf2bp3+/- 8#	48.0312	55.49		Igf2bp3-/- 8#	37.096	29.33
		Igf2bp3+/+ 9#	56.698	63.91		Igf2bp3+/- 9#	41.9	44.27		Igf2bp3-/- 9#	21.7422	52.19
		Igf2bp3+/+ 10#	56.5296	55.73		Igf2bp3+/- 10#	37.3354	47.88		Igf2bp3-/- 10#	0	0
		Igf2bp3+/+ 11#	38.896	49.31		Igf2bp3+/- 11#	39.0846	67.96		Igf2bp3-/- 11#	7.2926	0
		Igf2bp3+/+ 12#	46.172	47.68		Igf2bp3+/- 12#	39.7088	63.54		Igf2bp3-/- 12#	5.737	0
		Igf2bp3+/+ 13#	38.881	63.42		Igf2bp3+/- 13#	44.233	68.17		Igf2bp3-/- 13#	14.1196	38.11
		Igf2bp3+/+ 14#	41.8196	56.15		Igf2bp3+/- 14#	51.7118	65.3		Igf2bp3-/- 14#	18.9054	27.04
		Igf2bp3+/+ 15#	45.8368	66.72		Igf2bp3+/- 15#	56.3894	72.73		Igf2bp3-/- 15#	23.6022	32.12
		Igf2bp3+/+ 16#	48.5122	59.35		Igf2bp3+/- 16#	37.1524	71.87		Igf2bp3-/- 16#	32.8766	31.83
						Igf2bp3+/- 17#	43.5388	52.27		Igf2bp3-/- 17#	31.2822	53.63
						Igf2bp3+/- 18#	40.596	56.9		Igf2bp3-/- 18#	41.0054	43.45
										Igf2bp3-/- 19#	45.5264	36.22
										Igf2bp3-/- 20#	47.2638	28.81
										Igf2bp3-/- 21#	26.3284	49.39
										Igf2bp3-/- 22#	27.9552	15.22
										Igf2bp3-/- 23#	32.4472	48.94
										Igf2bp3-/- 24#	40.3674	28.69
										Igf2bp3-/- 25#	19.7114	36.46
										Igf2bp3-/- 26#	37.5732	53.72
										Igf2bp3-/- 27#	6.6586	26.59
										Igf2bp3-/- 28#	41.5266	59.91
										Igf2bp3-/- 29#	24.583	37.85
										Igf2bp3-/- 30#	31.3902	11.27
										Igf2bp3-/- 31#	21.244	39.43
										Igf2bp3-/- 32#	22.4488	26.48
										Igf2bp3-/- 33#	36.437	13.78
										Igf2bp3-/- 34#	31.5286	42.91
										Igf2bp3-/- 35#	26.5038	47.85
										Igf2bp3-/- 36#	10.283	11.27
										Igf2bp3-/- 37#	4.6268	0
										Igf2bp3-/- 38#	18.4464	16.48
										Igf2bp3-/- 39#	37.6316	23.78

## Sheet: Fig.2G
		Figure 2G
		Sample	DFI(%)	Sample	DFI(%)		Sample	HDS(%)	Sample	HDS(%)
		Igf2bp3+/- 1#	7.02	Igf2bp3-/- 1#	13.3		Igf2bp3+/- 1#	1.21	Igf2bp3-/- 1#	8.61
		Igf2bp3+/- 2#	8.34	Igf2bp3-/- 2#	10.8		Igf2bp3+/- 2#	1.08	Igf2bp3-/- 2#	10.4
		Igf2bp3+/- 3#	6.97	Igf2bp3-/- 3#	12		Igf2bp3+/- 3#	0.64	Igf2bp3-/- 3#	9.64
		Igf2bp3+/- 4#	6.58	Igf2bp3-/- 4#	11.9		Igf2bp3+/- 4#	1.75	Igf2bp3-/- 4#	9.38

## Sheet: Fig.2I
		Figure 2I
			Igf2bp3+/-					Igf2bp3-/-
		StageI step 1	23.4	17.8	19.5	19.4	17.333	17.5	10	17.25	16.5	10.7
		Stage II-III step2-3	17.4	18.5	16	24	19.5	16.6	14.6	9.5	15.4	14.3
		Stage IV-VI step 4-5	23.6	21.6	25.6	20.4	20.4	17.4	16.3	15.6	17.5	16.2
		Stage VII-VIII step7-8	24.2	22.2	18.6	21.4	21.7	16.4	16.8	15.4	15.8	19.5
		Stage IX-X step 9-10	18.8	21.8	20.3	29.6	20.2	15.6	13.7	16.1	14.2	15.4
		Stage XI-XII step 11-12	23.3333	18.5	17.75	22	20.5	15.8	18.5	15.6667	13.8	14.8889
		Stage I step 13	20.4	21.45	21	22	26.5	19.75	14	21.75	14.25	13.3333
		Stage II-III step14	22.5	24	21	19	22.25	15	14.8	10.3333	10.2	10.3333
		Stage IV-VI step 15	18	29	20.1667	15.8333	25.25	8.14286	7.5	12.6667	14.1667	13.5
		Stage VII-VIII step 16	18.5714	20.5	11.75	24	20	3	13.5	3.28571	6.16667	7.5

## Sheet: Fig.2K
		Figure 2K
		Igf2bp3+/-			Igf2bp3-/-
	SPG	0.795758	0.25437	0.289599	0.323529	0.277778	0.480654
	SPC	0.87931	0.63187	1.22356	1.08824	0.962963	1.3256
	RS	0.48519	0.31985	0.27252	0.2195	0.58519	0.492345
	ES	0.537937	0.517324	0.46633	1.62058	1.68907	2.29381
	CS	0.583333	0.666667	0.791667	1.125	1.59091	1.51852
