# Supplementary material for: IGF2BP3 recognizes m6A to regulate histone-to-protamine replacement during mouse sperm development
Source: EMBO J. 2025 Dec 5;45(2):504–36. doi: 10.1038/s44318-025-00659-y (PMC12811620; doi:10.1038/s44318-025-00659-y)
Supplement: Supplementary file 14 — Source data Fig. [file 44318_2025_659_MOESM14_ESM.zip › EMBOJ-2025-121587_Source Data/Source Data Figure 3/SD Figure 3 Numerical Data.xlsx]

## Sheet: Fig.3D
		Figure 3D
			Igf2bp3+/-			Igf2bp3-/-
		H1t	0.905	0.982	1.139	0.645	0.451	0.532
		H1fnt	1.042	0.992	1.117	0.92	0.756	1.12
		Hils1	1.098	0.985	1.098	0.618	0.514	0.742
		H2al1	0.941	0.981	1.084	0.39	0.34	0.456
		H2afb1	0.921	0.902	1.076	0.541	0.481	0.609
