# Supplementary material for: IGF2BP3 recognizes m6A to regulate histone-to-protamine replacement during mouse sperm development
Source: EMBO J. 2025 Dec 5;45(2):504–36. doi: 10.1038/s44318-025-00659-y (PMC12811620; doi:10.1038/s44318-025-00659-y)
Supplement: Supplementary file 14 — Source data Fig. [file 44318_2025_659_MOESM14_ESM.zip › EMBOJ-2025-121587_Source Data/Source Data Figure 4/SD Figure 4 Numerical Data.xlsx]

## Sheet: Fig.4H
		Figure 4H
			IgG			IP
		HDAC11	0.8548	0.86202	1.15009	12.9674	14.6649	12.6644
		CHD5	0.885474	0.9319	1.27588	10.5	12.9	10.6436
		DOT1L	0.89934	0.946254	1.2476	10.4048	8.86649	9.96555
		Smarca2	1.0109	0.989216	1	4.50187	5.64492	5.0411
