# Supplementary material for: IGF2BP3 recognizes m6A to regulate histone-to-protamine replacement during mouse sperm development
Source: EMBO J. 2025 Dec 5;45(2):504–36. doi: 10.1038/s44318-025-00659-y (PMC12811620; doi:10.1038/s44318-025-00659-y)
Supplement: Supplementary file 14 — Source data Fig. [file 44318_2025_659_MOESM14_ESM.zip › EMBOJ-2025-121587_Source Data/Source Data Figure 5/SD Figure 5 Numerical Data.xlsx]

## Sheet: Fig.5A
		Figure 5A
		IGF2BP3	YBX2	HNRNPF	EIF5A	KRT5	PABPC1	KRT14	HNRNPC
	iBAQ IP score(107)	6.0003	3.7278	2.3115	1.945	1.6795	0.91309	0.58021	0.45545

## Sheet: Fig.5D
		Figure 5D
			Igf2bp3+/- IgG			Igf2bp3+/- IP			Igf2bp3-/- IgG			Igf2bp3-/- IP
		Dot1l	0.134753	0.124384	0.124948	1.6824	1.43582	1.35258	0.149778	0.158778	0.108711	0.23796	0.435825	0.278333
		HDAC11	0.220257	0.151155	0.103056	0.930243	0.818024	0.950357	0.127222	0.111111	0.106089	0.242636	0.29304	0.376889

## Sheet: Fig.5G
		Figure 5G
			3xFlag-Igf2bp3	-	+	-	+
			3xMyc-Ybx2	-	-	+	+
				1	2.19	1.231	2.329
				0.858	2.493	1.259	2.975
				1.166	2.401	1.048	3.056

## Sheet: Fig.5I
		Figure 5I
			3xFlag-Igf2bp3	-	+	-	+
			3xMyc-Ybx2	-	-	+	+
				1	1.061	0.988326	0.253697
				0.857633	1.01752	0.893177	0.367968
				1.1655	1.06229	0.672682	0.250267
