# Supplementary material for: IGF2BP3 recognizes m6A to regulate histone-to-protamine replacement during mouse sperm development
Source: EMBO J. 2025 Dec 5;45(2):504–36. doi: 10.1038/s44318-025-00659-y (PMC12811620; doi:10.1038/s44318-025-00659-y)
Supplement: Supplementary file 14 — Source data Fig. [file 44318_2025_659_MOESM14_ESM.zip › EMBOJ-2025-121587_Source Data/Source Data Figure 6/SD Figure 6 Numerical Data.xlsx]

## Sheet: Fig.6C
		Figure 6C
			IgG			IP
		Dot1l	0.141506	0.102582	0.092121	3.72804	2.40469	2.5016
		Hdac11	0.095173	0.083374	0.114697	1.67214	1.92457	2.41067

## Sheet: Fig.6F
	Figure 6F
		shNC-IgG			shNC-IP			shMettl3-IgG			shMettl3-IP
		0.0744467	0.0189861	0.0640009	2.52901	2.23064	1.94555	0.094998	0.041133	0.029583	1.31941	1.23928	0.990875

## Sheet: Fig.6G
	Figure 6G
		shNC-IgG			shNC-IP			shMettl3-IgG			shMettl3-IP
		0.158133	0.202155	0.096883	8.14725	7.22202	6.44888	0.262172	0.279365	0.10606	3.08668	3.43494	3.32125

## Sheet: Fig.6I
		Figure 6I
			wt-m6A-IgG	wt-m6A-IP	mut-m6A-IgG	mut-m6A-IP
			0.843276	5.53972	0.366474	1.58147
			0.969028	7.28424	0.433607	1.99673
			0.892762	6.586	0.543276	1.18724

## Sheet: Fig.6J
	Figure 6J
		wt-m6A	mut-m6A
	3xFlag-Igf2bp3	+	+
	3xMyc-Ybx2	+	+
		0.999885	0.636103
		1.09237	0.532951
		0.89572	0.498567

## Sheet: Fig.6L
	Figure 6L
		wt-m6A	mut-m6A
	3xFlag-Igf2bp3	+	+
	3xMyc-Ybx2	+	+
		1.00012	1.51462
		0.915441	1.54172
		1.11642	1.65691
