# Supplementary material for: IGF2BP3 recognizes m6A to regulate histone-to-protamine replacement during mouse sperm development
Source: EMBO J. 2025 Dec 5;45(2):504–36. doi: 10.1038/s44318-025-00659-y (PMC12811620; doi:10.1038/s44318-025-00659-y)
Supplement: Supplementary file 14 — Source data Fig. [file 44318_2025_659_MOESM14_ESM.zip › EMBOJ-2025-121587_Source Data/Source Data Figure 7/SD Figure 7 Numerical Data.xlsx]

## Sheet: Fig.7F
	Figure 7F
		Fluorescence intensity of H4Ac							Fluorescence intensity of H3K79me2
		Igf2bp3+/-	Igf2bp3-/-						Igf2bp3+/-	Igf2bp3-/-
	siNC-1	+	+	-				siNC-1	+	+	-
	siHdac11-1	-	-	+				siHdac11-1	-	-	+
	siDot1l-1	-	-	+				siDot1l-1	-	-	+
		0.770746	0.36031	0.987888					0.76372	2.45379	0.926547
		0.871533	0.449809	0.988322					0.953425	1.65541	0.881386
		0.978759	0.37929	0.878943					0.80395	2.16857	1.15721
		0.753891	0.436061	0.928604					0.924283	1.48184	1.11197
		0.905478	0.404607	0.675729					0.857614	1.54582	1.06948
		0.822332	0.539158	0.647385					1.14281	2.12254	0.986369
		1.07035	0.387625	0.680917					0.821618	1.62217	1.04862
		0.803962	0.527423	0.832877					1.11794	2.61987	0.914801
		0.994879	0.390177	0.480395					0.827027	2.37035	1.07041
		1.07595	0.547888	0.753857					1.16131	1.85654	1.29507
		1.25976	0.570933	0.763917					1.21016	1.8931	1.26937
		0.628463	0.399235	0.618439					0.846228	2.28676	1.20026
		0.900672	0.403295	1.30964					0.854832	2.37778	1.15184
		1.14859	0.437405	0.939992					0.927133	1.46599	1.08088
		0.969606	0.386891	0.996532					0.820062	1.92881	1.5194
		0.946686	0.529622	0.639214					1.1226	1.80124	1.22455
		0.977129	0.469452	0.821849					0.99506	2.66356	1.20802
		0.709737	0.410734	0.90371					0.870599	2.18536	0.99754
		1.27277	0.5695	1.21526					1.20712	1.84688	1.37
		0.649273	0.526011	1.21205					1.11494	1.67468	1.18105
		0.745482	0.432209	0.808437					0.916119	2.29658	1.39285
		1.00995	0.459966	0.975886					0.974953	2.36733	1.10232
		0.733852	0.447799	0.827487					0.949164	2.18956	1.285
		1.51365	0.587974	0.933117					1.24628	2.23621	1.15367
		0.94079	0.57876	0.959267					1.22675	1.90342	1.24503
		0.991102	0.418832	1.02301					0.887765	2.169	1.00912
		0.901428	0.51345	0.552272					1.08832	2.00182	1.12136
		0.896292	0.449931	0.671407					0.953683	2.54117	1.12236
		0.814462	0.472243	0.846363					1.00098	1.88572	1.25947
		1.1982	0.428297	0.707283					0.907827	1.92936	1.17264
		0.847308	0.443703	0.727089					0.940481	2.58638	0.933553
		0.735845	0.481795	0.536106					1.02122	1.902	1.00788
		1.09127	0.533955	0.805638					1.13178	2.59126	0.919699
		0.967914	0.479845	0.816262					1.01709	2.68307	1.16982
		0.712158	0.419644	1.04844					0.889485	2.48948	1.05309
		0.805989	0.480497	0.734321					1.01847	2.00869	1.00404
		1.04344	0.411798	0.929963					0.872856	2.72939	1.16595
		1.31408	0.628182	0.651487					1.33151	2.05708	1.22145
		0.888523	0.418496	0.58467					0.887053	1.81221	0.988344
		0.62803	0.440023	0.720341					0.932683	1.84197	1.15409
		1.32235	0.477325	0.464469					1.01175	1.46688	0.970945
		0.951321	0.433867	0.769454					0.919634	1.61233	1.09895
		1.23141	0.573979	0.839762					1.21662	1.7272	1.16112
		0.684238	0.470633	0.832151					0.997564	1.72716	1.03821
		1.23842	0.471813	0.848182					1.00006	1.63761	1.37092
		0.862306	0.47285	0.945816					1.00226	1.97336	1.11487
		1.2124	0.521401	0.488965					1.10517	1.62989	1.07299
		1.33682	0.389097	0.917864					0.824738	1.76169	1.11568
		1.20365	0.478779	0.702098					1.01483	1.76667	0.963716
		1.43865	0.593684	0.852348					1.25839	1.99307	1.77472
		1.13296	0.505904	0.805914					1.07232	1.87783	1.04269
		1.2898	0.501732	0.619733					1.06348	1.95999	0.96592
		1.40533	0.521084	0.491862					1.1045	1.6889	1.07774
		1	0.371761	0.435747					0.787992	1.68405	1.09671
		0.772283	0.55093	1.03957					1.16776	1.60943	0.929544
		0.873271	0.421836	0.743684					0.894131	1.47961	1.06917
		0.980712	0.511759	0.887059					1.08474	1.82326	1.06169
		0.855395	0.546549	0.585883					1.15848	1.53777	0.905711
		0.907284	0.441352	0.945514					0.935498	1.71514	1.01122
		0.923374	0.455236	1.12874					0.964928	1.81144	0.835986
		1.07248	0.56485	0.730034					1.19727	1.72246	1.01097
		0.805565	0.434464	0.806556					0.920898	1.73543	1.05353
		0.996265	0.449314	0.586117					0.952376	1.48561	1.78446
		1.0781	0.485472	1.2156					1.02902	1.96301	1.05519
		1.26227	0.329698	0.600289					0.698834	2.44449	0.939036
		0.829717	0.417717	0.908605					0.885402	1.64914	0.943801
		0.90167	0.490982	0.749266					1.04069	2.16036	0.715848
		1.15088	0.399898	0.476646					0.847633	1.47623	1.71127
		0.970742	0.488425	0.664301					1.03527	1.53996	0.934494
		0.948575	0.563563	0.669966					1.19454	2.11449	1.02466
		0.97828	0.396258	0.856138					0.839917	1.61602	0.863519
		0.711153	0.499092	0.623358					1.05788	2.60995	1.10838
		1.27531	0.54274	0.533126					1.1504	2.36137	0.756808
		0.950568	0.440799	0.492147					0.934327	1.84951	1.00761
		0.746969	0.538301	0.491083					1.14099	1.88593	1.51369
		1.01197	0.431587	0.626446					0.914801	2.27809	0.984524
		0.935316	0.42657	0.599591					0.904167	2.36877	0.803405
		1.51667	0.509357	0.500088					1.07964	1.46044	0.915421
		0.841869	0.404476	0.740928					0.857337	1.9215	0.98915
		0.993079	0.614661	0.496192					1.30285	1.79442	1.82305
		0.903226	0.496893	0.671437					1.05322	2.65347	0.959857
		0.997681	0.419849	0.580394					0.889921	2.17708	1.05737
		0.816086	0.426291	0.799969					0.903576	1.83988
		1.2006	0.505647						1.07178	1.66833
		0.948599	0.472692						1.00193	2.28788
		0.937313	0.457637						0.970016	2.35836
		1.09524	0.473453						1.00354	2.18126
		0.969844	0.471783						1	2.22774

## Sheet: Fig.7H
	Figure 7H
		Igf2bp3+/-	Igf2bp3-/-
	siNC-1	+	+	-	-	-
	siHdac11-1	-	-	+	-	+
	siDot1l-1	-	-	-	+	+
		63.2	15.5	46.26	51.91	48.91
		60.69	27.6	47.72	47.86	51.83
		68.08	40.56	35.89	58.07	60.1
		65.18	30.85	32.65	48.81	55.43
		69	7.48
			29.19
			35.79
			10.79
			13
			18.85
			20.45
			29.33

## Sheet: Fig.7I
	Figure 7I
	siNC-1	+	-
	siHdac11-1	-	+
	siDot1l-1	-	+
		0	0
		0	2
		0	0
		0	0
		0	0
		0	0
		0	4
		0	2
		0	0
		0	0
		0	2
		0	0
		0	0
			1
			0
			0
