# Supplementary material for: IGF2BP3 recognizes m6A to regulate histone-to-protamine replacement during mouse sperm development
Source: EMBO J. 2025 Dec 5;45(2):504–36. doi: 10.1038/s44318-025-00659-y (PMC12811620; doi:10.1038/s44318-025-00659-y)
Supplement: Supplementary file 15 — Source data Fig. 1 [file 44318_2025_659_MOESM15_ESM.zip]

Archive with 56 entries (49 files):
- Source Data Figure 1/
- Source Data Figure 1/SD Figure 1A/
- Source Data Figure 1/SD Figure 1A/SD Figure 1A-ACTB.tif
- Source Data Figure 1/SD Figure 1A/SD Figure 1A-IGF2BP3.tif
- Source Data Figure 1/SD Figure 1A/SD Figure 1A.pdf
- Source Data Figure 1/SD Figure 1B/
- Source Data Figure 1/SD Figure 1B/F1B-1.tif
- Source Data Figure 1/SD Figure 1B/F1B-ACTB.png
- Source Data Figure 1/SD Figure 1B/SD Figure 1B.pdf
- Source Data Figure 1/SD Figure 1C/
- Source Data Figure 1/SD Figure 1C/Hoechst.jpg
- Source Data Figure 1/SD Figure 1C/IGF2BP3.jpg
- Source Data Figure 1/SD Figure 1C/LIN28A.jpg
- Source Data Figure 1/SD Figure 1C/Merge.jpg
- Source Data Figure 1/SD Figure 1D/
- Source Data Figure 1/SD Figure 1D/Hoechst.jpg
- Source Data Figure 1/SD Figure 1D/IGF2BP3.jpg
- Source Data Figure 1/SD Figure 1D/Merge.jpg
- Source Data Figure 1/SD Figure 1D/γH2AX.jpg
- Source Data Figure 1/SD Figure 1E/
- Source Data Figure 1/SD Figure 1E/Stage I Hoechst.jpg
- Source Data Figure 1/SD Figure 1E/Stage I IGF2BP3.jpg
- Source Data Figure 1/SD Figure 1E/Stage I Merge.jpg
- Source Data Figure 1/SD Figure 1E/Stage I PNA.jpg
- Source Data Figure 1/SD Figure 1E/Stage II-III Hoechst.jpg
- Source Data Figure 1/SD Figure 1E/Stage II-III IGF2BP3.jpg
- Source Data Figure 1/SD Figure 1E/Stage II-III Merge.jpg
- Source Data Figure 1/SD Figure 1E/Stage II-III PNA.jpg
- Source Data Figure 1/SD Figure 1E/Stage IV-VI Hoechst.jpg
- Source Data Figure 1/SD Figure 1E/Stage IV-VI IGF2BP3.jpg
- Source Data Figure 1/SD Figure 1E/Stage IV-VI Merge.jpg
- Source Data Figure 1/SD Figure 1E/Stage IV-VI PNA.jpg
- Source Data Figure 1/SD Figure 1E/Stage IX-X Hoechst.jpg
- Source Data Figure 1/SD Figure 1E/Stage IX-X IGF2BP3 .jpg
- Source Data Figure 1/SD Figure 1E/Stage IX-X Merge.jpg
- Source Data Figure 1/SD Figure 1E/Stage IX-X PNA.jpg
- Source Data Figure 1/SD Figure 1E/Stage VII-VIII Hoechst.jpg
- Source Data Figure 1/SD Figure 1E/Stage VII-VIII IGF2BP3.jpg
- Source Data Figure 1/SD Figure 1E/Stage VII-VIII Merge.jpg
- Source Data Figure 1/SD Figure 1E/Stage VII-VIII PNA.jpg
- Source Data Figure 1/SD Figure 1E/Stage XI-XII Hoechst.jpg
- Source Data Figure 1/SD Figure 1E/Stage XI-XII IGF2BP3.jpg
- Source Data Figure 1/SD Figure 1E/Stage XI-XII Merge.jpg
- Source Data Figure 1/SD Figure 1E/Stage XI-XII PNA.jpg
- Source Data Figure 1/SD Figure 1F/
- Source Data Figure 1/SD Figure 1F/L/Z.jpg
- Source Data Figure 1/SD Figure 1F/MI-MII.jpg
- Source Data Figure 1/SD Figure 1F/P/D.jpg
- Source Data Figure 1/SD Figure 1F/SPG.jpg
- Source Data Figure 1/SD Figure 1F/Step 1.jpg
- Source Data Figure 1/SD Figure 1F/Step 11-12.jpg
- Source Data Figure 1/SD Figure 1F/Step 13-16.jpg
- Source Data Figure 1/SD Figure 1F/Step 2-3.jpg
- Source Data Figure 1/SD Figure 1F/Step 4-6.jpg
- Source Data Figure 1/SD Figure 1F/Step 7-8.jpg
- Source Data Figure 1/SD Figure 1F/Step 9-10.jpg
