# Supplementary material for: IGF2BP3 recognizes m6A to regulate histone-to-protamine replacement during mouse sperm development
Source: EMBO J. 2025 Dec 5;45(2):504–36. doi: 10.1038/s44318-025-00659-y (PMC12811620; doi:10.1038/s44318-025-00659-y)
Supplement: Supplementary file 16 — Source data Fig. 2 [file 44318_2025_659_MOESM16_ESM.zip]

Archive with 31 entries (24 files):
- Source Data Figure 2/
- Source Data Figure 2/SD Figure 2 Numerical Data.xlsx
- Source Data Figure 2/SD Figure 2A/
- Source Data Figure 2/SD Figure 2A/SD Figure 2A.jpg
- Source Data Figure 2/SD Figure 2E/
- Source Data Figure 2/SD Figure 2E/Igf2bp3+/-.jpg
- Source Data Figure 2/SD Figure 2E/Igf2bp3-/-.jpg
- Source Data Figure 2/SD Figure 2F/
- Source Data Figure 2/SD Figure 2F/Igf2bp3+/- .jpg
- Source Data Figure 2/SD Figure 2F/Igf2bp3-/- .jpg
- Source Data Figure 2/SD Figure 2G/
- Source Data Figure 2/SD Figure 2G/Igf2bp3+/- .fcs
- Source Data Figure 2/SD Figure 2G/Igf2bp3-/- .fcs
- Source Data Figure 2/SD Figure 2H/
- Source Data Figure 2/SD Figure 2H/Igf2bp3+/- Stage I-II.jpg
- Source Data Figure 2/SD Figure 2H/Igf2bp3+/- Stage IV-VI.jpg
- Source Data Figure 2/SD Figure 2H/Igf2bp3+/- Stage VII-VIII.jpg
- Source Data Figure 2/SD Figure 2H/Igf2bp3+/- Stage VIII-IX.jpg
- Source Data Figure 2/SD Figure 2H/Igf2bp3-/- Stage I-II.jpg
- Source Data Figure 2/SD Figure 2H/Igf2bp3-/- Stage IV-VI.jpg
- Source Data Figure 2/SD Figure 2H/Igf2bp3-/- Stage VII-VIII.jpg
- Source Data Figure 2/SD Figure 2H/Igf2bp3-/- Stage VIII-IX.jpg
- Source Data Figure 2/SD Figure 2J/
- Source Data Figure 2/SD Figure 2J/Igf2bp3+/- Hoechst.jpg
- Source Data Figure 2/SD Figure 2J/Igf2bp3+/- Merge.jpg
- Source Data Figure 2/SD Figure 2J/Igf2bp3+/- Stage XI-XII.jpg
- Source Data Figure 2/SD Figure 2J/Igf2bp3+/- TUNEL.jpg
- Source Data Figure 2/SD Figure 2J/Igf2bp3-/- Hoechst .jpg
- Source Data Figure 2/SD Figure 2J/Igf2bp3-/- Merge .jpg
- Source Data Figure 2/SD Figure 2J/Igf2bp3-/- Stage XI-XII.jpg
- Source Data Figure 2/SD Figure 2J/Igf2bp3-/- TUNEL .jpg
