# Supplementary material for: IGF2BP3 recognizes m6A to regulate histone-to-protamine replacement during mouse sperm development
Source: EMBO J. 2025 Dec 5;45(2):504–36. doi: 10.1038/s44318-025-00659-y (PMC12811620; doi:10.1038/s44318-025-00659-y)
Supplement: Supplementary file 17 — Source data Fig. 3 [file 44318_2025_659_MOESM17_ESM.zip]

Archive with 54 entries (47 files):
- Source Data Figure 3/
- Source Data Figure 3/SD Figure 3 Numerical Data.xlsx
- Source Data Figure 3/SD Figure 3A/
- Source Data Figure 3/SD Figure 3A/Igf2bp3+/- 1.jpg
- Source Data Figure 3/SD Figure 3A/Igf2bp3+/- 2.jpg
- Source Data Figure 3/SD Figure 3A/Igf2bp3-/- 1.jpg
- Source Data Figure 3/SD Figure 3A/Igf2bp3-/- 2.jpg
- Source Data Figure 3/SD Figure 3A/Igf2bp3-/- 3.jpg
- Source Data Figure 3/SD Figure 3A/Igf2bp3-/- 4.jpg
- Source Data Figure 3/SD Figure 3B/
- Source Data Figure 3/SD Figure 3B/SD Figure 3B-H2A.tif
- Source Data Figure 3/SD Figure 3B/SD Figure 3B-H2B.tif
- Source Data Figure 3/SD Figure 3B/SD Figure 3B-H3.tif
- Source Data Figure 3/SD Figure 3B/SD Figure 3B-H4.tif
- Source Data Figure 3/SD Figure 3B/SD Figure 3B-PRM1.tif
- Source Data Figure 3/SD Figure 3B/SD Figure 3B-PRM2.tif
- Source Data Figure 3/SD Figure 3B/SD Figure 3B-TUBLIN.tif
- Source Data Figure 3/SD Figure 3B/SD Figure 3B.pdf
- Source Data Figure 3/SD Figure 3C/
- Source Data Figure 3/SD Figure 3C/Igf2bp3+/- H2A.jpg
- Source Data Figure 3/SD Figure 3C/Igf2bp3+/- H2B.jpg
- Source Data Figure 3/SD Figure 3C/Igf2bp3+/- H3.jpg
- Source Data Figure 3/SD Figure 3C/Igf2bp3+/- H4.jpg
- Source Data Figure 3/SD Figure 3C/Igf2bp3-/- H2A.jpg
- Source Data Figure 3/SD Figure 3C/Igf2bp3-/- H2B.jpg
- Source Data Figure 3/SD Figure 3C/Igf2bp3-/- H3.jpg
- Source Data Figure 3/SD Figure 3C/Igf2bp3-/- H4.jpg
- Source Data Figure 3/SD Figure 3E/
- Source Data Figure 3/SD Figure 3E/Igf2bp3+/- H4Ac.jpg
- Source Data Figure 3/SD Figure 3E/Igf2bp3+/- Hoechst.jpg
- Source Data Figure 3/SD Figure 3E/Igf2bp3+/- Merge.jpg
- Source Data Figure 3/SD Figure 3E/Igf2bp3+/- PNA.jpg
- Source Data Figure 3/SD Figure 3E/Igf2bp3-/- H4Ac.jpg
- Source Data Figure 3/SD Figure 3E/Igf2bp3-/- Hoechst.jpg
- Source Data Figure 3/SD Figure 3E/Igf2bp3-/- Merge.jpg
- Source Data Figure 3/SD Figure 3E/Igf2bp3-/- PNA.jpg
- Source Data Figure 3/SD Figure 3F/
- Source Data Figure 3/SD Figure 3F/Igf2bp3+/- Hoechst.jpg
- Source Data Figure 3/SD Figure 3F/Igf2bp3+/- Merge.jpg
- Source Data Figure 3/SD Figure 3F/Igf2bp3+/- PNA.jpg
- Source Data Figure 3/SD Figure 3F/Igf2bp3+/- TNP2.jpg
- Source Data Figure 3/SD Figure 3F/Igf2bp3-/- Hoechst.jpg
- Source Data Figure 3/SD Figure 3F/Igf2bp3-/- Merge.jpg
- Source Data Figure 3/SD Figure 3F/Igf2bp3-/- PNA.jpg
- Source Data Figure 3/SD Figure 3F/Igf2bp3-/- TNP2.jpg
- Source Data Figure 3/SD Figure 3G/
- Source Data Figure 3/SD Figure 3G/Igf2bp3+/- Hoechst.jpg
- Source Data Figure 3/SD Figure 3G/Igf2bp3+/- Merge.jpg
- Source Data Figure 3/SD Figure 3G/Igf2bp3+/- PNA.jpg
- Source Data Figure 3/SD Figure 3G/Igf2bp3+/- PRM1.jpg
- Source Data Figure 3/SD Figure 3G/Igf2bp3-/- Hoechst.jpg
- Source Data Figure 3/SD Figure 3G/Igf2bp3-/- Merge.jpg
- Source Data Figure 3/SD Figure 3G/Igf2bp3-/- PNA.jpg
- Source Data Figure 3/SD Figure 3G/Igf2bp3-/- PRM1.jpg
