# Supplementary material for: IGF2BP3 recognizes m6A to regulate histone-to-protamine replacement during mouse sperm development
Source: EMBO J. 2025 Dec 5;45(2):504–36. doi: 10.1038/s44318-025-00659-y (PMC12811620; doi:10.1038/s44318-025-00659-y)
Supplement: Supplementary file 18 — Source data Fig. 4 [file 44318_2025_659_MOESM18_ESM.zip]

Archive with 29 entries (25 files):
- Source Data Figure 4/
- Source Data Figure 4/SD Figure 4 Numerical Data.xlsx
- Source Data Figure 4/SD Figure 4I/
- Source Data Figure 4/SD Figure 4I/SD Figure 4I Igf2bp3+/- Dot1l.jpg
- Source Data Figure 4/SD Figure 4I/SD Figure 4I Igf2bp3+/- Hoechst.jpg
- Source Data Figure 4/SD Figure 4I/SD Figure 4I Igf2bp3+/- Merge.jpg
- Source Data Figure 4/SD Figure 4I/SD Figure 4I Igf2bp3+/- PNA.jpg
- Source Data Figure 4/SD Figure 4I/SD Figure 4I Igf2bp3-/- Dot1l.jpg
- Source Data Figure 4/SD Figure 4I/SD Figure 4I Igf2bp3-/- Hoechst.jpg
- Source Data Figure 4/SD Figure 4I/SD Figure 4I Igf2bp3-/- Merge.jpg
- Source Data Figure 4/SD Figure 4I/SD Figure 4I Igf2bp3-/- PNA.jpg
- Source Data Figure 4/SD Figure 4J/
- Source Data Figure 4/SD Figure 4J/Igf2bp3+/- H4Ac.jpg
- Source Data Figure 4/SD Figure 4J/Igf2bp3+/- Hdac11.jpg
- Source Data Figure 4/SD Figure 4J/Igf2bp3+/- Merge.jpg
- Source Data Figure 4/SD Figure 4J/Igf2bp3+/- PNA.jpg
- Source Data Figure 4/SD Figure 4J/Igf2bp3-/- H4Ac.jpg
- Source Data Figure 4/SD Figure 4J/Igf2bp3-/- Hdac11.jpg
- Source Data Figure 4/SD Figure 4J/Igf2bp3-/- Merge.jpg
- Source Data Figure 4/SD Figure 4J/Igf2bp3-/- PNA.jpg
- Source Data Figure 4/SD Figure 4K/
- Source Data Figure 4/SD Figure 4K/Igf2bp3+/- H3K79me2.jpg
- Source Data Figure 4/SD Figure 4K/Igf2bp3+/- Hoechst.jpg
- Source Data Figure 4/SD Figure 4K/Igf2bp3+/- Merge.jpg
- Source Data Figure 4/SD Figure 4K/Igf2bp3+/- PNA.jpg
- Source Data Figure 4/SD Figure 4K/Igf2bp3-/- H3K79me2.jpg
- Source Data Figure 4/SD Figure 4K/Igf2bp3-/- Hoechst.jpg
- Source Data Figure 4/SD Figure 4K/Igf2bp3-/- Merge.jpg
- Source Data Figure 4/SD Figure 4K/Igf2bp3-/- PNA.jpg
