# Supplementary material for: IGF2BP3 recognizes m6A to regulate histone-to-protamine replacement during mouse sperm development
Source: EMBO J. 2025 Dec 5;45(2):504–36. doi: 10.1038/s44318-025-00659-y (PMC12811620; doi:10.1038/s44318-025-00659-y)
Supplement: Supplementary file 19 — Source data Fig. 5 [file 44318_2025_659_MOESM19_ESM.zip]

Archive with 29 entries (24 files):
- Source Data Figure 5/
- Source Data Figure 5/SD Figure 5 Numerical Data.xlsx
- Source Data Figure 5/SD Figure 5B/
- Source Data Figure 5/SD Figure 5B/Stage I-II Hoechst.jpg
- Source Data Figure 5/SD Figure 5B/Stage I-II IGF2BP3.jpg
- Source Data Figure 5/SD Figure 5B/Stage I-II Merge.jpg
- Source Data Figure 5/SD Figure 5B/Stage I-II PNA.jpg
- Source Data Figure 5/SD Figure 5B/Stage I-II YBX2.jpg
- Source Data Figure 5/SD Figure 5B/Stage VI-VII Hoechst.jpg
- Source Data Figure 5/SD Figure 5B/Stage VI-VII IGF2BP3.jpg
- Source Data Figure 5/SD Figure 5B/Stage VI-VII Merge.jpg
- Source Data Figure 5/SD Figure 5B/Stage VI-VII PNA.jpg
- Source Data Figure 5/SD Figure 5B/Stage VI-VII YBX2.jpg
- Source Data Figure 5/SD Figure 5C/
- Source Data Figure 5/SD Figure 5C/SD Figure 5C-GAPDH.tif
- Source Data Figure 5/SD Figure 5C/SD Figure 5C-IGF2BP3.tif
- Source Data Figure 5/SD Figure 5C/SD Figure 5C-YBX2.tif
- Source Data Figure 5/SD Figure 5C/SD Figure 5C.pdf
- Source Data Figure 5/SD Figure 5F/
- Source Data Figure 5/SD Figure 5F/SD Figure 5F-FLAG-IGF2BP3.tif
- Source Data Figure 5/SD Figure 5F/SD Figure 5F-GAPDH.tif
- Source Data Figure 5/SD Figure 5F/SD Figure 5F-MYC-YBX2.tif
- Source Data Figure 5/SD Figure 5F/SD Figure 5F.pdf
- Source Data Figure 5/SD Figure 5H/
- Source Data Figure 5/SD Figure 5H/SD Figure 5H-FLAG-IGF2BP3.tif
- Source Data Figure 5/SD Figure 5H/SD Figure 5H-GFP.tif
- Source Data Figure 5/SD Figure 5H/SD Figure 5H-MYC-YBX2.tif
- Source Data Figure 5/SD Figure 5H/SD Figure 5H-mcherry.tif
- Source Data Figure 5/SD Figure 5H/SD Figure 5H.pdf
