# Supplementary material for: IGF2BP3 recognizes m6A to regulate histone-to-protamine replacement during mouse sperm development
Source: EMBO J. 2025 Dec 5;45(2):504–36. doi: 10.1038/s44318-025-00659-y (PMC12811620; doi:10.1038/s44318-025-00659-y)
Supplement: Supplementary file 20 — Source data Fig. 6 [file 44318_2025_659_MOESM20_ESM.zip]

Archive with 10 entries (7 files):
- Source Data Figure 6/
- Source Data Figure 6/SD Figure 6 Numerical Data.xlsx
- Source Data Figure 6/SD Figure 6A/
- Source Data Figure 6/SD Figure 6A/SD Figure 6A-GAPDH.tif
- Source Data Figure 6/SD Figure 6A/SD Figure 6A-IGF2BP3.tif
- Source Data Figure 6/SD Figure 6A/SD Figure 6A.pdf
- Source Data Figure 6/SD Figure 6K/
- Source Data Figure 6/SD Figure 6K/SD Figure 6K-GFP.tif
- Source Data Figure 6/SD Figure 6K/SD Figure 6K-mCherry.tif
- Source Data Figure 6/SD Figure 6K/SD Figure 6K.pdf
