# Supplementary material for: IGF2BP3 recognizes m6A to regulate histone-to-protamine replacement during mouse sperm development
Source: EMBO J. 2025 Dec 5;45(2):504–36. doi: 10.1038/s44318-025-00659-y (PMC12811620; doi:10.1038/s44318-025-00659-y)
Supplement: Supplementary file 21 — Source data Fig. 7 [file 44318_2025_659_MOESM21_ESM.zip]

Archive with 49 entries (43 files):
- Source Data Figure 7/
- Source Data Figure 7/SD FIgure 7B/
- Source Data Figure 7/SD FIgure 7B/SD Figure 7B-ACTB.tif
- Source Data Figure 7/SD FIgure 7B/SD Figure 7B-DOT1L.tif
- Source Data Figure 7/SD FIgure 7B/SD Figure 7B-HDAC11.tif
- Source Data Figure 7/SD FIgure 7B/SD Figure 7B.pdf
- Source Data Figure 7/SD Figure 7 Numerical Data.xlsx
- Source Data Figure 7/SD Figure 7C/
- Source Data Figure 7/SD Figure 7C/SD Figure 7C-H3.tif
- Source Data Figure 7/SD Figure 7C/SD Figure 7C-H3K79ME2.tif
- Source Data Figure 7/SD Figure 7C/SD Figure 7C-H4.tif
- Source Data Figure 7/SD Figure 7C/SD Figure 7C-H4AC.tif
- Source Data Figure 7/SD Figure 7C/SD Figure 7C.pdf
- Source Data Figure 7/SD Figure 7D/
- Source Data Figure 7/SD Figure 7D/Igf2bp3+/- siNC-1 H4Ac.jpg
- Source Data Figure 7/SD Figure 7D/Igf2bp3+/- siNC-1 Hoechst.jpg
- Source Data Figure 7/SD Figure 7D/Igf2bp3+/- siNC-1 Merge.jpg
- Source Data Figure 7/SD Figure 7D/Igf2bp3+/- siNC-1 PNA.jpg
- Source Data Figure 7/SD Figure 7D/Igf2bp3-/- siDot1l/Hdac11-1 H4Ac.jpg
- Source Data Figure 7/SD Figure 7D/Igf2bp3-/- siDot1l/Hdac11-1 Hoechst.jpg
- Source Data Figure 7/SD Figure 7D/Igf2bp3-/- siDot1l/Hdac11-1 Merge.jpg
- Source Data Figure 7/SD Figure 7D/Igf2bp3-/- siDot1l/Hdac11-1 PNA.jpg
- Source Data Figure 7/SD Figure 7D/Igf2bp3-/- siNC-1 H4Ac.jpg
- Source Data Figure 7/SD Figure 7D/Igf2bp3-/- siNC-1 Hoechst.jpg
- Source Data Figure 7/SD Figure 7D/Igf2bp3-/- siNC-1 Merge.jpg
- Source Data Figure 7/SD Figure 7D/Igf2bp3-/- siNC-1 Merge.jpg.baiduyun.uploading.cfg
- Source Data Figure 7/SD Figure 7D/Igf2bp3-/- siNC-1 PNA.jpg
- Source Data Figure 7/SD Figure 7E/
- Source Data Figure 7/SD Figure 7E/Igf2bp3+/- siNC-1 H3K79me2.jpg
- Source Data Figure 7/SD Figure 7E/Igf2bp3+/- siNC-1 Hoechst.jpg
- Source Data Figure 7/SD Figure 7E/Igf2bp3+/- siNC-1 Merge.jpg
- Source Data Figure 7/SD Figure 7E/Igf2bp3+/- siNC-1 PNA.jpg
- Source Data Figure 7/SD Figure 7E/Igf2bp3-/- siDot1l/Hdac11-1 H3K79me2.jpg
- Source Data Figure 7/SD Figure 7E/Igf2bp3-/- siDot1l/Hdac11-1 Hoechst.jpg
- Source Data Figure 7/SD Figure 7E/Igf2bp3-/- siDot1l/Hdac11-1 Merge.jpg
- Source Data Figure 7/SD Figure 7E/Igf2bp3-/- siDot1l/Hdac11-1 PNA.jpg
- Source Data Figure 7/SD Figure 7E/Igf2bp3-/- siNC-1 H3K79me2.jpg
- Source Data Figure 7/SD Figure 7E/Igf2bp3-/- siNC-1 Hoechst.jpg
- Source Data Figure 7/SD Figure 7E/Igf2bp3-/- siNC-1 Merge.jpg
- Source Data Figure 7/SD Figure 7E/Igf2bp3-/- siNC-1 PNA.jpg
- Source Data Figure 7/SD Figure 7G/
- Source Data Figure 7/SD Figure 7G/SD Figure 7G-H2A.tif
- Source Data Figure 7/SD Figure 7G/SD Figure 7G-H2B.tif
- Source Data Figure 7/SD Figure 7G/SD Figure 7G-H3.tif
- Source Data Figure 7/SD Figure 7G/SD Figure 7G-H4.tif
- Source Data Figure 7/SD Figure 7G/SD Figure 7G-PRM1.tif
- Source Data Figure 7/SD Figure 7G/SD Figure 7G-PRM2.tif
- Source Data Figure 7/SD Figure 7G/SD Figure 7G-TUBLIN.tif
- Source Data Figure 7/SD Figure 7G/SD Figure 7G.pdf
